# Supplementary material for: Trichomes on female reproductive tract: rapid diversification and underlying gene regulatory network in Drosophila suzukii and its related species
Source: BMC Ecol Evol. 2022 Jul 28;22:93. doi: 10.1186/s12862-022-02046-1 (PMC9331688; doi:10.1186/s12862-022-02046-1)
Supplement: Supplementary file 2 — Additional file 2: Table S1. Mapping results of RNA-seq using D. suzukii and D. subpulchrella female terminalia at 48 h APF. Table S2. Differentially expressed genes between D. suzukii and D. subpulchrella female terminalia at 48 h APF. [file 12862_2022_2046_MOESM2_ESM.xlsx]

## Sheet: Table S1
Table S1 Mapping results of RNA-seq using D. suzukii and D. subpulchrella female terminalia at 48 h AFP
Samples	Total number of single-end reads	Number of mapped reads	Mapping rate (%)
Sub48h_1	22095845	12339361	55.8
Sub48h_2	19840178	11170720	56.3
Sub48h_3	21369837	12084201	56.5
Suz48h_1	31171286	17655386	56.6
Suz48h_2	41465514	23040713	55.5
Suz48h_3	15560985	8905863	57.2

## Sheet: Table S2
Table S2 Differentially expressed genes between D. suzukii and D. subpulchrella female terminalia at 48 h AFP
Reciprocally reannotated CDS	WT3 Gene ID	RU33 Gene ID	D. melanogaster (FBgn)	D. melanogaster (Gene Name)	log2Fold Change (Suz/Sub)	Log2CPM	P-value	FDR (BH)
ReannCDS00002	GeneID_108016345	GeneID_119547679	FBgn0085470	lmgB	0.242518	5.86165	0.14	0.307772
ReannCDS00003	GeneID_108016344	GeneID_119546369	FBgn0028394	CG17834	0.255342	4.63982	0.285715	0.498391
ReannCDS00004	GeneID_108007876	GeneID_119546223	FBgn0001114	Glt	-0.913358	9.5769	3.61462e-11	9.29505e-10
ReannCDS00005	GeneID_108007868	GeneID_119548125	FBgn0032058	CG9289	0.737451	2.27223	0.0350803	0.11386
ReannCDS00006	GeneID_108007870	GeneID_119548793	FBgn0260861	Trs23	0.246715	3.98371	0.289851	0.50367
ReannCDS00007	GeneID_108007869	GeneID_119548792	FBgn0032061	CG9314	-1.60362	1.00468	0.00404354	0.0201387
ReannCDS00013	GeneID_108019106	GeneID_119548759	FBgn0085427	CG34398	-0.391681	9.25061	0.0260554	0.0901382
ReannCDS00015	GeneID_108019146	GeneID_119547596	FBgn0032077	CG9515	-1.82879	0.576637	0.00135591	0.00803713
ReannCDS00016	GeneID_108019129	GeneID_119547199	FBgn0032079	CG31886	0.737918	5.15922	0.00010959	0.000914943
ReannCDS00017	GeneID_108019063	GeneID_119548067	FBgn0261800	LanB1	-0.00969618	10.5998	0.943004	0.978248
ReannCDS00018	GeneID_108019065	GeneID_119548070	FBgn0020618	Rack1	-0.234851	11.0938	0.0743032	0.195243
ReannCDS00020	GeneID_108019216	GeneID_119548311	FBgn0031955	CG14535	-0.0795297	3.18878	0.796928	0.898786
ReannCDS00022	GeneID_108018937	GeneID_119548432	FBgn0031961	CG7102	-0.221029	5.69836	0.232902	0.437246
ReannCDS00023	GeneID_108018939	GeneID_119548434	FBgn0083968	CG34132	0.0324269	2.74501	0.930592	0.971394
ReannCDS00024	GeneID_108019111	GeneID_119546178	FBgn0085450	Snoo	0.121399	6.81235	0.3925	0.606312
ReannCDS00025	GeneID_108019184	GeneID_119547765	FBgn0031971	Sirup	0.827761	8.50643	6.59238e-07	9.11158e-06
ReannCDS00027	GeneID_108018947	GeneID_119546722	FBgn0031974	CG12560	-1.11406	4.99806	9.32056e-08	1.45535e-06
ReannCDS00029	GeneID_108011939	GeneID_119545979	NA	NA	-0.189848	3.85412	0.435427	0.646258
ReannCDS00030	GeneID_108011933	GeneID_119548355	FBgn0031979	CCDC53	0.157424	3.52839	0.569209	0.7511
ReannCDS00031	GeneID_108011950	GeneID_119547467	NA	NA	-1.20041	0.691416	0.00835062	0.0364567
ReannCDS00032	GeneID_108011941	GeneID_119548580	FBgn0011230	poe	-0.154001	9.14769	0.283976	0.496257
ReannCDS00033	GeneID_108011966	GeneID_119546305	FBgn0267488	Mcr	-0.0935238	8.96329	0.504071	0.700606
ReannCDS00034	GeneID_108011964	GeneID_119546498	NA	NA	-0.0456691	7.39528	0.752337	0.872208
ReannCDS00035	GeneID_108011936	GeneID_119546917	FBgn0031987	CG12375	0.497567	3.35392	0.0838474	0.212711
ReannCDS00036	GeneID_108011958	GeneID_119548827	FBgn0032479	CG16974	-0.0833196	8.9113	0.542533	0.732033
ReannCDS00037	GeneID_108011959	GeneID_119548828	FBgn0051849	Mgat3	0.0802789	2.19829	0.842676	0.925416
ReannCDS00039	GeneID_108011967	GeneID_119547065	FBgn0024291	Sirt1	-0.0609351	6.84397	0.643952	0.805302
ReannCDS00041	GeneID_108011957	GeneID_119548538	FBgn0028965	CG9933	-0.0833727	5.53328	0.620945	0.78821
ReannCDS00042	GeneID_108011927	GeneID_119546951	FBgn0026755	Ugt37B1	4.73807	0.946133	4.9087e-14	1.77245e-12
ReannCDS00043	GeneID_108011951	GeneID_119546093	NA	NA	5.00175	2.90636	3.80579e-22	2.99827e-20
ReannCDS00044	GeneID_108011935	GeneID_119546715	FBgn0033032	kune	-0.147246	6.78756	0.291793	0.506039
ReannCDS00045	GeneID_108011973	GeneID_119546401	FBgn0263598	Vha68-2	-0.0514088	8.14215	0.728304	0.858238
ReannCDS00050	GeneID_108014289	GeneID_119546568	FBgn0032455	Pih1D1	0.0898682	6.71294	0.567189	0.749892
ReannCDS00051	GeneID_108014300	GeneID_119547646	FBgn0032454	CG5787	-0.16134	7.53802	0.242173	0.449876
ReannCDS00052	GeneID_108014299	GeneID_119547293	FBgn0032452	CG15484	2.1806	0.982296	0.00164537	0.00947427
ReannCDS00053	GeneID_108014276	GeneID_119548090	FBgn0032450	CG5776	-0.00324534	4.00027	1	1
ReannCDS00055	GeneID_108014295	GeneID_119546853	FBgn0032446	IFT43	-0.707942	4.35948	0.000883646	0.00554101
ReannCDS00056	GeneID_108014275	GeneID_119547754	FBgn0032444	CCT4	0.0782409	8.05836	0.571257	0.75199
ReannCDS00061	GeneID_108014291	GeneID_119546549	FBgn0020443	eRF3	-0.055364	8.54933	0.705093	0.843471
ReannCDS00063	GeneID_108014278	GeneID_119548369	FBgn0032429	CG5446	-0.318038	4.62956	0.126581	0.288519
ReannCDS00064	GeneID_108018691	GeneID_119546402	FBgn0043841	vir-1	0.19446	8.54105	0.256314	0.466446
ReannCDS00065	GeneID_108014119	GeneID_119548647	FBgn0262475	bru2	0.625469	3.58552	0.0381052	0.121048
ReannCDS00068	GeneID_108014093	GeneID_119548834	FBgn0051759	CG31759	-0.412642	3.67915	0.147147	0.320075
ReannCDS00069	GeneID_108006037	GeneID_119548096	FBgn0032421	crok	0.0141851	5.07742	0.940704	0.977123
ReannCDS00070	GeneID_108006309	GeneID_119546523	FBgn0032419	CG17217	0.15521	2.48747	0.677303	0.825829
ReannCDS00073	GeneID_108021701	GeneID_119548471	FBgn0032414	CG17211	-0.362637	9.71555	0.0404935	0.126411
ReannCDS00075	GeneID_108021394	GeneID_119546516	FBgn0027081	ThrRS	0.0891931	7.98504	0.521152	0.715397
ReannCDS00076	GeneID_108021134	GeneID_119547440	FBgn0032409	Ced-12	0.0270946	5.9111	0.861028	0.936807
ReannCDS00077	GeneID_108021212	GeneID_119547507	FBgn0032408	CG6712	0.0269946	4.53143	0.908591	0.958822
ReannCDS00079	GeneID_108005747	GeneID_119546634	FBgn0032405	firl	0.548039	6.60246	9.5393e-05	0.000812857
ReannCDS00080	GeneID_108006609	GeneID_119546764	FBgn0085193	CG34164	0.606352	2.45781	0.128259	0.290807
ReannCDS00081	GeneID_108021120	GeneID_119547037	FBgn0028425	JhI-21	-0.979156	6.0452	3.06035e-08	5.2002e-07
ReannCDS00082	GeneID_108007451	GeneID_119548503	FBgn0032401	Plzf	-0.472636	2.55107	0.180109	0.369863
ReannCDS00083	GeneID_108021719	GeneID_119547229	FBgn0032399	CG6785	2.28036	5.53761	9.17123e-10	1.91976e-08
ReannCDS00084	GeneID_108021523	GeneID_119547828	FBgn0032397	Tom70	0.111644	4.82167	0.581552	0.759714
ReannCDS00085	GeneID_108021473	GeneID_119547849	FBgn0010497	dmGlut	-0.32853	6.98263	0.0179241	0.0673008
ReannCDS00087	GeneID_108021246	GeneID_119546403	FBgn0032393	Nfs1	-0.256866	5.59264	0.111177	0.261383
ReannCDS00088	GeneID_108021763	GeneID_119546406	NA	NA	-0.671396	2.98828	0.0398444	0.125193
ReannCDS00089	GeneID_108021369	GeneID_119547539	FBgn0032390	dgt2	-0.593888	2.83658	0.0564345	0.161087
ReannCDS00090	GeneID_108021370	GeneID_119547541	FBgn0085192	CG34163	-0.386412	1.97296	0.376786	0.591956
ReannCDS00091	GeneID_108019665	GeneID_119547014	FBgn0032387	CG16965	0.201688	5.17629	0.300499	0.516121
ReannCDS00094	GeneID_108011456	GeneID_119548734	FBgn0032382	Mal-B2	-0.168012	3.59668	0.608971	0.77975
ReannCDS00096	GeneID_108011501	GeneID_119548737	FBgn0264750	CG44008	2.33882	3.23616	3.76645e-14	1.38305e-12
ReannCDS00097	GeneID_108021431	GeneID_119547779	FBgn0032378	CycY	-0.0927303	6.04016	0.589442	0.766063
ReannCDS00098	GeneID_108008733	GeneID_119548689	FBgn0032377	CG14937	0.848845	1.65936	0.067511	0.182771
ReannCDS00104	GeneID_108020970	GeneID_119546696	FBgn0015400	kek2	-0.504457	2.45223	0.131777	0.295774
ReannCDS00107	GeneID_108021402	GeneID_119547442	FBgn0028490	CG31705	0.303587	7.15837	0.0973363	0.23741
ReannCDS00109	GeneID_108009350	GeneID_119547858	FBgn0032362	spz4	1.1272	7.047	0.000521071	0.00353057
ReannCDS00111	GeneID_108012713	GeneID_119546982	FBgn0263087	CG43355	0.881002	3.00466	0.0170675	0.0645318
ReannCDS00112	GeneID_108021273	GeneID_119547740	FBgn0000287	salr	-0.732122	5.47575	0.000226633	0.0017108
ReannCDS00114	GeneID_108013349	GeneID_119548553	FBgn0283678	Osi21	-0.194453	8.87624	0.317798	0.533108
ReannCDS00115	GeneID_108007953	GeneID_119546778	FBgn0032358	Ppt2	0.521339	3.72471	0.0532519	0.154859
ReannCDS00116	GeneID_108019019	GeneID_119546319	FBgn0040233	cana	-0.396457	6.54404	0.00622807	0.0286478
ReannCDS00117	GeneID_108021162	GeneID_119547288	NA	NA	-0.869393	3.4902	0.000963012	0.00596957
ReannCDS00119	GeneID_108016459	GeneID_119548586	NA	NA	0.251466	4.3586	0.261449	0.472345
ReannCDS00120	GeneID_108016339	GeneID_119548584	FBgn0287724	Ca-beta	-0.479459	3.49293	0.115322	0.268578
ReannCDS00122	GeneID_108006344	GeneID_119548061	FBgn0040211	hgo	0.969238	6.54502	8.05763e-07	1.09105e-05
ReannCDS00123	GeneID_108021137	GeneID_119547210	FBgn0028700	RfC38	-0.453696	1.99825	0.31485	0.530412
ReannCDS00124	GeneID_108009410	GeneID_119546978	FBgn0032346	Csl4	0.265109	3.18396	0.365853	0.580461
ReannCDS00125	GeneID_108021181	GeneID_119548874	FBgn0027582	CG6230	-0.296138	7.64615	0.0433818	0.132627
ReannCDS00126	GeneID_108018358	GeneID_119548875	FBgn0261983	l(2)gd1	0.587291	5.92325	0.000291166	0.00213292
ReannCDS00127	GeneID_108016008	GeneID_119546074	FBgn0283682	Ge-1	-0.0737545	6.77266	0.586113	0.762994
ReannCDS00129	GeneID_108008787	GeneID_119547043	FBgn0032336	AstC	0.0531503	0.168121	0.942434	0.977866
ReannCDS00132	GeneID_108021049	GeneID_119548618	FBgn0023415	Acp32CD	-0.842793	4.56833	0.000166778	0.00131553
ReannCDS00133	GeneID_108021074	GeneID_119548617	FBgn0032329	Art8	0.187728	3.18053	0.530614	0.722062
ReannCDS00134	GeneID_108006494	GeneID_119548465	FBgn0015756	RpL9	-0.253181	10.2083	0.0565409	0.161247
ReannCDS00135	GeneID_108020404	GeneID_119546499	FBgn0026147	TTLL4A	0.0746968	5.44725	0.665322	0.818757
ReannCDS00137	GeneID_108020894	GeneID_119548887	FBgn0010612	ATPsynG	-0.0223776	6.17192	0.884397	0.947833
ReannCDS00138	GeneID_108021554	GeneID_119548015	FBgn0032322	CG16743	-0.763476	0.953077	0.151392	0.326034
ReannCDS00139	GeneID_108021328	GeneID_119546859	FBgn0053129	CG33129	-0.222613	8.46605	0.112282	0.263169
ReannCDS00144	GeneID_108021060	GeneID_119546866	FBgn0024227	aurB	1.17303	1.7987	0.00299099	0.0156521
ReannCDS00145	GeneID_108021310	GeneID_119547021	FBgn0262599	SmydA-3	2.8266	1.50788	4.13089e-08	6.88428e-07
ReannCDS00150	GeneID_108021433	GeneID_119547394	FBgn0051869	CG31869	-0.497009	6.31456	0.00498906	0.0239398
ReannCDS00151	GeneID_108006674	GeneID_119547396	FBgn0032298	CG6724	-0.100566	4.13285	0.706316	0.843917
ReannCDS00152	GeneID_108004720	GeneID_119547395	FBgn0027550	CG6495	-0.0962299	0.962394	0.814914	0.90877
ReannCDS00153	GeneID_108020885	GeneID_119546667	FBgn0032296	CG6729	0.213717	4.5989	0.292647	0.507013
ReannCDS00154	GeneID_108021117	GeneID_119547647	FBgn0027868	Nup107	-0.0815552	4.97253	0.677246	0.825829
ReannCDS00155	GeneID_108021118	GeneID_119547984	FBgn0032292	EMC3	-0.417808	6.25985	0.00877842	0.037942
ReannCDS00156	GeneID_108005843	GeneID_119547981	FBgn0032290	CG6443	0.555774	4.82293	0.00505543	0.0241582
ReannCDS00157	GeneID_108009552	GeneID_119547416	FBgn0032289	CG6431	-0.990351	6.51728	0.000153821	0.00122632
ReannCDS00158	GeneID_108005994	GeneID_119546410	FBgn0024740	Lip2	-2.38177	3.15645	1.76717e-14	6.83675e-13
ReannCDS00160	GeneID_108004713	GeneID_119548066	NA	NA	2.67419	5.32141	2.68715e-30	4.23396e-28
ReannCDS00162	GeneID_108008413	GeneID_119546660	FBgn0040496	CG17104	3.12298	2.53663	0.000130125	0.00105785
ReannCDS00168	GeneID_108005294	GeneID_119548267	FBgn0032264	Lip4	1.0157	2.01798	0.0238952	0.0847282
ReannCDS00170	GeneID_108020947	GeneID_119546980	FBgn0267828	Fatp1	-0.00424244	8.55606	0.981108	0.995488
ReannCDS00171	GeneID_108021216	GeneID_119547095	FBgn0086347	Myo31DF	0.391083	6.41005	0.0211825	0.0769515
ReannCDS00172	GeneID_108021590	GeneID_119547098	FBgn0032259	CG6144	-0.182586	2.71351	0.584159	0.76143
ReannCDS00173	GeneID_108021282	GeneID_119547449	FBgn0026431	Grip75	-0.161159	4.54	0.480744	0.682301
ReannCDS00174	GeneID_108021545	GeneID_119547483	FBgn0051719	RluA-1	-0.291745	4.23509	0.235078	0.440139
ReannCDS00175	GeneID_108021699	GeneID_119548097	FBgn0032253	LManI	-0.808437	5.89293	1.90639e-06	2.39779e-05
ReannCDS00176	GeneID_108007623	GeneID_119548194	FBgn0032252	loh	0.305977	2.37224	0.408938	0.6217
ReannCDS00177	GeneID_108006664	GeneID_119548420	FBgn0027052	STUB1	0.207189	4.85649	0.294389	0.509114
ReannCDS00178	GeneID_108021187	GeneID_119547391	FBgn0032249	TBC1D16	1.45321	2.89569	5.07236e-05	0.000463194
ReannCDS00179	GeneID_108005108	GeneID_119547341	FBgn0032248	Bug22	-0.566031	4.35562	0.0156274	0.0603507
ReannCDS00180	GeneID_108021832	GeneID_119547340	FBgn0267330	KdelR	-0.22763	6.99233	0.0881356	0.220938
ReannCDS00181	GeneID_108021295	GeneID_119548135	FBgn0032246	Wdfy2	-0.0194718	6.36651	0.896185	0.953435
ReannCDS00182	GeneID_108009244	GeneID_119547094	FBgn0032244	RfC3	1.21193	3.05043	2.69807e-05	0.000265699
ReannCDS00183	GeneID_108020943	GeneID_119546215	FBgn0032242	CG5355	-0.00696503	7.99353	0.9624	0.987762
ReannCDS00184	GeneID_108021492	GeneID_119546216	FBgn0025366	Ip259	-0.0329476	8.09178	0.812059	0.907161
ReannCDS00185	GeneID_108010037	GeneID_119546415	FBgn0067622	LSm-4	-0.0899638	2.87759	0.796892	0.898786
ReannCDS00186	GeneID_108020888	GeneID_119546413	FBgn0051716	Cnot4	-0.0168338	8.00749	0.901864	0.955097
ReannCDS00187	GeneID_108021200	GeneID_119545949	FBgn0267821	da	0.0555355	6.41874	0.693858	0.836912
ReannCDS00188	GeneID_108007318	GeneID_119546704	FBgn0004106	Cdk1	-1.11936	4.83182	2.72122e-06	3.3545e-05
ReannCDS00189	GeneID_108007580	GeneID_119546781	FBgn0032234	gny	0.386222	4.73416	0.0630789	0.17409
ReannCDS00190	GeneID_108021263	GeneID_119548298	FBgn0053303	CG33303	-0.15955	8.75425	0.251684	0.461509
ReannCDS00191	GeneID_108006752	GeneID_119546651	FBgn0032231	CG5056	-0.161348	4.44686	0.463657	0.668555
ReannCDS00192	GeneID_108010337	GeneID_119547035	FBgn0003087	pim	-1.56003	1.02297	0.00142627	0.00837404
ReannCDS00193	GeneID_108020899	GeneID_119546659	FBgn0032229	ClpP	-0.256448	5.4033	0.127062	0.289267
ReannCDS00195	GeneID_108021057	GeneID_119546845	FBgn0051715	CG31715	-0.166689	5.52398	0.348093	0.562898
ReannCDS00196	GeneID_108021055	GeneID_119546843	FBgn0032223	GATAd	-0.0220445	5.79211	0.888746	0.949801
ReannCDS00199	GeneID_108021000	GeneID_119546789	FBgn0032217	CG4972	-0.460576	7.50443	0.00476769	0.023082
ReannCDS00200	GeneID_108018000	GeneID_119546477	NA	NA	0.837537	6.54754	1.26326e-08	2.27596e-07
ReannCDS00201	GeneID_108005560	GeneID_119548495	FBgn0027491	Cdk5alpha	-0.539538	2.20752	0.234178	0.438881
ReannCDS00202	GeneID_108017974	GeneID_119548568	NA	NA	0.235112	6.81756	0.0806965	0.206992
ReannCDS00203	GeneID_108012598	GeneID_119546159	FBgn0032211	CG13138	1.59978	3.74142	0.0572478	0.16248
ReannCDS00204	GeneID_108019860	GeneID_119548801	FBgn0000250	cact	0.262464	7.29516	0.101979	0.244941
ReannCDS00205	GeneID_108021518	GeneID_119548802	FBgn0011708	Syx5	-0.00977411	6.82939	0.943501	0.978323
ReannCDS00207	GeneID_108004918	GeneID_119547107	FBgn0028895	CG17328	-0.523519	2.68563	0.098357	0.23902
ReannCDS00208	GeneID_108021052	GeneID_119546019	FBgn0001992	Cyp303a1	2.40679	3.84056	2.11506e-09	4.1752e-08
ReannCDS00212	GeneID_108019161	GeneID_119548843	FBgn0003475	spir	0.164585	5.72142	0.360412	0.574353
ReannCDS00214	GeneID_108008178	GeneID_119547067	FBgn0028939	NimC2	-0.338385	5.83786	0.0543506	0.156792
ReannCDS00215	GeneID_118877066	GeneID_119545966	FBgn0259896	NimC1	-0.473934	3.64828	0.124571	0.285064
ReannCDS00216	GeneID_118877072	GeneID_119545967	FBgn0028542	NimB4	-1.21044	5.3696	1.083e-12	3.28157e-11
ReannCDS00217	GeneID_108017632	GeneID_119545968	FBgn0028543	NimB2	1.66181	5.70973	4.0547e-21	2.92817e-19
ReannCDS00219	GeneID_108018683	GeneID_119548643	FBgn0028544	Vajk3	1.90827	1.5389	0.000108113	0.000905221
ReannCDS00220	GeneID_108018697	GeneID_119548646	FBgn0261628	CG42711	1.43243	0.648152	0.031035	0.103601
ReannCDS00221	GeneID_108008922	GeneID_119548321	FBgn0032535	Ance-2	-0.631091	3.31963	0.0597604	0.1676
ReannCDS00222	GeneID_108021501	GeneID_119546766	NA	NA	-0.752178	5.90661	1.19469e-05	0.000128771
ReannCDS00223	GeneID_108016199	GeneID_119548690	FBgn0028509	CenG1A	-0.134923	4.94387	0.528939	0.720998
ReannCDS00226	GeneID_108016275	GeneID_119548697	FBgn0053307	CG33307	2.27675	2.95709	5.87699e-12	1.6429e-10
ReannCDS00227	GeneID_108006149	GeneID_119548490	FBgn0026373	Polr2C	0.169614	4.26459	0.451762	0.659752
ReannCDS00228	GeneID_108021556	GeneID_119546870	FBgn0004407	PolG2	-0.167778	3.97173	0.482536	0.683501
ReannCDS00229	GeneID_108021734	GeneID_119546869	FBgn0001961	Arpc1	0.0765136	6.78727	0.602166	0.775389
ReannCDS00230	GeneID_108021026	GeneID_119546443	FBgn0000153	b	2.06236	2.95018	0.0250856	0.0880485
ReannCDS00231	GeneID_108021004	GeneID_119546457	FBgn0032533	CG16888	-4.59524	0.534478	4.85668e-10	1.05484e-08
ReannCDS00232	GeneID_108021001	GeneID_119546454	FBgn0028658	Adat1	0.015687	2.31346	0.983214	0.996952
ReannCDS00233	GeneID_108020047	GeneID_119546325	FBgn0028538	Sec71	-0.0624505	7.13842	0.677459	0.825829
ReannCDS00234	GeneID_108021016	GeneID_119547610	FBgn0028539	Eato	-0.19791	8.71683	0.147864	0.320869
ReannCDS00235	GeneID_108021444	GeneID_119547612	FBgn0024846	p38b	-0.270374	5.02663	0.146453	0.318966
ReannCDS00239	GeneID_108018270	GeneID_119546016	FBgn0028527	CG18507	-0.164772	6.57957	0.257214	0.467496
ReannCDS00240	GeneID_108007392	GeneID_119548515	FBgn0028546	ics	-0.104201	6.41351	0.455708	0.662168
ReannCDS00253	GeneID_108020605	GeneID_119548612	FBgn0032518	RpL24	-0.318955	10.3689	0.014629	0.0573641
ReannCDS00254	GeneID_108008263	GeneID_119548611	FBgn0032516	Ing5	-0.0284196	4.41855	0.895518	0.953034
ReannCDS00255	GeneID_108021258	GeneID_119547353	FBgn0025724	beta'COP	-0.161302	8.28667	0.272788	0.485118
ReannCDS00256	GeneID_108021086	GeneID_119546251	FBgn0032513	CG6565	-0.0758729	3.84167	0.773227	0.884943
ReannCDS00257	GeneID_108005179	GeneID_119548254	FBgn0032511	ND-B22	0.0634989	4.84649	0.735979	0.86224
ReannCDS00258	GeneID_108006353	GeneID_119546652	FBgn0051852	Tap42	0.0679322	5.26445	0.694057	0.837003
ReannCDS00259	GeneID_108021233	GeneID_119547768	FBgn0022069	Nnp-1	-0.241836	5.74245	0.130519	0.294003
ReannCDS00263	GeneID_108020707	GeneID_119548365	FBgn0051729	CG31729	0.171608	7.67681	0.227283	0.430722
ReannCDS00264	GeneID_108006089	GeneID_119548402	FBgn0028406	Drep4	0.508305	3.7239	0.0660733	0.179777
ReannCDS00267	GeneID_108006988	GeneID_119548231	FBgn0032495	CG16820	0.898918	4.08557	0.0155222	0.0599978
ReannCDS00268	GeneID_108006804	GeneID_119547301	FBgn0027586	CG5867	0.433777	0.38269	0.470456	0.674549
ReannCDS00272	GeneID_108020926	GeneID_119546195	FBgn0032487	Ski6	0.256563	2.70614	0.506472	0.702478
ReannCDS00273	GeneID_108020924	GeneID_119546191	FBgn0032485	CG9426	0.0500155	5.80493	0.746013	0.868127
ReannCDS00275	GeneID_108020887	GeneID_119545992	FBgn0032481	CG16972	0.0508775	5.62944	0.767307	0.88166
ReannCDS00276	GeneID_108014560	GeneID_119545991	FBgn0031990	PAPLA1	-0.15194	7.68131	0.295184	0.509879
ReannCDS00278	GeneID_108014575	GeneID_119545993	FBgn0263256	CG43394	0.273277	4.14088	0.289008	0.502525
ReannCDS00279	GeneID_108021324	GeneID_119548172	FBgn0031992	Acbp1	0.0359581	6.20503	0.819408	0.910991
ReannCDS00280	GeneID_108016593	GeneID_119548724	FBgn0264953	Piezo	-0.453354	6.72373	0.0192491	0.0711658
ReannCDS00281	GeneID_108020616	GeneID_119546171	FBgn0031995	CG8475	0.304111	7.38063	0.035589	0.115037
ReannCDS00282	GeneID_108021355	GeneID_119547856	FBgn0004867	RpS2	0.0484832	11.022	0.711105	0.846969
ReannCDS00283	GeneID_108005370	GeneID_119548264	FBgn0032154	mtDNA-helicase	1.21647	1.53507	0.0050529	0.0241582
ReannCDS00284	GeneID_108004672	GeneID_119548300	FBgn0085212	CG34183	0.103452	2.99728	0.735437	0.86224
ReannCDS00286	GeneID_108008288	GeneID_119548416	FBgn0032149	CG4036	-0.0896275	3.66888	0.736978	0.862595
ReannCDS00289	GeneID_108021071	GeneID_119547273	FBgn0032143	CG4017	0.719527	6.18837	0.000283977	0.00208555
ReannCDS00290	GeneID_108009116	GeneID_119547307	FBgn0011291	Taf11	0.4366	3.5561	0.0867666	0.21856
ReannCDS00291	GeneID_108005397	GeneID_119546206	FBgn0015035	Cyp4e3	3.23892	1.31032	3.49145e-05	0.000331401
ReannCDS00292	GeneID_108015733	GeneID_119546209	FBgn0032140	CG13117	1.17334	5.07046	2.35066e-06	2.93527e-05
ReannCDS00293	GeneID_108020354	GeneID_119546118	FBgn0032138	CG4364	-0.260105	7.71498	0.0610999	0.170309
ReannCDS00294	GeneID_108020337	GeneID_119546120	FBgn0051710	CG31710	0.765	4.94461	0.000103961	0.000875191
ReannCDS00295	GeneID_108019875	GeneID_119546162	FBgn0000273	Pka-C1	-0.0274575	5.88423	0.868022	0.940284
ReannCDS00297	GeneID_108020563	GeneID_119546901	FBgn0032135	GlcAT-S	-0.112366	4.58664	0.651444	0.810173
ReannCDS00301	GeneID_108020883	GeneID_119546463	FBgn0032130	brwl	0.723871	4.19578	0.00348641	0.01771
ReannCDS00304	GeneID_108018739	GeneID_119546102	FBgn0032123	Oatp30B	-0.311835	6.85203	0.0365557	0.117461
ReannCDS00305	GeneID_108020933	GeneID_119546458	FBgn0032120	CG33298	-0.0108566	7.21393	0.937846	0.976093
ReannCDS00306	GeneID_108020979	GeneID_119546478	FBgn0002973	numb	-0.457034	6.96129	0.0011764	0.00710927
ReannCDS00308	GeneID_108021484	GeneID_119547437	FBgn0011232	scat	-0.134502	6.01156	0.404026	0.61762
ReannCDS00310	GeneID_108021537	GeneID_119548753	FBgn0032116	Mco1	-0.123781	4.1339	0.646242	0.806965
ReannCDS00311	GeneID_108019318	GeneID_119548755	FBgn0012036	Aldh	0.894077	6.88168	8.49586e-08	1.33138e-06
ReannCDS00314	GeneID_108021717	GeneID_119546640	FBgn0010314	Cks30A	-0.373819	-0.97658	0.666439	0.819781
ReannCDS00315	GeneID_108019044	GeneID_119546115	NA	NA	-1.02939	0.446699	0.039643	0.12479
ReannCDS00318	GeneID_108005736	GeneID_119548399	FBgn0032101	CG9586	0.34624	5.19726	0.0464783	0.139082
ReannCDS00319	GeneID_108021316	GeneID_119547215	FBgn0052982	CG32982	-0.168921	6.82875	0.293558	0.50783
ReannCDS00324	GeneID_108021159	GeneID_119546525	FBgn0040964	CG18661	-0.39331	3.5555	0.121791	0.279957
ReannCDS00326	GeneID_108021597	GeneID_119548236	FBgn0011705	rost	-1.19159	2.14468	0.0054223	0.0255656
ReannCDS00327	GeneID_108006269	GeneID_119548005	FBgn0032084	CG13101	-0.815771	4.34205	0.00030082	0.00219807
ReannCDS00328	GeneID_108015853	GeneID_119546190	FBgn0032082	CG18088	-4.34622	1.76871	6.15874e-15	2.54151e-13
ReannCDS00329	GeneID_108015247	GeneID_119548744	NA	NA	-0.35329	4.72463	0.0743649	0.19529
ReannCDS00330	GeneID_108015232	GeneID_119547715	FBgn0286198	LKRSDH	0.297836	5.09309	0.11938	0.275636
ReannCDS00331	GeneID_108020902	GeneID_119546629	FBgn0031947	Brd7-9	-0.0989537	5.93349	0.517684	0.713009
ReannCDS00335	GeneID_118879783	GeneID_119548404	FBgn0014454	Acp1	0.270322	0.186243	0.721294	0.853109
ReannCDS00337	GeneID_108020434	GeneID_119546991	FBgn0041181	Tep3	-0.2097	5.99032	0.238969	0.445452
ReannCDS00342	GeneID_108005792	GeneID_119546595	FBgn0031926	CG6739	-0.977796	6.26309	3.97241e-07	5.71843e-06
ReannCDS00344	GeneID_108020030	GeneID_119546398	FBgn0264895	RapGAP1	-0.12694	6.97467	0.380916	0.596174
ReannCDS00348	GeneID_108021502	GeneID_119546379	FBgn0025697	santa-maria	1.22164	6.84368	1.47996e-17	7.58897e-16
ReannCDS00349	GeneID_108005269	GeneID_119548180	FBgn0031913	CG5958	0.257853	7.13912	0.0890264	0.222784
ReannCDS00350	GeneID_108021606	GeneID_119548064	FBgn0028387	chm	-0.0679805	5.16363	0.716643	0.85082
ReannCDS00351	GeneID_108021572	GeneID_119547711	FBgn0031909	CG5181	-0.233905	2.6522	0.513625	0.708995
ReannCDS00352	GeneID_108006522	GeneID_119548481	FBgn0031907	CG5171	0.492139	10.7847	0.00456519	0.0222884
ReannCDS00355	GeneID_108005646	GeneID_119548357	FBgn0031902	Wnt6	-0.283726	3.40754	0.382972	0.597594
ReannCDS00356	GeneID_108006227	GeneID_119548505	FBgn0010453	Wnt4	0.14429	7.51697	0.337382	0.551547
ReannCDS00357	GeneID_108015863	GeneID_119548594	FBgn0264343	CG43799	-3.01434	6.01599	3.40297e-62	2.68092e-59
ReannCDS00358	GeneID_108020904	GeneID_119546412	FBgn0031897	CG13784	0.13404	6.8021	0.356084	0.570035
ReannCDS00359	GeneID_108020984	GeneID_119546511	FBgn0031895	CG4497	0.00356328	3.76576	0.991553	1
ReannCDS00360	GeneID_108021404	GeneID_119547751	FBgn0031893	MICU1	0.0407806	6.62001	0.774945	0.885392
ReannCDS00361	GeneID_108007523	GeneID_119548544	FBgn0031888	Pvf2	0.375377	4.71015	0.145663	0.31784
ReannCDS00363	GeneID_108007715	GeneID_119548550	FBgn0266666	Sem1	0.0962842	5.3514	0.57914	0.757788
ReannCDS00365	GeneID_108017245	GeneID_119548623	FBgn0262872	milt	-0.328545	7.05971	0.0159317	0.0611714
ReannCDS00366	GeneID_108021598	GeneID_119547859	FBgn0031882	Rab30	-0.48523	3.56175	0.0618812	0.171989
ReannCDS00367	GeneID_108021643	GeneID_119548101	FBgn0051908	CG31908	0.0513012	5.71164	0.745901	0.868114
ReannCDS00368	GeneID_108020936	GeneID_119546285	FBgn0003046	Pcp	1.70015	4.36971	1.29696e-13	4.46009e-12
ReannCDS00371	GeneID_108021586	GeneID_119547761	FBgn0025595	AkhR	0.116802	2.46422	0.736709	0.862513
ReannCDS00372	GeneID_108021313	GeneID_119546655	FBgn0025777	homer	-0.306406	6.04223	0.0416881	0.129117
ReannCDS00374	GeneID_108021602	GeneID_119547877	FBgn0031855	meng	1.60849	1.43608	0.000219903	0.0016658
ReannCDS00375	GeneID_108021603	GeneID_119547878	FBgn0051910	CG31910	4.66268	0.514781	8.48407e-10	1.79324e-08
ReannCDS00376	GeneID_108019258	GeneID_119548756	FBgn0031857	LUBEL	0.358307	7.66864	0.0413203	0.128345
ReannCDS00377	GeneID_108020696	GeneID_119546301	FBgn0015776	nrv1	-0.925843	6.43963	9.1464e-09	1.67221e-07
ReannCDS00379	GeneID_108008444	GeneID_119546140	FBgn0031860	Daao2	-0.312433	4.31553	0.246935	0.455452
ReannCDS00380	GeneID_108006905	GeneID_119548506	FBgn0051632	sens-2	-0.303018	2.59253	0.375343	0.590437
ReannCDS00381	GeneID_108020910	GeneID_119546044	FBgn0086451	l(2)k09022	0.179634	5.95632	0.246815	0.455452
ReannCDS00383	GeneID_108020472	GeneID_119546445	FBgn0031868	Rat1	-0.270819	7.18993	0.0610126	0.170175
ReannCDS00384	GeneID_108015252	GeneID_119545936	FBgn0028554	x16	0.191662	5.22819	0.263328	0.474462
ReannCDS00385	GeneID_108011706	GeneID_119545935	FBgn0004838	Hrb27C	-0.0820151	8.74398	0.556647	0.742291
ReannCDS00386	GeneID_108011654	GeneID_119545933	FBgn0031869	CG18304	0.111037	6.65361	0.535667	0.726348
ReannCDS00387	GeneID_108011683	GeneID_119548040	FBgn0031872	ihog	-0.11248	7.848	0.447199	0.65663
ReannCDS00388	GeneID_108011727	GeneID_119548555	FBgn0031873	Gas41	0.362285	3.38058	0.240031	0.44676
ReannCDS00389	GeneID_108020952	GeneID_119546328	NA	NA	-1.15094	3.42822	4.1519e-05	0.000385642
ReannCDS00390	GeneID_108009078	GeneID_119546330	FBgn0031876	Atac1	-0.100651	2.35928	0.779978	0.888363
ReannCDS00391	GeneID_108021593	GeneID_119547798	FBgn0031878	sip2	-1.26363	5.20822	3.14468e-12	8.93502e-11
ReannCDS00392	GeneID_108008080	GeneID_119546787	FBgn0264922	Sumo	-0.162687	7.16099	0.266839	0.478586
ReannCDS00393	GeneID_108015108	GeneID_119548050	FBgn0000392	cup	-1.04959	2.89281	0.000690292	0.00448431
ReannCDS00394	GeneID_108017355	GeneID_119548053	FBgn0028990	Spn27A	0.0928587	8.8504	0.5052	0.70141
ReannCDS00396	GeneID_108021027	GeneID_119546795	FBgn0028703	Nhe3	0.0864972	5.94943	0.573175	0.753456
ReannCDS00397	GeneID_108020955	GeneID_119548428	FBgn0028467	Ube4A	0.187123	5.53601	0.27315	0.485464
ReannCDS00398	GeneID_108019717	GeneID_119548430	NA	NA	0.0357609	3.59908	0.900234	0.954621
ReannCDS00399	GeneID_108017378	GeneID_119548781	FBgn0051635	CG31635	1.14953	6.79341	1.84952e-15	7.84424e-14
ReannCDS00401	GeneID_108021193	GeneID_119546962	FBgn0031836	CG11050	-0.0207383	5.36017	0.903483	0.956021
ReannCDS00402	GeneID_108021251	GeneID_119547120	FBgn0031834	CG13766	0.241621	1.99558	0.542571	0.732033
ReannCDS00403	GeneID_108021693	GeneID_119547703	FBgn0031832	CG9596	0.672853	4.34229	0.00203979	0.0113168
ReannCDS00404	GeneID_108007074	GeneID_119547706	FBgn0031830	COX5B	-0.058712	6.03561	0.72637	0.856679
ReannCDS00405	GeneID_108021272	GeneID_119547963	FBgn0000320	eya	0.0702007	3.45457	0.832842	0.919166
ReannCDS00407	GeneID_108021105	GeneID_119548710	FBgn0031824	CG9547	1.03	4.20977	1.73811e-05	0.000180822
ReannCDS00408	GeneID_108005904	GeneID_119548462	FBgn0027496	epsilonCOP	-0.125702	6.40727	0.380119	0.595249
ReannCDS00409	GeneID_108021459	GeneID_119547770	FBgn0086357	Sec61alpha	-0.177142	10.0704	0.225014	0.428282
ReannCDS00410	GeneID_108021361	GeneID_119546500	FBgn0259749	mmy	0.990024	6.95192	2.1265e-12	6.20368e-11
ReannCDS00411	GeneID_108021100	GeneID_119546312	FBgn0031816	Rchy1	0.47449	5.80194	0.00877102	0.037929
ReannCDS00417	GeneID_108021653	GeneID_119548075	FBgn0028979	tio	0.244453	3.41111	0.382167	0.597368
ReannCDS00422	GeneID_108021563	GeneID_119547595	FBgn0003866	tsh	-0.206176	7.52024	0.148139	0.321184
ReannCDS00424	GeneID_108021114	GeneID_119546438	FBgn0086779	step	-0.334297	6.35437	0.0207177	0.0755979
ReannCDS00426	GeneID_108018053	GeneID_119548881	FBgn0032957	CG2225	-0.0616494	6.40937	0.681504	0.828552
ReannCDS00430	GeneID_108021228	GeneID_119547001	FBgn0032949	Lamp1	0.0147669	9.48948	0.917613	0.964684
ReannCDS00431	GeneID_108021514	GeneID_119546057	FBgn0032946	nrv3	-0.059233	4.52416	0.797156	0.898786
ReannCDS00433	GeneID_108005473	GeneID_119548159	FBgn0032943	Tsp39D	-0.540729	6.03928	0.00176035	0.0100496
ReannCDS00434	GeneID_108020725	GeneID_119546494	FBgn0000370	crc	-0.312956	10.5716	0.0183492	0.0684225
ReannCDS00435	GeneID_108017524	GeneID_119548790	FBgn0031182	Cyp6t1	0.675244	3.04072	0.034159	0.111496
ReannCDS00436	GeneID_108008499	GeneID_119546899	FBgn0021856	l(2)k14505	0.0534461	3.98096	0.816959	0.909969
ReannCDS00437	GeneID_108021039	GeneID_119546596	FBgn0261239	Hr39	-0.633444	7.54658	0.000228157	0.00172081
ReannCDS00438	GeneID_108021167	GeneID_119546109	FBgn0032935	Atg18b	0.224919	4.45856	0.346808	0.561794
ReannCDS00441	GeneID_108014284	GeneID_119547150	FBgn0020429	GluRIIB	0.2086	1.4424	0.629268	0.794122
ReannCDS00443	GeneID_108006324	GeneID_119548459	FBgn0031725	DIP-eta	-1.2162	0.961791	0.0257251	0.0895314
ReannCDS00448	GeneID_108020370	GeneID_119548896	FBgn0031736	CG11030	0.0110356	4.62412	0.961184	0.986921
ReannCDS00449	GeneID_108020358	GeneID_119548893	FBgn0031734	CG11147	-0.378094	4.59935	0.09143	0.226772
ReannCDS00450	GeneID_108004698	GeneID_119548063	FBgn0031737	obst-E	1.28762	1.31574	0.0220286	0.0793101
ReannCDS00451	GeneID_108021139	GeneID_119546890	FBgn0051913	CG31913	-1.40778	-0.0502659	0.0221065	0.0794917
ReannCDS00452	GeneID_108006957	GeneID_119546758	FBgn0031739	CG14005	0.148134	3.80406	0.659415	0.815703
ReannCDS00453	GeneID_108005689	GeneID_119548252	FBgn0031741	CG11034	1.70425	5.02867	2.71039e-10	6.1649e-09
ReannCDS00455	GeneID_108006372	GeneID_119548474	FBgn0031745	rau	-0.134206	4.26625	0.545256	0.734181
ReannCDS00459	GeneID_108018304	GeneID_119548771	FBgn0043362	bchs	-0.266873	6.7812	0.0444352	0.134681
ReannCDS00462	GeneID_108005569	GeneID_119548273	FBgn0032052	PIG-U	0.146778	5.08121	0.44298	0.652647
ReannCDS00463	GeneID_108021382	GeneID_119548043	FBgn0032050	CG13096	0.16121	6.169	0.273736	0.485981
ReannCDS00465	GeneID_108021017	GeneID_119546773	FBgn0032047	CG13088	1.16621	3.14529	0.000358801	0.00256761
ReannCDS00466	GeneID_108016924	GeneID_119548632	FBgn0032780	CG13085	0.420351	1.53171	0.441331	0.651657
ReannCDS00467	GeneID_108016881	GeneID_119548629	FBgn0041789	Pax	0.23673	6.78298	0.0831472	0.211492
ReannCDS00470	GeneID_108005130	GeneID_119546594	FBgn0032774	CG17549	1.49658	6.01654	7.06204e-12	1.96153e-10
ReannCDS00472	GeneID_108006259	GeneID_119548358	FBgn0024245	dnt	-0.108826	6.12172	0.491348	0.689223
ReannCDS00474	GeneID_108021631	GeneID_119548258	FBgn0015380	drl	0.156871	6.77741	0.2511	0.460829
ReannCDS00477	GeneID_108017922	GeneID_119548683	FBgn0010300	brat	-0.143209	7.20129	0.40886	0.6217
ReannCDS00478	GeneID_108017938	GeneID_119548685	FBgn0086446	DCTN6-p27	-0.180621	4.2013	0.422895	0.63559
ReannCDS00479	GeneID_108021284	GeneID_119547481	FBgn0086445	l(2)37Cd	-0.883095	3.76743	0.000926641	0.00577717
ReannCDS00480	GeneID_108013403	GeneID_119548601	FBgn0002031	l(2)37Cc	-0.0305984	6.02094	0.848638	0.929385
ReannCDS00481	GeneID_108013394	GeneID_119548598	FBgn0002036	CG10561	-0.224414	3.50829	0.398231	0.612326
ReannCDS00485	GeneID_108021110	GeneID_119546309	FBgn0032751	CG17343	0.225431	1.44617	0.57929	0.757869
ReannCDS00486	GeneID_108010125	GeneID_119546997	FBgn0032749	Phlpp	-1.1936	2.0991	0.00206241	0.011413
ReannCDS00487	GeneID_108021197	GeneID_119548880	FBgn0261396	Rpn3	-0.139269	6.97914	0.314242	0.53012
ReannCDS00488	GeneID_108021198	GeneID_119548878	FBgn0032746	CG10470	-0.269809	6.14364	0.0843414	0.213542
ReannCDS00489	GeneID_108021270	GeneID_119545929	FBgn0032744	Ttc19	-0.232178	3.93401	0.33927	0.553694
ReannCDS00490	GeneID_108020975	GeneID_119545927	FBgn0086442	mib2	0.0626556	6.57651	0.663551	0.818436
ReannCDS00491	GeneID_108021242	GeneID_119548202	FBgn0001202	hook	-0.0145529	6.14006	0.922157	0.967262
ReannCDS00493	GeneID_108021147	GeneID_119546570	FBgn0051793	CG31793	-0.29239	5.07004	0.120276	0.277138
ReannCDS00495	GeneID_108007669	GeneID_119546026	FBgn0032733	CG15170	-1.89255	0.848575	7.78801e-05	0.000678983
ReannCDS00496	GeneID_108021290	GeneID_119546027	FBgn0032731	Swip-1	0.33498	4.42844	0.130917	0.294681
ReannCDS00497	GeneID_108021219	GeneID_119546185	FBgn0032729	L2HGDH	1.06047	5.80482	3.76574e-11	9.62651e-10
ReannCDS00498	GeneID_108018477	GeneID_119546182	FBgn0015772	Nak	0.0421681	7.44359	0.778899	0.887566
ReannCDS00499	GeneID_108005161	GeneID_119546186	FBgn0032726	CG10621	0.0101485	6.98122	0.954668	0.984548
ReannCDS00500	GeneID_108021656	GeneID_119548109	FBgn0032724	CG10428	1.6989	4.27057	9.65528e-15	3.87373e-13
ReannCDS00501	GeneID_108020923	GeneID_119546452	FBgn0032723	ssp3	0.343673	6.48745	0.0170045	0.0643218
ReannCDS00502	GeneID_108021615	GeneID_119547030	FBgn0032721	CG10602	0.405302	7.94889	0.0051745	0.0246251
ReannCDS00503	GeneID_108004934	GeneID_119548072	FBgn0053120	CG33120	0.942966	2.7025	0.00624841	0.0287109
ReannCDS00504	GeneID_108016291	GeneID_119546138	FBgn0032717	CG10600	0.184645	6.14263	0.214542	0.413529
ReannCDS00505	GeneID_108016329	GeneID_119546576	FBgn0032715	CG17597	0.895932	2.66724	0.0317355	0.10521
ReannCDS00506	GeneID_108005197	GeneID_119546573	FBgn0032713	Ugt36D1	1.03999	3.38837	8.5301e-05	0.000734809
ReannCDS00507	GeneID_108009394	GeneID_119546555	FBgn0040993	CG17325	2.65572	2.14911	2.04409e-07	3.06472e-06
ReannCDS00508	GeneID_108007335	GeneID_119546557	FBgn0260228	CG42502	6.3351	2.3995	5.4314e-29	7.84476e-27
ReannCDS00511	GeneID_108021721	GeneID_119546003	FBgn0032707	CG10348	0.50762	3.66421	0.146816	0.319594
ReannCDS00513	GeneID_108020928	GeneID_119546615	FBgn0025608	Faf2	-0.0781662	5.8818	0.624227	0.791218
ReannCDS00514	GeneID_108020929	GeneID_119546616	FBgn0032703	CG10343	0.0271662	4.18749	0.906751	0.958047
ReannCDS00515	GeneID_108021253	GeneID_119547003	FBgn0032701	CG10341	-0.565604	3.57175	0.0266349	0.0918131
ReannCDS00516	GeneID_108013922	GeneID_119547314	FBgn0032699	CG10383	-0.219757	4.49235	0.310909	0.526444
ReannCDS00517	GeneID_108013895	GeneID_119548773	FBgn0005617	msl-1	0.263174	5.17648	0.157057	0.335317
ReannCDS00518	GeneID_108013930	GeneID_119548774	FBgn0015553	tos	1.39981	1.78619	0.00216342	0.0119112
ReannCDS00521	GeneID_108021541	GeneID_119547166	FBgn0032693	Cyp310a1	-1.45325	5.23839	1.73488e-12	5.14879e-11
ReannCDS00522	GeneID_108021178	GeneID_119547213	FBgn0032691	Atac2	0.363935	3.77989	0.138088	0.305429
ReannCDS00525	GeneID_108013441	GeneID_119548622	FBgn0085370	Pde11	0.141467	7.20396	0.306486	0.522097
ReannCDS00526	GeneID_108004904	GeneID_119548230	FBgn0032684	Ugt301D1	0.929987	2.40342	0.0154664	0.0598356
ReannCDS00527	GeneID_108021090	GeneID_119546221	FBgn0032682	grnd	0.487696	5.29135	0.00892063	0.0384799
ReannCDS00528	GeneID_108021174	GeneID_119546881	FBgn0284256	bsf	0.322416	6.35071	0.0371872	0.118654
ReannCDS00529	GeneID_108006793	GeneID_119548320	FBgn0261597	RpS26	-0.288117	9.73143	0.034451	0.112365
ReannCDS00530	GeneID_108018875	GeneID_119545947	FBgn0000636	Fas3	0.464544	9.14375	0.0129839	0.0520917
ReannCDS00534	GeneID_108019127	GeneID_119546233	FBgn0267486	Ptp36E	0.179786	2.86304	0.629048	0.794122
ReannCDS00536	GeneID_108010998	GeneID_119547006	FBgn0032668	CG17681	-2.53078	0.852768	4.68436e-06	5.59927e-05
ReannCDS00537	GeneID_108021465	GeneID_119547603	FBgn0041184	Socs36E	0.223697	5.77052	0.265042	0.476526
ReannCDS00538	GeneID_108016522	GeneID_119548627	FBgn0032666	CG5758	0.502009	7.86106	0.00255254	0.0137053
ReannCDS00539	GeneID_108010628	GeneID_119547144	FBgn0032665	CG15152	5.09272	3.41806	6.58758e-24	6.27341e-22
ReannCDS00541	GeneID_108006546	GeneID_119546653	FBgn0002939	ninaD	0.00163949	6.78611	0.987106	0.998961
ReannCDS00542	GeneID_108021407	GeneID_119547956	FBgn0243486	rdo	-0.380285	5.09149	0.0399761	0.125383
ReannCDS00551	GeneID_108021276	GeneID_119548167	FBgn0032652	CG6870	1.82881	0.256165	0.00495777	0.0238028
ReannCDS00555	GeneID_108019224	GeneID_119548865	FBgn0032646	mEFTs	0.0300813	4.6488	0.884806	0.94796
ReannCDS00556	GeneID_108021451	GeneID_119548864	FBgn0003187	qua	0.0251611	7.68637	0.882591	0.94707
ReannCDS00557	GeneID_108021421	GeneID_119547664	FBgn0032643	GCS2beta	-0.404337	8.24802	0.00435796	0.0214215
ReannCDS00558	GeneID_108021675	GeneID_119548128	FBgn0024689	fws	-0.434385	5.62703	0.0109294	0.0451235
ReannCDS00559	GeneID_108005891	GeneID_119547139	FBgn0032640	Sgt	-0.075023	6.38173	0.607652	0.778635
ReannCDS00561	GeneID_108021690	GeneID_119547774	NA	NA	-1.37856	6.64469	1.02688e-16	4.88951e-15
ReannCDS00563	GeneID_108013834	GeneID_119548819	FBgn0011274	Dif	0.520051	4.22983	0.0333955	0.109499
ReannCDS00565	GeneID_108013725	GeneID_119548817	FBgn0020503	CLIP-190	0.0547498	6.87902	0.688272	0.833024
ReannCDS00569	GeneID_108021623	GeneID_119548091	FBgn0032629	beat-IIIc	0.187625	3.2058	0.527041	0.719372
ReannCDS00578	GeneID_108013547	GeneID_119546344	FBgn0026150	ApepP	0.259668	6.83355	0.0610765	0.170299
ReannCDS00581	GeneID_108015462	GeneID_119547969	FBgn0000318	cl	-0.0823719	6.07738	0.631058	0.795861
ReannCDS00582	GeneID_108015440	GeneID_119548815	FBgn0031711	CG6907	-0.185322	5.17206	0.303465	0.51942
ReannCDS00583	GeneID_108015451	GeneID_119548816	FBgn0051648	CG31648	0.388774	2.65271	0.300275	0.516097
ReannCDS00584	GeneID_108015420	GeneID_119548814	FBgn0031713	Coq6	0.105767	5.43487	0.565686	0.749349
ReannCDS00586	GeneID_108012756	GeneID_119547674	FBgn0002525	Lam	0.187494	7.70229	0.165926	0.349448
ReannCDS00590	GeneID_108017116	GeneID_119548808	FBgn0000239	bur	-0.275785	6.53621	0.0484361	0.143897
ReannCDS00591	GeneID_108017106	GeneID_119548807	FBgn0010100	mAcon1	0.432548	8.33157	0.0019347	0.0108492
ReannCDS00592	GeneID_108021215	GeneID_119548705	FBgn0263051	CG43346	-0.211785	2.53272	0.500694	0.697255
ReannCDS00593	GeneID_108019906	GeneID_119548699	FBgn0032924	Nbr	0.130769	5.00489	0.502141	0.698596
ReannCDS00594	GeneID_108019920	GeneID_119548702	FBgn0032922	Coq3	0.205678	3.47225	0.465785	0.670429
ReannCDS00597	GeneID_108014531	GeneID_119546753	FBgn0023388	Dap160	-0.058984	6.52779	0.685911	0.831343
ReannCDS00599	GeneID_108021029	GeneID_119546269	FBgn0284251	l(2)05287	0.117451	5.01085	0.531258	0.722405
ReannCDS00600	GeneID_108021030	GeneID_119546272	FBgn0032914	CG14397	-2.02355	-0.83048	0.00414201	0.02057
ReannCDS00602	GeneID_108021341	GeneID_119548184	FBgn0053510	CG33510	-2.48999	1.31309	4.25956e-07	6.11148e-06
ReannCDS00605	GeneID_108021708	GeneID_119547825	FBgn0032908	CG9270	5.17313	3.88956	4.39041e-30	6.67497e-28
ReannCDS00606	GeneID_108009605	GeneID_119546944	FBgn0032906	RPA2	-0.483213	2.66264	0.197163	0.392604
ReannCDS00608	GeneID_108007798	GeneID_119546479	FBgn0028952	Kebab	-0.108913	1.81078	0.788832	0.893875
ReannCDS00610	GeneID_108008473	GeneID_119546856	FBgn0031389	CG4259	1.457	5.86058	7.84286e-17	3.79699e-15
ReannCDS00611	GeneID_108019234	GeneID_119548407	FBgn0031390	tho2	-0.34031	7.36058	0.0176128	0.066333
ReannCDS00612	GeneID_108020916	GeneID_119547466	FBgn0027509	TBCD	-0.166869	6.25033	0.319013	0.534462
ReannCDS00615	GeneID_108021066	GeneID_119546087	FBgn0032790	CG10194	-0.267543	2.51769	0.48285	0.68379
ReannCDS00616	GeneID_108021063	GeneID_119546084	FBgn0032793	CG10189	0.291595	3.08711	0.329607	0.543658
ReannCDS00617	GeneID_108021588	GeneID_119548284	FBgn0040268	Top3alpha	-0.372606	3.28045	0.249799	0.459024
ReannCDS00619	GeneID_108016863	GeneID_119548498	FBgn0032799	Dpm1	-0.654421	5.90334	8.77201e-05	0.000753402
ReannCDS00620	GeneID_108016869	GeneID_119548499	FBgn0032801	CG10165	-0.153757	2.52672	0.648631	0.808645
ReannCDS00621	GeneID_108021531	GeneID_119548012	FBgn0051697	CG31697	-1.79917	0.0418067	0.0157498	0.0606072
ReannCDS00622	GeneID_108013577	GeneID_119548576	FBgn0032804	CG13081	-0.637763	8.99173	0.00559956	0.0262302
ReannCDS00623	GeneID_108021129	GeneID_119546957	FBgn0032805	CG10337	0.338073	0.628216	0.710204	0.846695
ReannCDS00625	GeneID_108021257	GeneID_119546864	FBgn0005672	spi	-0.0784789	6.76959	0.605494	0.777516
ReannCDS00626	GeneID_108005636	GeneID_119548240	FBgn0032811	Pmvk	1.92479	2.75579	0.0013858	0.00819193
ReannCDS00627	GeneID_108009284	GeneID_119546880	FBgn0032813	PCNA2	-0.491908	3.34284	0.0752529	0.196843
ReannCDS00628	GeneID_108014712	GeneID_119548636	FBgn0000464	Lar	-0.333484	7.40756	0.0296576	0.100161
ReannCDS00629	GeneID_108014749	GeneID_119546429	FBgn0032815	CG10462	-0.0308075	5.48556	0.865777	0.939136
ReannCDS00630	GeneID_108009294	GeneID_119546431	NA	NA	-0.0642629	0.359624	1	1
ReannCDS00631	GeneID_108008141	GeneID_119547194	FBgn0032818	CG10628	0.146071	3.02194	0.644237	0.805421
ReannCDS00632	GeneID_108021396	GeneID_119547195	FBgn0032820	fbp	0.168192	7.02677	0.293449	0.507793
ReannCDS00633	GeneID_108019495	GeneID_119546042	FBgn0032821	CdGAPr	0.035853	8.44463	0.81762	0.910268
ReannCDS00634	GeneID_108021550	GeneID_119547867	FBgn0004811	fs(2)ltoPP43	-0.0794328	4.7378	0.6839	0.829835
ReannCDS00638	GeneID_108004988	GeneID_119548333	FBgn0032835	CG16772	2.11954	2.08314	0.012417	0.0500457
ReannCDS00639	GeneID_108020915	GeneID_119547073	FBgn0042129	OS9	5.45085	1.62506	1.25307e-14	4.93596e-13
ReannCDS00640	GeneID_108020912	GeneID_119547071	FBgn0264443	CG43861	-0.39857	5.84327	0.0352518	0.11416
ReannCDS00642	GeneID_108021335	GeneID_119547634	FBgn0019686	lok	-0.214327	4.65198	0.332115	0.546235
ReannCDS00643	GeneID_108021131	GeneID_119546911	FBgn0045064	bwa	0.506673	4.36614	0.015177	0.0590851
ReannCDS00644	GeneID_108021132	GeneID_119546912	FBgn0003141	pr	-0.0495054	5.19765	0.784868	0.89187
ReannCDS00645	GeneID_108019364	GeneID_119548806	FBgn0263773	fok	-0.00419615	6.83278	0.973531	0.993313
ReannCDS00646	GeneID_108004571	GeneID_119547528	FBgn0032846	Pyroxd1	0.18832	3.99673	0.463807	0.668555
ReannCDS00647	GeneID_108005823	GeneID_119547527	FBgn0032848	nesd	-0.263113	3.51141	0.391595	0.605778
ReannCDS00648	GeneID_108007021	GeneID_119547629	FBgn0032849	mRpS18B	0.0993607	3.23076	0.744066	0.867143
ReannCDS00650	GeneID_108020901	GeneID_119546418	FBgn0028897	CG4935	-0.252316	2.04337	0.585342	0.762335
ReannCDS00651	GeneID_108005388	GeneID_119547485	FBgn0028515	EndoGI	0.27676	6.44771	0.0430265	0.131942
ReannCDS00652	GeneID_108021005	GeneID_119546450	FBgn0024734	PRL-1	-0.0967771	6.77018	0.476176	0.678372
ReannCDS00653	GeneID_108021430	GeneID_119546565	FBgn0261999	Ca-Ma2d	0.123476	4.11739	0.602327	0.775481
ReannCDS00654	GeneID_108015997	GeneID_119548346	FBgn0001991	Ca-alpha1D	0.534888	5.34868	0.0176373	0.0663967
ReannCDS00655	GeneID_108012300	GeneID_119547808	NA	NA	-7.39552	-0.327947	1.4454e-10	3.44117e-09
ReannCDS00662	GeneID_108020876	GeneID_119546197	FBgn0028514	CG4793	3.36372	7.51273	9.41455e-83	1.35977e-79
ReannCDS00665	GeneID_108011293	GeneID_119547321	NA	NA	2.34218	8.56904	1.68959e-29	2.52448e-27
ReannCDS00667	GeneID_108010169	GeneID_119547269	FBgn0262150	CG42876	1.35511	5.03526	2.38327e-11	6.20223e-10
ReannCDS00669	GeneID_108021485	GeneID_119547864	FBgn0001990	wek	-0.598288	3.5285	0.0244283	0.0863007
ReannCDS00670	GeneID_108020932	GeneID_119546024	FBgn0001987	Gli	-0.236515	7.0875	0.164773	0.347849
ReannCDS00671	GeneID_108007492	GeneID_119546470	FBgn0001989	ND-B17	-0.367542	5.03956	0.09898	0.239933
ReannCDS00673	GeneID_108016065	GeneID_119548227	NA	NA	1.36537	7.8109	8.32236e-15	3.38599e-13
ReannCDS00681	GeneID_108004882	GeneID_119548256	FBgn0031544	CG17593	-0.182754	6.6208	0.238789	0.445404
ReannCDS00683	GeneID_108021677	GeneID_119547958	FBgn0031549	Spindly	-0.274722	3.3047	0.369762	0.584844
ReannCDS00684	GeneID_108005491	GeneID_119548001	FBgn0024244	drm	0.365872	3.52384	0.247331	0.455649
ReannCDS00685	GeneID_108007787	GeneID_119546654	FBgn0004892	sob	0.34381	4.88794	0.124118	0.284129
ReannCDS00686	GeneID_108015384	GeneID_119548220	FBgn0015663	Ugt36A1	0.685921	4.13853	0.00567503	0.026525
ReannCDS00687	GeneID_108015357	GeneID_119548218	FBgn0000721	for	0.239287	7.89278	0.100148	0.241763
ReannCDS00692	GeneID_108021384	GeneID_119546779	FBgn0004858	elB	0.191662	4.77328	0.445134	0.654929
ReannCDS00693	GeneID_108021560	GeneID_119547953	FBgn0015546	spel1	-0.163365	3.56352	0.575175	0.755035
ReannCDS00694	GeneID_108021539	GeneID_119548104	FBgn0015791	Rab14	-0.0623868	5.39324	0.707619	0.844659
ReannCDS00696	GeneID_108020675	GeneID_119546504	FBgn0028530	mTTF	0.213966	3.25758	0.491537	0.689377
ReannCDS00697	GeneID_108021702	GeneID_119546673	FBgn0261529	ms(2)34Fe	0.457467	3.04608	0.166392	0.350074
ReannCDS00699	GeneID_108021735	GeneID_119548546	FBgn0263038	CG43333	1.28767	5.68705	0.000103003	0.000868313
ReannCDS00701	GeneID_108021544	GeneID_119546688	FBgn0028526	CG15293	1.82571	4.61187	6.51816e-11	1.6093e-09
ReannCDS00702	GeneID_108018032	GeneID_119548456	FBgn0260011	NimC4	1.61786	7.8063	7.85459e-25	8.10332e-23
ReannCDS00703	GeneID_108021481	GeneID_119547337	FBgn0286723	hll	0.105954	7.43155	0.49995	0.696554
ReannCDS00704	GeneID_108021448	GeneID_119546977	FBgn0027348	bgm	2.37902	3.48062	1.17179e-12	3.51375e-11
ReannCDS00706	GeneID_108021306	GeneID_119545944	FBgn0032857	CG10947	-0.544252	1.55225	0.17557	0.363225
ReannCDS00707	GeneID_108021437	GeneID_119547669	FBgn0032859	Arpc2	-0.274289	6.63989	0.0437859	0.133421
ReannCDS00709	GeneID_108018375	GeneID_119548730	FBgn0042175	CG18858	0.0957111	6.21778	0.522078	0.715762
ReannCDS00710	GeneID_108005246	GeneID_119547104	FBgn0032864	CG2493	0.891688	8.36008	3.37664e-10	7.62029e-09
ReannCDS00711	GeneID_108007227	GeneID_119548514	NA	NA	-0.185478	1.91687	0.641026	0.802881
ReannCDS00717	GeneID_108021650	GeneID_119548164	FBgn0032870	CG2608	-0.424214	2.21799	0.331224	0.545373
ReannCDS00718	GeneID_108021024	GeneID_119546691	FBgn0032871	CG2611	1.89962	3.67337	1.93342e-08	3.38485e-07
ReannCDS00719	GeneID_108018810	GeneID_119546136	FBgn0032873	CG2614	-0.128983	5.04108	0.497616	0.694642
ReannCDS00720	GeneID_108021037	GeneID_119546762	FBgn0086657	IKKepsilon	-0.216174	6.00414	0.148948	0.322133
ReannCDS00721	GeneID_108021116	GeneID_119547181	FBgn0032877	CG2617	-0.28405	1.58836	0.456019	0.662374
ReannCDS00723	GeneID_108021062	GeneID_119547932	FBgn0032880	TM9SF2	-0.057757	8.0344	0.685517	0.831331
ReannCDS00724	GeneID_108018331	GeneID_119547933	FBgn0032881	Amacr	-0.0363029	4.72799	0.885373	0.948168
ReannCDS00725	GeneID_108021087	GeneID_119546974	FBgn0032883	Rhau	0.155488	5.01196	0.417427	0.630557
ReannCDS00726	GeneID_108021641	GeneID_119548000	FBgn0000251	cad	-0.762326	5.6182	2.15874e-05	0.000218038
ReannCDS00727	GeneID_108021297	GeneID_119547076	FBgn0250785	vari	-0.339269	7.94838	0.0151226	0.0588998
ReannCDS00730	GeneID_108020500	GeneID_119546419	FBgn0032889	CG9331	-1.3588	5.93096	5.17866e-15	2.14729e-13
ReannCDS00734	GeneID_108006067	GeneID_119548329	FBgn0032896	CG14400	-0.036498	3.42892	0.896576	0.953436
ReannCDS00735	GeneID_108008250	GeneID_119548197	FBgn0032899	CG9338	-0.0234527	6.04398	0.877003	0.944859
ReannCDS00736	GeneID_108017471	GeneID_119548780	FBgn0032900	CG14401	-1.28892	3.88985	4.22852e-06	5.09657e-05
ReannCDS00737	GeneID_108010739	GeneID_119546298	NA	NA	1.3145	2.2251	0.000802733	0.0050968
ReannCDS00738	GeneID_108021201	GeneID_119546955	FBgn0031384	CG4238	-0.668384	3.17914	0.0313454	0.104316
ReannCDS00739	GeneID_108009677	GeneID_119547718	FBgn0040718	CG15353	-4.72326	-0.0703262	1.4755e-06	1.89432e-05
ReannCDS00741	GeneID_108021098	GeneID_119546489	FBgn0001125	Got2	0.174636	5.44113	0.330504	0.544665
ReannCDS00742	GeneID_108010316	GeneID_119546491	FBgn0031378	CG15362	-1.58416	2.42522	1.98053e-06	2.48743e-05
ReannCDS00743	GeneID_108007817	GeneID_119546775	FBgn0267972	Der-1	-0.140108	6.00575	0.397615	0.611812
ReannCDS00745	GeneID_108016766	GeneID_119548186	FBgn0031374	Wdr62	0.0334218	8.35604	0.832102	0.918949
ReannCDS00746	GeneID_108010859	GeneID_119547138	NA	NA	-0.249911	0.0199552	0.731692	0.860412
ReannCDS00752	GeneID_108020079	GeneID_119548889	FBgn0027597	CG17712	0.540693	4.79289	0.00720654	0.0322582
ReannCDS00753	GeneID_108021778	GeneID_119548176	FBgn0031361	CG17652	-0.0186791	3.03643	0.978328	0.994625
ReannCDS00754	GeneID_108015270	GeneID_119547872	FBgn0260648	Rrp40	0.332973	3.04167	0.264511	0.47579
ReannCDS00755	GeneID_108021359	GeneID_119547420	FBgn0031359	Rim2	0.107153	4.62339	0.637478	0.800403
ReannCDS00756	GeneID_108020221	GeneID_119546393	FBgn0031357	mRpL48	0.1557	4.31551	0.484067	0.684535
ReannCDS00757	GeneID_108004602	GeneID_119548260	FBgn0011570	cpb	0.271453	6.977	0.0490595	0.145251
ReannCDS00758	GeneID_108021638	GeneID_119547848	FBgn0021906	RFeSP	-0.0208029	6.01318	0.893176	0.952105
ReannCDS00759	GeneID_108019590	GeneID_119545999	FBgn0051935	Rab3GAP1	0.457982	4.46557	0.0549223	0.158073
ReannCDS00762	GeneID_108007890	GeneID_119546740	FBgn0031344	CG7420	-0.95041	2.4877	0.0054956	0.025841
ReannCDS00768	GeneID_108009951	GeneID_119546677	NA	NA	3.77912	1.11294	9.06349e-09	1.66055e-07
ReannCDS00776	GeneID_108021503	GeneID_119547755	FBgn0031322	CG5001	-0.117927	5.19774	0.525485	0.717736
ReannCDS00777	GeneID_108020875	GeneID_119548660	NA	NA	0.908032	5.35034	6.27584e-07	8.71578e-06
ReannCDS00778	GeneID_108021288	GeneID_119548658	FBgn0031318	CG4887	0.010657	5.7758	0.949008	0.981748
ReannCDS00779	GeneID_108005672	GeneID_119548413	FBgn0051922	CG31922	-0.690191	2.18731	0.0739365	0.194631
ReannCDS00780	GeneID_108021392	GeneID_119547689	FBgn0031315	CG14341	0.172541	4.5318	0.39902	0.61343
ReannCDS00781	GeneID_108021259	GeneID_119547355	FBgn0031313	CG5080	0.607017	9.28889	0.000456543	0.00314249
ReannCDS00782	GeneID_108021034	GeneID_119546846	FBgn0261458	capt	-0.168118	9.28143	0.253471	0.463511
ReannCDS00783	GeneID_108006057	GeneID_119548208	FBgn0031309	Tfb4	-0.0896881	3.71504	0.730473	0.860172
ReannCDS00784	GeneID_108006880	GeneID_119548488	FBgn0031307	MFS3	-0.81789	6.80121	0.00110276	0.00672993
ReannCDS00786	GeneID_108017230	GeneID_119546377	FBgn0016926	Pino	-0.0281087	4.72991	0.890837	0.950877
ReannCDS00788	GeneID_108021207	GeneID_119546448	FBgn0031299	CG4629	0.582287	2.32466	0.151146	0.325724
ReannCDS00789	GeneID_108007569	GeneID_119548339	FBgn0015905	ast	0.478187	3.47977	0.0695183	0.186805
ReannCDS00792	GeneID_108021480	GeneID_119547281	FBgn0026319	Traf4	-0.258657	5.4545	0.15255	0.32812
ReannCDS00793	GeneID_108009766	GeneID_119546286	NA	NA	1.80478	0.547413	0.00226063	0.0123756
ReannCDS00794	GeneID_108007467	GeneID_119547282	FBgn0261976	Psf2	0.668243	2.20324	0.119498	0.275636
ReannCDS00795	GeneID_108019745	GeneID_119547278	FBgn0031600	CG3652	-0.011534	4.64553	0.95279	0.983781
ReannCDS00796	GeneID_108020937	GeneID_119546572	FBgn0022153	l(2)k05819	0.0073316	6.76632	0.960903	0.98675
ReannCDS00797	GeneID_108019085	GeneID_119545960	FBgn0031601	Dim1	-0.00652967	3.79028	1	1
ReannCDS00800	GeneID_108021338	GeneID_119548058	FBgn0027609	morgue	0.00279414	5.99346	0.986181	0.998626
ReannCDS00801	GeneID_108021347	GeneID_119547626	FBgn0025684	MFS18	0.0963382	5.34612	0.609708	0.780231
ReannCDS00802	GeneID_108010617	GeneID_119548027	NA	NA	-1.82232	1.37793	3.07031e-05	0.000296295
ReannCDS00803	GeneID_108006867	GeneID_119546730	FBgn0031607	Secp43	-0.0223918	5.27887	0.89939	0.95436
ReannCDS00804	GeneID_108021440	GeneID_119548425	FBgn0019982	Gs1l	0.415522	2.7758	0.346268	0.561224
ReannCDS00805	GeneID_108012116	GeneID_119547428	FBgn0053002	mRpL27	0.0292306	3.38807	0.932294	0.972116
ReannCDS00806	GeneID_108021647	GeneID_119547436	FBgn0031609	CG15443	0.00872761	3.04192	1	1
ReannCDS00807	GeneID_108005922	GeneID_119548519	NA	NA	0.882624	4.25567	0.000262854	0.00194858
ReannCDS00808	GeneID_108020921	GeneID_119548870	FBgn0011603	ine	0.298662	5.3814	0.114477	0.266897
ReannCDS00815	GeneID_108021221	GeneID_119547873	FBgn0031627	fipi	0.443175	3.33579	0.0929534	0.229497
ReannCDS00816	GeneID_108021439	GeneID_119546903	FBgn0287234	slf	0.339065	5.49663	0.0423783	0.130358
ReannCDS00817	GeneID_108021610	GeneID_119547388	FBgn0031631	CG3225	0.0490353	2.7512	0.892964	0.952105
ReannCDS00818	GeneID_108021045	GeneID_119546472	FBgn0031633	Fnta	0.304375	5.3192	0.100844	0.243091
ReannCDS00819	GeneID_108021400	GeneID_119548177	FBgn0031635	tank	0.0491174	4.70058	0.807547	0.905293
ReannCDS00820	GeneID_108021043	GeneID_119546096	FBgn0031637	mxt	0.0870907	6.86009	0.510236	0.706342
ReannCDS00821	GeneID_108021203	GeneID_119547901	FBgn0031639	mRpS2	-0.392917	3.71274	0.138493	0.305633
ReannCDS00823	GeneID_108021111	GeneID_119548713	FBgn0000286	Cf2	-0.00117219	4.48722	0.994291	1
ReannCDS00825	GeneID_108009436	GeneID_119546797	FBgn0031646	snsl	0.53087	0.55296	0.48514	0.684807
ReannCDS00826	GeneID_108005357	GeneID_119548138	FBgn0031649	hoe2	0.249192	2.6646	0.481117	0.682606
ReannCDS00828	GeneID_108021525	GeneID_119547726	FBgn0015000	betaggt-I	-0.227358	4.02497	0.413322	0.626307
ReannCDS00830	GeneID_108004863	GeneID_119547749	FBgn0031655	Marcal1	0.935928	3.59884	0.0027856	0.0147645
ReannCDS00831	GeneID_108021493	GeneID_119548199	FBgn0083961	CG34125	0.0949502	4.18199	0.686204	0.831466
ReannCDS00832	GeneID_108021176	GeneID_119546883	FBgn0031437	Arpc5	0.0236691	5.22534	0.901631	0.954966
ReannCDS00840	GeneID_108021144	GeneID_119546969	FBgn0031449	CG31689	0.786076	4.65674	0.000191618	0.00148
ReannCDS00842	GeneID_108016562	GeneID_119547784	FBgn0250906	Pgk	-0.0329098	7.20382	0.818829	0.910908
ReannCDS00843	GeneID_108007267	GeneID_119547785	FBgn0031454	HemK2	-0.61629	3.68958	0.0121683	0.0493221
ReannCDS00844	GeneID_108021183	GeneID_119546857	FBgn0031456	Tnpo-SR	0.467893	4.94858	0.0306632	0.102479
ReannCDS00845	GeneID_108005517	GeneID_119548323	FBgn0031458	aph-1	0.110414	4.95879	0.591189	0.767183
ReannCDS00846	GeneID_108021516	GeneID_119547125	FBgn0028398	Taf10	-0.858607	4.56969	0.000106918	0.00089782
ReannCDS00847	GeneID_108021517	GeneID_119547126	FBgn0031459	HINT1	-0.0669885	6.51467	0.623345	0.790516
ReannCDS00848	GeneID_108015563	GeneID_119548437	FBgn0004242	Syt1	0.165166	3.17342	0.591063	0.767183
ReannCDS00850	GeneID_108021140	GeneID_119546424	FBgn0283531	Duox	0.482073	7.75449	0.00134373	0.00797584
ReannCDS00852	GeneID_108011859	GeneID_119546963	FBgn0031466	CG3119	-3.06196	-0.0464355	2.05608e-06	2.57859e-05
ReannCDS00853	GeneID_108010135	GeneID_119548305	FBgn0031468	CG2975	0.917051	1.92334	0.028937	0.0980329
ReannCDS00854	GeneID_108008239	GeneID_119548306	FBgn0031470	CG18557	-0.251923	5.30349	0.219796	0.419918
ReannCDS00855	GeneID_108007846	GeneID_119548504	NA	NA	1.28283	5.18327	2.31209e-10	5.32887e-09
ReannCDS00857	GeneID_108021366	GeneID_119547685	FBgn0031473	CG3104	-0.93509	5.37929	6.18245e-05	0.000554055
ReannCDS00858	GeneID_108021299	GeneID_119545940	FBgn0031474	CG2991	0.155328	5.93374	0.298337	0.514033
ReannCDS00860	GeneID_108021536	GeneID_119545957	FBgn0031479	Prx6005	-0.405002	2.76193	0.249943	0.459094
ReannCDS00861	GeneID_108006302	GeneID_119545954	FBgn0028970	RabGGTb	0.313031	3.78262	0.197765	0.393531
ReannCDS00862	GeneID_108018013	GeneID_119548856	FBgn0041111	lilli	0.0809687	7.06726	0.561377	0.745473
ReannCDS00863	GeneID_108021463	GeneID_119548859	FBgn0024920	Ts	-0.148587	2.60933	0.682938	0.829364
ReannCDS00864	GeneID_108017674	GeneID_119546362	FBgn0260639	gammaTub23C	0.196288	4.24429	0.421253	0.634132
ReannCDS00865	GeneID_108017683	GeneID_119546363	FBgn0031484	CG3165	0.260495	4.43195	0.232724	0.437101
ReannCDS00866	GeneID_108018466	GeneID_119546105	FBgn0250786	Chd1	0.0208415	7.31542	0.880027	0.946193
ReannCDS00867	GeneID_108021385	GeneID_119547637	FBgn0002989	okr	-0.869442	3.68159	0.00465839	0.0226414
ReannCDS00868	GeneID_108021707	GeneID_119548241	FBgn0031488	Ccdc85	-0.104828	7.27759	0.519582	0.7146
ReannCDS00869	GeneID_108021472	GeneID_119548113	FBgn0031491	alpha4GT1	0.0437807	3.63078	0.888979	0.949925
ReannCDS00870	GeneID_108020892	GeneID_119546748	FBgn0031493	Sf3b2	0.147951	6.81341	0.303725	0.519763
ReannCDS00871	GeneID_108021520	GeneID_119547811	FBgn0031495	GABPI	0.328077	4.71767	0.132949	0.297633
ReannCDS00872	GeneID_108021540	GeneID_119547128	FBgn0031497	SerRS	-0.129108	7.12406	0.354816	0.569139
ReannCDS00873	GeneID_108005020	GeneID_119547130	FBgn0243513	cnir	0.0229439	3.10332	0.963667	0.988146
ReannCDS00876	GeneID_108015114	GeneID_119548672	FBgn0283427	FASN1	-0.358839	7.20492	0.0286557	0.0973845
ReannCDS00878	GeneID_108009976	GeneID_119546988	FBgn0031505	ND-B14.5B	-0.17934	4.76557	0.356843	0.57066
ReannCDS00879	GeneID_108020089	GeneID_119546427	NA	NA	0.511599	3.65253	0.0514414	0.150911
ReannCDS00880	GeneID_108004665	GeneID_119548234	NA	NA	0.3309	2.0648	0.409114	0.6217
ReannCDS00881	GeneID_108007346	GeneID_119548542	NA	NA	0.326883	2.29683	0.360256	0.574209
ReannCDS00882	GeneID_108006696	GeneID_119548094	NA	NA	0.212389	1.95009	0.620339	0.788018
ReannCDS00883	GeneID_108021664	GeneID_119548461	NA	NA	-0.318567	3.54027	0.213907	0.412671
ReannCDS00884	GeneID_108009075	GeneID_119548363	NA	NA	1.06423	2.73113	0.00156389	0.00905324
ReannCDS00887	GeneID_108021561	GeneID_119546240	FBgn0031516	CG9663	0.78881	6.61742	5.86806e-08	9.48743e-07
ReannCDS00891	GeneID_108020816	GeneID_119546545	NA	NA	1.00908	3.48711	0.000306479	0.00223189
ReannCDS00892	GeneID_108020792	GeneID_119546544	FBgn0020445	E23	-0.115781	7.81578	0.430165	0.642947
ReannCDS00893	GeneID_108018151	GeneID_119545931	FBgn0085423	GramD1B	-0.0651666	5.7187	0.701307	0.84083
ReannCDS00894	GeneID_108004689	GeneID_119547204	FBgn0031529	CG9662	-0.327286	5.14831	0.0712764	0.189822
ReannCDS00896	GeneID_108010421	GeneID_119547020	NA	NA	4.02866	3.12115	8.27301e-19	5.04887e-17
ReannCDS00898	GeneID_108005438	GeneID_119548251	FBgn0031534	Snx1	-0.0835998	6.22826	0.566655	0.749892
ReannCDS00899	GeneID_108021189	GeneID_119546994	FBgn0032618	CG31743	0.185113	5.97176	0.363046	0.577382
ReannCDS00901	GeneID_108007879	GeneID_119548340	NA	NA	0.990264	0.794238	0.0856354	0.216424
ReannCDS00902	GeneID_108018512	GeneID_119546132	FBgn0032613	Nepl9	1.5018	2.01545	0.00115523	0.00700085
ReannCDS00903	GeneID_108018500	GeneID_119546131	FBgn0051739	AspRS-m	0.155636	7.96087	0.273439	0.48571
ReannCDS00904	GeneID_108019511	GeneID_119546381	FBgn0022213	Cse1	-0.225466	6.15437	0.178711	0.367342
ReannCDS00905	GeneID_108019522	GeneID_119546382	FBgn0086673	CG13272	1.28768	6.38962	0.00297828	0.0156139
ReannCDS00906	GeneID_108021477	GeneID_119548454	FBgn0040262	Ugt37C2	0.362884	2.17193	0.472515	0.676046
ReannCDS00907	GeneID_108004657	GeneID_119548081	FBgn0000406	Cyt-b5-r	2.09494	4.2408	5.97346e-14	2.12156e-12
ReannCDS00909	GeneID_108007573	GeneID_119548313	FBgn0032600	BuGZ	0.0776998	5.36705	0.655836	0.813902
ReannCDS00910	GeneID_108009631	GeneID_119546238	FBgn0032598	ChLD3	0.437395	5.57677	0.0810299	0.207569
ReannCDS00911	GeneID_108021127	GeneID_119546614	FBgn0032597	CG17904	0.137926	4.87895	0.478747	0.680358
ReannCDS00912	GeneID_108014664	GeneID_119547351	FBgn0032595	CG17996	0.12523	2.41525	0.79031	0.894335
ReannCDS00913	GeneID_108014635	GeneID_119547347	NA	NA	0.318307	4.12888	0.190785	0.384851
ReannCDS00914	GeneID_108014671	GeneID_119546056	FBgn0284248	Cyt-c-p	-0.417313	3.79304	0.0815314	0.208422
ReannCDS00916	GeneID_108014609	GeneID_119548232	NA	NA	-0.167659	4.31838	0.424105	0.636635
ReannCDS00917	GeneID_108020117	GeneID_119546051	FBgn0261278	grp	-0.0780185	6.52797	0.599644	0.774328
ReannCDS00918	GeneID_108020134	GeneID_119546053	FBgn0267347	squ	-2.33385	1.4391	1.36124e-07	2.08787e-06
ReannCDS00922	GeneID_108021304	GeneID_119545938	FBgn0032587	CG5953	0.375276	4.46965	0.0931622	0.229831
ReannCDS00923	GeneID_108021447	GeneID_119547585	FBgn0005677	dac	0.29204	3.28479	0.372181	0.587276
ReannCDS00924	GeneID_108020907	GeneID_119548786	FBgn0020415	Idgf2	0.55389	2.77787	0.093829	0.230935
ReannCDS00927	GeneID_108012737	GeneID_119547179	NA	NA	-1.68148	0.675068	0.00555926	0.0260837
ReannCDS00928	GeneID_108007638	GeneID_119548718	FBgn0028506	CG4455	-0.318221	5.85981	0.0763903	0.198798
ReannCDS00929	GeneID_108017279	GeneID_119548717	FBgn0000307	chif	0.0733035	7.09057	0.620831	0.78821
ReannCDS00931	GeneID_108008452	GeneID_119548548	FBgn0001995	mRpL4	-0.606143	4.00731	0.00913357	0.0391646
ReannCDS00932	GeneID_108021644	GeneID_119547455	FBgn0032209	Hand	-0.382318	0.675012	0.546323	0.735163
ReannCDS00935	GeneID_108021399	GeneID_119547211	FBgn0032205	CG4957	-0.977058	2.50956	0.00697624	0.0313895
ReannCDS00936	GeneID_108009585	GeneID_119548438	FBgn0259482	Mob3	-0.42628	4.0331	0.0644726	0.176866
ReannCDS00937	GeneID_108004562	GeneID_119548223	FBgn0011305	Rsf1	-0.276498	6.46806	0.062183	0.17258
ReannCDS00938	GeneID_108021689	GeneID_119548682	FBgn0032200	CG5676	-0.0556184	5.47299	0.744597	0.867313
ReannCDS00939	GeneID_108008801	GeneID_119548681	FBgn0051717	CG31717	0.0931542	4.50811	0.673113	0.823335
ReannCDS00940	GeneID_108018075	GeneID_119548677	FBgn0024248	chico	0.357698	6.14035	0.0167878	0.0637188
ReannCDS00942	GeneID_108021046	GeneID_119546242	FBgn0032197	ova	0.153435	6.03341	0.313854	0.529877
ReannCDS00943	GeneID_108021047	GeneID_119547996	FBgn0032195	Bcs1	0.133447	3.75283	0.598137	0.772961
ReannCDS00944	GeneID_108020980	GeneID_119546126	FBgn0024320	Npc1a	-0.130294	7.67861	0.371192	0.586355
ReannCDS00945	GeneID_108009957	GeneID_119548397	FBgn0032193	CG5727	-0.291791	4.24177	0.205079	0.402904
ReannCDS00947	GeneID_108021287	GeneID_119547133	FBgn0085188	CG34159	-0.314557	6.09681	0.0365807	0.117498
ReannCDS00948	GeneID_108021286	GeneID_119547132	FBgn0032189	Ripalpha	-0.213684	1.81854	0.624556	0.791315
ReannCDS00950	GeneID_108017856	GeneID_119548667	FBgn0032187	CG4839	-1.79609	1.4279	0.000159212	0.00126234
ReannCDS00951	GeneID_108017892	GeneID_119548669	FBgn0083945	CG34109	2.70152	4.93851	1.61975e-09	3.27961e-08
ReannCDS00952	GeneID_108008022	GeneID_119548670	FBgn0032178	Spn31A	-0.382236	0.888432	0.443353	0.653084
ReannCDS00953	GeneID_108010645	GeneID_119547060	FBgn0053302	Cpr31A	-4.58877	1.338	9.70038e-13	2.97044e-11
ReannCDS00955	GeneID_108021125	GeneID_119547082	FBgn0011584	Trp1	-0.0550094	9.36986	0.754935	0.873934
ReannCDS00957	GeneID_108006782	GeneID_119547619	FBgn0000180	bib	0.339863	2.29846	0.382984	0.597594
ReannCDS00958	GeneID_108019884	GeneID_119546245	FBgn0032172	CG5850	0.117606	6.37989	0.439688	0.650561
ReannCDS00959	GeneID_108021414	GeneID_119548141	FBgn0032171	CG5846	-0.244138	3.25554	0.393431	0.607317
ReannCDS00960	GeneID_108021413	GeneID_119548547	FBgn0032168	CG13126	-0.226494	2.61652	0.488364	0.686706
ReannCDS00961	GeneID_108017723	GeneID_119546636	FBgn0032166	CG4619	0.138623	3.14526	0.65529	0.813775
ReannCDS00962	GeneID_108017734	GeneID_119547051	FBgn0051712	CG31712	0.013927	5.14502	0.937543	0.975959
ReannCDS00965	GeneID_108009187	GeneID_119548088	FBgn0032161	CG4594	1.18965	3.01136	0.000114902	0.00095195
ReannCDS00966	GeneID_108021467	GeneID_119546582	FBgn0025700	CG5885	-0.0283423	8.18815	0.845222	0.927059
ReannCDS00967	GeneID_108021608	GeneID_119546580	FBgn0024285	Srp54	-0.242051	6.59243	0.0845509	0.213932
ReannCDS00968	GeneID_108019425	GeneID_119546260	FBgn0032156	CG13124	0.40951	6.67057	0.00317339	0.0164085
ReannCDS00969	GeneID_108017952	GeneID_119548848	FBgn0031998	SLC5A11	0.690943	3.82154	0.00504142	0.0241242
ReannCDS00970	GeneID_108017965	GeneID_119548851	FBgn0003607	Su(var)205	-0.57172	6.83133	0.000166984	0.00131553
ReannCDS00971	GeneID_108005698	GeneID_119546808	FBgn0032000	CG8372	0.0986666	3.18694	0.739305	0.863967
ReannCDS00972	GeneID_108021584	GeneID_119546838	FBgn0032002	CG8353	-0.722391	2.31293	0.137488	0.304413
ReannCDS00973	GeneID_108021559	GeneID_119546835	FBgn0032004	CG8292	1.79965	1.68029	3.80049e-05	0.000356055
ReannCDS00977	GeneID_108020019	GeneID_119548665	NA	NA	4.78433	-0.468467	6.95266e-07	9.5335e-06
ReannCDS00979	GeneID_108006853	GeneID_119546538	FBgn0261020	wol	0.33858	6.07279	0.0282231	0.0961781
ReannCDS00980	GeneID_108021252	GeneID_119546539	FBgn0032014	CG7840	-0.0250124	5.4735	0.909485	0.959415
ReannCDS00981	GeneID_108005417	GeneID_119548216	FBgn0032016	Mettl14	-0.0361222	4.63754	0.866888	0.939643
ReannCDS00982	GeneID_108020986	GeneID_119546602	FBgn0032018	CG7806	0.242506	6.28051	0.106518	0.253387
ReannCDS00983	GeneID_108009943	GeneID_119547500	FBgn0032020	strat	-0.79832	3.24901	0.00341645	0.0174056
ReannCDS00984	GeneID_108006299	GeneID_119548121	FBgn0032022	CG14275	-1.00553	3.68676	0.000112229	0.000934275
ReannCDS00987	GeneID_108010562	GeneID_119547379	FBgn0261437	CSN8	-0.248002	4.8444	0.215816	0.414967
ReannCDS00988	GeneID_108005803	GeneID_119548448	FBgn0032029	CG17292	-0.997093	5.04208	6.54019e-06	7.58733e-05
ReannCDS00989	GeneID_108005446	GeneID_119548192	FBgn0032031	CG13390	-0.213096	2.57598	0.521285	0.715466
ReannCDS00990	GeneID_108018043	GeneID_119548860	FBgn0027094	AlaRS	0.202299	8.83573	0.163332	0.345435
ReannCDS00992	GeneID_108021427	GeneID_119547693	FBgn0032036	CG13384	0.793458	6.05703	6.41704e-07	8.8834e-06
ReannCDS00996	GeneID_108021666	GeneID_119548797	FBgn0001084	fy	0.373258	5.17341	0.042435	0.130451
ReannCDS00997	GeneID_108018118	GeneID_119548796	FBgn0014417	CG13397	1.95244	4.51728	7.90202e-15	3.23014e-13
ReannCDS00998	GeneID_108021256	GeneID_119546279	FBgn0027932	Akap200	0.0117862	10.9995	0.92945	0.970849
ReannCDS00999	GeneID_108010030	GeneID_119547936	FBgn0043002	Chrac-14	-0.0619145	2.09549	0.902175	0.955192
ReannCDS01001	GeneID_108021406	GeneID_119548161	FBgn0026718	Agpat2	-1.67188	0.47054	0.00671164	0.03042
ReannCDS01003	GeneID_108019699	GeneID_119545974	FBgn0032782	Rab9	0.320729	1.5268	0.483051	0.68379
ReannCDS01004	GeneID_108019666	GeneID_119545972	FBgn0024230	Hs2st	-0.580279	4.60267	0.00369981	0.0185978
ReannCDS01005	GeneID_108020395	GeneID_119546100	FBgn0284220	Top2	0.108532	7.68314	0.475925	0.678249
ReannCDS01007	GeneID_108021551	GeneID_119548009	FBgn0031395	CG10874	0.175602	4.88182	0.348839	0.563579
ReannCDS01009	GeneID_108007542	GeneID_119546794	FBgn0010288	Uch	0.117555	5.7141	0.454713	0.66172
ReannCDS01010	GeneID_108008045	GeneID_119546724	FBgn0031398	daed	0.000678019	3.15786	1	1
ReannCDS01011	GeneID_108021357	GeneID_119548766	FBgn0259717	CG42371	0.326997	3.45476	0.289964	0.50367
ReannCDS01013	GeneID_108021474	GeneID_119548763	FBgn0031401	papi	-0.421885	5.47788	0.0166448	0.0632925
ReannCDS01014	GeneID_108021470	GeneID_119548764	FBgn0267378	sau	-0.0770361	6.85746	0.567363	0.749892
ReannCDS01017	GeneID_108008012	GeneID_119548331	NA	NA	-0.106916	4.40478	0.668456	0.820828
ReannCDS01025	GeneID_108015134	GeneID_119548380	FBgn0031413	CG9967	0.0716349	3.56133	0.851173	0.930557
ReannCDS01026	GeneID_108015141	GeneID_119548384	FBgn0014010	Rab5	0.0193848	7.39529	0.893656	0.952105
ReannCDS01027	GeneID_108020389	GeneID_119548377	FBgn0031417	CG3597	-0.359456	2.63492	0.279879	0.491974
ReannCDS01028	GeneID_108021576	GeneID_119548381	FBgn0031419	CG15390	-0.280311	3.18743	0.331577	0.545613
ReannCDS01029	GeneID_108005464	GeneID_119547023	FBgn0264672	Eogt	-0.109855	6.56401	0.417677	0.630701
ReannCDS01032	GeneID_108005835	GeneID_119546793	FBgn0031426	CG18641	-0.254072	1.66292	0.645193	0.806235
ReannCDS01035	GeneID_108021581	GeneID_119548089	FBgn0264978	Slh	-0.0238327	6.25904	0.888119	0.949499
ReannCDS01036	GeneID_108021393	GeneID_119547717	FBgn0011818	oaf	-0.0941049	3.45434	0.740024	0.864396
ReannCDS01039	GeneID_108021548	GeneID_119547660	FBgn0041337	Cyp309a2	-0.220923	4.74487	0.306106	0.52188
ReannCDS01040	GeneID_108006705	GeneID_119548468	FBgn0026778	Rad1	-1.56576	0.855564	0.0145842	0.0572404
ReannCDS01041	GeneID_108006336	GeneID_119548541	FBgn0031434	insv	-0.204915	2.47805	0.597016	0.772315
ReannCDS01042	GeneID_108021015	GeneID_119546612	FBgn0031436	ND-B17.2	0.0532347	5.92877	0.726873	0.857018
ReannCDS01043	GeneID_108021012	GeneID_119546608	FBgn0031657	Polr1C	0.538806	3.20144	0.0876345	0.220064
ReannCDS01044	GeneID_108020959	GeneID_119546744	FBgn0031659	CG14043	0.0567224	4.79069	0.77588	0.88599
ReannCDS01045	GeneID_108020960	GeneID_119546745	FBgn0031661	Gmd	-0.211845	4.38503	0.316704	0.532252
ReannCDS01046	GeneID_108021226	GeneID_119547362	FBgn0031663	CG8891	-0.575081	3.13527	0.0533486	0.154936
ReannCDS01047	GeneID_108018561	GeneID_119547385	FBgn0083962	CG34126	0.201441	7.57405	0.200135	0.39664
ReannCDS01048	GeneID_108007647	GeneID_119546798	FBgn0031668	CG31917	0.0621014	5.11494	0.749549	0.869921
ReannCDS01049	GeneID_108006420	GeneID_119548770	FBgn0031670	SelT	0.149347	5.64169	0.355039	0.569139
ReannCDS01050	GeneID_108018646	GeneID_119545952	FBgn0000299	Col4a1	0.214662	9.11489	0.159635	0.339151
ReannCDS01052	GeneID_108017011	GeneID_119548840	FBgn0053995	CG33995	-0.321055	4.91545	0.129843	0.293314
ReannCDS01053	GeneID_108016995	GeneID_119548838	FBgn0264743	CG44001	-0.521355	6.09965	0.000730449	0.00469939
ReannCDS01054	GeneID_108016984	GeneID_119548837	FBgn0022023	eIF3h	-0.683524	8.46987	4.38544e-07	6.2507e-06
ReannCDS01057	GeneID_108021248	GeneID_119545987	FBgn0028572	qtc	0.140463	4.89579	0.620239	0.788006
ReannCDS01058	GeneID_108018924	GeneID_119546395	FBgn0031681	Pgant5	0.105689	8.2879	0.462941	0.667751
ReannCDS01059	GeneID_108021371	GeneID_119547586	FBgn0031683	CG4230	-0.219579	4.14074	0.341728	0.556419
ReannCDS01060	GeneID_108021033	GeneID_119548883	FBgn0261836	Msp300	0.162265	9.85216	0.348796	0.563579
ReannCDS01062	GeneID_108014910	GeneID_119546030	FBgn0003716	tkv	-0.0263405	7.17476	0.875617	0.944859
ReannCDS01064	GeneID_108015178	GeneID_119546029	FBgn0000228	Bsg25D	-0.0740893	5.59368	0.678055	0.82583
ReannCDS01065	GeneID_108015193	GeneID_119547191	FBgn0016076	vri	-0.131649	9.4394	0.528976	0.720998
ReannCDS01066	GeneID_108016483	GeneID_119548825	FBgn0031698	Ncoa6	-0.171771	6.75543	0.209522	0.408058
ReannCDS01068	GeneID_108021696	GeneID_119547747	FBgn0031703	Acsf2	0.385511	3.04982	0.238081	0.444369
ReannCDS01070	GeneID_108009595	GeneID_119546875	FBgn0016660	H15	-0.37575	3.51798	0.229864	0.433577
ReannCDS01071	GeneID_108005147	GeneID_119548478	FBgn0261963	mid	-0.0708354	4.56388	0.74944	0.869921
ReannCDS01072	GeneID_108021337	GeneID_119547521	FBgn0031536	Cog3	0.0537653	5.07034	0.775241	0.885493
ReannCDS01073	GeneID_108021151	GeneID_119546072	FBgn0031538	CG3246	-0.110816	6.14098	0.450326	0.658654
ReannCDS01074	GeneID_108021507	GeneID_119547735	FBgn0021967	ND-PDSW	-0.244442	5.61879	0.122044	0.280243
ReannCDS01076	GeneID_108006627	GeneID_119548393	FBgn0261560	Thor	0.0327018	5.11901	0.899753	0.954453
ReannCDS01077	GeneID_108019388	GeneID_119546137	FBgn0014396	tim	-0.735571	3.49921	0.0171391	0.0647742
ReannCDS01078	GeneID_108021182	GeneID_119547267	FBgn0284253	LeuRS	0.111034	7.38269	0.426962	0.639594
ReannCDS01085	GeneID_108020993	GeneID_119546893	FBgn0261268	Cul3	-0.048243	7.10258	0.725275	0.856415
ReannCDS01086	GeneID_108010293	GeneID_119546578	FBgn0259982	Uxt	-0.183173	2.37325	0.595412	0.770785
ReannCDS01093	GeneID_108005781	GeneID_119548458	FBgn0010422	TfIIS	-0.0014828	5.30081	0.993888	1
ReannCDS01094	GeneID_108020167	GeneID_119546111	FBgn0000317	ck	-0.309241	9.90736	0.0395169	0.124563
ReannCDS01095	GeneID_108021410	GeneID_119545983	FBgn0001977	CIAPIN1	0.152843	4.92953	0.445828	0.655389
ReannCDS01097	GeneID_108005364	GeneID_119548371	FBgn0286027	Rnmt	-0.24474	5.17604	0.19169	0.385604
ReannCDS01098	GeneID_108006826	GeneID_119548467	FBgn0028926	NC2beta	-0.178776	3.3846	0.542335	0.732033
ReannCDS01099	GeneID_108006441	GeneID_119546964	FBgn0040228	DCTN5-p25	-0.0567245	3.75155	0.815502	0.909215
ReannCDS01105	GeneID_108004716	GeneID_119547556	NA	NA	0.313355	0.910434	0.5749	0.755035
ReannCDS01107	GeneID_108004553	GeneID_119546941	NA	NA	-1.76635	3.35667	1.27965e-08	2.29121e-07
ReannCDS01109	GeneID_108009999	GeneID_119548370	NA	NA	0.446247	8.37796	0.0151006	0.058867
ReannCDS01112	GeneID_108015513	GeneID_119548605	FBgn0003016	osp	0.125834	8.45261	0.387471	0.601329
ReannCDS01113	GeneID_108015552	GeneID_119548607	FBgn0000055	Adh	0.550679	8.40197	0.010355	0.0432467
ReannCDS01116	GeneID_108020966	GeneID_119547254	NA	NA	1.47605	1.33089	0.00244234	0.0132201
ReannCDS01117	GeneID_108020964	GeneID_119547244	FBgn0031559	CG3513	-0.127274	7.8831	0.482242	0.683308
ReannCDS01118	GeneID_108008373	GeneID_119547249	NA	NA	0.270578	2.71595	0.527887	0.719967
ReannCDS01119	GeneID_108006015	GeneID_119547239	FBgn0031562	CG3604	1.36456	3.38082	2.34921e-05	0.000234691
ReannCDS01122	GeneID_108009798	GeneID_119547242	FBgn0051777	CG31777	-1.25278	5.08912	1.27199e-08	2.28642e-07
ReannCDS01123	GeneID_108021464	GeneID_119547234	FBgn0031566	CG2818	-0.353969	6.99502	0.00829538	0.036252
ReannCDS01124	GeneID_108021079	GeneID_119547235	FBgn0003386	Shaw	0.240979	2.66783	0.535626	0.726348
ReannCDS01126	GeneID_108021333	GeneID_119547233	FBgn0004893	bowl	-0.349666	8.06404	0.0297748	0.1004
ReannCDS01127	GeneID_108020313	GeneID_119546314	FBgn0031571	bark	-0.535292	7.96638	0.000589624	0.00393053
ReannCDS01128	GeneID_108004969	GeneID_119546046	FBgn0031573	CG3407	-0.03518	4.21651	0.887643	0.949309
ReannCDS01129	GeneID_108007256	GeneID_119546672	FBgn0004567	slp2	-0.676431	3.82843	0.0104115	0.0434198
ReannCDS01130	GeneID_108021260	GeneID_119547264	FBgn0031575	Cep97	0.469367	3.5696	0.0876838	0.220124
ReannCDS01131	GeneID_108021375	GeneID_119548335	FBgn0000256	capu	0.264646	6.38874	0.068104	0.183974
ReannCDS01136	GeneID_108021217	GeneID_119546043	FBgn0000547	ed	-0.204127	10.0862	0.133064	0.297813
ReannCDS01137	GeneID_108005001	GeneID_119548123	FBgn0014033	Sr-CI	-0.166889	6.58453	0.324346	0.539705
ReannCDS01140	GeneID_108021058	GeneID_119546894	NA	NA	-9.45129	1.62141	6.5076e-19	4.05718e-17
ReannCDS01141	GeneID_108020982	GeneID_119548350	NA	NA	-0.901434	5.54244	1.92328e-07	2.88858e-06
ReannCDS01142	GeneID_108021009	GeneID_119546879	FBgn0031589	Naprt	0.346791	4.34195	0.117185	0.272185
ReannCDS01143	GeneID_108021169	GeneID_119548008	FBgn0031590	CG3702	0.01469	6.90298	0.914843	0.963426
ReannCDS01145	GeneID_108015277	GeneID_119548558	FBgn0010473	tutl	-0.470813	7.32243	0.00353369	0.0179186
ReannCDS01146	GeneID_108020977	GeneID_119546507	FBgn0020762	Atet	0.244496	6.24994	0.12189	0.280037
ReannCDS01147	GeneID_108007365	GeneID_119548362	FBgn0046113	GluRIIC	0.705854	2.9617	0.0285429	0.0970772
ReannCDS01149	GeneID_108009756	GeneID_119546297	FBgn0031766	CG9117	-0.0421247	2.57496	0.938272	0.976093
ReannCDS01150	GeneID_108021334	GeneID_119547169	FBgn0029095	aru	-0.142296	7.8141	0.342457	0.557112
ReannCDS01152	GeneID_108008743	GeneID_119546877	FBgn0031287	CG4291	-0.409095	3.59027	0.158637	0.337526
ReannCDS01153	GeneID_108021008	GeneID_119546919	FBgn0010583	dock	-0.00146549	5.55972	0.98721	0.998961
ReannCDS01154	GeneID_108021081	GeneID_119546953	FBgn0031285	CG3662	0.182654	7.61204	0.184164	0.376053
ReannCDS01155	GeneID_108021499	GeneID_119547841	FBgn0031284	PGAP2	-0.156834	5.01155	0.428258	0.641092
ReannCDS01156	GeneID_108021497	GeneID_119547838	FBgn0031282	Pex12	0.231735	2.74811	0.471112	0.674924
ReannCDS01157	GeneID_108021353	GeneID_119547854	FBgn0086130	Dbp21E2	0.544858	3.55556	0.0528194	0.153911
ReannCDS01160	GeneID_108021007	GeneID_119546939	FBgn0026438	Eaat2	-0.745277	1.24711	0.0729202	0.193089
ReannCDS01161	GeneID_108020905	GeneID_119546080	NA	NA	-0.488471	9.45713	0.00176731	0.010076
ReannCDS01162	GeneID_108010321	GeneID_119547145	FBgn0031270	CG13689	-0.326116	3.64958	0.280473	0.492598
ReannCDS01164	GeneID_108021296	GeneID_119546650	FBgn0031268	cold	0.0257324	5.13623	0.899111	0.954356
ReannCDS01165	GeneID_108019939	GeneID_119546435	FBgn0031266	Sf3b1	-0.0540614	7.35296	0.699509	0.840204
ReannCDS01166	GeneID_108021300	GeneID_119547368	FBgn0031265	CG2794	0.429666	3.68119	0.0891109	0.222932
ReannCDS01167	GeneID_108020303	GeneID_119546181	FBgn0031263	Tspo	0.0111508	5.55661	0.943462	0.978323
ReannCDS01169	GeneID_108021624	GeneID_119548190	FBgn0031260	Spp	0.0750002	8.09647	0.605714	0.777532
ReannCDS01170	GeneID_108021244	GeneID_119546561	FBgn0003963	ush	-0.112829	6.05117	0.487062	0.68629
ReannCDS01171	GeneID_108020749	GeneID_119546563	FBgn0027592	MED15	-0.6059	5.41236	0.000362372	0.00258675
ReannCDS01173	GeneID_108020920	GeneID_119548528	FBgn0015924	crq	0.991656	6.24804	2.61564e-10	5.98077e-09
ReannCDS01175	GeneID_108021006	GeneID_119548210	FBgn0031253	CG11885	0.295279	2.79496	0.385483	0.599824
ReannCDS01176	GeneID_108020958	GeneID_119546947	FBgn0031252	CG13690	0.396522	3.0025	0.190868	0.384851
ReannCDS01177	GeneID_108020874	GeneID_119546505	FBgn0264855	AP-2alpha	-0.097591	7.79281	0.480279	0.681753
ReannCDS01178	GeneID_108020631	GeneID_119546840	FBgn0031251	CG4213	2.12908	7.92406	2.65183e-35	5.89251e-33
ReannCDS01179	GeneID_108020940	GeneID_119547834	FBgn0031250	Ent1	0.451912	5.58187	0.00594052	0.0275003
ReannCDS01183	GeneID_108020934	GeneID_119548044	FBgn0024352	Stip1	0.21522	7.36092	0.133179	0.297917
ReannCDS01184	GeneID_108014227	GeneID_119546278	FBgn0031247	CG11562	-0.674109	2.14541	0.0615702	0.171267
ReannCDS01185	GeneID_108014175	GeneID_119546275	FBgn0025686	Amnionless	-0.204284	2.40431	0.728946	0.858878
ReannCDS01186	GeneID_108014148	GeneID_119546542	FBgn0003444	smo	-0.0729084	5.93075	0.638136	0.80065
ReannCDS01187	GeneID_108014220	GeneID_119547892	FBgn0086856	CG11555	0.0628762	3.99025	0.800086	0.900709
ReannCDS01189	GeneID_108016742	GeneID_119546011	FBgn0031238	CG3645	0.195225	3.8694	0.406744	0.619678
ReannCDS01190	GeneID_108016756	GeneID_119546012	FBgn0283652	Rpp30	-0.168141	2.54501	0.642623	0.804366
ReannCDS01192	GeneID_108018971	GeneID_119548278	FBgn0051898	CG31898	-0.968113	3.29159	0.00205649	0.0113949
ReannCDS01193	GeneID_108019009	GeneID_119548280	FBgn0031231	mRpL10	-0.291889	4.46876	0.188247	0.38123
ReannCDS01194	GeneID_108021094	GeneID_119548751	FBgn0053635	CG33635	-0.379917	4.29951	0.0798937	0.20557
ReannCDS01195	GeneID_108021093	GeneID_119548752	FBgn0031228	ND-15	-0.450477	4.46059	0.0391918	0.123729
ReannCDS01196	GeneID_108013604	GeneID_119548746	FBgn0259818	CG42399	-2.61039	3.6397	2.68466e-14	1.01153e-12
ReannCDS01199	GeneID_108013612	GeneID_119546464	FBgn0288229	CG3164	-0.132974	8.54373	0.37277	0.587671
ReannCDS01200	GeneID_108015941	GeneID_119547206	FBgn0026787	Nhe1	-0.000579849	3.49808	1	1
ReannCDS01201	GeneID_108004972	GeneID_119546801	FBgn0031216	Zir	0.286336	7.16884	0.0512935	0.150681
ReannCDS01202	GeneID_108004976	GeneID_119545986	FBgn0031214	CG11374	4.84827	2.47745	5.50604e-24	5.3017e-22
ReannCDS01203	GeneID_108004977	GeneID_119545984	FBgn0067779	dbr	-0.366668	6.94546	0.0110449	0.0455223
ReannCDS01204	GeneID_108004971	GeneID_119546765	FBgn0031209	Ir21a	4.10913	1.94417	2.15255e-14	8.14583e-13
ReannCDS01205	GeneID_108007735	GeneID_119562720	FBgn0058006	CG40006	-0.279542	3.89998	0.261517	0.472345
ReannCDS01206	GeneID_108010874	GeneID_119559697	FBgn0002566	lt	1.14358	7.27479	4.6906e-14	1.70079e-12
ReannCDS01207	GeneID_108010872	GeneID_119546987	FBgn0011272	RpL13	-0.395014	10.4211	0.00252278	0.0135707
ReannCDS01208	GeneID_118876788	GeneID_119562449	NA	NA	3.16978	5.25066	1.35855e-46	5.35144e-44
ReannCDS01209	GeneID_108008583	GeneID_119550426	NA	NA	0.251554	4.68323	0.211491	0.410201
ReannCDS01214	GeneID_108008674	GeneID_119550537	FBgn0001148	gsb	1.77717	1.30638	0.0256358	0.0892927
ReannCDS01217	GeneID_108008298	GeneID_119551451	FBgn0035091	CG3829	0.849802	8.55738	6.83873e-08	1.09143e-06
ReannCDS01218	GeneID_108008301	GeneID_119551454	FBgn0035090	CG2736	0.716937	3.55601	0.0202568	0.0741949
ReannCDS01219	GeneID_108008303	GeneID_119551456	FBgn0035088	CG3776	0.079993	4.86437	0.675	0.824707
ReannCDS01221	GeneID_108009106	GeneID_119549097	FBgn0035086	CG12851	0.52587	2.1338	0.134783	0.300341
ReannCDS01222	GeneID_108009110	GeneID_119549099	FBgn0035085	CG3770	-0.241505	5.0719	0.246187	0.454701
ReannCDS01223	GeneID_108009962	GeneID_119550728	FBgn0035083	Tina-1	0.25131	6.47104	0.111246	0.261421
ReannCDS01224	GeneID_108009961	GeneID_119550727	FBgn0022343	CG3760	-0.0388058	7.17697	0.779946	0.888363
ReannCDS01225	GeneID_108008972	GeneID_119549412	FBgn0060296	pain	-1.07585	6.19467	3.00055e-08	5.1086e-07
ReannCDS01227	GeneID_108009328	GeneID_119549009	FBgn0035076	Ance-5	-1.12888	5.52545	3.93192e-09	7.50529e-08
ReannCDS01228	GeneID_108008489	GeneID_119551890	FBgn0050105	CG30105	0.791178	0.830199	0.171746	0.358283
ReannCDS01229	GeneID_108009489	GeneID_119550582	FBgn0034248	CG14483	-0.404119	2.93928	0.264179	0.475467
ReannCDS01230	GeneID_108009639	GeneID_119550233	FBgn0034246	Dcr-2	-0.526722	7.38185	0.000107629	0.00090204
ReannCDS01231	GeneID_108009191	GeneID_119550240	FBgn0250868	CG42239	1.04728	0.557232	0.03703	0.118425
ReannCDS01232	GeneID_108009185	GeneID_119550234	FBgn0040294	POSH	-0.0372152	5.63253	0.833086	0.919166
ReannCDS01233	GeneID_108009189	GeneID_119550237	NA	NA	1.18486	0.673117	0.0164361	0.0626088
ReannCDS01236	GeneID_108009061	GeneID_119550941	FBgn0010409	RpL18A	-0.133112	10.7941	0.317516	0.532973
ReannCDS01238	GeneID_108009058	GeneID_119550939	FBgn0034237	eIF3b	0.26187	9.72747	0.0603431	0.168852
ReannCDS01239	GeneID_108009081	GeneID_119551038	FBgn0034232	CG4866	-0.0694029	4.13454	0.756135	0.874738
ReannCDS01240	GeneID_108009079	GeneID_119551036	FBgn0034230	CG4853	0.053254	6.81043	0.696647	0.838509
ReannCDS01242	GeneID_108010184	GeneID_119551446	FBgn0050104	NT5E-2	-1.31487	4.67774	3.91336e-10	8.6957e-09
ReannCDS01243	GeneID_108008429	GeneID_119551568	FBgn0034225	veil	-0.630596	1.59192	0.129883	0.293314
ReannCDS01244	GeneID_108010017	GeneID_119550671	FBgn0022987	qkr54B	0.114766	6.60161	0.424496	0.636891
ReannCDS01245	GeneID_108009332	GeneID_119549494	FBgn0028953	CG14478	0.0688293	6.18254	0.657108	0.814228
ReannCDS01246	GeneID_108008996	GeneID_119550357	FBgn0263233	robls54B	-8.51395	2.36632	6.36047e-29	9.03603e-27
ReannCDS01247	GeneID_108009254	GeneID_119552044	FBgn0027506	EDTP	1.05918	6.45786	3.46221e-14	1.2822e-12
ReannCDS01248	GeneID_108009258	GeneID_119552046	FBgn0034217	Lhr	-0.195541	4.2133	0.432624	0.64429
ReannCDS01249	GeneID_108009256	GeneID_119552047	FBgn0034215	Mtap	0.411793	5.48995	0.0168142	0.0637508
ReannCDS01250	GeneID_108009672	GeneID_119549917	FBgn0022029	l(2)k01209	0.0391548	7.06708	0.787621	0.892809
ReannCDS01251	GeneID_108008531	GeneID_119549366	FBgn0016697	Prosalpha5	0.0745173	6.23521	0.637234	0.800382
ReannCDS01252	GeneID_108009821	GeneID_119549823	FBgn0034210	Camp	0.432485	4.23568	0.0492892	0.145878
ReannCDS01253	GeneID_108009037	GeneID_119549356	FBgn0265487	mbl	0.276763	5.41841	0.138889	0.306341
ReannCDS01259	GeneID_108008701	GeneID_119550265	FBgn0262567	CG43107	3.97053	-1.07932	0.000149443	0.00119582
ReannCDS01260	GeneID_108009953	GeneID_119549946	FBgn0034200	Gbp2	-0.502391	7.47974	0.00259057	0.0138579
ReannCDS01261	GeneID_108009954	GeneID_119549947	FBgn0034198	CG11400	0.0812918	0.752102	0.876935	0.944859
ReannCDS01263	GeneID_108010215	GeneID_119551215	FBgn0287631	CG46491	0.0337362	5.09038	0.871828	0.943111
ReannCDS01264	GeneID_108009974	GeneID_119552186	FBgn0034191	CG6984	-0.396006	4.16214	0.0944627	0.232231
ReannCDS01265	GeneID_108009337	GeneID_119552181	FBgn0050460	CG30460	0.156318	6.10051	0.352369	0.566453
ReannCDS01266	GeneID_108010235	GeneID_119552183	FBgn0034186	CG8950	-0.673925	4.0777	0.0025623	0.0137406
ReannCDS01267	GeneID_108009324	GeneID_119552102	FBgn0086350	tef	0.670058	3.15801	0.0217244	0.0784431
ReannCDS01269	GeneID_108009115	GeneID_119551398	FBgn0023172	RhoGEF2	-0.0895579	8.61391	0.521545	0.715596
ReannCDS01271	GeneID_108009795	GeneID_119550297	FBgn0263864	Dark	0.30701	6.52942	0.0728063	0.192889
ReannCDS01274	GeneID_108009085	GeneID_119551089	FBgn0034694	Plekhm1	0.00588287	4.81698	0.975135	0.993846
ReannCDS01276	GeneID_108009688	GeneID_119549939	FBgn0034691	Synj	-0.243959	5.77296	0.154815	0.33178
ReannCDS01277	GeneID_108008438	GeneID_119551739	FBgn0034689	CG2921	0.476356	4.60389	0.0257892	0.0895899
ReannCDS01278	GeneID_108009557	GeneID_119549297	FBgn0034687	CG11475	-2.03547	0.391063	7.14124e-05	0.000628923
ReannCDS01287	GeneID_108009587	GeneID_119549000	FBgn0085397	Fili	-0.259052	8.46025	0.0704721	0.188458
ReannCDS01289	GeneID_108008938	GeneID_119551144	FBgn0034666	CG9294	1.87534	5.05278	1.02356e-15	4.50262e-14
ReannCDS01291	GeneID_108008651	GeneID_119550250	FBgn0034661	tpr	-0.252219	10.8088	0.119318	0.275636
ReannCDS01295	GeneID_108009797	GeneID_119551113	FBgn0050404	Tango11	0.166315	5.59619	0.305239	0.520915
ReannCDS01296	GeneID_108009799	GeneID_119549103	FBgn0004362	HmgD	-0.533188	7.18001	0.000303901	0.00221684
ReannCDS01297	GeneID_108010054	GeneID_119549104	FBgn0010228	HmgZ	-0.138802	7.24333	0.306228	0.521985
ReannCDS01298	GeneID_108010087	GeneID_119550351	FBgn0050290	Ppcdc	-0.339757	3.6901	0.193642	0.388
ReannCDS01299	GeneID_108010242	GeneID_119551199	FBgn0260223	CG42497	-0.369549	4.46834	0.105825	0.252153
ReannCDS01300	GeneID_108010238	GeneID_119551196	FBgn0034655	CG10307	-0.244448	1.13385	0.636529	0.799792
ReannCDS01301	GeneID_108008309	GeneID_119551267	FBgn0003687	Tbp	0.0587275	3.72643	0.813017	0.907732
ReannCDS01302	GeneID_108010331	GeneID_119550199	FBgn0050263	stum	-0.181347	6.04885	0.230971	0.434845
ReannCDS01303	GeneID_108009699	GeneID_119549343	FBgn0034650	NC2alpha	0.040418	4.07716	0.866383	0.939414
ReannCDS01304	GeneID_108009702	GeneID_119549349	FBgn0259725	CG42379	-0.0393746	2.75883	0.939017	0.976094
ReannCDS01305	GeneID_108009698	GeneID_119549342	FBgn0034649	PIG-M	0.106769	5.25733	0.578867	0.757659
ReannCDS01306	GeneID_108009701	GeneID_119549345	FBgn0259710	CG42364	3.65015	0.722364	1.19204e-09	2.44793e-08
ReannCDS01307	GeneID_108008593	GeneID_119549348	FBgn0259708	CG42362	5.20157	0.51063	2.11405e-11	5.53485e-10
ReannCDS01308	GeneID_108008353	GeneID_119551654	FBgn0034646	Rae1	-0.0364733	4.40666	0.873035	0.943946
ReannCDS01309	GeneID_108009439	GeneID_119549217	FBgn0034644	CG10082	-0.2502	7.46667	0.0679172	0.183756
ReannCDS01310	GeneID_108009178	GeneID_119551859	NA	NA	0.205197	6.14239	0.16502	0.348285
ReannCDS01311	GeneID_108008319	GeneID_119551524	FBgn0034849	CG3500	-0.414413	3.28862	0.133905	0.299078
ReannCDS01312	GeneID_108008369	GeneID_119551500	NA	NA	-0.335442	5.713	0.0553294	0.15874
ReannCDS01332	GeneID_108008254	GeneID_119550869	FBgn0034816	CG3085	3.70238	1.02087	7.19484e-10	1.54333e-08
ReannCDS01333	GeneID_108009959	GeneID_119549989	FBgn0021979	l(2)k09913	-0.088545	7.88558	0.523329	0.716317
ReannCDS01334	GeneID_108008571	GeneID_119551158	FBgn0010622	DCTN3-p24	-0.230347	4.36261	0.284937	0.497235
ReannCDS01335	GeneID_108010218	GeneID_119551155	FBgn0285962	CG46338	-0.669366	4.57563	0.00144968	0.00848271
ReannCDS01336	GeneID_108009274	GeneID_119551152	FBgn0027580	PCB	-0.155455	8.43705	0.357321	0.571002
ReannCDS01339	GeneID_108009947	GeneID_119550422	FBgn0266186	Vamp7	0.0987969	5.76819	0.556527	0.742291
ReannCDS01340	GeneID_108009946	GeneID_119550168	FBgn0033450	Lsm11	-0.73043	1.19751	0.13444	0.299886
ReannCDS01341	GeneID_108009970	GeneID_119550124	FBgn0033448	hebe	-0.418828	6.41387	0.0586547	0.165445
ReannCDS01342	GeneID_108008630	GeneID_119550495	FBgn0050001	CG30001	-1.51646	1.26192	0.000799115	0.0050808
ReannCDS01343	GeneID_108009642	GeneID_119549179	FBgn0033446	CG1648	-0.0763565	7.14399	0.617402	0.786247
ReannCDS01344	GeneID_108008104	GeneID_119549177	FBgn0040092	lectin-46Cb	0.558557	0.612463	0.349167	0.563793
ReannCDS01347	GeneID_108009754	GeneID_119549125	FBgn0259678	sqa	0.262154	3.74772	0.383567	0.597947
ReannCDS01349	GeneID_108009636	GeneID_119549608	FBgn0023143	Uba1	-0.144826	9.37558	0.305505	0.521163
ReannCDS01350	GeneID_108008436	GeneID_119551295	FBgn0033437	CG12926	0.893177	1.69411	0.0626599	0.173375
ReannCDS01351	GeneID_108009146	GeneID_119551576	FBgn0033434	CG1902	0.113929	5.98558	0.491168	0.689194
ReannCDS01352	GeneID_108009145	GeneID_119551575	FBgn0050340	CG30340	1.20729	1.71405	0.0161777	0.0618968
ReannCDS01353	GeneID_108009149	GeneID_119551578	FBgn0050338	CG30338	0.734637	1.87662	0.0931592	0.229831
ReannCDS01354	GeneID_108009144	GeneID_119551574	FBgn0033431	CG1827	-1.04333	4.47247	4.26901e-07	6.11491e-06
ReannCDS01355	GeneID_108008386	GeneID_119549769	FBgn0033429	CG12929	-1.96904	2.04018	0.000102637	0.000866065
ReannCDS01356	GeneID_108009072	GeneID_119549766	FBgn0033427	Smyd4-1	-0.95555	3.43985	0.000909798	0.00568443
ReannCDS01357	GeneID_108009071	GeneID_119549765	FBgn0085436	Not1	-0.166307	9.12409	0.252381	0.462128
ReannCDS01360	GeneID_108009396	GeneID_119549087	FBgn0287478	Camta	-0.0867917	5.72812	0.628099	0.793571
ReannCDS01361	GeneID_108009980	GeneID_119552162	FBgn0017558	Pdk	0.4636	5.17692	0.0391687	0.123701
ReannCDS01363	GeneID_108010226	GeneID_119551236	FBgn0016078	wun	0.334649	5.4413	0.0623645	0.172999
ReannCDS01364	GeneID_108008685	GeneID_119550285	FBgn0016970	l(2)k10201	0.281657	3.37505	0.307781	0.523192
ReannCDS01369	GeneID_108009893	GeneID_119550008	FBgn0033401	Cog6	0.446325	5.25871	0.0133342	0.0531286
ReannCDS01370	GeneID_108009168	GeneID_119551745	FBgn0083977	CG34141	0.31708	4.94138	0.161071	0.341281
ReannCDS01371	GeneID_108009153	GeneID_119549471	FBgn0033397	Cyp4p3	5.25857	1.88645	1.44894e-17	7.47409e-16
ReannCDS01372	GeneID_108008322	GeneID_119551570	FBgn0262515	VhaAC45	-0.0892742	7.10975	0.517915	0.713214
ReannCDS01374	GeneID_108009813	GeneID_119549871	FBgn0002567	Rab32	0.406488	3.78525	0.221621	0.422845
ReannCDS01375	GeneID_108008645	GeneID_119550059	FBgn0259728	CG42382	0.703531	2.7185	0.0338568	0.110718
ReannCDS01376	GeneID_108008741	GeneID_119550521	FBgn0033388	CG8046	0.180785	3.84853	0.518346	0.713693
ReannCDS01378	GeneID_108009362	GeneID_119552130	FBgn0050344	CG30344	-0.147506	5.91537	0.438055	0.648699
ReannCDS01379	GeneID_108009365	GeneID_119552133	FBgn0086656	shrb	0.0532602	6.33373	0.715432	0.850004
ReannCDS01380	GeneID_108009366	GeneID_119552134	FBgn0028955	CG8788	0.914914	5.22594	9.66834e-07	1.28901e-05
ReannCDS01381	GeneID_108009509	GeneID_119550159	FBgn0027561	CG18659	0.385773	5.74746	0.0179048	0.0672574
ReannCDS01382	GeneID_108009506	GeneID_119550160	FBgn0003612	Su(var)2-10	0.045767	6.02673	0.767306	0.88166
ReannCDS01383	GeneID_108010048	GeneID_119550843	FBgn0033379	Mys45A	0.148517	6.21922	0.304119	0.520129
ReannCDS01384	GeneID_108010150	GeneID_119551014	FBgn0033377	Pgm2a	-0.287451	5.70839	0.0694214	0.186602
ReannCDS01385	GeneID_108010026	GeneID_119549249	FBgn0033376	CG8777	-0.0608758	5.59279	0.7041	0.842781
ReannCDS01387	GeneID_108009855	GeneID_119550306	FBgn0010220	Dbp45A	-0.197101	4.14806	0.400664	0.614758
ReannCDS01389	GeneID_108010276	GeneID_119550635	FBgn0011746	ana	1.31274	1.43021	0.00177485	0.0101123
ReannCDS01391	GeneID_108008414	GeneID_119552090	FBgn0033366	Ance-4	0.0800877	5.94381	0.754253	0.873542
ReannCDS01393	GeneID_108010281	GeneID_119550819	FBgn0265011	Np	-0.20452	10.5857	0.286639	0.49958
ReannCDS01394	GeneID_108010156	GeneID_119550681	FBgn0034144	CG5089	-0.188615	1.23624	0.765582	0.880867
ReannCDS01395	GeneID_108009633	GeneID_119551071	FBgn0040505	Alk	-0.061977	5.02955	0.773809	0.885375
ReannCDS01396	GeneID_108009443	GeneID_119549434	FBgn0020506	Amyrel	-9.17912	1.35257	5.53558e-18	3.03616e-16
ReannCDS01397	GeneID_108009898	GeneID_119549428	FBgn0024315	Picot	0.416271	2.53067	0.19462	0.389077
ReannCDS01399	GeneID_108009386	GeneID_119549082	FBgn0050463	Pgant9	-0.032604	9.17724	0.846039	0.927485
ReannCDS01403	GeneID_108009295	GeneID_119552136	FBgn0267002	unc-104	-0.120647	5.53669	0.461064	0.666425
ReannCDS01406	GeneID_108008739	GeneID_119550604	FBgn0034157	resilin	-0.731788	2.34148	0.0649705	0.177725
ReannCDS01410	GeneID_108010039	GeneID_119549148	FBgn0025830	IntS8	-0.193903	4.99866	0.316735	0.532252
ReannCDS01411	GeneID_108009997	GeneID_119549149	FBgn0026533	Dek	-0.261203	8.13008	0.0559866	0.160073
ReannCDS01412	GeneID_108008453	GeneID_119551973	FBgn0028737	eEF1beta	-0.261121	9.41827	0.0570263	0.162242
ReannCDS01415	GeneID_108009564	GeneID_119551972	FBgn0034166	CG6472	1.43257	2.92256	5.34183e-06	6.31546e-05
ReannCDS01416	GeneID_108009243	GeneID_119551966	FBgn0003091	Pkc53E	0.63727	3.07243	0.0435832	0.133037
ReannCDS01419	GeneID_108009733	GeneID_119549644	FBgn0085444	mute	-0.219694	5.57485	0.189974	0.383667
ReannCDS01420	GeneID_108008424	GeneID_119551699	FBgn0265174	PIG-V	-0.545015	4.34298	0.00984473	0.0414752
ReannCDS01423	GeneID_108009290	GeneID_119551991	FBgn0034175	ste24b	-4.85464	3.2363	4.91598e-38	1.33131e-35
ReannCDS01424	GeneID_108009287	GeneID_119551988	FBgn0034177	AsnRS-m	-0.200913	3.37557	0.497001	0.694276
ReannCDS01425	GeneID_108008337	GeneID_119549026	FBgn0034179	CG6805	0.254053	5.09499	0.197496	0.393086
ReannCDS01426	GeneID_108010085	GeneID_119551132	FBgn0034181	CG8963	-0.19315	7.57253	0.173008	0.359887
ReannCDS01427	GeneID_108008240	GeneID_119551138	FBgn0085234	CG34205	-3.90362	3.07479	4.77344e-20	3.15776e-18
ReannCDS01429	GeneID_108009610	GeneID_119551137	FBgn0085235	CG34206	0.871578	2.40372	0.0187472	0.0695476
ReannCDS01430	GeneID_108009689	GeneID_119549678	FBgn0034704	Fbxo42	-0.088366	4.67737	0.65788	0.81434
ReannCDS01431	GeneID_108009690	GeneID_119549679	FBgn0034706	CG11275	0.33657	4.90537	0.123467	0.282961
ReannCDS01432	GeneID_108009995	GeneID_119550699	FBgn0034433	EndoB	-0.0560093	4.50205	0.812139	0.907161
ReannCDS01433	GeneID_108009865	GeneID_119550386	NA	NA	-1.8228	2.49525	6.90356e-07	9.48118e-06
ReannCDS01434	GeneID_108009817	GeneID_119550313	FBgn0086358	Tab2	-0.201262	5.58116	0.265296	0.476784
ReannCDS01435	GeneID_108008589	GeneID_119550129	FBgn0013954	Fkbp12	-0.171661	7.96037	0.210783	0.409469
ReannCDS01437	GeneID_108010170	GeneID_119551472	FBgn0034135	Syn2	-0.00440272	2.20083	1	1
ReannCDS01438	GeneID_108009916	GeneID_119550700	FBgn0011260	Sema2a	-0.218028	9.28843	0.115756	0.269444
ReannCDS01440	GeneID_108008837	GeneID_119550777	FBgn0053458	CG33458	0.141776	2.90845	0.688189	0.833024
ReannCDS01448	GeneID_108010138	GeneID_119551872	FBgn0034118	Nup62	0.130981	4.45689	0.527202	0.719372
ReannCDS01449	GeneID_108009091	GeneID_119550595	FBgn0010611	Hmgs	-0.246474	8.03654	0.289995	0.50367
ReannCDS01450	GeneID_108009089	GeneID_119550593	FBgn0034114	CG4282	-0.302924	4.85132	0.119474	0.275636
ReannCDS01451	GeneID_108009710	GeneID_119549514	FBgn0034113	CG8060	-0.0219471	5.39654	0.900314	0.954621
ReannCDS01452	GeneID_108010104	GeneID_119550866	FBgn0034110	Atg9	0.613695	5.06275	0.000945704	0.0058791
ReannCDS01453	GeneID_108008417	GeneID_119551670	FBgn0050100	CG30100	-0.586304	2.50209	0.106877	0.253892
ReannCDS01454	GeneID_108010285	GeneID_119551844	FBgn0028424	JhI-26	1.1148	2.05838	0.00368714	0.0185664
ReannCDS01458	GeneID_108009344	GeneID_119549050	FBgn0001308	Khc	-0.107387	8.33645	0.441214	0.651596
ReannCDS01459	GeneID_108009346	GeneID_119549052	FBgn0025519	fidipidine	0.176847	5.48966	0.295017	0.509692
ReannCDS01461	GeneID_108008599	GeneID_119550064	FBgn0260392	CG42518	0.290813	2.64309	0.4234	0.635942
ReannCDS01462	GeneID_108009203	GeneID_119550862	FBgn0034063	CG8389	0.337286	5.04701	0.0785204	0.20294
ReannCDS01463	GeneID_108009204	GeneID_119551842	FBgn0034065	Rrp42	-0.362277	3.13846	0.223478	0.42592
ReannCDS01464	GeneID_108009202	GeneID_119549887	FBgn0034067	CG8399	-0.100943	6.76848	0.460112	0.665887
ReannCDS01466	GeneID_108009969	GeneID_119550610	FBgn0034071	CG8405	-0.196835	6.00222	0.21232	0.410627
ReannCDS01467	GeneID_108009599	GeneID_119552059	FBgn0083983	mRpL34	-0.788769	2.78733	0.0146472	0.0574097
ReannCDS01468	GeneID_108009598	GeneID_119552058	FBgn0014020	Rho1	-0.0621786	7.88531	0.649144	0.808723
ReannCDS01469	GeneID_108009927	GeneID_119550126	FBgn0034075	Asph	0.352469	7.35487	0.0455214	0.136878
ReannCDS01470	GeneID_108009781	GeneID_119550349	FBgn0086676	spin	0.390182	5.42542	0.0162531	0.0620483
ReannCDS01471	GeneID_108009377	GeneID_119548998	FBgn0050094	CG30094	0.259618	2.41135	0.478386	0.680068
ReannCDS01472	GeneID_108009375	GeneID_119548995	FBgn0029175	sotv	-0.321156	5.99126	0.0402976	0.125936
ReannCDS01474	GeneID_108009563	GeneID_119549447	FBgn0034084	CG8435	0.337974	3.48267	0.213678	0.412321
ReannCDS01475	GeneID_108009779	GeneID_119549264	FBgn0015754	Lis-1	-0.174934	7.21195	0.267279	0.47912
ReannCDS01476	GeneID_108009095	GeneID_119549260	FBgn0034087	clu	0.188382	7.03134	0.173404	0.360106
ReannCDS01477	GeneID_108009100	GeneID_119549267	FBgn0265177	CG44242	-0.382621	3.14611	0.26214	0.473172
ReannCDS01478	GeneID_108009098	GeneID_119549265	FBgn0265178	CG44243	-0.00764656	8.04975	0.963244	0.988146
ReannCDS01479	GeneID_108009975	GeneID_119550369	FBgn0034091	mrj	0.0470855	6.25755	0.811544	0.907161
ReannCDS01480	GeneID_108009659	GeneID_119549479	FBgn0034093	CG15706	0.031273	5.39806	0.864074	0.938627
ReannCDS01481	GeneID_108009657	GeneID_119549477	FBgn0034095	CG15701	0.241586	2.00071	0.590546	0.766922
ReannCDS01483	GeneID_108006188	GeneID_119549749	FBgn0034310	Nup75	-0.0902476	4.53195	0.684843	0.830863
ReannCDS01484	GeneID_108006182	GeneID_119549419	FBgn0034307	CG10914	0.0714857	3.26344	0.812148	0.907161
ReannCDS01485	GeneID_108006184	GeneID_119549418	FBgn0000057	adp	-0.851427	4.75634	5.70612e-05	0.000513289
ReannCDS01486	GeneID_108006183	GeneID_119550376	FBgn0062440	EMRE	-0.114571	3.18544	0.690395	0.834676
ReannCDS01487	GeneID_108008229	GeneID_119550612	NA	NA	-0.389069	5.88436	0.0181262	0.0678245
ReannCDS01489	GeneID_108009368	GeneID_119549571	FBgn0003520	stau	0.435517	8.11442	0.00322999	0.0166218
ReannCDS01491	GeneID_108009523	GeneID_119549968	FBgn0034299	CG5757	0.461967	0.979741	0.334458	0.548838
ReannCDS01501	GeneID_108010047	GeneID_119550465	FBgn0034282	Mapmodulin	-0.0058835	7.1642	0.969396	0.991408
ReannCDS01504	GeneID_108009648	GeneID_119549312	FBgn0259211	grh	-0.473026	8.14455	0.00326191	0.0167562
ReannCDS01505	GeneID_108008316	GeneID_119551541	FBgn0028744	CG5033	0.192796	5.09904	0.301139	0.516869
ReannCDS01506	GeneID_108010144	GeneID_119550976	FBgn0026309	aft	-0.324172	5.49307	0.0435691	0.133037
ReannCDS01507	GeneID_108009433	GeneID_119549066	FBgn0028741	fab1	-0.313335	7.32188	0.0223605	0.0801059
ReannCDS01509	GeneID_108009738	GeneID_119550112	FBgn0034277	OstDelta	-0.36701	8.87824	0.00977122	0.0412279
ReannCDS01510	GeneID_108008222	GeneID_119551116	FBgn0022740	HLH54F	1.07563	-0.113103	0.086561	0.218254
ReannCDS01511	GeneID_108010080	GeneID_119550929	FBgn0034275	CG5002	-0.358439	2.27188	0.347785	0.562768
ReannCDS01513	GeneID_108010151	GeneID_119551127	FBgn0034271	Vps50	-0.109488	5.73965	0.499925	0.696554
ReannCDS01514	GeneID_108010002	GeneID_119550686	FBgn0034269	Hyccin	-0.493607	4.93286	0.0093353	0.0398685
ReannCDS01515	GeneID_108009499	GeneID_119549395	FBgn0034267	CG4984	0.391893	3.76478	0.141792	0.311239
ReannCDS01516	GeneID_108009501	GeneID_119549397	FBgn0034265	Snx16	-0.0710648	5.37158	0.688846	0.833497
ReannCDS01518	GeneID_108009370	GeneID_119552197	FBgn0028494	CG6424	0.239781	7.07661	0.115258	0.268501
ReannCDS01521	GeneID_108009640	GeneID_119552198	FBgn0016059	Sema1b	-0.374001	8.71244	0.00714107	0.0320147
ReannCDS01524	GeneID_108008607	GeneID_119551846	FBgn0050106	CCHa1-R	-1.18429	1.68239	0.00488555	0.0235313
ReannCDS01526	GeneID_108009578	GeneID_119549440	FBgn0029006	Smurf	-0.207991	7.26172	0.128333	0.29083
ReannCDS01527	GeneID_108009577	GeneID_119549443	FBgn0264541	CG43920	-0.0309508	4.10299	0.922495	0.967262
ReannCDS01528	GeneID_108009473	GeneID_119549315	FBgn0265182	CG44247	-0.722879	1.29943	0.0983826	0.23902
ReannCDS01529	GeneID_108009472	GeneID_119549313	FBgn0035073	CG16896	0.485922	4.2593	0.0537676	0.155472
ReannCDS01532	GeneID_108008661	GeneID_119551852	FBgn0023181	Orc4	-1.5834	-0.00840367	0.00825347	0.0361075
ReannCDS01533	GeneID_108010248	GeneID_119551425	FBgn0015801	Reg-5	-0.122148	6.70945	0.484919	0.68475
ReannCDS01534	GeneID_108009726	GeneID_119549971	FBgn0035065	CG3589	0.735825	4.25483	0.00357274	0.0180849
ReannCDS01535	GeneID_108009730	GeneID_119549975	FBgn0035063	CG3594	-0.215059	3.66789	0.442009	0.651908
ReannCDS01536	GeneID_108010061	GeneID_119550767	FBgn0086908	egg	-0.048456	5.22874	0.805619	0.904594
ReannCDS01537	GeneID_108009197	GeneID_119550772	FBgn0027590	GstE12	-0.196053	6.64088	0.158511	0.337507
ReannCDS01538	GeneID_108009199	GeneID_119550774	FBgn0040666	CG12848	0.194144	2.51888	0.577477	0.75664
ReannCDS01539	GeneID_108009196	GeneID_119550769	FBgn0035056	spz6	-0.336569	9.93735	0.0469563	0.140222
ReannCDS01541	GeneID_108009482	GeneID_119549231	FBgn0035049	Mmp1	0.75099	7.61157	8.18058e-05	0.000711062
ReannCDS01542	GeneID_108009485	GeneID_119549233	FBgn0261373	CG33228	0.531672	2.77319	0.174391	0.361798
ReannCDS01545	GeneID_108009911	GeneID_119550397	FBgn0035044	CG3663	0.194218	3.65068	0.449966	0.658634
ReannCDS01548	GeneID_108009265	GeneID_119552010	FBgn0035039	Adck1	0.0580756	4.16216	0.852163	0.931149
ReannCDS01549	GeneID_108009269	GeneID_119552015	FBgn0259707	CG42361	-0.372131	2.33123	0.415129	0.628167
ReannCDS01550	GeneID_108010189	GeneID_119551244	FBgn0035035	Samtor	-0.346914	2.26716	0.390034	0.60401
ReannCDS01551	GeneID_108008361	GeneID_119551626	FBgn0035033	CG3548	0.00919459	4.12892	0.96257	0.987762
ReannCDS01555	GeneID_108009536	GeneID_119548986	FBgn0035027	CG3511	0.126684	4.531	0.557201	0.742763
ReannCDS01556	GeneID_108009535	GeneID_119548985	FBgn0035025	uri	-0.362832	4.59829	0.0937341	0.230767
ReannCDS01557	GeneID_108009627	GeneID_119549327	FBgn0016687	Nurf-38	-0.2804	7.38462	0.0440065	0.133888
ReannCDS01558	GeneID_108008832	GeneID_119550717	FBgn0035022	CG11413	4.33497	1.29529	1.09214e-14	4.3415e-13
ReannCDS01559	GeneID_108010134	GeneID_119550719	FBgn0035020	CG13585	-0.301661	5.37272	0.0847014	0.214251
ReannCDS01560	GeneID_108010275	GeneID_119551628	FBgn0050169	Brca2	0.775808	3.48034	0.0353148	0.114279
ReannCDS01563	GeneID_108009715	GeneID_119549910	FBgn0284252	Letm1	-0.0101997	7.27722	0.944826	0.979176
ReannCDS01573	GeneID_108010214	GeneID_119551189	FBgn0029686	Glos	-0.639095	4.57985	0.00184696	0.0104936
ReannCDS01574	GeneID_108008295	GeneID_119551048	FBgn0000326	clt	0.226168	5.26231	0.242738	0.450249
ReannCDS01576	GeneID_108009679	GeneID_119550797	FBgn0085453	Mthfs	0.00580064	4.44441	0.994932	1
ReannCDS01577	GeneID_108009036	GeneID_119550798	FBgn0040660	CG13551	-0.0815164	7.07661	0.562974	0.746811
ReannCDS01578	GeneID_108009033	GeneID_119550794	NA	NA	0.627115	6.11915	0.00665437	0.0302079
ReannCDS01579	GeneID_108009032	GeneID_119552170	FBgn0034853	Ice1	0.140793	4.30233	0.538702	0.729094
ReannCDS01580	GeneID_108009630	GeneID_119549038	FBgn0034858	eIF2Bdelta	0.0144424	5.79153	0.934488	0.973467
ReannCDS01581	GeneID_108010166	GeneID_119549036	FBgn0034859	CG3520	-0.202741	4.53446	0.343721	0.558643
ReannCDS01582	GeneID_108008492	GeneID_119551868	FBgn0034861	CG9815	0.426599	7.14056	0.036908	0.118242
ReannCDS01583	GeneID_108010269	GeneID_119551599	FBgn0015372	RabX1	-0.0737349	5.83538	0.72037	0.852796
ReannCDS01586	GeneID_108010160	GeneID_119550826	FBgn0050185	AIMP3	0.0261371	4.94382	0.897835	0.953977
ReannCDS01587	GeneID_108009793	GeneID_119549818	FBgn0034877	levy	-0.00304341	6.15579	0.977364	0.994123
ReannCDS01588	GeneID_108009792	GeneID_119549817	FBgn0010501	Dcp-1	0.123494	3.64397	0.676174	0.825397
ReannCDS01592	GeneID_108008688	GeneID_119550425	FBgn0034893	mRpL43	-0.292792	3.43106	0.252351	0.462128
ReannCDS01593	GeneID_108009774	GeneID_119551786	NA	NA	2.28191	2.96746	3.16115e-09	6.10123e-08
ReannCDS01594	GeneID_108009721	GeneID_119551784	FBgn0261564	ReepA	0.510881	8.01747	0.000931038	0.00579625
ReannCDS01595	GeneID_108008203	GeneID_119551791	NA	NA	-0.090565	7.72313	0.519464	0.714551
ReannCDS01596	GeneID_108010148	GeneID_119551788	FBgn0034804	CG3831	-0.0201976	4.31873	0.922616	0.967262
ReannCDS01597	GeneID_108008682	GeneID_119550172	FBgn0003900	twi	0.998817	4.60462	1.92623e-05	0.000198015
ReannCDS01598	GeneID_108009393	GeneID_119551703	FBgn0033458	Lime	1.86827	1.18385	0.000102617	0.000866065
ReannCDS01599	GeneID_108009602	GeneID_119549612	FBgn0033463	CG1513	0.185212	6.30715	0.205248	0.403145
ReannCDS01600	GeneID_108009604	GeneID_119549614	FBgn0050008	CG30008	-0.487702	2.82074	0.166549	0.350318
ReannCDS01602	GeneID_108009380	GeneID_119551926	FBgn0011656	Mef2	0.353829	6.92252	0.0118784	0.0483277
ReannCDS01603	GeneID_108009511	GeneID_119550414	FBgn0283510	Pal1	-0.465734	7.44888	0.000863289	0.00542514
ReannCDS01604	GeneID_108009514	GeneID_119550027	FBgn0027619	eIF3j	0.0677418	6.25665	0.680286	0.827535
ReannCDS01606	GeneID_108009750	GeneID_119549407	FBgn0022382	Pka-R2	0.306408	4.905	0.106751	0.253802
ReannCDS01607	GeneID_108009743	GeneID_119550034	FBgn0033474	CG1407	-0.198511	5.90465	0.217856	0.417317
ReannCDS01608	GeneID_108009403	GeneID_119550544	NA	NA	-3.12985	2.74325	2.34955e-16	1.1006e-14
ReannCDS01610	GeneID_108010147	GeneID_119550787	FBgn0050493	Coq9	0.830652	2.68321	0.00858413	0.037195
ReannCDS01614	GeneID_108009302	GeneID_119551981	FBgn0286778	CG46385	0.918356	6.14671	0.000329298	0.00238006
ReannCDS01615	GeneID_108009069	GeneID_119549577	FBgn0015614	CanB2	0.184682	6.02539	0.241318	0.448577
ReannCDS01616	GeneID_108009068	GeneID_119549576	FBgn0001091	Gapdh1	0.227965	6.50521	0.194458	0.389062
ReannCDS01617	GeneID_108009065	GeneID_119549575	FBgn0033224	Nop17l	0.336828	7.2902	0.0371616	0.118636
ReannCDS01618	GeneID_108009824	GeneID_119550134	FBgn0033225	TTLL12	-0.259303	5.80198	0.113952	0.266174
ReannCDS01619	GeneID_108009687	GeneID_119549721	FBgn0029093	cathD	-0.012158	9.97571	0.930461	0.971394
ReannCDS01620	GeneID_108010227	GeneID_119551329	FBgn0003082	phr	0.13266	2.71471	0.740134	0.864396
ReannCDS01621	GeneID_108009538	GeneID_119549210	FBgn0033229	CG12822	0.310378	4.76743	0.129937	0.293314
ReannCDS01622	GeneID_108009537	GeneID_119549209	FBgn0085390	Dgk	1.99885	3.63178	4.12997e-12	1.16581e-10
ReannCDS01623	GeneID_108009930	GeneID_119550252	FBgn0033232	CG12159	0.45802	4.09188	0.0621932	0.17258
ReannCDS01624	GeneID_108009448	GeneID_119549290	FBgn0026393	Or43b	-0.132601	3.47048	0.642936	0.804575
ReannCDS01625	GeneID_108010221	GeneID_119551374	FBgn0033570	ND-B14	-0.717431	4.76056	0.000409476	0.00287796
ReannCDS01626	GeneID_108009665	GeneID_119549982	FBgn0017414	cag	-0.178799	3.79971	0.477578	0.679142
ReannCDS01627	GeneID_108008559	GeneID_119550245	FBgn0033566	CG18004	-0.777477	4.46375	0.000204774	0.00156903
ReannCDS01628	GeneID_108009840	GeneID_119550506	FBgn0033564	Pex6	0.225796	5.00237	0.252531	0.462183
ReannCDS01629	GeneID_108010043	GeneID_119550576	FBgn0263510	nclb	0.0690336	4.75071	0.731163	0.860236
ReannCDS01630	GeneID_108009451	GeneID_119549124	FBgn0050015	CG30015	-0.06774	8.93616	0.691056	0.835126
ReannCDS01632	GeneID_108008637	GeneID_119551315	FBgn0033556	CG12343	0.677453	3.96481	0.00664903	0.0301994
ReannCDS01633	GeneID_108008401	GeneID_119551314	FBgn0029134	Prosbeta5	0.0157015	6.76403	0.9138	0.962678
ReannCDS01634	GeneID_108008430	GeneID_119550974	FBgn0033551	CG7222	0.0305843	4.80349	0.891885	0.951623
ReannCDS01636	GeneID_108008605	GeneID_119550203	FBgn0033547	CG12935	0.60572	3.18882	0.0257485	0.0895411
ReannCDS01637	GeneID_108009651	GeneID_119549308	FBgn0053144	CG33144	0.44861	7.55237	0.0117353	0.0478356
ReannCDS01639	GeneID_108009251	GeneID_119549323	FBgn0033543	Daao1	-0.0186591	4.87991	0.938405	0.976093
ReannCDS01640	GeneID_108009252	GeneID_119550456	FBgn0005586	Rab3	0.118861	0.569399	0.853724	0.932019
ReannCDS01642	GeneID_108009481	GeneID_119549213	FBgn0033539	Git	0.0465779	6.42803	0.749564	0.869921
ReannCDS01643	GeneID_108009353	GeneID_119552007	NA	NA	0.00798947	7.53127	0.956006	0.985141
ReannCDS01644	GeneID_108008289	GeneID_119549280	FBgn0033529	CG17765	0.298335	5.95018	0.0587363	0.165531
ReannCDS01645	GeneID_108009740	GeneID_119549276	FBgn0261862	whd	-0.324174	7.71487	0.0480414	0.143019
ReannCDS01646	GeneID_108008407	GeneID_119549277	FBgn0033526	Caf1-105	-0.204914	3.15328	0.492405	0.690259
ReannCDS01647	GeneID_108009815	GeneID_119552126	FBgn0033524	Cyp49a1	0.217584	2.46723	0.615454	0.784573
ReannCDS01648	GeneID_108008197	GeneID_119549462	NA	NA	0.176693	4.54995	0.42442	0.636887
ReannCDS01650	GeneID_108009870	GeneID_119549669	NA	NA	-0.964516	1.85572	0.0134495	0.0535386
ReannCDS01659	GeneID_108008530	GeneID_119551780	FBgn0033507	CG12909	0.0263207	2.86068	0.945617	0.97976
ReannCDS01660	GeneID_108009007	GeneID_119551941	FBgn0033504	CAP	0.662786	7.50504	0.0012743	0.00763169
ReannCDS01661	GeneID_108008642	GeneID_119550509	FBgn0033501	CG12911	-0.498872	1.17704	0.226236	0.429383
ReannCDS01662	GeneID_108009952	GeneID_119549111	NA	NA	0.733007	7.41087	8.42076e-07	1.13667e-05
ReannCDS01664	GeneID_108009896	GeneID_119549404	FBgn0000448	Hr3	-0.367783	8.36746	0.0517653	0.151605
ReannCDS01665	GeneID_108008987	GeneID_119549406	FBgn0085250	CG34221	0.912915	2.62054	0.137142	0.30419
ReannCDS01666	GeneID_108009281	GeneID_119551621	FBgn0033494	KCNQ	0.637127	5.09772	0.00199596	0.0111021
ReannCDS01668	GeneID_118876946	GeneID_119552094	FBgn0284235	CG46319	-0.506417	2.64655	0.155748	0.333098
ReannCDS01669	GeneID_108010021	GeneID_119550884	FBgn0033486	dmpd	0.0425948	5.76731	0.789113	0.893875
ReannCDS01670	GeneID_108009320	GeneID_119550405	FBgn0004907	14-3-3zeta	0.00501424	8.93357	0.971361	0.992433
ReannCDS01671	GeneID_108009318	GeneID_119550403	FBgn0001291	Jra	-0.244859	5.78855	0.191347	0.385362
ReannCDS01673	GeneID_108009964	GeneID_119550515	FBgn0033482	CG1371	-0.301748	8.57532	0.0422125	0.13009
ReannCDS01674	GeneID_108008471	GeneID_119551848	FBgn0013435	Cdc2rk	-0.449524	3.61334	0.078239	0.202454
ReannCDS01675	GeneID_108009555	GeneID_119551608	FBgn0262169	magu	0.369261	5.36765	0.0317709	0.105287
ReannCDS01676	GeneID_108008375	GeneID_119551609	FBgn0263260	sel	-0.0152408	6.16761	0.925257	0.968625
ReannCDS01677	GeneID_108008377	GeneID_119551614	FBgn0040773	COX7C	-0.005694	4.56537	0.979932	0.995108
ReannCDS01680	GeneID_108008541	GeneID_119550006	FBgn0034537	DMAP1	-0.0774276	4.79223	0.704632	0.843068
ReannCDS01681	GeneID_108009463	GeneID_119549424	FBgn0050389	CG30389	-0.0306839	6.63003	0.829514	0.917261
ReannCDS01682	GeneID_108009464	GeneID_119549425	FBgn0026582	Hmg-2	-0.624059	3.89882	0.00817448	0.0358321
ReannCDS01684	GeneID_108008887	GeneID_119549717	NA	NA	4.31276	-0.203315	1.91704e-07	2.88421e-06
ReannCDS01685	GeneID_108009819	GeneID_119550489	FBgn0020312	Tmtc3	0.155297	7.10183	0.309723	0.525462
ReannCDS01687	GeneID_108010163	GeneID_119550053	FBgn0085425	CG34396	0.484067	4.23885	0.0523173	0.153014
ReannCDS01688	GeneID_108009241	GeneID_119551643	FBgn0034585	Rbpn-5	-0.0344143	5.72108	0.85012	0.92996
ReannCDS01689	GeneID_108008355	GeneID_119551081	FBgn0034583	CG10527	-1.08217	7.57616	3.39856e-09	6.53036e-08
ReannCDS01692	GeneID_108009771	GeneID_119551252	FBgn0034578	CG15653	-0.0540292	1.34438	0.903938	0.956208
ReannCDS01693	GeneID_108009550	GeneID_119549200	FBgn0003391	shg	-0.0623723	9.17851	0.65729	0.814228
ReannCDS01694	GeneID_108009788	GeneID_119549930	FBgn0050296	RIC-3	-0.0121198	4.2749	0.954613	0.984548
ReannCDS01695	GeneID_108009590	GeneID_119549507	FBgn0034572	CG9346	-0.290225	6.36913	0.0438652	0.133569
ReannCDS01696	GeneID_108009382	GeneID_119549011	FBgn0050291	CG30291	0.504645	6.02716	0.00214806	0.0118341
ReannCDS01697	GeneID_108008552	GeneID_119549956	FBgn0261394	Prosalpha3	0.178252	6.31923	0.209826	0.408216
ReannCDS01698	GeneID_108009940	GeneID_119550857	FBgn0034567	CG15651	1.77543	1.92286	0.000355994	0.00255384
ReannCDS01700	GeneID_108008960	GeneID_119551388	FBgn0083951	CG34115	-0.312569	3.72012	0.276043	0.488137
ReannCDS01702	GeneID_108009286	GeneID_119551792	FBgn0000044	Act57B	-0.0955389	5.17996	0.657278	0.814228
ReannCDS01705	GeneID_108010254	GeneID_119551287	FBgn0067905	Dso2	1.49883	3.75203	0.000821768	0.0051988
ReannCDS01707	GeneID_108010263	GeneID_119551148	FBgn0034552	CG17999	0.11239	4.01013	0.732747	0.860412
ReannCDS01708	GeneID_108009616	GeneID_119549214	FBgn0011674	insc	1.38539	3.10918	0.000441184	0.00305864
ReannCDS01716	GeneID_108009785	GeneID_119552023	FBgn0082585	sprt	-0.625383	6.27161	0.000181811	0.00141816
ReannCDS01717	GeneID_108009993	GeneID_119550789	FBgn0033631	Sod3	0.0303381	6.39243	0.836986	0.921057
ReannCDS01719	GeneID_108008179	GeneID_119550562	NA	NA	-0.254536	4.25263	0.310507	0.525973
ReannCDS01720	GeneID_108009541	GeneID_119552109	FBgn0033627	CG13204	0.263665	4.8648	0.209264	0.407891
ReannCDS01722	GeneID_108009544	GeneID_119552114	FBgn0001276	ix	-0.286622	3.55612	0.267898	0.479769
ReannCDS01726	GeneID_108008927	GeneID_119550734	FBgn0003382	sha	-0.781057	8.54873	6.59514e-06	7.64084e-05
ReannCDS01727	GeneID_108008482	GeneID_119551696	FBgn0016047	nompA	-0.579478	6.62486	0.000157688	0.0012537
ReannCDS01728	GeneID_108008410	GeneID_119551799	FBgn0033616	CG7745	0.291726	3.6743	0.273571	0.485812
ReannCDS01729	GeneID_108010116	GeneID_119550442	FBgn0025373	Fpps	-0.0879918	7.36035	0.521797	0.715621
ReannCDS01731	GeneID_108010302	GeneID_119551535	FBgn0040763	CG18336	3.91996	1.52113	3.07708e-14	1.15437e-12
ReannCDS01733	GeneID_108009456	GeneID_119551525	FBgn0033609	Fbl6	-0.145585	6.62042	0.285533	0.498173
ReannCDS01734	GeneID_108009805	GeneID_119551526	FBgn0033607	CG9062	-0.0718696	5.27685	0.699566	0.840204
ReannCDS01735	GeneID_108009807	GeneID_119551533	FBgn0033605	CG9067	-0.500623	3.2759	0.0719081	0.191211
ReannCDS01736	GeneID_108008615	GeneID_119549895	FBgn0010423	TpnC47D	0.329793	3.81529	0.321861	0.537312
ReannCDS01737	GeneID_108008614	GeneID_119550082	FBgn0033602	Cpr47Ee	-2.59241	2.74134	0.0178756	0.0671768
ReannCDS01738	GeneID_108008728	GeneID_119551283	FBgn0033600	Cpr47Ec	-1.04669	1.24435	0.0535011	0.155219
ReannCDS01747	GeneID_108009752	GeneID_119549538	FBgn0050021	metro	0.289511	4.83892	0.144826	0.316216
ReannCDS01748	GeneID_108008325	GeneID_119551515	FBgn0037084	Syx6	-0.645743	4.69345	0.00203102	0.0112826
ReannCDS01749	GeneID_108009305	GeneID_119550960	FBgn0003396	shn	-0.0628689	6.83962	0.664987	0.818556
ReannCDS01750	GeneID_108010004	GeneID_119550961	FBgn0033581	CG12391	-0.0450942	5.86464	0.778507	0.887236
ReannCDS01751	GeneID_108010005	GeneID_119550963	FBgn0033579	CG13229	-1.09039	0.24194	0.0569336	0.162032
ReannCDS01752	GeneID_108010128	GeneID_119550703	FBgn0040765	luna	0.670688	4.36536	0.00179964	0.0102468
ReannCDS01755	GeneID_108010082	GeneID_119550842	FBgn0033751	CG8818	-0.518032	6.00793	0.0013376	0.00795039
ReannCDS01756	GeneID_108009347	GeneID_119551254	FBgn0045063	fdl	0.426042	4.49886	0.066433	0.180528
ReannCDS01758	GeneID_108010158	GeneID_119551062	FBgn0033741	CG8545	0.19322	5.72072	0.277463	0.489315
ReannCDS01759	GeneID_108009923	GeneID_119551318	FBgn0010238	Lac	-0.0617053	8.05966	0.668514	0.820828
ReannCDS01761	GeneID_108009759	GeneID_119550021	FBgn0033738	DUBAI	-0.0647228	6.0746	0.664359	0.818556
ReannCDS01762	GeneID_108008315	GeneID_119549798	FBgn0262840	CG43204	6.87894	-0.435858	2.48482e-08	4.28101e-07
ReannCDS01763	GeneID_108008411	GeneID_119549796	FBgn0033735	Dera	0.02785	5.15861	0.876981	0.944859
ReannCDS01764	GeneID_108008705	GeneID_119550114	FBgn0033731	Cpr49Ah	0.186118	5.93011	0.329691	0.543691
ReannCDS01765	GeneID_108008169	GeneID_119549738	FBgn0053626	CG33626	3.75109	0.222645	2.41239e-05	0.000239745
ReannCDS01766	GeneID_108008891	GeneID_119550754	FBgn0033730	Cpr49Ag	2.24836	1.13539	7.99451e-06	9.00916e-05
ReannCDS01767	GeneID_108009832	GeneID_119549833	FBgn0033728	Cpr49Ae	-4.87433	-0.297723	2.20861e-07	3.29996e-06
ReannCDS01769	GeneID_108008890	GeneID_119549832	FBgn0033724	CG8501	0.983095	1.39054	0.0656978	0.179236
ReannCDS01770	GeneID_108008680	GeneID_119550072	FBgn0050042	Cpr49Ab	0.876529	5.48512	8.49638e-05	0.000732634
ReannCDS01775	GeneID_108010142	GeneID_119550029	FBgn0033717	CG8839	0.538906	7.55029	0.000415491	0.0029155
ReannCDS01776	GeneID_108008664	GeneID_119550120	FBgn0033715	CG8490	-1.95423	3.6531	5.21343e-13	1.66102e-11
ReannCDS01777	GeneID_108009210	GeneID_119549053	FBgn0033713	CG8841	-0.208717	5.54769	0.208586	0.407302
ReannCDS01780	GeneID_108009800	GeneID_119549120	FBgn0261611	CG42700	-2.0084	1.45273	1.52101e-05	0.000160942
ReannCDS01781	GeneID_108009775	GeneID_119551948	FBgn0000253	Cam	-0.257815	9.14903	0.0789857	0.203793
ReannCDS01784	GeneID_108008659	GeneID_119550050	FBgn0033702	CG8854	0.351382	3.44507	0.412992	0.625916
ReannCDS01786	GeneID_108009228	GeneID_119550176	FBgn0033698	CG8858	-0.0534982	6.97409	0.708562	0.845436
ReannCDS01788	GeneID_108008330	GeneID_119550181	FBgn0053964	CG33964	-0.746719	4.24166	0.00152879	0.00887376
ReannCDS01789	GeneID_108008331	GeneID_119550182	FBgn0033693	CG13175	-1.02541	1.76124	0.0262858	0.0908626
ReannCDS01790	GeneID_108008764	GeneID_119551356	NA	NA	-1.48511	3.92693	6.7376e-09	1.25566e-07
ReannCDS01791	GeneID_108008478	GeneID_119550001	FBgn0053505	U3-55K	-0.102013	3.6367	0.701569	0.840953
ReannCDS01792	GeneID_108010175	GeneID_119551224	FBgn0033973	HPS1	-0.0272183	4.24009	0.899825	0.954453
ReannCDS01793	GeneID_108008334	GeneID_119550039	FBgn0028434	Ercc1	-0.474312	3.23164	0.113404	0.26511
ReannCDS01794	GeneID_108008343	GeneID_119551693	FBgn0033971	CG10209	-0.514956	4.24876	0.0287635	0.0976743
ReannCDS01796	GeneID_108008663	GeneID_119550333	FBgn0033968	hui	0.779143	7.38704	0.00114601	0.00696447
ReannCDS01797	GeneID_108010095	GeneID_119549761	FBgn0015602	BEAF-32	-0.0121483	4.7494	0.950404	0.982621
ReannCDS01799	GeneID_108008540	GeneID_119549034	FBgn0033961	ND-B15	-0.320982	4.57927	0.143859	0.31482
ReannCDS01800	GeneID_108009531	GeneID_119549035	FBgn0050476	ave	-0.0783459	4.01904	0.7605	0.877343
ReannCDS01801	GeneID_108009529	GeneID_119549031	NA	NA	4.93136	4.76285	1.56576e-15	6.75068e-14
ReannCDS01803	GeneID_108009682	GeneID_119549606	FBgn0020269	mspo	0.765159	3.6682	0.00795325	0.0349862
ReannCDS01808	GeneID_108008366	GeneID_119551602	FBgn0033948	CG12863	0.891254	2.77489	0.00628197	0.0288498
ReannCDS01809	GeneID_108009017	GeneID_119552189	FBgn0053468	CG33468	1.3915	1.09751	0.0352335	0.114143
ReannCDS01810	GeneID_108009019	GeneID_119552193	FBgn0033945	CG12868	0.70415	1.64046	0.129079	0.29191
ReannCDS01811	GeneID_108009016	GeneID_119552190	FBgn0019938	Polr1A	-0.372947	5.6786	0.026764	0.0921848
ReannCDS01812	GeneID_108009408	GeneID_119552034	FBgn0265974	ttv	-0.180785	5.61184	0.277237	0.489216
ReannCDS01814	GeneID_108008441	GeneID_119549142	FBgn0033942	Cpr51A	0.662366	4.10836	0.030141	0.10133
ReannCDS01815	GeneID_108009643	GeneID_119549141	FBgn0261823	Asx	-0.179188	6.31243	0.216752	0.416196
ReannCDS01816	GeneID_108010105	GeneID_119549158	FBgn0267824	PRAS40	0.271723	4.96844	0.21512	0.414271
ReannCDS01818	GeneID_108010075	GeneID_119551590	FBgn0033935	Sin1	-0.252622	4.70785	0.219101	0.418684
ReannCDS01824	GeneID_108008979	GeneID_119551887	FBgn0085472	CG34443	7.18437	1.63915	2.08131e-16	9.80254e-15
ReannCDS01825	GeneID_108008321	GeneID_119551559	FBgn0033929	Tfb1	0.0833885	5.91993	0.604865	0.777247
ReannCDS01826	GeneID_108010089	GeneID_119550950	FBgn0033926	Arc1	-0.0524561	7.9792	0.778058	0.887236
ReannCDS01827	GeneID_108010074	GeneID_119550224	FBgn0033924	CG8613	-0.152225	6.75872	0.314931	0.530412
ReannCDS01829	GeneID_108010311	GeneID_119551484	FBgn0261269	conv	0.831116	6.13868	4.04945e-05	0.000376934
ReannCDS01830	GeneID_108009417	GeneID_119549799	FBgn0033919	CG8547	-0.0569343	7.53571	0.679896	0.827409
ReannCDS01831	GeneID_108009418	GeneID_119551641	FBgn0033918	CG8531	0.0134238	5.06217	0.956277	0.985269
ReannCDS01832	GeneID_108009478	GeneID_119549436	FBgn0010241	Mdr50	-1.38819	2.15196	0.00463545	0.0225552
ReannCDS01833	GeneID_108010010	GeneID_119550261	FBgn0033916	Usp20-33	0.285341	4.89288	0.148516	0.32184
ReannCDS01834	GeneID_108009383	GeneID_119549095	FBgn0261276	Opa1	0.349203	6.43418	0.011047	0.0455223
ReannCDS01835	GeneID_108008470	GeneID_119551752	FBgn0033912	RpS23	-0.284948	10.5081	0.0305426	0.102233
ReannCDS01837	GeneID_108009343	GeneID_119551505	FBgn0000289	cg	-0.106053	6.69601	0.467075	0.671255
ReannCDS01838	GeneID_108009341	GeneID_119551513	FBgn0033906	ReepB	-0.0658424	6.45591	0.637283	0.800382
ReannCDS01840	GeneID_108010107	GeneID_119550758	FBgn0033902	eIF3m	-0.0330907	8.02925	0.812373	0.90722
ReannCDS01841	GeneID_108010193	GeneID_119551183	FBgn0033900	CysRS-m	-0.74907	4.16505	0.00194345	0.0108728
ReannCDS01842	GeneID_108009415	GeneID_119550603	FBgn0040751	CG13018	-0.548401	0.874403	0.243387	0.450971
ReannCDS01843	GeneID_108009414	GeneID_119550669	FBgn0033897	Rcd1	-0.0996688	6.50529	0.487933	0.686544
ReannCDS01844	GeneID_108009307	GeneID_119549367	FBgn0040752	Prosap	-0.332138	7.31728	0.0301439	0.10133
ReannCDS01849	GeneID_108009050	GeneID_119549335	FBgn0259876	Cap-G	0.00756286	6.13863	0.960484	0.986698
ReannCDS01850	GeneID_108009051	GeneID_119549336	FBgn0020370	TppII	-0.0891008	8.09636	0.523704	0.716317
ReannCDS01851	GeneID_108009052	GeneID_119549338	FBgn0020391	Nrk	-0.504078	2.53551	0.12567	0.286895
ReannCDS01852	GeneID_108008577	GeneID_119549339	FBgn0033799	GLaz	0.267449	4.27855	0.225132	0.428413
ReannCDS01853	GeneID_108010103	GeneID_119550622	FBgn0040503	CG7763	-0.525843	3.91518	0.163363	0.345435
ReannCDS01855	GeneID_108008157	GeneID_119552052	FBgn0000581	E(Pc)	0.0231237	7.22047	0.875788	0.944859
ReannCDS01856	GeneID_108008549	GeneID_119549845	FBgn0000577	en	0.214632	5.0953	0.283544	0.495901
ReannCDS01857	GeneID_108008474	GeneID_119551543	FBgn0086712	Egm	-0.170943	4.55862	0.399602	0.61389
ReannCDS01858	GeneID_108009758	GeneID_119549168	FBgn0033639	CG9003	0.243913	6.84356	0.22729	0.430722
ReannCDS01859	GeneID_108009222	GeneID_119549167	FBgn0050035	Tret1-1	-0.0638861	5.7086	0.74795	0.869524
ReannCDS01860	GeneID_108009225	GeneID_119549171	FBgn0040491	Buffy	0.107613	1.756	0.807246	0.905263
ReannCDS01861	GeneID_108010291	GeneID_119551831	FBgn0062449	CG13197	0.288106	4.35127	0.189275	0.382612
ReannCDS01862	GeneID_108008156	GeneID_119549757	FBgn0033649	pyr	-0.277818	5.89332	0.0801185	0.205867
ReannCDS01865	GeneID_108009971	GeneID_119550563	FBgn0033654	Sobp	0.292407	4.37133	0.1607	0.340579
ReannCDS01866	GeneID_108010205	GeneID_119551357	FBgn0033656	S2P	0.422703	4.50689	0.0449322	0.135768
ReannCDS01870	GeneID_108009991	GeneID_119549198	FBgn0260932	cuff	-1.77089	2.02065	2.47199e-06	3.07791e-05
ReannCDS01871	GeneID_108009113	GeneID_119549197	FBgn0284245	eEF1alpha1	-0.272914	13.1201	0.0365105	0.117403
ReannCDS01872	GeneID_108009114	GeneID_119549199	FBgn0033665	Zip48C	-0.287757	4.0821	0.215167	0.414271
ReannCDS01874	GeneID_108010038	GeneID_119549374	FBgn0033669	PI31	0.390306	5.30919	0.0390941	0.123601
ReannCDS01876	GeneID_108009359	GeneID_119549545	FBgn0053145	GalT1	1.017	3.80615	6.83576e-05	0.000605712
ReannCDS01877	GeneID_108008476	GeneID_119549548	FBgn0033672	rho-7	-0.162164	4.79115	0.395612	0.609272
ReannCDS01878	GeneID_108010304	GeneID_119551795	FBgn0004839	otk	0.108553	7.76719	0.503918	0.700506
ReannCDS01879	GeneID_108008404	GeneID_119549925	FBgn0259985	Mppe	-0.532003	4.2011	0.0217103	0.0784251
ReannCDS01880	GeneID_108008486	GeneID_119551167	FBgn0033677	CG8321	0.095298	4.3158	0.663886	0.8185
ReannCDS01881	GeneID_108008526	GeneID_119551168	FBgn0010339	128up	-0.30056	6.13743	0.0450536	0.135974
ReannCDS01882	GeneID_108008311	GeneID_119551306	FBgn0024732	Drep1	-0.180654	3.94835	0.442971	0.652647
ReannCDS01885	GeneID_108008752	GeneID_119550554	FBgn0033683	CG18343	-0.151441	2.74583	0.626249	0.791811
ReannCDS01886	GeneID_108010130	GeneID_119551015	FBgn0027495	Smyd4-4	-0.244281	5.42267	0.133877	0.299078
ReannCDS01887	GeneID_108009104	GeneID_119550438	FBgn0033686	Hen1	-0.964182	1.71094	0.0419803	0.129651
ReannCDS01888	GeneID_108009105	GeneID_119549070	FBgn0033687	CG8407	-1.36594	-0.0575679	0.0416698	0.129106
ReannCDS01890	GeneID_108009647	GeneID_119549255	FBgn0014184	Oda	0.227018	9.84029	0.0990756	0.240098
ReannCDS01891	GeneID_108010068	GeneID_119550732	FBgn0010621	CCT5	0.137009	8.38275	0.321933	0.537312
ReannCDS01892	GeneID_108008950	GeneID_119549586	FBgn0013773	Cyp6a22	0.0734134	4.74459	0.711313	0.846969
ReannCDS01894	GeneID_108008150	GeneID_119550953	FBgn0033980	Cyp6a20	-1.13911	2.99661	0.000133646	0.00108342
ReannCDS01896	GeneID_108009519	GeneID_119549690	FBgn0027596	Kank	-0.287083	7.14308	0.0528728	0.153968
ReannCDS01897	GeneID_108009694	GeneID_119551665	FBgn0033984	Lap1	-0.236871	5.25928	0.164392	0.347215
ReannCDS01898	GeneID_108009551	GeneID_119551663	FBgn0261854	aPKC	-0.133026	5.89868	0.411762	0.62433
ReannCDS01899	GeneID_108009718	GeneID_119549855	FBgn0033988	pcs	0.403998	6.12873	0.00903911	0.0388364
ReannCDS01900	GeneID_108010031	GeneID_119549061	FBgn0003162	Pu	-0.280592	5.03436	0.243928	0.451299
ReannCDS01901	GeneID_108010268	GeneID_119549060	FBgn0261850	Xpd	0.0058728	4.00579	0.992584	1
ReannCDS01902	GeneID_108008398	GeneID_119549063	FBgn0034599	hng1	0.17468	3.91583	0.455431	0.662168
ReannCDS01903	GeneID_108008591	GeneID_119551208	FBgn0061361	Tcs1	0.137144	2.63672	0.693183	0.836379
ReannCDS01904	GeneID_108008380	GeneID_119551210	FBgn0034534	maf-S	0.0608533	4.98563	0.760977	0.877646
ReannCDS01906	GeneID_108009808	GeneID_119549708	FBgn0034529	FAM21	0.07093	5.32241	0.673819	0.824004
ReannCDS01907	GeneID_108010009	GeneID_119550695	FBgn0034527	CG9945	0.0325587	4.85777	0.867219	0.939768
ReannCDS01908	GeneID_108009926	GeneID_119550457	FBgn0267791	HnRNP-K	0.0392436	7.37479	0.774459	0.885392
ReannCDS01909	GeneID_108008384	GeneID_119549528	FBgn0028622	qsm	-0.190387	8.4341	0.253182	0.463178
ReannCDS01911	GeneID_108010197	GeneID_119551020	FBgn0034518	CG13430	0.305712	2.90345	0.32289	0.537902
ReannCDS01913	GeneID_108008798	GeneID_119550389	FBgn0050148	CG30148	-0.79311	4.90099	0.000118817	0.000979707
ReannCDS01915	GeneID_108008497	GeneID_119551726	FBgn0034512	Bbd	0.312861	7.91274	0.13289	0.297577
ReannCDS01916	GeneID_108008633	GeneID_119550198	FBgn0050151	CG30151	0.789133	0.231774	0.215457	0.414462
ReannCDS01922	GeneID_108008147	GeneID_119551018	FBgn0034504	CG8929	0.185175	7.015	0.168897	0.353882
ReannCDS01923	GeneID_108009428	GeneID_119549246	FBgn0027529	tapas	0.652653	7.9685	0.000155354	0.00123627
ReannCDS01924	GeneID_108008145	GeneID_119549778	FBgn0034501	CG13868	-0.108326	5.88396	0.551136	0.738313
ReannCDS01925	GeneID_108008648	GeneID_119550190	FBgn0034499	Cpr56F	-3.25307	3.4852	1.32944e-24	1.3554e-22
ReannCDS01927	GeneID_108012058	GeneID_119549146	FBgn0034497	Mpcp1	0.498874	2.31078	0.275866	0.488056
ReannCDS01928	GeneID_108010230	GeneID_119550920	FBgn0034495	CG11788	-0.649373	2.07782	0.133117	0.297855
ReannCDS01929	GeneID_108010062	GeneID_119551124	FBgn0034937	fzr2	0.41705	0.974081	0.452166	0.660009
ReannCDS01930	GeneID_108010211	GeneID_119551213	FBgn0034939	thoc5	-0.0855633	4.57463	0.717026	0.851082
ReannCDS01932	GeneID_108008562	GeneID_119549519	FBgn0034943	Fmo-1	-1.49355	2.89114	8.12147e-06	9.09311e-05
ReannCDS01933	GeneID_108008843	GeneID_119550889	FBgn0085242	CG34213	0.150551	1.50615	0.74226	0.865879
ReannCDS01934	GeneID_108008425	GeneID_119551834	FBgn0034945	CG10904	-0.385937	2.80826	0.203589	0.401068
ReannCDS01935	GeneID_108007265	GeneID_119550748	FBgn0002791	mr	-0.0383893	5.18727	0.83626	0.920717
ReannCDS01936	GeneID_108007262	GeneID_119550714	NA	NA	3.78362	-0.540128	4.33998e-05	0.000402249
ReannCDS01938	GeneID_108009901	GeneID_119551025	FBgn0034951	CG3860	-0.0937689	1.96686	0.798702	0.899604
ReannCDS01939	GeneID_108008794	GeneID_119551053	FBgn0034956	CG4324	-1.08621	6.16381	9.76887e-10	2.03502e-08
ReannCDS01940	GeneID_108009134	GeneID_119549379	FBgn0034958	CG3907	0.269207	6.28911	0.0666444	0.18099
ReannCDS01941	GeneID_108009138	GeneID_119549381	FBgn0283494	Ak2	-0.320032	5.34935	0.0782216	0.202454
ReannCDS01942	GeneID_108009141	GeneID_119549384	FBgn0061198	HSPC300	-0.241931	3.08645	0.452652	0.660162
ReannCDS01943	GeneID_108009140	GeneID_119549383	FBgn0050172	CG30172	-0.243576	-0.411206	0.849077	0.929425
ReannCDS01944	GeneID_108010099	GeneID_119551050	FBgn0034962	MAN1	-0.0689548	6.20121	0.637989	0.800638
ReannCDS01945	GeneID_108009707	GeneID_119549223	FBgn0034964	IntS1	0.150797	6.88969	0.266851	0.478586
ReannCDS01946	GeneID_108008586	GeneID_119550273	FBgn0028552	gammaSnap1	-0.063832	4.21965	0.779799	0.888363
ReannCDS01948	GeneID_108008485	GeneID_119550014	NA	NA	0.0832716	10.7057	0.524454	0.71709
ReannCDS01949	GeneID_108008388	GeneID_119550015	FBgn0023170	RpL39	-0.216159	8.70892	0.113172	0.26471
ReannCDS01950	GeneID_108008368	GeneID_119550142	FBgn0034970	yki	-0.163927	6.31722	0.27063	0.48287
ReannCDS01951	GeneID_108010265	GeneID_119549890	FBgn0259209	Mlp60A	-0.161175	3.90749	0.548224	0.736532
ReannCDS01953	GeneID_108009315	GeneID_119550753	FBgn0086129	snama	-0.248936	6.68282	0.0716117	0.19054
ReannCDS01954	GeneID_108009158	GeneID_119551901	NA	NA	-0.0418477	7.59507	0.765359	0.880867
ReannCDS01956	GeneID_108009935	GeneID_119552084	FBgn0034978	CG3257	-0.0406045	0.611852	0.911228	0.960669
ReannCDS01958	GeneID_108009899	GeneID_119552083	FBgn0041582	tamo	0.165694	5.72564	0.358435	0.572361
ReannCDS01959	GeneID_108010111	GeneID_119550807	FBgn0034982	Naa35	-0.0726872	6.01433	0.625306	0.791659
ReannCDS01961	GeneID_108008374	GeneID_119551854	FBgn0015544	spag	0.399785	5.11209	0.0879937	0.22071
ReannCDS01962	GeneID_108008707	GeneID_119549924	FBgn0034986	mRpS17	0.417735	3.27726	0.165889	0.349448
ReannCDS01963	GeneID_108009596	GeneID_119548981	FBgn0266083	ocm	-0.221098	5.90681	0.156679	0.334595
ReannCDS01964	GeneID_108009811	GeneID_119549969	FBgn0034989	CG3356	0.124517	5.62773	0.457552	0.663845
ReannCDS01967	GeneID_108010045	GeneID_119550546	NA	NA	0.116927	6.93036	0.42467	0.637042
ReannCDS01968	GeneID_108008140	GeneID_119551675	FBgn0005636	nvy	0.356878	1.75911	0.435895	0.646605
ReannCDS01969	GeneID_108010141	GeneID_119549259	FBgn0003888	betaTub60D	0.234355	10.1176	0.100144	0.241763
ReannCDS01970	GeneID_108009924	GeneID_119549978	FBgn0004101	bs	0.341985	4.01758	0.155426	0.332638
ReannCDS01971	GeneID_108009838	GeneID_119550315	FBgn0035000	CG13578	0.735389	0.28083	0.227959	0.431404
ReannCDS01972	GeneID_108009329	GeneID_119548993	FBgn0035001	Slik	0.147829	8.29221	0.287582	0.50074
ReannCDS01974	GeneID_108008378	GeneID_119551600	FBgn0034638	CG10433	-1.05455	4.98613	3.82474e-07	5.51501e-06
ReannCDS01976	GeneID_108008439	GeneID_119549921	FBgn0034636	twz	0.444913	4.41342	0.0375395	0.119646
ReannCDS01977	GeneID_108009405	GeneID_119549460	NA	NA	5.26796	1.72484	6.48308e-18	3.5114e-16
ReannCDS01978	GeneID_108009407	GeneID_119552179	FBgn0050286	CG30286	0.290283	2.59883	0.474484	0.677386
ReannCDS01979	GeneID_108009262	GeneID_119551931	FBgn0034634	CG10494	-0.757681	3.88575	0.00280236	0.0148352
ReannCDS01980	GeneID_108008335	GeneID_119551411	FBgn0034631	TAF1C-like	-0.509802	4.72082	0.00963316	0.0408008
ReannCDS01981	GeneID_108008370	GeneID_119549454	FBgn0010470	Fkbp14	0.0327498	8.13868	0.822556	0.91271
ReannCDS01982	GeneID_108009989	GeneID_119548992	FBgn0010415	Sdc	0.0216742	8.03323	0.879822	0.946089
ReannCDS01983	GeneID_108008338	GeneID_119551560	FBgn0034628	Acox57D-p	-0.619627	6.09566	0.000111637	0.000931133
ReannCDS01984	GeneID_108008566	GeneID_119550125	FBgn0034626	CG10795	-0.0717704	3.32414	0.828221	0.916602
ReannCDS01987	GeneID_108009312	GeneID_119552004	FBgn0050394	CG30394	-0.179623	5.51516	0.290421	0.504063
ReannCDS01988	GeneID_108009310	GeneID_119552003	FBgn0034618	CG9485	-0.0880049	5.19513	0.633445	0.79823
ReannCDS01989	GeneID_108009127	GeneID_119551300	FBgn0261554	CG42672	0.0523205	7.35798	0.708324	0.845268
ReannCDS01990	GeneID_108009131	GeneID_119551304	FBgn0016726	RpL29	-0.0805428	9.17261	0.562114	0.74587
ReannCDS01991	GeneID_108009239	GeneID_119549988	FBgn0050392	CG30392	-0.337151	3.92684	0.158613	0.337526
ReannCDS01992	GeneID_108009234	GeneID_119549987	FBgn0034611	MFS16	-0.528373	6.28785	0.000318061	0.00230654
ReannCDS01993	GeneID_108009235	GeneID_119550073	FBgn0085426	Rgk3	1.36041	3.08614	0.000196786	0.00151586
ReannCDS01996	GeneID_108008357	GeneID_119551462	FBgn0027073	Ugt49B1	-1.33195	2.7016	0.00197764	0.0110143
ReannCDS01997	GeneID_108009351	GeneID_119551460	FBgn0265191	Gyg	-0.0297045	7.99933	0.828054	0.916581
ReannCDS01998	GeneID_108009285	GeneID_119552020	FBgn0003891	tud	0.138615	9.50677	0.399332	0.613683
ReannCDS01999	GeneID_108010140	GeneID_119550909	FBgn0287864	hbs	-0.382664	7.21328	0.0093747	0.0399612
ReannCDS02001	GeneID_108008868	GeneID_119549423	FBgn0262954	Polr2K	-0.433055	3.21746	0.128081	0.290638
ReannCDS02002	GeneID_108010307	GeneID_119550260	FBgn0033994	CG7544	-0.968898	1.03774	0.0482058	0.143311
ReannCDS02005	GeneID_108009400	GeneID_119549401	FBgn0033996	CG11807	-0.235199	5.86716	0.158739	0.337578
ReannCDS02008	GeneID_108010289	GeneID_119549486	FBgn0034924	CG17658	-0.957116	1.03254	0.0570694	0.162258
ReannCDS02009	GeneID_108010093	GeneID_119549484	FBgn0262619	DNAlig1	-0.0916844	2.32407	0.807111	0.905263
ReannCDS02010	GeneID_108010225	GeneID_119551161	NA	NA	-0.317124	1.84919	0.423424	0.635942
ReannCDS02012	GeneID_108010109	GeneID_119551058	FBgn0020372	TM4SF	-1.06618	3.72031	0.000164507	0.00130075
ReannCDS02013	GeneID_108008293	GeneID_119549701	FBgn0025352	Mtpbeta	0.0366149	7.71295	0.787557	0.892809
ReannCDS02014	GeneID_108008341	GeneID_119551673	FBgn0025335	Cpes	-0.000303855	4.43018	1	1
ReannCDS02016	GeneID_108009879	GeneID_119551564	FBgn0024234	gbb	-0.234166	7.63343	0.0872058	0.219242
ReannCDS02017	GeneID_108009468	GeneID_119549077	FBgn0034915	eIF6	-0.0434033	4.67319	0.840777	0.924055
ReannCDS02018	GeneID_108009467	GeneID_119549076	NA	NA	0.255103	4.57716	0.202869	0.399923
ReannCDS02021	GeneID_108010236	GeneID_119551323	FBgn0034909	pippin	0.159458	1.99135	0.71944	0.852503
ReannCDS02022	GeneID_108008312	GeneID_119551597	FBgn0034908	CG5543	-0.0802939	4.37625	0.731093	0.860236
ReannCDS02027	GeneID_108009660	GeneID_119552030	FBgn0034897	Sesn	0.110989	8.66479	0.411751	0.62433
ReannCDS02028	GeneID_108009661	GeneID_119552032	FBgn0034898	CG18128	7.28991	-0.131276	1.47242e-10	3.48634e-09
ReannCDS02029	GeneID_108010015	GeneID_119549310	FBgn0002174	CG5504	0.141449	5.28964	0.409193	0.6217
ReannCDS02030	GeneID_108010243	GeneID_119551381	FBgn0034894	sigmar	-0.32766	5.59138	0.131274	0.295025
ReannCDS02031	GeneID_108010181	GeneID_119551253	FBgn0034795	MED23	0.335982	6.31232	0.0414299	0.128593
ReannCDS02032	GeneID_108008350	GeneID_119550189	FBgn0034793	asrij	0.0247115	3.72802	0.929562	0.970849
ReannCDS02033	GeneID_108009757	GeneID_119550331	FBgn0034791	EMC8-9	-0.0481528	4.99978	0.821048	0.911855
ReannCDS02036	GeneID_108009716	GeneID_119549704	FBgn0034786	CG13531	-0.379187	7.57973	0.00854899	0.037117
ReannCDS02039	GeneID_108009960	GeneID_119550390	FBgn0011211	blw	-0.164492	9.55161	0.236369	0.442032
ReannCDS02047	GeneID_108009967	GeneID_119550392	FBgn0020257	Ppa	-0.056633	5.46912	0.749662	0.869921
ReannCDS02048	GeneID_108008763	GeneID_119551097	FBgn0040658	CG13516	0.21029	2.77626	0.606302	0.777895
ReannCDS02049	GeneID_108008551	GeneID_119551729	FBgn0050273	CG30273	0.559867	2.93902	0.130518	0.294003
ReannCDS02051	GeneID_108008394	GeneID_119550332	FBgn0262141	CG42867	-7.03262	2.51625	5.47986e-37	1.43904e-34
ReannCDS02052	GeneID_108008658	GeneID_119551538	FBgn0260767	CG42565	-0.0129822	4.142	0.972475	0.993103
ReannCDS02053	GeneID_108008692	GeneID_119551540	FBgn0034758	CG13510	-2.78473	3.16943	1.19409e-18	7.08763e-17
ReannCDS02054	GeneID_108008790	GeneID_119550530	FBgn0263031	CG43326	-1.23555	1.608	0.0158703	0.0609627
ReannCDS02055	GeneID_108008869	GeneID_119550646	FBgn0034755	CG3746	0.856826	0.584055	0.258984	0.469923
ReannCDS02056	GeneID_108008925	GeneID_119550148	FBgn0085475	CG34446	0.784473	0.621016	0.110128	0.259621
ReannCDS02057	GeneID_108008395	GeneID_119550781	FBgn0034753	CG2852	-0.297733	11.3293	0.0275652	0.0944786
ReannCDS02058	GeneID_108010058	GeneID_119550945	FBgn0034750	CG3732	-0.209248	5.71402	0.228947	0.432633
ReannCDS02059	GeneID_108010057	GeneID_119550943	FBgn0019949	Cdk9	-0.292036	4.67985	0.216136	0.415399
ReannCDS02060	GeneID_108009549	GeneID_119549182	FBgn0053143	CG33143	0.167262	3.69977	0.609799	0.780233
ReannCDS02061	GeneID_108010274	GeneID_119551502	FBgn0034744	Vps20	-0.096695	4.85556	0.614463	0.78377
ReannCDS02062	GeneID_108009708	GeneID_119549291	FBgn0034742	CG4294	-0.0205576	7.44359	0.882759	0.947133
ReannCDS02063	GeneID_108010034	GeneID_119550342	FBgn0260866	dnr1	0.553915	4.81421	0.00639307	0.029236
ReannCDS02064	GeneID_108009166	GeneID_119550999	FBgn0034736	gas	0.237054	3.42187	0.40593	0.618923
ReannCDS02065	GeneID_108008646	GeneID_119549711	FBgn0261363	PPO3	-4.75931	2.43843	1.33562e-11	3.58343e-10
ReannCDS02066	GeneID_108010070	GeneID_119550368	FBgn0034733	CG4752	0.467324	6.8457	0.000836445	0.00527941
ReannCDS02071	GeneID_108009667	GeneID_119549633	FBgn0022985	qkr58E-2	0.220816	5.2648	0.242376	0.450059
ReannCDS02072	GeneID_108010096	GeneID_119550874	FBgn0022986	qkr58E-1	-0.161426	5.93055	0.279678	0.49183
ReannCDS02073	GeneID_108008320	GeneID_119550096	FBgn0022984	qkr58E-3	-0.703564	7.12483	5.83607e-07	8.18373e-06
ReannCDS02074	GeneID_108010260	GeneID_119550097	FBgn0034725	CG6044	-0.0145504	2.20579	0.965409	0.98915
ReannCDS02075	GeneID_108009593	GeneID_119549225	FBgn0034723	CG13506	0.428392	6.60176	0.0085536	0.0371184
ReannCDS02076	GeneID_108010041	GeneID_119550834	FBgn0034722	Rtf1	0.0770968	6.06001	0.612059	0.78198
ReannCDS02077	GeneID_108009391	GeneID_119549040	FBgn0034720	Liprin-gamma	0.240051	2.97809	0.452081	0.660009
ReannCDS02080	GeneID_108009783	GeneID_119549801	FBgn0034718	wdp	-0.355688	5.76241	0.0259385	0.0899853
ReannCDS02081	GeneID_108010204	GeneID_119551200	FBgn0020307	dve	0.92925	3.94245	0.0050569	0.0241582
ReannCDS02086	GeneID_108009427	GeneID_119549140	FBgn0034709	Swim	0.649501	3.43878	0.0496109	0.146583
ReannCDS02087	GeneID_108009614	GeneID_119549876	FBgn0264753	Rgk1	0.240855	7.38992	0.171655	0.358277
ReannCDS02089	GeneID_108010292	GeneID_119550822	FBgn0034438	CG9416	-0.111707	7.75137	0.436588	0.64719
ReannCDS02093	GeneID_108009763	GeneID_119549725	FBgn0261439	SdhA	-0.296182	6.93354	0.0254889	0.0889595
ReannCDS02094	GeneID_108009301	GeneID_119551897	FBgn0263391	hts	0.0236204	8.74337	0.869449	0.94136
ReannCDS02095	GeneID_108009431	GeneID_119549131	FBgn0020440	Fak	0.0722004	6.50735	0.605513	0.777516
ReannCDS02097	GeneID_108008504	GeneID_119551029	FBgn0034446	Arl6	-0.631495	0.102206	0.251547	0.461453
ReannCDS02098	GeneID_108009747	GeneID_119549138	NA	NA	0.0417277	12.3118	0.748556	0.869802
ReannCDS02099	GeneID_108008966	GeneID_119549022	FBgn0002716	mei-W68	0.793568	1.61485	0.0670059	0.181688
ReannCDS02100	GeneID_108008967	GeneID_119549023	FBgn0034451	TBCB	-0.278351	5.49766	0.0908804	0.225988
ReannCDS02101	GeneID_108009851	GeneID_119550020	FBgn0026378	Rep	0.471245	4.56133	0.0218602	0.078835
ReannCDS02102	GeneID_108008461	GeneID_119551701	FBgn0034454	CG15120	1.53478	2.13273	0.00018476	0.00143342
ReannCDS02103	GeneID_108008475	GeneID_119551712	FBgn0034455	CG11007	0.685436	4.18475	0.00176021	0.0100496
ReannCDS02105	GeneID_108009181	GeneID_119549532	FBgn0003435	sm	-0.0680949	6.4135	0.707182	0.844254
ReannCDS02109	GeneID_108008864	GeneID_119551662	FBgn0034462	CG15905	0.256396	5.24878	0.494888	0.691948
ReannCDS02111	GeneID_108009884	GeneID_119550736	FBgn0015949	hrg	-0.304992	7.26509	0.0272097	0.0934598
ReannCDS02113	GeneID_108008514	GeneID_119551522	FBgn0034468	Obp56a	1.20807	9.74052	3.20403e-08	5.4125e-07
ReannCDS02114	GeneID_108008959	GeneID_119550458	FBgn0046879	Obp56c	-7.02212	-0.642107	3.91702e-09	7.49335e-08
ReannCDS02118	GeneID_108018782	GeneID_119550128	FBgn0034476	Toll-7	0.430647	7.10529	0.00331489	0.016948
ReannCDS02124	GeneID_108017835	GeneID_119552176	FBgn0034484	CG11044	-0.0770067	1.30021	0.868657	0.94062
ReannCDS02125	GeneID_108018074	GeneID_119549779	FBgn0034486	CG13869	1.17415	1.17757	0.0444951	0.134776
ReannCDS02126	GeneID_108018072	GeneID_119552174	FBgn0034488	Hacl	-0.242147	6.65591	0.0731954	0.193468
ReannCDS02127	GeneID_108018167	GeneID_119550713	FBgn0034490	CG9864	0.0968549	2.51586	0.822103	0.912325
ReannCDS02128	GeneID_108018137	GeneID_119550023	FBgn0034491	Hsl	-0.23558	7.02981	0.139808	0.307584
ReannCDS02131	GeneID_108018195	GeneID_119550195	FBgn0034935	Orcokinin	-8.69281	0.88146	6.2606e-16	2.84054e-14
ReannCDS02132	GeneID_108017805	GeneID_119550194	FBgn0023477	Taldo	-0.152206	8.02887	0.339762	0.554289
ReannCDS02133	GeneID_108018021	GeneID_119550836	FBgn0263006	SERCA	0.140844	9.35745	0.311475	0.526887
ReannCDS02134	GeneID_108018109	GeneID_119550835	FBgn0261794	kcc	0.0958144	7.04605	0.48386	0.684373
ReannCDS02135	GeneID_108017942	GeneID_119549962	FBgn0034928	CG13562	0.610621	3.02621	0.112849	0.264097
ReannCDS02136	GeneID_108017944	GeneID_119549963	FBgn0034000	CG11808	0.157706	2.73367	0.666847	0.819806
ReannCDS02137	GeneID_108017939	GeneID_119549959	FBgn0034002	CG8079	0.144376	5.13798	0.487365	0.68629
ReannCDS02138	GeneID_108017937	GeneID_119549958	FBgn0259878	Fs	-0.381779	4.88106	0.128614	0.29139
ReannCDS02139	GeneID_108017972	GeneID_119551717	FBgn0265194	Trpm	-0.277578	4.47201	0.326003	0.541371
ReannCDS02140	GeneID_108017872	GeneID_119550316	FBgn0034008	CG8152	-0.149941	1.78439	0.764302	0.880219
ReannCDS02141	GeneID_108017981	GeneID_119552018	FBgn0034009	CG8155	-0.0255949	5.61496	0.88084	0.946714
ReannCDS02142	GeneID_108017887	GeneID_119550470	NA	NA	0.0314003	6.77665	0.913275	0.962359
ReannCDS02143	GeneID_108018098	GeneID_119549775	FBgn0034013	unc-5	0.0274743	6.14508	0.864433	0.938627
ReannCDS02144	GeneID_108017994	GeneID_119552104	FBgn0000996	dup	-0.889639	2.96928	0.00781038	0.0344277
ReannCDS02145	GeneID_108017949	GeneID_119549944	FBgn0014865	Mtk	1.44777	5.483	6.53026e-05	0.000582214
ReannCDS02147	GeneID_108018202	GeneID_119551075	FBgn0034021	CG8180	-0.424506	6.3436	0.00490176	0.0235861
ReannCDS02151	GeneID_108018200	GeneID_119551147	FBgn0034025	Pgant1	-0.538267	6.77722	0.000134859	0.00109111
ReannCDS02153	GeneID_108018228	GeneID_119551277	FBgn0034027	CG8187	-0.111508	4.28369	0.628082	0.793571
ReannCDS02154	GeneID_108018230	GeneID_119550016	FBgn0034029	eIF2Bgamma	0.199723	4.71623	0.319373	0.534818
ReannCDS02156	GeneID_108018063	GeneID_119549319	FBgn0024754	Flo1	-0.0728167	6.57163	0.615422	0.784573
ReannCDS02157	GeneID_108018065	GeneID_119549321	FBgn0013762	Cdk5	0.0591135	4.42062	0.78494	0.89187
ReannCDS02158	GeneID_108018066	GeneID_119549322	FBgn0034033	CG8204	0.726827	2.03503	0.0667938	0.181226
ReannCDS02159	GeneID_108017830	GeneID_119551873	FBgn0034035	CG8207	0.325956	4.53151	0.145972	0.318233
ReannCDS02160	GeneID_108018068	GeneID_119550498	FBgn0284254	Impbeta11	0.369701	5.28946	0.0312579	0.104258
ReannCDS02161	GeneID_108017810	GeneID_119550450	FBgn0050090	CG30090	-1.40537	4.8116	1.02111e-10	2.45122e-09
ReannCDS02162	GeneID_108017854	GeneID_119549572	FBgn0053461	CG33461	1.23694	2.45392	0.00142038	0.00835353
ReannCDS02163	GeneID_108017855	GeneID_119550173	FBgn0261538	CG42662	5.52376	1.44459	7.16768e-06	8.21432e-05
ReannCDS02164	GeneID_108017917	GeneID_119551774	FBgn0050080	CG30080	0.536431	2.12703	0.184254	0.376058
ReannCDS02165	GeneID_108017699	GeneID_119549006	FBgn0050089	CG30089	-0.201104	7.19152	0.153882	0.330324
ReannCDS02166	GeneID_108017870	GeneID_119550309	FBgn0053465	CG33465	1.51066	4.34519	1.52471e-07	2.32626e-06
ReannCDS02167	GeneID_108017823	GeneID_119551816	FBgn0034045	CG8249	-0.18785	5.58369	0.345047	0.559957
ReannCDS02168	GeneID_108018091	GeneID_119552098	NA	NA	-1.10917	6.40853	9.74993e-10	2.03502e-08
ReannCDS02169	GeneID_108018178	GeneID_119552096	FBgn0050085	Rif1	-0.236433	4.2508	0.319862	0.535327
ReannCDS02171	GeneID_108017774	GeneID_119551312	FBgn0015247	Diap2	-0.123763	6.54327	0.388113	0.601894
ReannCDS02172	GeneID_108017702	GeneID_119549567	FBgn0050441	IFT20	-1.26678	-0.618522	0.0679433	0.183769
ReannCDS02173	GeneID_108018133	GeneID_119550557	FBgn0034051	Mlf	0.00886782	6.38059	0.949592	0.982
ReannCDS02174	GeneID_108018097	GeneID_119549849	FBgn0033891	CG8067	0.20724	2.51454	0.581538	0.759714
ReannCDS02175	GeneID_108018125	GeneID_119551516	FBgn0033889	CG6701	-0.0552818	5.25845	0.781957	0.889594
ReannCDS02176	GeneID_108018204	GeneID_119551518	FBgn0275436	PheRS-m	0.183015	4.88727	0.350506	0.564694
ReannCDS02177	GeneID_108018103	GeneID_119549439	FBgn0261975	CG42806	0.26369	3.60222	0.363214	0.577543
ReannCDS02180	GeneID_108018081	GeneID_119549208	FBgn0262736	Vha16-1	0.0608978	7.16866	0.664281	0.818556
ReannCDS02181	GeneID_108018060	GeneID_119549186	FBgn0042085	Bap170	-0.200495	6.31899	0.195562	0.390494
ReannCDS02182	GeneID_108017836	GeneID_119550588	NA	NA	-0.536321	4.98183	0.0331637	0.108945
ReannCDS02183	GeneID_108014320	GeneID_119551395	FBgn0050443	Opbp	0.149338	4.06231	0.529444	0.721295
ReannCDS02184	GeneID_108018009	GeneID_119549269	FBgn0013732	sced	0.180958	4.04042	0.43914	0.649971
ReannCDS02185	GeneID_108018012	GeneID_119549271	FBgn0284249	Adf1	-0.412985	5.87551	0.00749839	0.0332325
ReannCDS02186	GeneID_108018157	GeneID_119551635	FBgn0033086	CG9410	-0.0854738	2.47697	0.81943	0.910991
ReannCDS02187	GeneID_108017793	GeneID_119551633	FBgn0033088	PGAP3	-0.600907	3.14461	0.0843474	0.213542
ReannCDS02190	GeneID_108018186	GeneID_119551414	FBgn0033093	CG3270	0.779918	1.71892	0.0679747	0.183786
ReannCDS02191	GeneID_108017997	GeneID_119551416	FBgn0014009	Rab2	0.15655	6.27942	0.270345	0.482854
ReannCDS02192	GeneID_108017998	GeneID_119551417	FBgn0266525	CG45092	1.22308	3.83686	1.36309e-06	1.76306e-05
ReannCDS02194	GeneID_108018192	GeneID_119549741	FBgn0028579	phtf	0.0107689	6.22403	0.959607	0.986698
ReannCDS02195	GeneID_108018159	GeneID_119550524	FBgn0027066	Eb1	-0.139926	8.4513	0.313921	0.529887
ReannCDS02196	GeneID_108017817	GeneID_119551777	FBgn0033101	CG9436	0.215341	3.1304	0.569566	0.7511
ReannCDS02198	GeneID_108017790	GeneID_119551345	FBgn0033104	CG15237	-0.0167427	4.02614	0.943926	0.978477
ReannCDS02199	GeneID_108018141	GeneID_119550232	FBgn0265003	koi	0.00316775	6.2594	0.987697	0.999213
ReannCDS02200	GeneID_108018145	GeneID_119550765	NA	NA	2.83701	4.63209	5.02127e-23	4.3855e-21
ReannCDS02201	GeneID_108018152	GeneID_119549926	FBgn0265935	coro	0.377583	6.68958	0.00931606	0.0398485
ReannCDS02202	GeneID_108018031	GeneID_119549557	FBgn0265137	Spn42Da	-0.154062	6.31774	0.317495	0.532973
ReannCDS02203	GeneID_108018035	GeneID_119552063	NA	NA	0.141944	7.06713	0.349617	0.564205
ReannCDS02205	GeneID_108017967	GeneID_119551201	FBgn0053558	mim	0.0212134	7.69372	0.882498	0.94707
ReannCDS02208	GeneID_108017740	GeneID_119549134	FBgn0033121	Cyp6u1	0.267256	4.16787	0.24566	0.454018
ReannCDS02209	GeneID_108017739	GeneID_119549133	FBgn0022960	vimar	-0.116471	5.94226	0.433063	0.644611
ReannCDS02210	GeneID_108017742	GeneID_119551605	FBgn0033122	CG17002	0.106515	4.87276	0.592303	0.768335
ReannCDS02211	GeneID_108017756	GeneID_119552147	FBgn0029508	Tsp42Ea	-0.388037	6.18222	0.0109105	0.0450668
ReannCDS02213	GeneID_108017752	GeneID_119552145	FBgn0029506	Tsp42Ee	0.314769	7.92423	0.0475185	0.141705
ReannCDS02216	GeneID_108017751	GeneID_119550879	FBgn0033130	Tsp42Ei	1.01532	1.16204	0.112576	0.263529
ReannCDS02217	GeneID_108017754	GeneID_119550880	FBgn0033132	Tsp42Ej	0.708527	2.89627	0.0907777	0.225943
ReannCDS02218	GeneID_108017767	GeneID_119550355	FBgn0016032	lbm	0.302782	2.39324	0.423213	0.635846
ReannCDS02219	GeneID_108017760	GeneID_119550527	FBgn0033136	Tsp42Eo	-0.360762	0.760922	0.484403	0.684664
ReannCDS02220	GeneID_108017738	GeneID_119550526	FBgn0027558	Pgant3	-0.164762	6.9862	0.236737	0.442528
ReannCDS02225	GeneID_108018080	GeneID_119549791	NA	NA	0.314809	5.57384	0.171721	0.358283
ReannCDS02226	GeneID_108018078	GeneID_119549789	FBgn0002930	nec	-0.242625	6.83338	0.0725966	0.192628
ReannCDS02229	GeneID_108017802	GeneID_119551336	FBgn0026602	Adk3	-2.05946	6.70992	2.8983e-24	2.88698e-22
ReannCDS02230	GeneID_108017845	GeneID_119552006	FBgn0033154	CG1850	2.74953	12.6171	2.75857e-56	1.49411e-53
ReannCDS02231	GeneID_108017788	GeneID_119551656	FBgn0260991	Incenp	-0.778536	2.95144	0.054258	0.156629
ReannCDS02232	GeneID_108017865	GeneID_119550346	FBgn0033158	CG12164	-0.203477	3.77368	0.819269	0.910991
ReannCDS02233	GeneID_108018153	GeneID_119550481	FBgn0000352	cos	0.055876	5.67892	0.755991	0.874689
ReannCDS02235	GeneID_108018113	GeneID_119549913	FBgn0033166	Eaf	-0.0187508	6.27737	0.896989	0.953546
ReannCDS02236	GeneID_108017715	GeneID_119551262	FBgn0003460	so	-0.0242346	2.99853	0.944071	0.97851
ReannCDS02237	GeneID_108017800	GeneID_119549300	FBgn0033169	CG11123	0.00178061	4.1362	1	1
ReannCDS02238	GeneID_108018218	GeneID_119549305	FBgn0050503	CG30503	-0.186988	4.57888	0.37651	0.591704
ReannCDS02240	GeneID_108018201	GeneID_119550801	FBgn0025885	Inos	0.537991	4.05315	0.0839892	0.213008
ReannCDS02241	GeneID_108018208	GeneID_119549058	FBgn0033178	CG11127	-0.411484	5.56935	0.0102527	0.042902
ReannCDS02242	GeneID_108018129	GeneID_119549056	FBgn0010548	Aldh-III	0.27756	7.13947	0.0506534	0.149053
ReannCDS02243	GeneID_108017799	GeneID_119549976	FBgn0263240	Coop	0.398448	5.82325	0.018512	0.0688226
ReannCDS02244	GeneID_108017778	GeneID_119551684	FBgn0015929	dpa	-1.10872	3.43674	2.60717e-05	0.000257332
ReannCDS02245	GeneID_108017801	GeneID_119551686	FBgn0033184	mEFTu2	0.268245	4.00694	0.257	0.467303
ReannCDS02246	GeneID_108017816	GeneID_119551879	FBgn0025185	az2	0.293236	4.38793	0.187482	0.380408
ReannCDS02247	GeneID_108017826	GeneID_119551896	FBgn0033186	CG1602	0.080569	4.66936	0.688938	0.833497
ReannCDS02248	GeneID_108018175	GeneID_119550865	FBgn0033188	Drat	0.768037	7.81863	1.6896e-06	2.14378e-05
ReannCDS02249	GeneID_108018121	GeneID_119550046	FBgn0033190	Gpo2	1.49393	1.73448	0.00101449	0.00627523
ReannCDS02250	GeneID_108017921	GeneID_119549160	FBgn0034221	CG10764	2.51057	4.77797	2.24853e-32	4.05954e-30
ReannCDS02251	GeneID_108017923	GeneID_119549161	FBgn0050499	Rpe	-0.745826	4.80827	0.000320796	0.00232443
ReannCDS02252	GeneID_108017918	GeneID_119551473	FBgn0033194	Vps13	-0.289274	8.05759	0.062895	0.173724
ReannCDS02253	GeneID_108017834	GeneID_119550121	FBgn0033195	CG1360	-0.524286	1.2325	0.270855	0.48287
ReannCDS02254	GeneID_108018008	GeneID_119552070	FBgn0033196	CG1358	1.61111	2.39474	0.00268404	0.0142874
ReannCDS02255	GeneID_108017931	GeneID_119549287	FBgn0263046	CG43341	-0.397734	2.37726	0.335146	0.549447
ReannCDS02256	GeneID_108017927	GeneID_119549283	FBgn0028687	Rpt1	0.495957	6.94965	0.000383552	0.00272224
ReannCDS02257	GeneID_108017929	GeneID_119549285	FBgn0050495	CG30495	5.15748	1.84876	8.50033e-15	3.44223e-13
ReannCDS02258	GeneID_108017846	GeneID_119551864	FBgn0033203	CG2070	5.37329	0.668521	6.66194e-13	2.0842e-11
ReannCDS02259	GeneID_108018199	GeneID_119551142	FBgn0033205	CG2064	-1.08663	4.49263	0.000138289	0.00111584
ReannCDS02261	GeneID_108018211	GeneID_119551562	FBgn0033209	CG12107	-0.157988	4.18828	0.481503	0.682931
ReannCDS02262	GeneID_108018045	GeneID_119549490	FBgn0034368	zda	0.0298958	7.28463	0.828284	0.916602
ReannCDS02263	GeneID_108018042	GeneID_119549489	FBgn0266671	Sec6	0.368154	5.71907	0.0222186	0.0797624
ReannCDS02264	GeneID_108018176	GeneID_119551103	FBgn0034366	Atg7	-0.770157	5.65368	1.26798e-05	0.000135826
ReannCDS02265	GeneID_108018169	GeneID_119551107	FBgn0034364	CG5493	0.707428	5.15544	0.0188323	0.0697422
ReannCDS02266	GeneID_108018172	GeneID_119551109	FBgn0034362	CG5323	-0.114262	2.89659	0.74154	0.865247
ReannCDS02267	GeneID_108018168	GeneID_119551100	FBgn0034360	CG10927	-0.235208	2.4387	0.512457	0.708366
ReannCDS02268	GeneID_108018076	GeneID_119551099	FBgn0050115	GEFmeso	0.157706	7.15919	0.279684	0.49183
ReannCDS02269	GeneID_108018126	GeneID_119549820	FBgn0003067	Pepck1	1.91014	9.50803	9.58788e-29	1.33522e-26
ReannCDS02271	GeneID_108018040	GeneID_119549220	FBgn0028496	CG30116	1.31354	5.83076	9.65513e-11	2.33068e-09
ReannCDS02272	GeneID_108018246	GeneID_119550118	FBgn0034351	rswl	-0.17548	3.40128	0.496282	0.693531
ReannCDS02273	GeneID_108018234	GeneID_119550117	FBgn0050120	CG30120	-0.0948687	0.696626	0.878006	0.945195
ReannCDS02274	GeneID_108018154	GeneID_119550411	FBgn0261477	slim	-0.0458031	5.70653	0.823111	0.912976
ReannCDS02275	GeneID_108017989	GeneID_119552065	FBgn0034346	PIG-O	-0.163769	6.51249	0.280311	0.492434
ReannCDS02276	GeneID_108018036	GeneID_119551938	FBgn0027835	Dp1	-0.152758	11.5954	0.312375	0.527997
ReannCDS02277	GeneID_108018222	GeneID_119551940	FBgn0063491	GstE9	-2.90173	3.19488	8.5839e-15	3.45991e-13
ReannCDS02278	GeneID_108017850	GeneID_119551551	FBgn0063492	GstE8	0.56885	1.80697	0.13336	0.298244
ReannCDS02279	GeneID_108017780	GeneID_119551548	FBgn0063494	GstE6	0.288269	7.90608	0.0589574	0.165993
ReannCDS02281	GeneID_108018243	GeneID_119551555	NA	NA	1.06569	0.46181	0.0813762	0.208087
ReannCDS02282	GeneID_108017832	GeneID_119550969	NA	NA	2.1727	2.75767	3.06601e-07	4.48061e-06
ReannCDS02283	GeneID_108017795	GeneID_119551042	FBgn0064237	Idgf5	0.555151	4.06756	0.0257936	0.0895899
ReannCDS02284	GeneID_108017890	GeneID_119550150	FBgn0040735	BomT2	1.31105	2.29029	0.00235215	0.0127958
ReannCDS02285	GeneID_108017718	GeneID_119550901	FBgn0025583	BomS2	0.288074	3.44537	0.459475	0.665532
ReannCDS02287	GeneID_108017873	GeneID_119550538	FBgn0034328	BomBc1	1.59703	5.08245	5.65746e-10	1.22569e-08
ReannCDS02293	GeneID_108017991	GeneID_119551180	FBgn0053198	pen-2	-0.0493049	4.4818	0.819385	0.910991
ReannCDS02294	GeneID_108017724	GeneID_119551491	FBgn0000658	fj	-0.33097	6.00821	0.0711768	0.189673
ReannCDS02297	GeneID_108018220	GeneID_119551171	FBgn0034314	nopo	0.55855	1.28362	0.243707	0.451082
ReannCDS02298	GeneID_108017821	GeneID_119549929	NA	NA	0.659659	4.40006	0.00476024	0.0230663
ReannCDS02299	GeneID_108018084	GeneID_119549894	FBgn0034061	Ufc1	-0.0261333	5.89895	0.868292	0.940342
ReannCDS02300	GeneID_108017982	GeneID_119549154	FBgn0020236	ATPCL	-0.311657	8.71138	0.0433006	0.132501
ReannCDS02301	GeneID_108017984	GeneID_119551419	FBgn0034058	Pex11ab	0.606943	3.14611	0.043528	0.132962
ReannCDS02302	GeneID_108017782	GeneID_119550040	FBgn0265045	Strn-Mlck	0.842059	7.67938	1.36635e-06	1.76465e-05
ReannCDS02306	GeneID_108017829	GeneID_119550130	FBgn0033787	CG13321	1.59807	5.08791	1.13675e-12	3.43242e-11
ReannCDS02307	GeneID_108018240	GeneID_119551468	FBgn0265185	CG44250	0.0238063	4.77494	0.922191	0.967262
ReannCDS02308	GeneID_108018179	GeneID_119549115	NA	NA	-0.742327	2.99232	0.0215727	0.078147
ReannCDS02310	GeneID_108018207	GeneID_119551061	FBgn0033783	CG17019	-0.144386	4.89022	0.458332	0.66442
ReannCDS02311	GeneID_108017864	GeneID_119552107	FBgn0033781	CG13319	-0.25997	2.98185	0.414631	0.627891
ReannCDS02314	GeneID_108018025	GeneID_119549091	FBgn0034382	CG18609	5.82576	1.61378	2.49264e-18	1.42113e-16
ReannCDS02316	GeneID_108018131	GeneID_119549906	FBgn0259682	Jabba	-0.16077	5.9609	0.403873	0.617495
ReannCDS02317	GeneID_108017808	GeneID_119551747	FBgn0034390	CG15093	-0.613675	5.17883	0.00675292	0.0305751
ReannCDS02318	GeneID_108018120	GeneID_119549631	FBgn0034392	MFS15	0.0977665	4.97085	0.597408	0.772477
ReannCDS02319	GeneID_108018182	GeneID_119551040	FBgn0034394	CG15096	1.12426	1.78692	0.119071	0.275478
ReannCDS02320	GeneID_108018139	GeneID_119550200	FBgn0034396	CG15097	0.0682504	1.74818	0.894403	0.952564
ReannCDS02321	GeneID_108017828	GeneID_119551692	FBgn0034398	CG15098	-0.0634019	8.43679	0.668616	0.820828
ReannCDS02322	GeneID_108017987	GeneID_119552077	FBgn0034400	CG15099	-0.0513683	7.53248	0.705358	0.843471
ReannCDS02323	GeneID_108017796	GeneID_119551775	FBgn0034402	CG15084	0.308398	2.20428	0.465945	0.670521
ReannCDS02324	GeneID_108018147	GeneID_119551646	FBgn0010053	Jheh1	-0.365544	5.74584	0.0779034	0.201887
ReannCDS02325	GeneID_108017786	GeneID_119551488	FBgn0034406	Jheh3	1.13644	3.76151	0.00243385	0.0131906
ReannCDS02327	GeneID_108017893	GeneID_119551733	FBgn0004240	DptA	2.2825	7.12514	6.87101e-05	0.000607593
ReannCDS02328	GeneID_108017909	GeneID_119551735	FBgn0262569	CG43109	-0.343283	1.70983	0.444555	0.654411
ReannCDS02329	GeneID_108018094	GeneID_119549902	NA	NA	-0.160916	3.43899	0.558062	0.743567
ReannCDS02330	GeneID_108017803	GeneID_119551836	FBgn0014269	prod	-0.0953991	5.00264	0.631011	0.795861
ReannCDS02331	GeneID_108018110	GeneID_119550002	FBgn0267351	Topors	-0.267115	5.65821	0.112301	0.263169
ReannCDS02332	GeneID_108018037	GeneID_119551934	FBgn0265356	tn	1.23116	6.21447	4.35746e-13	1.41961e-11
ReannCDS02333	GeneID_108018173	GeneID_119550816	FBgn0263083	CG43351	0.919972	0.866933	0.123745	0.283397
ReannCDS02337	GeneID_108018223	GeneID_119549409	FBgn0027535	botv	-0.158057	5.9646	0.316927	0.532369
ReannCDS02338	GeneID_108018229	GeneID_119550364	FBgn0034419	CG15111	0.477754	5.48222	0.00341121	0.0173891
ReannCDS02339	GeneID_108017735	GeneID_119550359	FBgn0034420	CG10737	0.122427	7.23366	0.392416	0.60629
ReannCDS02340	GeneID_108017736	GeneID_119550363	NA	NA	-2.73082	3.29135	7.3257e-13	2.28361e-11
ReannCDS02341	GeneID_108018029	GeneID_119549219	FBgn0263395	hppy	0.126517	5.9958	0.442763	0.652548
ReannCDS02342	GeneID_108018038	GeneID_119552156	NA	NA	-0.122606	10.3135	0.400217	0.614377
ReannCDS02344	GeneID_108017787	GeneID_119551724	FBgn0034425	CG11906	0.188328	4.13333	0.409359	0.621824
ReannCDS02345	GeneID_108018185	GeneID_119550424	FBgn0034138	RpS15	-0.360089	10.5526	0.00676358	0.0305914
ReannCDS02346	GeneID_108017964	GeneID_119551867	FBgn0034140	Lst	0.355109	4.77471	0.0870803	0.219053
ReannCDS02347	GeneID_108017966	GeneID_119549755	FBgn0003274	RpLP2	-0.26696	9.94805	0.0537634	0.155472
ReannCDS02348	GeneID_108017957	GeneID_119551841	FBgn0286782	flz	0.145214	10.6019	0.53935	0.729744
ReannCDS02349	GeneID_108018047	GeneID_119549417	FBgn0011300	babo	-0.109766	6.16526	0.459638	0.665646
ReannCDS02350	GeneID_108018191	GeneID_119550994	FBgn0053199	CG33199	0.24536	3.95923	0.310027	0.525565
ReannCDS02351	GeneID_108017770	GeneID_119551193	FBgn0027607	CG8230	0.274668	6.10052	0.0834579	0.212096
ReannCDS02353	GeneID_108018100	GeneID_119549983	FBgn0033352	PAN2	0.0142229	7.91965	0.924295	0.968104
ReannCDS02354	GeneID_108017820	GeneID_119551865	FBgn0033350	CG8237	0.212068	4.6739	0.314776	0.530412
ReannCDS02355	GeneID_108018001	GeneID_119551959	FBgn0033348	Spt	0.830387	2.39456	0.0435242	0.132962
ReannCDS02356	GeneID_108017999	GeneID_119551958	FBgn0002552	lin	-0.14372	5.1932	0.415096	0.628167
ReannCDS02357	GeneID_108017955	GeneID_119551384	FBgn0003074	Pgi	-0.0233079	7.35347	0.885818	0.948419
ReannCDS02358	GeneID_108017956	GeneID_119551385	FBgn0033344	CG8252	0.403134	0.413317	0.537367	0.727742
ReannCDS02359	GeneID_108018106	GeneID_119549074	FBgn0004921	Ggamma1	-0.47326	5.17302	0.00731881	0.0326595
ReannCDS02360	GeneID_108006533	GeneID_119549073	FBgn0033340	CG13751	-0.122399	4.65299	0.608079	0.779068
ReannCDS02361	GeneID_108019851	GeneID_119549919	FBgn0033339	Sec31	0.0251463	8.47714	0.864902	0.938901
ReannCDS02362	GeneID_108019718	GeneID_119551862	FBgn0033337	CG8272	0.646146	2.85064	0.034863	0.113272
ReannCDS02363	GeneID_108019577	GeneID_119549448	FBgn0024189	sns	1.27693	5.82552	9.66196e-13	2.96917e-11
ReannCDS02367	GeneID_108019882	GeneID_119550642	FBgn0040777	CG14767	0.0240016	7.51861	0.864378	0.938627
ReannCDS02368	GeneID_108019667	GeneID_119550347	FBgn0043575	PGRP-SC2	5.92547	1.30635	2.48844e-07	3.68629e-06
ReannCDS02371	GeneID_108019832	GeneID_119551878	NA	NA	0.174331	5.10631	0.404955	0.618493
ReannCDS02374	GeneID_108019853	GeneID_119550854	FBgn0003892	ptc	-0.0584722	6.60269	0.711606	0.846969
ReannCDS02375	GeneID_108019889	GeneID_119550896	FBgn0033316	Gle1	0.142135	3.94249	0.559654	0.744832
ReannCDS02376	GeneID_108019771	GeneID_119551935	FBgn0033313	Cirl	-0.483813	11.1067	0.000237745	0.0017838
ReannCDS02377	GeneID_108019897	GeneID_119550648	FBgn0267792	rgr	-0.694128	4.75339	0.000854987	0.00538468
ReannCDS02378	GeneID_108019657	GeneID_119550883	FBgn0033308	CG8736	-2.32892	1.31051	7.77629e-08	1.22526e-06
ReannCDS02379	GeneID_108019719	GeneID_119550915	FBgn0033307	CG14752	-0.711816	2.32917	0.0928779	0.229441
ReannCDS02380	GeneID_108019593	GeneID_119551761	FBgn0033304	Cyp6a13	0.434565	2.57059	0.263023	0.474273
ReannCDS02383	GeneID_108019580	GeneID_119551749	FBgn0050359	Mal-A5	-0.805323	7.2014	8.30977e-05	0.000720846
ReannCDS02387	GeneID_108019588	GeneID_119551260	FBgn0014469	Cyp4e2	1.01012	4.46528	1.14036e-06	1.50416e-05
ReannCDS02388	GeneID_108019676	GeneID_119551378	FBgn0002535	Lcp4	4.28329	1.08469	1.8043e-10	4.23741e-09
ReannCDS02390	GeneID_108019893	GeneID_119550948	FBgn0028836	CSN7	-0.291009	5.55809	0.0679919	0.183786
ReannCDS02391	GeneID_108019767	GeneID_119551803	FBgn0261588	pdm3	-0.110732	6.66867	0.471185	0.674924
ReannCDS02401	GeneID_108019568	GeneID_119550709	FBgn0013726	pnut	-0.0518466	7.19316	0.702627	0.841282
ReannCDS02404	GeneID_108019891	GeneID_119550510	FBgn0011659	Mlh1	0.0273517	2.76795	0.940846	0.977154
ReannCDS02405	GeneID_108019604	GeneID_119550616	FBgn0021995	Rs1	-0.401879	5.15431	0.0337705	0.110519
ReannCDS02407	GeneID_108019748	GeneID_119552172	FBgn0010504	kermit	-0.00798324	6.73996	0.957448	0.9858
ReannCDS02408	GeneID_108019907	GeneID_119550894	FBgn0033268	Obp44a	0.0877668	4.46681	0.748852	0.869811
ReannCDS02409	GeneID_108019715	GeneID_119549245	FBgn0260390	CG42516	-1.02634	4.08985	0.000261747	0.0019437
ReannCDS02410	GeneID_108019713	GeneID_119549243	FBgn0033266	Socs44A	1.00964	4.42397	1.15944e-05	0.000125283
ReannCDS02411	GeneID_108019711	GeneID_119549241	FBgn0033264	Nup50	0.00242206	5.5253	0.987319	0.998961
ReannCDS02412	GeneID_108019714	GeneID_119549244	FBgn0033261	udd	0.454572	4.22537	0.104172	0.248941
ReannCDS02413	GeneID_108019709	GeneID_119549238	FBgn0033259	Tmem63	-0.174364	6.78146	0.185084	0.376954
ReannCDS02414	GeneID_108019925	GeneID_119551324	FBgn0033257	sand	0.76558	1.46539	0.111108	0.261362
ReannCDS02415	GeneID_108019895	GeneID_119550654	FBgn0028562	sut2	-0.147839	1.10827	0.765663	0.880867
ReannCDS02416	GeneID_108019896	GeneID_119550657	FBgn0025469	slv	-0.305773	3.85999	0.246289	0.454792
ReannCDS02417	GeneID_108019808	GeneID_119549185	FBgn0020279	lig	0.0871658	8.98128	0.561183	0.745473
ReannCDS02418	GeneID_108019565	GeneID_119550743	FBgn0033252	CG12769	-0.413367	7.1028	0.0616415	0.171378
ReannCDS02419	GeneID_108019859	GeneID_119550631	FBgn0033250	CG14762	0.282439	0.896344	0.612259	0.781995
ReannCDS02420	GeneID_108019627	GeneID_119549955	FBgn0013307	Odc1	2.08945	5.35531	1.13054e-27	1.48443e-25
ReannCDS02422	GeneID_108019722	GeneID_119548980	FBgn0033247	Nup44A	-0.17512	4.14552	0.461633	0.666844
ReannCDS02423	GeneID_108019721	GeneID_119548979	FBgn0027054	CSN4	-0.207335	5.4038	0.227025	0.430502
ReannCDS02424	GeneID_108019784	GeneID_119549014	FBgn0033243	CG14763	0.52146	0.70403	0.352868	0.566918
ReannCDS02425	GeneID_108019564	GeneID_119551229	FBgn0033241	CG2915	-0.622965	6.55008	8.58541e-06	9.5264e-05
ReannCDS02426	GeneID_108019840	GeneID_119549589	FBgn0033236	CG14764	-0.239214	4.3112	0.273448	0.48571
ReannCDS02429	GeneID_108019606	GeneID_119552125	FBgn0050380	CG30380	-0.0186268	2.22024	0.982056	0.996196
ReannCDS02430	GeneID_108019813	GeneID_119552120	FBgn0026722	drosha	-0.291248	4.95373	0.139526	0.307198
ReannCDS02431	GeneID_108019817	GeneID_119552124	FBgn0050381	PIG-X	0.0851088	2.68715	0.826529	0.915484
ReannCDS02432	GeneID_108019617	GeneID_119551704	FBgn0033752	CG8569	0.0772906	4.87456	0.739999	0.864396
ReannCDS02435	GeneID_108019794	GeneID_119551499	FBgn0033754	Ak6	-0.243187	2.77125	0.421262	0.634132
ReannCDS02436	GeneID_108019725	GeneID_119550431	FBgn0033755	ClC-b	0.0481832	5.79926	0.760613	0.877343
ReannCDS02437	GeneID_108019727	GeneID_119550433	NA	NA	0.449871	2.39842	0.211461	0.410201
ReannCDS02439	GeneID_108019778	GeneID_119551914	NA	NA	0.172791	5.45371	0.317298	0.532889
ReannCDS02442	GeneID_108019596	GeneID_119550217	FBgn0061359	Mvk	0.49263	6.22824	0.104902	0.250297
ReannCDS02443	GeneID_108019888	GeneID_119550212	FBgn0011604	Iswi	-0.296997	6.84291	0.0317898	0.10531
ReannCDS02444	GeneID_108019641	GeneID_119550218	FBgn0033761	CG8778	-0.131227	4.47562	0.576556	0.755984
ReannCDS02445	GeneID_108019918	GeneID_119550988	FBgn0261673	nemy	-0.124933	6.96947	0.417011	0.630244
ReannCDS02446	GeneID_108019867	GeneID_119549909	FBgn0033766	Nup188	-0.0842365	5.16007	0.675003	0.824707
ReannCDS02448	GeneID_108019607	GeneID_119551591	FBgn0033769	CG8768	-0.200473	3.31427	0.523104	0.716317
ReannCDS02449	GeneID_108019865	GeneID_119551288	FBgn0261545	CG42663	-0.10548	6.53239	0.53982	0.729924
ReannCDS02450	GeneID_108019819	GeneID_119551290	FBgn0026619	Taz	-0.473411	5.80453	0.0039259	0.0196091
ReannCDS02451	GeneID_108019822	GeneID_119551294	FBgn0011227	ox	-0.563666	4.58687	0.00753793	0.0333795
ReannCDS02452	GeneID_108019820	GeneID_119551292	FBgn0086904	Nacalpha	-0.177982	9.28172	0.193457	0.387809
ReannCDS02453	GeneID_108019923	GeneID_119551779	FBgn0003326	sca	-0.679896	1.58907	0.0929144	0.229466
ReannCDS02457	GeneID_108019788	GeneID_119552075	FBgn0000181	bic	-0.312745	8.68162	0.0225443	0.0806792
ReannCDS02459	GeneID_108019883	GeneID_119550923	FBgn0034380	Vps51	-0.0363774	5.49688	0.836219	0.920717
ReannCDS02460	GeneID_108019803	GeneID_119549151	FBgn0262103	Sik3	0.00280618	6.41689	0.997219	1
ReannCDS02464	GeneID_108019613	GeneID_119551652	FBgn0034372	Gint3	-0.344515	6.47027	0.0182681	0.0681494
ReannCDS02465	GeneID_108019857	GeneID_119551328	FBgn0053138	AGBE	-0.218604	4.82271	0.265849	0.477428
ReannCDS02467	GeneID_108019848	GeneID_119549839	FBgn0027079	ValRS	-0.216247	7.85064	0.118189	0.273884
ReannCDS02470	GeneID_108019901	GeneID_119549812	FBgn0033808	CG4627	-0.277924	2.47378	0.38008	0.595249
ReannCDS02471	GeneID_108019661	GeneID_119549814	FBgn0033810	CG4646	-1.29941	3.54302	1.0126e-06	1.34177e-05
ReannCDS02472	GeneID_108019798	GeneID_119549811	FBgn0043010	Fsn	0.058297	4.20927	0.810228	0.906827
ReannCDS02473	GeneID_108019797	GeneID_119549809	FBgn0033812	Pex13	0.167756	5.21386	0.356296	0.570206
ReannCDS02474	GeneID_108019876	GeneID_119549806	FBgn0033814	Qsox1	-0.0654029	7.00053	0.625614	0.791685
ReannCDS02475	GeneID_108019878	GeneID_119549330	FBgn0033816	CG4679	0.113153	4.88511	0.578222	0.757157
ReannCDS02476	GeneID_108019628	GeneID_119549333	FBgn0002789	Mp20	1.17036	4.05705	9.49384e-07	1.2677e-05
ReannCDS02478	GeneID_108019647	GeneID_119549203	FBgn0033821	CG10799	0.895426	5.8458	3.44889e-06	4.22148e-05
ReannCDS02479	GeneID_108019917	GeneID_119551047	FBgn0052843	Dh31-R	0.472509	2.59713	0.217274	0.416477
ReannCDS02480	GeneID_108019693	GeneID_119550802	FBgn0033827	CG17047	5.46089	0.784068	3.26891e-14	1.22105e-12
ReannCDS02481	GeneID_108019646	GeneID_119550067	FBgn0033830	CG10814	3.95617	4.9706	7.78936e-36	1.77638e-33
ReannCDS02482	GeneID_108019663	GeneID_119550987	FBgn0041579	AttC	7.95356	5.51666	1.67957e-10	3.95521e-09
ReannCDS02484	GeneID_108019755	GeneID_119551917	FBgn0259221	ATP8A	0.362625	5.87342	0.0258719	0.0898262
ReannCDS02486	GeneID_108019729	GeneID_119549295	FBgn0013765	cnn	-0.0976162	6.73745	0.497163	0.694276
ReannCDS02487	GeneID_108019731	GeneID_119549128	FBgn0086757	cbs	0.0662653	4.01352	0.776019	0.886032
ReannCDS02489	GeneID_108019847	GeneID_119549018	FBgn0040477	cid	0.0186802	0.257729	1	1
ReannCDS02490	GeneID_108019828	GeneID_119549258	FBgn0004638	drk	0.146402	6.8236	0.286078	0.498923
ReannCDS02491	GeneID_108019739	GeneID_119549598	FBgn0033846	mip120	0.173453	4.17311	0.427986	0.640795
ReannCDS02494	GeneID_108019780	GeneID_119549207	FBgn0033853	CG6145	0.209825	7.08826	0.277381	0.489295
ReannCDS02495	GeneID_108019626	GeneID_119551877	FBgn0014877	Roe1	-0.720121	4.10407	0.00167782	0.00964833
ReannCDS02497	GeneID_108019618	GeneID_119559444	FBgn0261989	CG42807	-2.12016	3.52696	4.54833e-14	1.65613e-12
ReannCDS02498	GeneID_108019868	GeneID_119559371	FBgn0027581	CG6191	0.235739	6.34397	0.12799	0.290508
ReannCDS02503	GeneID_108019555	GeneID_119559392	FBgn0033867	Cpr50Ca	0.755147	4.84802	0.0682624	0.184287
ReannCDS02504	GeneID_108019682	GeneID_119559400	FBgn0033869	Cpr50Cb	-0.477734	4.14212	0.196877	0.392304
ReannCDS02505	GeneID_108019872	GeneID_119559398	FBgn0000662	fl(2)d	-0.219547	6.68295	0.110445	0.260085
ReannCDS02506	GeneID_108019873	GeneID_119559388	FBgn0033872	CG6329	1.81021	2.01899	3.22529e-05	0.000309528
ReannCDS02507	GeneID_108019639	GeneID_119559397	FBgn0033874	CG6347	-1.01977	0.663803	0.159914	0.339412
ReannCDS02510	GeneID_108019776	GeneID_119559454	FBgn0033880	CG6553	0.39722	3.40179	0.207037	0.405447
ReannCDS02511	GeneID_108019854	GeneID_119559450	FBgn0263697	Uba3	0.337859	5.13384	0.062646	0.173375
ReannCDS02512	GeneID_108019855	GeneID_119559460	FBgn0033884	CG13344	-0.248634	3.55144	0.337162	0.551292
ReannCDS02514	GeneID_108019749	GeneID_119559401	FBgn0262739	AGO1	-0.019321	6.89675	0.900501	0.954688
ReannCDS02515	GeneID_108019752	GeneID_119559406	FBgn0053155	CG33155	1.04156	3.29362	0.000334459	0.00241334
ReannCDS02516	GeneID_108019871	GeneID_119559386	FBgn0286511	Pld	-0.865014	5.94684	1.75132e-08	3.09734e-07
ReannCDS02520	GeneID_108019910	GeneID_119559430	FBgn0262867	Ptr	0.206406	7.57076	0.359698	0.573638
ReannCDS02522	GeneID_108019790	GeneID_119559457	FBgn0000546	EcR	0.00612626	7.19116	0.97523	0.993846
ReannCDS02523	GeneID_108010967	GeneID_119559379	FBgn0033062	Ars2	-0.390418	8.03362	0.00461285	0.0225084
ReannCDS02524	GeneID_108010959	GeneID_119559391	FBgn0033060	CG7849	-0.185222	4.20098	0.399397	0.613683
ReannCDS02527	GeneID_108010722	GeneID_119559438	FBgn0033054	CG14591	0.36584	1.49681	0.400236	0.614377
ReannCDS02528	GeneID_108010971	GeneID_119559436	FBgn0003353	sei	-0.80611	1.56133	0.0639323	0.175756
ReannCDS02529	GeneID_108010966	GeneID_119559376	FBgn0002774	mle	0.126158	8.13374	0.357806	0.571672
ReannCDS02534	GeneID_108012876	GeneID_119553947	FBgn0027547	CG1927	0.464156	6.45796	0.00110032	0.0067293
ReannCDS02535	GeneID_108012872	GeneID_119553942	FBgn0288310	mv	0.652368	9.90726	2.6947e-05	0.000265669
ReannCDS02536	GeneID_108013281	GeneID_119553294	FBgn0002872	mu2	-0.3306	5.51129	0.0410414	0.127616
ReannCDS02537	GeneID_108013553	GeneID_119554341	FBgn0035293	CG5687	1.69229	2.0244	0.000451282	0.00311619
ReannCDS02538	GeneID_108013568	GeneID_119554551	FBgn0035290	dsb	0.326545	3.14043	0.395061	0.609175
ReannCDS02539	GeneID_108012568	GeneID_119553300	FBgn0000109	Aprt	0.484091	3.6535	0.0773196	0.200494
ReannCDS02540	GeneID_108013402	GeneID_119553805	FBgn0002183	dre4	0.0400725	6.64144	0.777792	0.887165
ReannCDS02541	GeneID_108013244	GeneID_119552908	FBgn0035285	CG12025	-0.159496	5.24577	0.39121	0.605505
ReannCDS02542	GeneID_108013433	GeneID_119552999	FBgn0004636	Rap1	-0.251233	6.54219	0.0697157	0.187161
ReannCDS02544	GeneID_108013564	GeneID_119553741	FBgn0035280	Cpr62Bb	1.40016	3.5082	6.85978e-05	0.00060722
ReannCDS02545	GeneID_108013542	GeneID_119553317	FBgn0027790	GV1	0.546607	4.89583	0.0428035	0.131491
ReannCDS02546	GeneID_108013327	GeneID_119553608	FBgn0025820	JTBR	0.587418	2.9143	0.0712547	0.189822
ReannCDS02548	GeneID_108012871	GeneID_119553558	FBgn0024510	dlt	-0.427648	4.72141	0.0348036	0.113176
ReannCDS02549	GeneID_108013522	GeneID_119554564	FBgn0035272	mRpL46	-0.20744	3.68238	0.424415	0.636887
ReannCDS02550	GeneID_108013521	GeneID_119554563	FBgn0027903	PolD2	0.221727	2.5223	0.576027	0.755539
ReannCDS02551	GeneID_108013006	GeneID_119555240	FBgn0013811	Dhc62B	3.62984	3.77432	4.62744e-18	2.5706e-16
ReannCDS02552	GeneID_108013251	GeneID_119555243	FBgn0022702	Cht2	0.660984	7.71515	3.18583e-06	3.91054e-05
ReannCDS02553	GeneID_108013450	GeneID_119554042	FBgn0035266	Gk2	1.25469	5.13971	4.32574e-10	9.53863e-09
ReannCDS02555	GeneID_108013082	GeneID_119555486	FBgn0035262	CG18171	0.901262	3.54811	0.00372205	0.0186771
ReannCDS02556	GeneID_108013504	GeneID_119555488	FBgn0035258	CG13931	-0.050035	1.11169	0.941976	0.977769
ReannCDS02558	GeneID_108013527	GeneID_119554171	FBgn0026372	RpL23A	-0.263201	11.2094	0.0452307	0.136242
ReannCDS02559	GeneID_108013039	GeneID_119555647	FBgn0035253	Srrm234	0.300599	7.27007	0.0432542	0.132406
ReannCDS02560	GeneID_108013354	GeneID_119553514	FBgn0035251	Vta1	0.23458	6.48316	0.0914733	0.226772
ReannCDS02562	GeneID_108012411	GeneID_119554238	FBgn0035248	CG13919	0.963183	2.51481	0.00380592	0.0190472
ReannCDS02563	GeneID_108012907	GeneID_119554237	FBgn0013753	Bgb	-0.265177	4.15496	0.261385	0.472345
ReannCDS02564	GeneID_108012906	GeneID_119554236	FBgn0013342	nSyb	-0.172767	1.03007	0.69521	0.837577
ReannCDS02565	GeneID_108012823	GeneID_119555703	FBgn0035245	GC	1.01222	0.637275	0.0296169	0.100062
ReannCDS02566	GeneID_108012825	GeneID_119555704	FBgn0053230	CG33230	-0.388652	3.00416	0.275092	0.487315
ReannCDS02569	GeneID_108012939	GeneID_119555183	FBgn0035237	CG13917	0.0569101	8.17127	0.689407	0.833715
ReannCDS02570	GeneID_108013322	GeneID_119553384	FBgn0035236	CG12004	-0.142279	6.28692	0.355614	0.569806
ReannCDS02571	GeneID_108011047	GeneID_119552927	FBgn0035234	CG12003	0.539216	1.72882	0.24798	0.456521
ReannCDS02572	GeneID_108012541	GeneID_119552926	FBgn0035233	Pex10	-0.517408	3.6442	0.0461784	0.138328
ReannCDS02575	GeneID_108012370	GeneID_119554614	FBgn0035228	CG12091	-0.183729	5.28432	0.288373	0.501916
ReannCDS02576	GeneID_108012834	GeneID_119553504	FBgn0053971	Ir62a	0.637143	2.47936	0.093288	0.229886
ReannCDS02577	GeneID_108012833	GeneID_119553502	FBgn0011204	cue	-0.355955	5.58301	0.0572787	0.16248
ReannCDS02578	GeneID_108012814	GeneID_119553909	FBgn0043458	CG12084	-0.0100126	5.54291	0.958095	0.986043
ReannCDS02583	GeneID_108012505	GeneID_119553408	FBgn0029514	CG9166	1.32711	2.00355	0.00585507	0.0271919
ReannCDS02584	GeneID_108013331	GeneID_119553425	FBgn0267487	Ptp61F	-0.129781	5.67475	0.435278	0.646258
ReannCDS02585	GeneID_108013585	GeneID_119553846	FBgn0035211	CG2211	0.299184	3.98106	0.265948	0.477438
ReannCDS02587	GeneID_108013390	GeneID_119553919	FBgn0010246	Myo61F	-0.229987	5.99168	0.194628	0.389077
ReannCDS02588	GeneID_108013386	GeneID_119553698	FBgn0035207	Herc4	0.3309	6.98141	0.0226035	0.0808094
ReannCDS02589	GeneID_108013226	GeneID_119554683	FBgn0035205	Ctr9	0.159018	6.60329	0.265393	0.47686
ReannCDS02590	GeneID_108013318	GeneID_119554685	FBgn0035203	Acat2	0.591125	6.22887	0.00124847	0.00749772
ReannCDS02591	GeneID_108012404	GeneID_119552498	FBgn0025682	scf	0.312501	7.51372	0.0283368	0.0964897
ReannCDS02592	GeneID_108013346	GeneID_119552496	FBgn0052333	CG32333	2.45009	4.44544	2.5001e-25	2.70823e-23
ReannCDS02595	GeneID_108012665	GeneID_119555350	FBgn0035194	Psf1	1.3711	1.12587	0.00340699	0.0173778
ReannCDS02596	GeneID_108013272	GeneID_119555343	FBgn0035192	galene	-0.653855	6.18231	0.000586648	0.00391973
ReannCDS02597	GeneID_108013274	GeneID_119555352	FBgn0053966	CG33966	-1.66544	2.38467	3.80875e-05	0.000356443
ReannCDS02598	GeneID_108013015	GeneID_119555577	FBgn0264272	mwh	-0.513458	8.83388	0.0179816	0.0674291
ReannCDS02599	GeneID_108013017	GeneID_119555578	FBgn0035189	CG9119	-0.41062	3.88856	0.169766	0.355104
ReannCDS02600	GeneID_108012389	GeneID_119554914	FBgn0040281	Aplip1	0.174884	1.07303	0.705294	0.843471
ReannCDS02601	GeneID_108012621	GeneID_119553490	FBgn0004431	LysX	7.85313	2.99685	1.27019e-38	3.5508e-36
ReannCDS02602	GeneID_108013571	GeneID_119554830	FBgn0035186	CG13912	0.399843	0.516092	0.477526	0.679142
ReannCDS02603	GeneID_108012333	GeneID_119553012	FBgn0004870	bab1	-0.156218	5.32718	0.398196	0.612326
ReannCDS02604	GeneID_108012888	GeneID_119554948	FBgn0024277	trio	-0.0892614	7.6531	0.532728	0.723794
ReannCDS02605	GeneID_108012893	GeneID_119555410	FBgn0264574	Glut1-	-0.63921	6.09157	0.000522942	0.00354048
ReannCDS02606	GeneID_108012624	GeneID_119553579	FBgn0035176	mat	0.459313	1.30009	0.626623	0.792169
ReannCDS02607	GeneID_108012880	GeneID_119553974	FBgn0054057	CG34057	1.17987	0.648427	0.0209431	0.0762216
ReannCDS02608	GeneID_108012877	GeneID_119553713	FBgn0052479	Usp10	0.109196	6.58512	0.42062	0.633929
ReannCDS02610	GeneID_108012335	GeneID_119555412	NA	NA	-3.2752	-0.881772	1.94942e-05	0.000200162
ReannCDS02611	GeneID_108012532	GeneID_119553345	FBgn0035169	Dci	-0.152865	4.94039	0.415571	0.628577
ReannCDS02613	GeneID_108013482	GeneID_119554355	FBgn0035165	CG13887	0.0711645	7.34688	0.618699	0.786982
ReannCDS02614	GeneID_108012401	GeneID_119554941	FBgn0260756	CG42554	-0.164054	2.94297	0.582207	0.760193
ReannCDS02615	GeneID_108013299	GeneID_119553220	FBgn0035162	Sf3b3	-0.31555	8.52517	0.0256589	0.0893372
ReannCDS02616	GeneID_108013509	GeneID_119554343	FBgn0000575	emc	-0.382803	6.63536	0.00637967	0.0292056
ReannCDS02617	GeneID_108012556	GeneID_119553483	FBgn0035159	CG13896	0.105501	3.64218	0.682229	0.828718
ReannCDS02618	GeneID_108013305	GeneID_119554659	FBgn0260862	Vti1a	-0.0429525	3.55148	0.875859	0.944859
ReannCDS02620	GeneID_108013442	GeneID_119554475	FBgn0035153	ebd1	0.342535	4.81031	0.0832139	0.211538
ReannCDS02621	GeneID_108013540	GeneID_119553926	FBgn0035151	CG17129	1.21171	4.54534	1.87951e-08	3.29713e-07
ReannCDS02622	GeneID_108012525	GeneID_119553405	FBgn0035149	MED30	0.00185496	4.06734	1	1
ReannCDS02623	GeneID_108013416	GeneID_119554067	FBgn0035147	Gale	-0.341051	5.48756	0.0565463	0.161247
ReannCDS02624	GeneID_108013042	GeneID_119553229	FBgn0016715	Reg-2	0.267457	4.28972	0.237192	0.443092
ReannCDS02625	GeneID_108013040	GeneID_119552661	FBgn0035145	MED14	-0.14894	7.03503	0.276785	0.488747
ReannCDS02627	GeneID_108013155	GeneID_119554934	FBgn0035141	Cypl	-0.385167	2.97741	0.211753	0.410336
ReannCDS02629	GeneID_108012895	GeneID_119552696	FBgn0001316	klar	-0.139669	9.77491	0.313679	0.529685
ReannCDS02630	GeneID_108012801	GeneID_119552698	FBgn0262139	trh	0.439918	3.26991	0.183207	0.37459
ReannCDS02631	GeneID_108012803	GeneID_119552702	FBgn0265574	Cdc5	-0.142679	5.69203	0.404336	0.617985
ReannCDS02632	GeneID_108012804	GeneID_119552710	FBgn0035134	CG1231	1.38568	2.25391	0.000188171	0.00145598
ReannCDS02633	GeneID_108013291	GeneID_119552704	FBgn0035132	mthl10	-0.320445	5.4819	0.0746271	0.19562
ReannCDS02634	GeneID_108012631	GeneID_119552709	FBgn0052475	mthl8	2.27155	2.0709	1.17602e-05	0.000126917
ReannCDS02635	GeneID_108013614	GeneID_119552703	FBgn0002564	Lsp1gamma	-0.219329	11.3796	0.246697	0.455448
ReannCDS02637	GeneID_108013204	GeneID_119555548	FBgn0035099	CG6845	0.682462	3.08633	0.0215838	0.078147
ReannCDS02638	GeneID_108013201	GeneID_119555546	FBgn0035101	p130CAS	0.507619	5.41953	0.00379751	0.0190227
ReannCDS02639	GeneID_108013120	GeneID_119555549	FBgn0035104	CG13875	0.149394	4.70506	0.561469	0.745473
ReannCDS02640	GeneID_108013124	GeneID_119555554	FBgn0083976	CG34140	0.0579824	3.37237	0.827554	0.916262
ReannCDS02641	GeneID_108012987	GeneID_119555545	FBgn0035106	rno	-0.0929741	6.94091	0.494491	0.691617
ReannCDS02642	GeneID_108012927	GeneID_119555274	FBgn0025592	Gk1	1.1952	5.38973	4.70467e-13	1.52426e-11
ReannCDS02643	GeneID_108012931	GeneID_119555277	FBgn0035109	CG13876	0.828946	3.04791	0.00965495	0.0408287
ReannCDS02644	GeneID_108013048	GeneID_119552674	FBgn0035110	thoc7	-0.488252	5.23946	0.00821082	0.0359732
ReannCDS02645	GeneID_108013050	GeneID_119552676	FBgn0063923	Kaz1-ORFB	1.26025	6.07219	5.11883e-08	8.35401e-07
ReannCDS02646	GeneID_108013047	GeneID_119552673	FBgn0035113	pyx	0.209453	3.19135	0.501599	0.698066
ReannCDS02647	GeneID_108012932	GeneID_119554777	FBgn0085483	CG34454	4.66193	4.11102	8.11857e-45	2.70598e-42
ReannCDS02648	GeneID_108012923	GeneID_119555284	FBgn0000541	E(bx)	0.0698762	7.63121	0.62278	0.78996
ReannCDS02649	GeneID_108012853	GeneID_119552866	FBgn0024806	DIP2	0.334062	7.58053	0.0156925	0.0605213
ReannCDS02650	GeneID_108012855	GeneID_119553066	FBgn0035121	Tudor-SN	-0.175957	10.1673	0.205525	0.403416
ReannCDS02652	GeneID_108014337	GeneID_119553391	FBgn0052845	CG32845	1.11306	0.698853	0.0408442	0.127287
ReannCDS02653	GeneID_108013618	GeneID_119553390	FBgn0035124	ttm2	3.09535	3.8074	1.2052e-21	9.00367e-20
ReannCDS02654	GeneID_108013032	GeneID_119552598	FBgn0004373	fwd	0.079417	7.55401	0.560743	0.745202
ReannCDS02655	GeneID_108013474	GeneID_119553560	NA	NA	0.467891	5.6093	0.00550108	0.0258527
ReannCDS02657	GeneID_108007712	GeneID_119554430	FBgn0037207	Mes2	-0.0714897	4.64394	0.73684	0.86255
ReannCDS02658	GeneID_108013461	GeneID_119553475	NA	NA	0.620611	2.44724	0.216287	0.415504
ReannCDS02659	GeneID_108013462	GeneID_119553474	FBgn0026570	CG5704	-0.83516	2.23949	0.0132699	0.052945
ReannCDS02660	GeneID_108012620	GeneID_119553664	FBgn0035312	CG15820	1.95267	0.960121	0.000365072	0.00260174
ReannCDS02661	GeneID_108012398	GeneID_119554819	FBgn0026593	CG5707	1.3084	1.80421	0.079123	0.203939
ReannCDS02663	GeneID_108012435	GeneID_119554706	FBgn0035318	CG9018	-0.0217176	5.54661	0.906494	0.957892
ReannCDS02665	GeneID_108013102	GeneID_119555722	FBgn0035321	CG1275	1.36958	6.67579	5.42967e-07	7.67594e-06
ReannCDS02666	GeneID_108013101	GeneID_119555721	FBgn0015360	oxt	0.0339873	4.3839	0.883274	0.947451
ReannCDS02667	GeneID_108013519	GeneID_119554308	FBgn0000543	ecd	0.273593	5.99222	0.0980125	0.238522
ReannCDS02671	GeneID_108013342	GeneID_119553429	FBgn0035333	CG1317	0.00211735	6.77326	0.996308	1
ReannCDS02672	GeneID_108012467	GeneID_119553128	FBgn0035335	mRpL23	-0.431535	3.22434	0.128705	0.291437
ReannCDS02673	GeneID_108013457	GeneID_119554157	FBgn0035337	CG15877	-0.263936	3.80505	0.311344	0.526769
ReannCDS02676	GeneID_108012453	GeneID_119554217	FBgn0035344	Cyp4d20	1.32213	2.9695	0.00221148	0.0121295
ReannCDS02677	GeneID_108013380	GeneID_119553735	FBgn0035348	CG16758	0.571249	6.05955	0.00128104	0.00766149
ReannCDS02679	GeneID_108012391	GeneID_119554579	FBgn0261602	RpL8	-0.21654	11.0851	0.101306	0.243797
ReannCDS02680	GeneID_108013183	GeneID_119552632	FBgn0062517	CG16984	-0.807432	1.25732	0.0894269	0.2234
ReannCDS02681	GeneID_108013184	GeneID_119552633	FBgn0035355	CG16985	-1.6668	4.19485	2.9561e-12	8.42684e-11
ReannCDS02682	GeneID_108013252	GeneID_119552637	FBgn0011828	Pxn	-0.0310325	9.20115	0.846347	0.927706
ReannCDS02683	GeneID_108013148	GeneID_119555603	FBgn0035357	MEP-1	-0.0409604	7.54982	0.773663	0.885325
ReannCDS02685	GeneID_108013603	GeneID_119554749	FBgn0027082	ProRS-m	0.143698	2.92987	0.677708	0.825829
ReannCDS02686	GeneID_108013601	GeneID_119555191	FBgn0259200	CG42304	0.214483	2.40149	0.541222	0.73145
ReannCDS02688	GeneID_108013246	GeneID_119552595	FBgn0052296	Mrtf	0.0658466	6.20305	0.650071	0.809413
ReannCDS02689	GeneID_108013263	GeneID_119553056	FBgn0035371	AhcyL1	-0.135941	5.9272	0.383202	0.597594
ReannCDS02690	GeneID_108013211	GeneID_119552842	FBgn0044452	Atg2	0.125712	6.90675	0.348042	0.562898
ReannCDS02691	GeneID_108012937	GeneID_119554708	FBgn0035375	Pgant6	-0.538221	6.28113	0.00140891	0.0083002
ReannCDS02692	GeneID_108012558	GeneID_119553157	FBgn0035379	spz5	-1.2029	1.61043	0.0587681	0.165567
ReannCDS02696	GeneID_108012514	GeneID_119554538	FBgn0035385	FMRFaR	1.62571	1.17453	0.000378684	0.00269348
ReannCDS02699	GeneID_108013193	GeneID_119552861	FBgn0036990	mRpL15	-0.236191	3.94138	0.394725	0.608989
ReannCDS02701	GeneID_108013485	GeneID_119553412	FBgn0036994	CG5199	-0.00397104	2.62783	1	1
ReannCDS02704	GeneID_108013074	GeneID_119555437	FBgn0036998	CG5969	-0.207783	3.66622	0.43181	0.643851
ReannCDS02705	GeneID_108012422	GeneID_119554811	FBgn0037001	ND-39	0.0192684	6.50575	0.88864	0.949801
ReannCDS02708	GeneID_108012580	GeneID_119553344	FBgn0037008	mTerf3	0.117923	3.70449	0.651291	0.810118
ReannCDS02709	GeneID_108012311	GeneID_119553702	FBgn0287585	Pss	0.0174097	4.97397	0.931276	0.97183
ReannCDS02710	GeneID_108013550	GeneID_119554441	FBgn0037012	Rcd2	-0.0656506	4.00711	0.809082	0.906256
ReannCDS02711	GeneID_108013619	GeneID_119554542	FBgn0001323	knrl	-0.332591	6.66131	0.0230017	0.0821258
ReannCDS02712	GeneID_108012500	GeneID_119554990	FBgn0001320	kni	-0.358716	5.38627	0.0313322	0.104316
ReannCDS02714	GeneID_108012672	GeneID_119553812	FBgn0045474	Gr77a	-0.145038	1.63402	0.756704	0.875259
ReannCDS02715	GeneID_108012843	GeneID_119554791	FBgn0040634	CG4186	1.46279	0.609107	0.00369423	0.0185913
ReannCDS02716	GeneID_108012835	GeneID_119554055	FBgn0016696	Pitslre	-0.183654	7.22577	0.177924	0.366245
ReannCDS02717	GeneID_108012842	GeneID_119554058	FBgn0037020	Pex14	-0.0416957	4.48962	0.849605	0.929513
ReannCDS02719	GeneID_108012475	GeneID_119555064	FBgn0037024	tzn	0.271241	4.5333	0.186536	0.379198
ReannCDS02720	GeneID_108012371	GeneID_119552924	FBgn0037026	CG3634	-0.0407749	5.23639	0.830887	0.917959
ReannCDS02721	GeneID_108012882	GeneID_119552734	FBgn0037028	CG3618	-1.70554	4.67715	1.70821e-16	8.08927e-15
ReannCDS02723	GeneID_108013518	GeneID_119552741	FBgn0040636	CG13255	-0.359189	2.95538	0.276216	0.48821
ReannCDS02724	GeneID_108013111	GeneID_119552584	FBgn0037031	CG11456	-0.330452	3.17183	0.292487	0.506838
ReannCDS02726	GeneID_108013506	GeneID_119553831	FBgn0011591	fng	-0.377317	8.42496	0.0103601	0.0432471
ReannCDS02731	GeneID_108012971	GeneID_119554952	FBgn0037042	CG12984	3.87894	0.211246	3.36917e-08	5.66937e-07
ReannCDS02732	GeneID_108012305	GeneID_119554241	FBgn0037044	Pdss2	0.644136	6.78083	0.0586535	0.165445
ReannCDS02733	GeneID_108012430	GeneID_119554899	FBgn0028402	Polr3E	-0.250118	4.72696	0.207518	0.405765
ReannCDS02734	GeneID_108006251	GeneID_119555690	FBgn0026179	siz	-0.0921615	6.86669	0.522714	0.716293
ReannCDS02735	GeneID_108012304	GeneID_119555692	FBgn0020294	ko	0.629441	7.11103	0.000173472	0.00136169
ReannCDS02737	GeneID_108013077	GeneID_119555694	FBgn0037050	ICA69	0.0410893	1.27225	0.973416	0.993313
ReannCDS02739	GeneID_108013005	GeneID_119552574	FBgn0021760	chb	-0.0537534	7.2899	0.698975	0.839894
ReannCDS02740	GeneID_108013175	GeneID_119552577	FBgn0041100	park	0.168029	2.70876	0.653419	0.811833
ReannCDS02741	GeneID_108013179	GeneID_119552580	FBgn0053054	CG33054	0.0943841	2.2926	0.82021	0.91137
ReannCDS02742	GeneID_108013176	GeneID_119552578	FBgn0037057	CG10512	0.357822	4.1043	0.16339	0.345435
ReannCDS02743	GeneID_108013512	GeneID_119553137	FBgn0037060	CG10508	0.332456	3.03876	0.318289	0.533621
ReannCDS02744	GeneID_108012399	GeneID_119553138	FBgn0028427	Ilk	0.0820516	6.44358	0.570292	0.751558
ReannCDS02745	GeneID_108012226	GeneID_119554700	FBgn0262854	CG43218	1.51661	0.996455	0.0102964	0.0430642
ReannCDS02747	GeneID_108013100	GeneID_119555669	FBgn0027945	ppl	-0.198185	4.98261	0.370806	0.586067
ReannCDS02748	GeneID_108013303	GeneID_119553446	FBgn0259785	pzg	-0.134088	7.01263	0.351692	0.565973
ReannCDS02752	GeneID_108012444	GeneID_119553035	FBgn0037070	CG11309	1.12638	3.65759	4.09268e-05	0.000380549
ReannCDS02753	GeneID_108013393	GeneID_119553034	FBgn0003042	Pc	-0.329047	4.10558	0.159753	0.339151
ReannCDS02754	GeneID_108013144	GeneID_119552772	FBgn0037073	Tsr1	0.208441	5.25064	0.237532	0.443583
ReannCDS02755	GeneID_108013445	GeneID_119554403	FBgn0052436	CG32436	2.56122	1.69463	8.14296e-09	1.49506e-07
ReannCDS02758	GeneID_108013107	GeneID_119552488	FBgn0261258	rgn	0.221748	6.20092	0.190664	0.384701
ReannCDS02759	GeneID_108013106	GeneID_119552487	FBgn0053288	CG33288	-0.198177	1.73462	0.66384	0.8185
ReannCDS02760	GeneID_108013249	GeneID_119552904	FBgn0037082	CG5664	-0.0530513	2.58888	0.881669	0.94707
ReannCDS02761	GeneID_108012405	GeneID_119554958	FBgn0267849	Syx7	0.143356	6.01647	0.375901	0.591102
ReannCDS02762	GeneID_108012625	GeneID_119553636	FBgn0014143	croc	0.356614	1.69318	0.402331	0.616552
ReannCDS02764	GeneID_108013285	GeneID_119553099	FBgn0001104	Galphai	-0.204544	6.38029	0.158711	0.337578
ReannCDS02765	GeneID_108013284	GeneID_119553098	FBgn0035726	CG9953	0.99462	7.39967	1.32107e-11	3.56647e-10
ReannCDS02767	GeneID_108013428	GeneID_119553902	FBgn0029117	Surf1	-0.118852	3.11483	0.67278	0.823335
ReannCDS02768	GeneID_108012487	GeneID_119555063	FBgn0035721	CG9948	-0.223738	2.58572	0.533167	0.723914
ReannCDS02769	GeneID_108013010	GeneID_119555061	FBgn0035719	tow	-0.0331421	1.11944	1	1
ReannCDS02771	GeneID_108013452	GeneID_119553131	FBgn0086680	vvl	-0.337375	5.54942	0.070331	0.188236
ReannCDS02772	GeneID_108012474	GeneID_119554999	FBgn0052392	Rsph3	0.501975	1.08769	0.326362	0.5415
ReannCDS02773	GeneID_108013469	GeneID_119554212	FBgn0035714	Sbds	-0.0505526	4.45171	0.817623	0.910268
ReannCDS02774	GeneID_108013045	GeneID_119555248	FBgn0261934	dikar	-0.0791378	7.57764	0.570973	0.751869
ReannCDS02775	GeneID_108012523	GeneID_119555033	FBgn0035711	CG8519	-0.0972282	1.78733	0.815524	0.909215
ReannCDS02778	GeneID_108013400	GeneID_119553766	FBgn0286051	Rexo5	-0.00686145	5.28969	0.966133	0.989487
ReannCDS02779	GeneID_108013141	GeneID_119555261	FBgn0042185	MCU	0.479219	4.18694	0.0336053	0.110062
ReannCDS02780	GeneID_108012297	GeneID_119552971	FBgn0020251	sfl	-0.83213	5.99369	1.59605e-07	2.42656e-06
ReannCDS02781	GeneID_108013289	GeneID_119553219	FBgn0035703	Bulli	-0.206713	4.92268	0.275159	0.487334
ReannCDS02782	GeneID_108012295	GeneID_119555065	FBgn0261801	CG42747	-0.649726	5.46689	0.000930045	0.00579423
ReannCDS02783	GeneID_108012294	GeneID_119554767	FBgn0035699	CG13300	-0.792696	4.90553	3.52791e-05	0.000333764
ReannCDS02786	GeneID_108012292	GeneID_119552515	FBgn0004513	Mdr65	0.31907	4.63408	0.194486	0.389062
ReannCDS02788	GeneID_108013119	GeneID_119554870	NA	NA	-0.0338838	11.1395	0.810569	0.906841
ReannCDS02789	GeneID_108013237	GeneID_119552970	NA	NA	0.079627	5.98986	0.605552	0.777516
ReannCDS02790	GeneID_108012428	GeneID_119552650	FBgn0035691	CG7386	0.0302613	3.60515	0.930025	0.971152
ReannCDS02792	GeneID_108013549	GeneID_119553269	FBgn0035690	CG10274	0.145928	4.33029	0.513814	0.709144
ReannCDS02793	GeneID_108013194	GeneID_119552835	FBgn0035688	fmt	0.2959	5.90094	0.0541211	0.156286
ReannCDS02795	GeneID_108012441	GeneID_119554351	FBgn0035685	CG13297	-3.09652	0.940101	2.07785e-06	2.60212e-05
ReannCDS02797	GeneID_108012510	GeneID_119553996	NA	NA	2.03063	-0.425297	0.0025225	0.0135707
ReannCDS02798	GeneID_108012663	GeneID_119554784	FBgn0020641	Lcp65Ad	2.3358	4.1032	6.03821e-17	2.93972e-15
ReannCDS02802	GeneID_108013446	GeneID_119552882	FBgn0035679	CG10467	-0.322353	5.11299	0.080095	0.205867
ReannCDS02804	GeneID_108012698	GeneID_119553834	FBgn0035675	CG6610	0.0749602	3.09638	0.789587	0.894083
ReannCDS02805	GeneID_108013314	GeneID_119555626	FBgn0035673	CG6602	1.3317	2.18491	0.000146448	0.00117402
ReannCDS02806	GeneID_108012409	GeneID_119555627	FBgn0035670	CG10472	3.79744	2.27182	1.15577e-17	6.03365e-16
ReannCDS02807	GeneID_108012481	GeneID_119554488	FBgn0028980	tant	-0.264205	4.85908	0.20687	0.405322
ReannCDS02812	GeneID_108012479	GeneID_119555056	FBgn0035656	CG10479	-0.0583196	3.00088	0.846805	0.928056
ReannCDS02813	GeneID_108012482	GeneID_119554681	FBgn0036248	ssp	-0.124274	4.69641	0.567394	0.749892
ReannCDS02814	GeneID_108012362	GeneID_119554053	FBgn0022959	yps	-0.0604549	8.21626	0.655639	0.813902
ReannCDS02816	GeneID_108013455	GeneID_119555329	FBgn0046296	DEF8	0.45952	4.97875	0.0218938	0.0789233
ReannCDS02817	GeneID_108012492	GeneID_119555333	FBgn0036255	Atg12	-0.724356	2.28799	0.0409922	0.1276
ReannCDS02818	GeneID_108013232	GeneID_119555330	FBgn0036257	RhoGAP68F	-0.471976	5.6174	0.00748836	0.0332109
ReannCDS02819	GeneID_108012983	GeneID_119555441	FBgn0013997	Nrx-IV	-0.104814	9.281	0.457806	0.664102
ReannCDS02820	GeneID_108012986	GeneID_119555444	FBgn0036259	CG9760	0.679646	0.383937	0.192076	0.385985
ReannCDS02821	GeneID_108012416	GeneID_119554755	NA	NA	1.3	4.46036	0.0568077	0.161726
ReannCDS02822	GeneID_108012469	GeneID_119555015	FBgn0036262	CG6910	2.32479	5.20347	2.83996e-23	2.59064e-21
ReannCDS02824	GeneID_108012916	GeneID_119554482	FBgn0036264	CG11529	-0.897308	2.90382	0.00306476	0.0159607
ReannCDS02825	GeneID_108012915	GeneID_119554481	FBgn0036266	Tsen54	0.153178	3.79645	0.555774	0.741844
ReannCDS02826	GeneID_108013465	GeneID_119554016	FBgn0052100	CG32100	-0.0341314	4.39125	0.88964	0.950162
ReannCDS02827	GeneID_108013359	GeneID_119552664	FBgn0036272	Sms	0.128621	4.40062	0.575207	0.755035
ReannCDS02829	GeneID_108012704	GeneID_119553824	FBgn0036277	CG10418	-0.107623	3.24513	0.737703	0.863093
ReannCDS02830	GeneID_108013269	GeneID_119552934	FBgn0036279	Ncc69	-0.337435	6.52204	0.021187	0.0769515
ReannCDS02832	GeneID_108013241	GeneID_119552942	FBgn0052103	SCaMC	0.234545	6.503	0.132025	0.296177
ReannCDS02833	GeneID_108012283	GeneID_119555031	FBgn0036285	toe	-0.40353	5.28187	0.0369885	0.118412
ReannCDS02834	GeneID_108013627	GeneID_119555023	FBgn0000625	eyg	-0.478044	5.86093	0.00995578	0.0419023
ReannCDS02835	GeneID_108013423	GeneID_119553958	FBgn0036287	CG10663	0.851874	4.48036	0.000119016	0.00098041
ReannCDS02837	GeneID_108012375	GeneID_119553160	FBgn0027088	GlyRS	0.0861719	7.61458	0.530496	0.722048
ReannCDS02838	GeneID_108012955	GeneID_119553159	FBgn0086690	Plp	0.0229713	5.92126	0.898376	0.95432
ReannCDS02846	GeneID_108013432	GeneID_119553497	FBgn0023174	Prosbeta2	-0.0851105	6.85435	0.543115	0.732551
ReannCDS02847	GeneID_108013459	GeneID_119554327	FBgn0036461	Zip71B	0.839675	1.76336	0.0523404	0.15303
ReannCDS02848	GeneID_108012477	GeneID_119553319	FBgn0036460	CG5114	-0.116539	4.62514	0.588288	0.765136
ReannCDS02850	GeneID_108012660	GeneID_119554066	FBgn0026320	Tom	-0.161062	3.58945	0.520414	0.714935
ReannCDS02853	GeneID_108012277	GeneID_119555502	FBgn0036451	Helz	0.200347	7.97286	0.149397	0.322701
ReannCDS02854	GeneID_108013387	GeneID_119554167	FBgn0036449	bmm	0.584568	5.95376	0.00143553	0.00842269
ReannCDS02855	GeneID_108012276	GeneID_119555307	FBgn0036447	Mgat4b	-5.25388	1.9644	9.95071e-23	8.29162e-21
ReannCDS02856	GeneID_108013135	GeneID_119553859	FBgn0053260	Tsen34	-0.358854	2.60697	0.27415	0.486143
ReannCDS02857	GeneID_108013134	GeneID_119553858	FBgn0260233	CG42507	-0.263039	4.84498	0.231169	0.435029
ReannCDS02863	GeneID_108013247	GeneID_119552884	FBgn0027375	RecQ5	0.38114	4.56692	0.0606477	0.16954
ReannCDS02864	GeneID_108012461	GeneID_119553087	FBgn0003388	shd	0.829484	1.6961	0.10745	0.254986
ReannCDS02865	GeneID_108012687	GeneID_119553654	FBgn0040318	HGTX	-1.5948	2.224	0.00623336	0.0286569
ReannCDS02866	GeneID_108012448	GeneID_119554859	FBgn0054039	CG34039	0.0306739	4.05926	0.889242	0.950017
ReannCDS02867	GeneID_108013383	GeneID_119554857	FBgn0036428	Gbs-70E	-0.478294	7.34975	0.000411045	0.00288664
ReannCDS02871	GeneID_108013319	GeneID_119554759	FBgn0003459	stwl	0.346292	6.05804	0.0312797	0.104258
ReannCDS02875	GeneID_108012641	GeneID_119552525	FBgn0036416	CG7924	2.86839	1.62559	1.60869e-07	2.44149e-06
ReannCDS02878	GeneID_108013345	GeneID_119553442	FBgn0000639	Fbp1	0.992773	12.7898	0.000214958	0.00163693
ReannCDS02879	GeneID_108012626	GeneID_119553443	FBgn0036410	CG8100	-0.906302	5.60812	6.47277e-08	1.03684e-06
ReannCDS02880	GeneID_108013224	GeneID_119552754	FBgn0267795	Frl	-0.116927	8.22661	0.40367	0.617495
ReannCDS02881	GeneID_108012464	GeneID_119554522	FBgn0036405	CG6833	-0.309607	2.93414	0.328055	0.542459
ReannCDS02882	GeneID_108013002	GeneID_119555209	FBgn0026418	Hsc70Cb	-0.136591	8.69545	0.332547	0.546531
ReannCDS02883	GeneID_108013525	GeneID_119554464	FBgn0036402	CG6650	-0.395	5.70399	0.0203817	0.0745579
ReannCDS02884	GeneID_108013128	GeneID_119553021	FBgn0052133	Ptip	-0.257852	5.69123	0.0996873	0.240906
ReannCDS02885	GeneID_108012902	GeneID_119554189	FBgn0036397	Nprl3	-0.45236	4.01585	0.0629024	0.173724
ReannCDS02886	GeneID_108012408	GeneID_119554627	FBgn0036395	CG17361	0.375316	3.25675	0.177891	0.366245
ReannCDS02887	GeneID_108012594	GeneID_119553599	NA	NA	2.03142	2.40129	6.98007e-08	1.11193e-06
ReannCDS02890	GeneID_108012920	GeneID_119555399	FBgn0036389	ssp2	-0.194317	8.05255	0.203845	0.401476
ReannCDS02891	GeneID_108012271	GeneID_119552530	NA	NA	-0.706613	5.69473	0.000113229	0.000940785
ReannCDS02892	GeneID_108013324	GeneID_119553153	FBgn0001108	DCTN1-p150	0.0962729	7.41295	0.510133	0.706314
ReannCDS02893	GeneID_108013339	GeneID_119553171	FBgn0026376	Rgl	-0.231136	7.02024	0.13413	0.299426
ReannCDS02894	GeneID_108013062	GeneID_119555567	FBgn0036382	CG13737	0.438277	4.80896	0.125303	0.286436
ReannCDS02895	GeneID_108013129	GeneID_119555373	FBgn0029167	Hml	-2.73051	2.98755	9.83372e-16	4.34791e-14
ReannCDS02898	GeneID_108013334	GeneID_119553040	FBgn0036377	CG10710	1.07541	2.70875	0.028857	0.0978384
ReannCDS02899	GeneID_108012463	GeneID_119554505	FBgn0010424	TpnC73F	0.509991	6.59958	0.00609465	0.0281387
ReannCDS02900	GeneID_108012633	GeneID_119553819	FBgn0036698	CG7724	-0.175669	3.91711	0.456916	0.663144
ReannCDS02901	GeneID_108013426	GeneID_119553822	FBgn0036702	Afg3l2	-0.0347865	6.07189	0.816827	0.909966
ReannCDS02905	GeneID_108012390	GeneID_119554971	NA	NA	-0.539882	4.09436	0.0213319	0.0774132
ReannCDS02907	GeneID_108012540	GeneID_119553460	FBgn0036713	Mip	9.39444	1.67476	3.88211e-24	3.78004e-22
ReannCDS02909	GeneID_108012797	GeneID_119554388	FBgn0036716	CG13728	0.869689	8.2281	0.000879456	0.00551873
ReannCDS02910	GeneID_108013130	GeneID_119555294	FBgn0027660	blot	-0.0246381	7.07181	0.876976	0.944859
ReannCDS02911	GeneID_108012579	GeneID_119555298	FBgn0040793	CG7630	-0.392895	5.8965	0.0117739	0.0479476
ReannCDS02912	GeneID_108012555	GeneID_119553296	FBgn0053052	Gorab	-0.169712	4.99491	0.371974	0.587056
ReannCDS02913	GeneID_108013492	GeneID_119554376	FBgn0042641	frc	-0.429813	4.81481	0.0415242	0.128793
ReannCDS02915	GeneID_108013295	GeneID_119552900	FBgn0027615	OXA1L	-0.481071	3.75404	0.0635229	0.174981
ReannCDS02916	GeneID_108013296	GeneID_119552901	FBgn0036106	CG6409	-1.61289	9.13275	7.50354e-26	8.44489e-24
ReannCDS02917	GeneID_108013422	GeneID_119555382	FBgn0036104	CG6418	-0.249105	6.09091	0.139248	0.306897
ReannCDS02920	GeneID_108012642	GeneID_119554048	FBgn0047038	ND-13B	-0.199696	4.77914	0.29836	0.514033
ReannCDS02921	GeneID_108012414	GeneID_119554047	FBgn0036099	CG11811	-0.429829	4.73986	0.0273448	0.0938868
ReannCDS02922	GeneID_108012636	GeneID_119553712	FBgn0052068	Adi1	0.375957	3.92738	0.265874	0.477428
ReannCDS02923	GeneID_108013410	GeneID_119553201	FBgn0052066	CG32066	0.679509	5.85207	2.3507e-05	0.000234691
ReannCDS02925	GeneID_108012521	GeneID_119553205	FBgn0036090	CG8009	0.0132578	3.56217	0.990955	1
ReannCDS02926	GeneID_108013267	GeneID_119553213	FBgn0054001	CG34001	-0.61504	2.50656	0.0770082	0.199747
ReannCDS02930	GeneID_108012261	GeneID_119553672	FBgn0052062	Rbfox1	0.320149	4.72385	0.106621	0.253562
ReannCDS02933	GeneID_108013494	GeneID_119554380	FBgn0011802	Gem3	0.0511162	3.80876	0.834782	0.920565
ReannCDS02937	GeneID_108013552	GeneID_119554137	NA	NA	-0.533368	6.42353	0.000919973	0.00573973
ReannCDS02940	GeneID_108013434	GeneID_119554544	FBgn0052057	dpr10	-0.30894	1.06885	0.503584	0.700267
ReannCDS02945	GeneID_108013630	GeneID_119554736	FBgn0040823	dpr6	-0.562731	2.88075	0.0963749	0.235795
ReannCDS02946	GeneID_108012471	GeneID_119554965	FBgn0259932	CG42455	-0.129532	2.7474	0.69186	0.835283
ReannCDS02947	GeneID_108013531	GeneID_119554337	FBgn0026404	Dronc	1.00666	6.79342	7.83038e-09	1.44072e-07
ReannCDS02949	GeneID_108012990	GeneID_119555394	FBgn0036059	nudE	0.0790049	5.35859	0.680826	0.828031
ReannCDS02950	GeneID_108012992	GeneID_119555395	FBgn0036058	CG6707	-0.043846	6.3838	0.764777	0.880621
ReannCDS02952	GeneID_108013398	GeneID_119553400	FBgn0011836	Taf2	-0.0667323	5.70425	0.702629	0.841282
ReannCDS02953	GeneID_108013268	GeneID_119553120	FBgn0027567	Ciz1	-0.216101	8.45793	0.134355	0.299774
ReannCDS02954	GeneID_108012419	GeneID_119554796	FBgn0036052	CG10809	0.328135	4.09852	0.21031	0.408826
ReannCDS02955	GeneID_108012524	GeneID_119553178	FBgn0015618	Cdk8	-0.588958	3.85715	0.0132315	0.0528651
ReannCDS02956	GeneID_108012947	GeneID_119555611	FBgn0264489	CG43897	0.611628	4.95779	0.00581063	0.0270566
ReannCDS02957	GeneID_118877293	GeneID_119555621	FBgn0044049	Ilp4	-4.49821	-1.24005	8.52705e-06	9.49812e-05
ReannCDS02958	GeneID_108013219	GeneID_119555618	FBgn0036046	Ilp2	1.47225	-0.71546	0.0545081	0.157194
ReannCDS02960	GeneID_108013035	GeneID_119554106	FBgn0259163	CG42268	-0.549094	7.64621	0.000285627	0.00209418
ReannCDS02961	GeneID_108012252	GeneID_119554111	FBgn0019644	ATPsynB	-0.140315	7.27282	0.307626	0.523132
ReannCDS02962	GeneID_108013613	GeneID_119553094	FBgn0036038	defl	0.110755	4.41751	0.600919	0.774702
ReannCDS02963	GeneID_108013560	GeneID_119553096	FBgn0036036	CG14174	-0.463333	2.25577	0.174704	0.362197
ReannCDS02964	GeneID_108013471	GeneID_119553274	FBgn0045823	vsg	0.0684182	8.26	0.625721	0.791685
ReannCDS02965	GeneID_108013360	GeneID_119552570	FBgn0036032	CG16711	0.104456	5.96872	0.503801	0.700456
ReannCDS02966	GeneID_108013097	GeneID_119555291	FBgn0015321	Ubc4	0.0840776	5.1149	0.648987	0.808645
ReannCDS02967	GeneID_108013093	GeneID_119555287	FBgn0036030	Prps	0.598212	5.30002	0.00415592	0.020581
ReannCDS02969	GeneID_108012860	GeneID_119553101	FBgn0016081	fry	-0.187737	8.10799	0.184641	0.37667
ReannCDS02974	GeneID_108013350	GeneID_119553017	FBgn0261555	CG42673	0.33394	4.4953	0.127229	0.289463
ReannCDS02977	GeneID_108012446	GeneID_119554902	FBgn0010408	RpS9	-0.426567	9.76638	0.00187804	0.0106304
ReannCDS02978	GeneID_108012476	GeneID_119555016	FBgn0036008	CG3408	-0.732437	5.14908	5.03597e-05	0.00046119
ReannCDS02980	GeneID_108012973	GeneID_119555596	FBgn0036005	pall	-0.205472	4.11624	0.373231	0.588077
ReannCDS02981	GeneID_108013088	GeneID_119555711	FBgn0011327	Uch-L5	0.0615909	5.76011	0.717161	0.851126
ReannCDS02982	GeneID_108012382	GeneID_119554595	FBgn0036000	CG3434	-0.187432	3.80538	0.46933	0.673379
ReannCDS02983	GeneID_108012592	GeneID_119552510	FBgn0035998	CG3437	-0.183294	3.15158	0.604597	0.777134
ReannCDS02984	GeneID_108013159	GeneID_119552513	FBgn0266124	ghi	0.00310364	2.45046	1	1
ReannCDS02985	GeneID_108013157	GeneID_119552509	FBgn0035995	CG3529	0.317432	5.93166	0.0390542	0.12352
ReannCDS02986	GeneID_108012979	GeneID_119552504	FBgn0035993	Nf-YA	-0.266625	4.36891	0.245713	0.454019
ReannCDS02987	GeneID_108012980	GeneID_119552505	FBgn0260431	CG42526	0.437389	0.0849076	0.549524	0.737635
ReannCDS02988	GeneID_108012978	GeneID_119554311	FBgn0015296	Shc	0.438181	5.65128	0.0135571	0.0539173
ReannCDS02989	GeneID_108013064	GeneID_119555388	FBgn0035989	Atat	-0.374528	4.64277	0.0965931	0.236195
ReannCDS02990	GeneID_108013069	GeneID_119555392	FBgn0288470	Cpsf5	-0.212543	5.46015	0.204191	0.401876
ReannCDS02991	GeneID_108013338	GeneID_119553209	FBgn0035985	Cpr67B	-3.06862	2.88105	5.86537e-12	1.6429e-10
ReannCDS02992	GeneID_108013407	GeneID_119553649	FBgn0035983	CG4080	-0.0175409	6.10596	0.908786	0.958911
ReannCDS02993	GeneID_108013328	GeneID_119552995	FBgn0001227	Hsp67Ba	0.0824748	8.57625	0.638989	0.801604
ReannCDS02995	GeneID_108012719	GeneID_119553174	FBgn0001228	CG4456	1.13869	3.355	0.000228789	0.00172372
ReannCDS02996	GeneID_108013556	GeneID_119554641	FBgn0011769	Fdx1	-0.325135	2.27807	0.377024	0.592222
ReannCDS02997	GeneID_108013528	GeneID_119554287	FBgn0004379	Klp67A	-1.0845	2.1682	0.00454579	0.0222187
ReannCDS02999	GeneID_108013208	GeneID_119552569	FBgn0052039	Svip	1.3615	2.99257	3.63608e-05	0.000342131
ReannCDS03001	GeneID_118877376	GeneID_119552568	NA	NA	-0.00905409	3.89849	0.970403	0.99157
ReannCDS03002	GeneID_108012424	GeneID_119552636	FBgn0035975	PGRP-LA	-0.10553	4.71361	0.664943	0.818556
ReannCDS03006	GeneID_108012380	GeneID_119553251	FBgn0035965	Use1	0.313449	2.99264	0.291201	0.505215
ReannCDS03007	GeneID_108012996	GeneID_119553253	FBgn0011206	bol	0.118651	6.38705	0.506911	0.702975
ReannCDS03008	GeneID_108012954	GeneID_119555105	FBgn0043806	CG32032	0.521701	5.27566	0.00304095	0.0158657
ReannCDS03009	GeneID_108012953	GeneID_119555493	FBgn0035960	CG4942	-0.225503	2.54253	0.599972	0.774443
ReannCDS03010	GeneID_108013043	GeneID_119555099	FBgn0000116	Argk1	0.390518	11.4316	0.00435539	0.021421
ReannCDS03011	GeneID_108012632	GeneID_119553623	FBgn0028789	Doc1	-0.179557	2.35382	0.71467	0.849449
ReannCDS03013	GeneID_108013421	GeneID_119553932	FBgn0035953	CG5087	-0.291099	5.5696	0.0871695	0.219214
ReannCDS03015	GeneID_108013499	GeneID_119554416	FBgn0263199	Galk	-0.396105	4.8295	0.0455365	0.136878
ReannCDS03016	GeneID_108013406	GeneID_119553929	FBgn0035948	CG5644	1.44035	1.06117	0.00315849	0.0163607
ReannCDS03017	GeneID_108013229	GeneID_119552975	FBgn0086706	pix	0.382188	8.54032	0.00745684	0.033122
ReannCDS03018	GeneID_108012518	GeneID_119553072	FBgn0035944	CG5021	0.265626	5.01942	0.193057	0.387636
ReannCDS03019	GeneID_108013609	GeneID_119553069	FBgn0035942	ValRS-m	0.0172369	2.72374	0.986823	0.99881
ReannCDS03020	GeneID_108012582	GeneID_119553417	FBgn0011787	mRpL12	0.0167265	4.51696	0.943715	0.978374
ReannCDS03021	GeneID_108012866	GeneID_119553838	FBgn0264305	CG43783	-0.420608	5.53888	0.0279604	0.0955459
ReannCDS03023	GeneID_108012450	GeneID_119553917	FBgn0020633	Mcm7	-0.0242717	3.63454	0.934331	0.973467
ReannCDS03030	GeneID_108013054	GeneID_119555166	FBgn0035926	Acbp5	-0.667141	-0.431357	0.344862	0.559868
ReannCDS03031	GeneID_108012750	GeneID_119553830	FBgn0040828	CG13306	-4.1277	-1.42058	0.000296565	0.0021688
ReannCDS03035	GeneID_108013256	GeneID_119554887	FBgn0052022	CG32022	0.139879	2.81378	0.706826	0.843973
ReannCDS03036	GeneID_108013544	GeneID_119554269	FBgn0001168	h	0.386378	4.76125	0.167035	0.351086
ReannCDS03037	GeneID_108013557	GeneID_119554009	FBgn0000121	Arr2	0.363916	1.10467	0.461781	0.666844
ReannCDS03038	GeneID_108012666	GeneID_119553479	FBgn0052029	Cpr66D	0.434884	6.14269	0.0263854	0.0910705
ReannCDS03039	GeneID_108013116	GeneID_119555663	FBgn0035918	Cdc6	0.140226	3.28028	0.589683	0.766187
ReannCDS03041	GeneID_108013497	GeneID_119553509	FBgn0035914	CG6282	-2.20006	0.62912	6.63738e-05	0.000591157
ReannCDS03042	GeneID_108013473	GeneID_119555592	FBgn0017429	CG5989	-0.290722	5.01406	0.206996	0.405447
ReannCDS03043	GeneID_108012829	GeneID_119555593	FBgn0017430	Nelf-E	0.254368	4.83842	0.189888	0.383583
ReannCDS03044	GeneID_108012912	GeneID_119554401	FBgn0035911	CG6638	-0.108895	4.3316	0.647081	0.807547
ReannCDS03045	GeneID_108012364	GeneID_119554456	FBgn0035909	ergic53	-0.134549	8.56394	0.349918	0.564292
ReannCDS03046	GeneID_108012516	GeneID_119555047	FBgn0035907	GstO1	0.0986207	4.09771	0.696943	0.838509
ReannCDS03047	GeneID_108013534	GeneID_119555046	FBgn0086348	se	-2.99782	3.0254	4.73644e-18	2.6144e-16
ReannCDS03048	GeneID_108013311	GeneID_119555050	FBgn0035902	CG6683	-0.960965	3.18321	0.000451083	0.00311619
ReannCDS03049	GeneID_108012436	GeneID_119554924	FBgn0035900	ZC3H3	-0.132821	4.33631	0.533114	0.723914
ReannCDS03050	GeneID_108012342	GeneID_119553659	FBgn0010825	Gug	0.16434	7.55817	0.261938	0.473005
ReannCDS03051	GeneID_108012345	GeneID_119553346	FBgn0263352	Unr	0.212847	7.86526	0.141385	0.310582
ReannCDS03052	GeneID_108012350	GeneID_119553423	FBgn0052354	CG32354	0.858778	10.7379	0.010715	0.0444925
ReannCDS03053	GeneID_108012355	GeneID_119553424	FBgn0010431	mtrm	-0.15431	0.261126	0.786608	0.892361
ReannCDS03054	GeneID_108012352	GeneID_119553135	FBgn0035890	CG13667	-0.847178	3.49016	0.00333253	0.0170181
ReannCDS03055	GeneID_108012351	GeneID_119552780	NA	NA	0.352191	4.78879	0.0710523	0.189458
ReannCDS03057	GeneID_108012359	GeneID_119554946	FBgn0001253	ImpE1	0.269827	12.5986	0.118688	0.274793
ReannCDS03058	GeneID_108012963	GeneID_119555053	FBgn0035880	Culd	-0.507083	2.36221	0.131479	0.295304
ReannCDS03059	GeneID_108013277	GeneID_119553062	FBgn0035878	CG7182	0.118022	5.4024	0.475522	0.678249
ReannCDS03060	GeneID_108013278	GeneID_119553063	FBgn0035877	CG7083	0.539197	4.95018	0.00658388	0.0299663
ReannCDS03061	GeneID_108012733	GeneID_119553777	FBgn0035875	Cpr66Cb	-0.00671963	7.34915	0.97323	0.993288
ReannCDS03062	GeneID_108012727	GeneID_119553779	FBgn0250833	CG34461	-3.1352	3.6693	1.72063e-19	1.10452e-17
ReannCDS03063	GeneID_108012779	GeneID_119554883	FBgn0262361	CG43059	-2.20635	-1.48373	0.0159459	0.0611989
ReannCDS03064	GeneID_108013200	GeneID_119552832	FBgn0035871	BI-1	-0.0656363	6.50874	0.634898	0.799049
ReannCDS03065	GeneID_108013199	GeneID_119552831	FBgn0087039	Sbp2	0.187046	3.4841	0.570718	0.751762
ReannCDS03066	GeneID_108013196	GeneID_119552828	FBgn0035867	CG13671	-0.211118	4.67528	0.29328	0.507602
ReannCDS03067	GeneID_108013448	GeneID_119554529	FBgn0015793	Rab19	-0.394712	3.93549	0.114309	0.266721
ReannCDS03068	GeneID_108013086	GeneID_119552643	FBgn0027569	cert	0.193167	5.47679	0.258057	0.468732
[truncated: 6,668 more rows]
