# Supplementary material for: Trichomes on female reproductive tract: rapid diversification and underlying gene regulatory network in Drosophila suzukii and its related species
Source: BMC Ecol Evol. 2022 Jul 28;22:93. doi: 10.1186/s12862-022-02046-1 (PMC9331688; doi:10.1186/s12862-022-02046-1)
Supplement: Supplementary file 3 — Additional file 3. Reciprocally re-annotated CDS. The .zip folder containing reciprocally re-annotated reference CDS used for mapping D. suzukii and D. subpulchrella RNA-seq reads. [file 12862_2022_2046_MOESM3_ESM.zip]

Archive with 5 entries (4 files):
- ReciprocallyReannotatedCDS/
- ReciprocallyReannotatedCDS/ReciprocalReanno1to1CDS_RU33.v1.1.fasta
- __MACOSX/ReciprocallyReannotatedCDS/._ReciprocalReanno1to1CDS_RU33.v1.1.fasta
- ReciprocallyReannotatedCDS/ReciprocalReanno1to1CDS_WT3.v2.1.fasta
- __MACOSX/ReciprocallyReannotatedCDS/._ReciprocalReanno1to1CDS_WT3.v2.1.fasta
