# Supplementary material for: Trichomes on female reproductive tract: rapid diversification and underlying gene regulatory network in Drosophila suzukii and its related species
Source: BMC Ecol Evol. 2022 Jul 28;22:93. doi: 10.1186/s12862-022-02046-1 (PMC9331688; doi:10.1186/s12862-022-02046-1)
Supplement: Supplementary file 3 — Additional file 3. Reciprocally re-annotated CDS. The .zip folder containing reciprocally re-annotated reference CDS used for mapping D. suzukii and D. subpulchrella RNA-seq reads. [file 12862_2022_2046_MOESM3_ESM.zip › ReciprocallyReannotatedCDS/ReciprocalReanno1to1CDS_RU33.v1.1.fasta]

>ReannCDS00001
ATGATCAAATCCGAGGCAAATTCCGAACGGACCAAGCTAGAGAGAGAGATCTCCGAATTGCGGGCAGCACTTAACAGGAAAGAGCAATGTCTGCGGGACCTGAGCTCCACGGTATCCGCCGTTGCAAGAGCACAGAATCAGGCCGAGGATAATGCTATGAAATCGCAAGGGGAGTCCGCCCACACCAAGTTGACTAAAGATGACGTAGCCCGGTATAGCCGGCAACTCATACTGCCGAGTTTTGGGGTCCAAGGACAACTGAAGCTGAAAAACAGCTCTGTGCTGATTGTGGGCCTTGGCGGATTGGGCTGTCCGGCGGCACAATATCTTGCGGCAGCTGGCTGCGGAAACTTGGGACTCATAGACTACGATGACGTGGAGCGGAGCAACTTCCACCGCCAGATTCTGCATTCTGAGGCTCGGTGTGGTATGTCCAAGGCAGAATCGGCAAGGATAGCCCTGCTGGAGCTAAATCCAAACTGCGAGGTACGTTGCCATTCCAGGCTATTGTATAGTCAGAACGCAATGCACATCCTCCGTGGCTATGATGTGGTTCTAGACTGCAGCGACAATTTGCCTACGCGTTATCTACTTAGTGATGCATGCGTGATGCTGAGGAAACCCCTCGTCTCTGGGAGTGCCCTGAAAATGGATGGTCAGCTCACTGTTTACAGCTATGGAAATGGACCTTGTTACAGATGCATATACCCAGTGCCTCCGCCGCCGGAAGCGGTTACAAATTGTGGCGATGGTGGAGTCCTGGGCGCTGTCACTGGTACCATTGGTGCAATGCAGGCTTTGGAGGCTATAAAGGTTATTGTGGGACTGGGCGATGTCCTAGCCGGTCGCCTGCTCATCTTCGATGGCAGCAGCGGCATGTTCCGAAACGTTCGCATTCGCAGCAAGCGACCCAACTGTCATGTGTGTTCTGCTCAGCCGATAATTACCGAGTTAATTGACTATGAAATTTTCTGTGGCATGCAGGCCACCGACAAGAACAATCCCGTGCAAGTGCTGGCGGCGGATGAGCGCATGTCCGTGGAAGAGTATCGAGAGAAGCTCCAAGCACAGTCCCATCTGTTAATCGATGTAAGGCCAACGGCCGAGTTTGAGATATGCCAACTGCCTAAGTCTGTCAATGTGCCATTGATCGAAATCCTGAACGATGGCTACTTGAAGCGATTTTCCAATCATCTGGAGGACAAGGCGCTGCCTATTGTTCTGCTTTGCCGGCGTGGAAATGACTCACAGATCGCCGTTCAGCATGTGCGCAATCGATTTCCAACGCACTTCGTGCGAGACCTAATTGGCGGACTGCACGCCTGGGCAAGCAATATAGACCCTAGTTTTCCGATATACTAA
>ReannCDS00002
ATGATGGAGAACAGCACCGATGCCCAGCCGCATTTGACGGGGCTGCCGCCACTGCCAAAAAGTCTGAGTGCCGCCACGGCGGTTCCTGTGACAACAGGCCCGCATACCCGCACGGCCTCGCCGGCGTCCAGTGTTTCCGCATTGGCGGCCGCCGCAGGAGAACTGTACCTGGGACCCTCAACCTCCTCGTCGGCGGCGGCGTCCAGGAATCGCAGCTATAACGGACATGGACACGGCCAGCGGCACGGGAGTCTCTCCTCCACGCAGGAGTCACTCAGCGATCGAGAATCCGTGCACAGTCGCGCATCCAGCACACACAGTGCTGGACCGGGACACACACCCACCAACAGCTCGAGCAGCACTGGAGCCACCTCGTCTACTATTGACAACCAGCTGGCCATCCTGCGAAGGGAAATGTACGGCTTGAGGCAATTGGATCTTTCACTGCTGTCACAGCTGTGGGCACTAAACGAGTCGATACAGGGATTTCGGGTGTTCCTGCAGGAGCAAGATGCGCTGTCGCCGCCCTCGAGGTCTCGCACGCCGTCGGATGCGAATTCTTTGAGCTCAGACGAAGAGGACGATGGCTCCTATGCGCCTGTGGCCTTGACCAAAATTACAGATGCTGCCGGAGGTGGGAGTGTGAGTGTGGTAAGCTCCAGGGCCATGGTCTCTCCGGCCAGCGGAGGACTATCCACCAAACCTGCAACGGGTTCCACCACCTCCCACGCCTCGACGAGTTCCACATCGGGGGCCTCGGGATCCTCGTCGGCTGCCTCATCTATGGGCAAGCAGCAACAAATGCAACAGGCGAACCACTACCATCAGAGGACGGCTCCACCACCCGCACCTCCAGCCCAGCACAAGGCGCATCCGCAATTGCCTAGAATTCTGCAGCAGCGCATGAGACAGGCCCCGCCTCCGCCGCCACCCACAAGGCAAAAGGGTGGAGGCGGAGCCAGCACCAGCAGTAGTAACCACAGCATCAGCAGTGTCAACCAGCCGCATTCACATTCACACCAACATCCCCAACAAGCACATCATCCGCGGCCTGTATGA
>ReannCDS00003
ATGTGCCGCTGCTGTCAAAACTGTTGGGAGGATTTCTATTGGAATTGCTTCGAGGAGCGTTTTTGCTACGACGAATCGATCGCCAACTACAATCCCGAGGAGGACGAGGACTACTTGGAATCCAGAAAGAATGGCCAGATTATTGGGCGCATTCAGCCTACATCGATGGATAACAATAATTTGTTGACGGCGCCCCAGCCAATTTGCGATCAGCCGCAAATGAGGCAAGGCAACTCGAGCTTGGGCCTGAGCCTAATGAGCGCCAAGATTCACGAAGAGGACTATCGGCGGGAGACTCAGATCAATGTGCCCAATTTGGGACCGGAGATATTGGCGGTGTTTGCCAATTCGCAGATCTTCCAGGACCATCAGCCCACCAAGCTAAACCGGATCAGCACTAAGACCTATCTAGCCGGGATACATTCGCCGAATCGCGAGATGCCAACGACTCCGCGACCCAGTGATCAGGATCGATTGCTCCGACGTCTGGAAGGCGATGATACGGATGCAAGAACAGGATCGGCGGAGAAGCGAATTACATTCACCTTGGCGCCCAGTTCCGCTGAATGCTCTCCTTCGGGAAGCCAAACGACCCTTACTCCCAAGAAATTCGAAGCCATTGCCGAGGAAGAGAAGGACGACGTTAAGGCCGAACAGGAGGTGGTGCTGCGACCTAGACTGATCGACCGCCATCCCCACTTGTTGTCCAATCCCAGCGGTCTTCGATCCGCTAAAAGCGTTCCGCACATGAATGTACGATCGTCGGCCAGCGAAACAGATATATTCTCAATTAGCGGCACCATGACCGGAAGCAGCCAGATCAGCATGACGCCCGAGGTGCCGTCCATATCGTTCAGCATTCTGCCGAAAAACTACGAAGACACGCCCACCATCGAAAAATACAGGGTATCACAGAGTCTTTATTCCATCCAGACGGCAAATGCAGCTCGGGCCACCCAAGATGATTACTCGATGCCACGCTATTTCCGTCGATCTGCCATGCTTCTGACCCAGAGCTCCGAAGTTCTGCCGGGTTCCACTTCATTGGTCTCCATGTCGCCATCAATGACCTCTTCTTCTGCTTCGCCGGGATCGTCCAAGGACGAGCTGAGACGGCCCGAGAAGGAGAAGAACAAACGACTCCAGATGCTGCGCGGAAATCTCCCGCCCCTGCTTATCCACTCCGTGTCCTTTAAACGCAACCGTGACGAGGGAAAGCAAATGCAATAG
>ReannCDS00004
ATGCAGCCGTTGCTCCTAGTGCTGGCCCTTTGTGTGGCCCAAGTTTGTGCCCGCTCCGGGGGCTCTCCAGCCGACTATAATGACGACTACGACGAGGATACCAGGATCCAGCCCTCATGGCAGCCCGAACCGCTGAAGCCAGCCCCCTGGCAATCGGAACCCCAATATGCCCAGACCCAGGAAGCCATTGTTCAAGTTCCCGAAGTCGGACAGATTTCGGGAATTAAAAACTTCAAGACCATTGCCAATCGTCCGGTGAATGCTTTTCGCGGTCTGCGGTACGGCAAAGTTGGAGGCGGCTTGGCACGCTTCCAGGCTGCCCAACCAACAGGATTCCAAGGAAGGGTTAGTGCCACCGAAAAGAGCACCAACTGCGCCCAGTTTCCGGAGCTAGACCGTCTGAGAAAGTCCGAGTCCCGGGGAGAAAACGTCGACGACTGCCTCACTTTGGACATCTACGCACCGGATGGCGCCAGTCAGCTGCCCGTGTTGGTCTTTGTTCACGGTGAAATGCTGTTTGACGGTGGCTCTGAGGAGGCCCAACCGGACTATGTTCTGGAGAAGGATGTGCTGTTGGTCTCCATCAACTATCGGCTGGCACCCTTCGGCTTCCTAAGCGCGCTGAGCGACGAGCTTCCAGGAAACGTGGCTCTTTCGGATCTGCACTTGGCCCTGGAATGGCTGCAGCGCAATCTGGTCTACTTTGGTGGCAATCCCGATAAGGTGACTCTGGTGGGTCAGGCGGGTGGAGCCACGTTGGCCCACGCTTTGAGCCTCAGCGGCCGGGCCAACAACCTGTTCCAGCAGCTGATCCTGCAGTCGGGTACCGCCTTGAATCCCTATCTAATTGACGAGGAACCACTTGAAACCCTGAACACTTTCGCACGTCTCGCCCGCTGTCCACCCTCCCACCCTACTTCCCGGGGACTCGCACCCATTTACGACTGCCTCAGCCGATTGCCCACCTCCCAGTTGGTGGCCGCCTTCGAGCAACTGCTGGTGCAAAACGAGCCGCTCGGCCTCGCCCACCTGGGGGGCTTCAAACTGGTGGTCGGCGACTCCCTGGGCTACCTGCACAGCCACCCAGCCACCCTGGTCACAAACGGCAGTGTTTCGCTGCCCACGATTGTCGGCGCCACCAAAGACGCCAGCTCCTTCATCTTGTCGCGCATCTACGATCAGATCGCACGTCTGCAGTCGCGCAATGTGAGTGAATATATCGACGTGGTGCTTCGCCACACAGCACCTTCCAGAGATCACGCCAAATGGAAGCAGTGGGCACTTCGCGAGATCTTCAGTCCGGAGCAGGAATTCACGGCCAGCCTAAAAACAGTAGCCAATGGTCTTCTGGAGCTGAGCAACTACATCCTTTACCGTGCACCCGTGATCAACACCATCCGTCACCGCTGGACCCCCGCCTACCTGTACATTTTTGATTATCGCGGAGAGTACCACCGGTTCGATCACTTGTCCAACCTTCTCCCCTTCGCAGTGGATGCCTCCCTCAGCGATGACAGCGTGTACTTATTTCCGTATCCGCAAGAAGTCAGTAACCTCAATCCCTTGGACAGGTCGCTGTCCCGCGCCTTGGTCACCATGTGGGTAAATTTTGCTGCTACTGGCGTACCCAATCCAAGTCCCGGTGTATGGCCGCAGGCTACCACTGAGTATGGCCCCGTCCTGCGTATCACAAACTCTCGCCAAAACCCGCTCGAATTCGAACATCACTTTGGCGAGGGCCTTAACTTGCCCGGTTATAGCTTGCTGAGACTTAAGCCAGCTGTCAACTCTTCAGCTCCAACCACCACAACTACAACGACAACAACAACAACTACAAGCCGCCCGTACGTGATCAATCCATATGCCAACTGGCAAAACAGGCCAACCCAGCAACAACACACTTGGCATCCTGCCGATCCAGAATACGTCAGAGCTCAAGAAGCCCGTCAGCAACAATTTATTCGCGAAAGAGAGCAGCGCCGGCGAGAGCAGCAGCAGCGTCGCCCTCAGCCGGATTCCCGTCAGGAGCAAGAAGAGCAACGGCATCAGCAACAAGACCGAGAACGTCAGCAGAGAGAGCAACAAGAGCGAGTGCGTCAGCAGCGAGAGCAGGAAGAGCGAGTCCGTCAGCAAAAGGAACGTGAGCAGCGAGAAGGAGAACAGCGAGAAAGAGAGCAGCGAGAACAAGAGCAGCGAGATCGAGAGCAGCAAGAACGAGAGCAGCAAGAACGAGAACGAGATCAACAGCCCGATGATACTCCACCAGTAGATGACGATAACCGTTGGGGCTATCCCAATTATGACAATGAGCAGCAACAGCGAGAGCAGCAAGAACGAGAACGACAACAACGAGAGCAGGAAGTACGAGACCAGGAAGAGAGAGATCGCGAGGAACAAGCACGCGAGCAACAAGCACGCGAGCAACAAGAGCGCGAGCAACAAGAACGCGAGCAACAGGAACGAGAGCATCAGTCAGAAGATAGTTCGAAAGGTGATCGCCTACCATATCCCTCGTACGAACAGTTTGGCCAAGAAGAGAATGAAAACCGATCTGAATCGGATTCCGGCCACAACTACAAAGAGGAAGAAGACCGCGAGCAACAACAGCAAGAGCAACTACGTCGAGAGCAGCAGGAACAGCAAGAACGGGAGTATCGGTTGCAGCAAGAGCGCGAGCAGCAAGAACGGACTCGGGAGTATCAGCCGGGAGACAAACCTGAAGACTACCCAAGCTACGAGGAATATATTAAGGCTCAGGAAGCAAAAAATGCGGAACGTTACTACGCCGAGGAGCTGGAGCGCGAACGACAGCGGCAAGAGCAATTGCACCAAGAGAGGCAAGAGCGTCCGGAAGAAAGTCTGCCAGATGAACGCCAGGCCTATCCAACCTATGACACATATGAGCCCGATCGAAACTATGTAGAGGAGCAGGAACGCGAGCAACAGAGAAAGGACCAAGTGGAACAGGAAAAAGAACAACAGCCTGGCGGGGATCAAGGCGAGGAGTACGAACGCTCCCAGGAAGGATCTGAACAAGAAGAACTCAAGGTCGAGGACTTCCCCAGCTATGAGGCTTACGTGGAAGCAGCGACCAAGCTTCGTGAGAAACAGGAGGAAACTGAGAGGTTGGAGGACGAACGTAATAGAGCCCAACAGGAGCAGGAGGACCGCATCCAGGCAGAGAGGGAAAGTAAGTCCCTGCGTCAATTTTCGCAACTGAGAAGCCTTATCATCGGTCCTCATCACGTGAAGATTCTGTCTAGACAGCAGTAG
>ReannCDS00005
ATGGTTCGGTTAAGTGGATGTGTACTGCTCCTTGCAATCGTCCTTTTGGCCATTTTTGTGGCCGATGGCCTCGCGGAGAAGAGCACTAATAGACAGAAGCAGCAGAATCCCAGACCGGGAAACCAAGGCTTAGGTAACCGCAGAAACAAGCGTCCTAATCCCCAACAAGGCCAGAAACAGAAACTCGACAAGAAACAGGTGCAGAACGCCCAGGAACCCAAGGTTTTTACAGCAACGGTTCCCGTTTTGGGAAGGCTCCGAGGACGAACACTCACCACCGATTGGACAGGAAAGAAGATAATGCAGTTCTTGGACATACCCTATGGAAAAGCGGAGAGATTTAAGCCAGCTGAACCAGCACCGTCTTGGAGGGGCGTTCTTCCCGCCCATCGACCACACGCCGGCTGTCCATCCATTCAGGATCTGGCCGCATTTGCTAAGCTTGAAGAAAATGGCTTCGACGTGGAGGACTGTCTGCGGCTCACAGTAAACACCAAGGCGATGGAGGGCAAGTCCTCGCCGGTAATGGTGTACATCCACGGGGACTTCTTCTACGACGGCGACTCTGTGGAGGCAGCTCCCGGATATTTGTTGGAGCAGGATGTCGTCCTGGTGTCCGTGCGCTATCGCCTTGGTCCTTTTGGCTTCCTGTCCACTCTGACCGAGGAGATGCCTGGCAATGCCGCGGTCTCCGACATTATCCTGGCGCTCGAGTGGGTGCAGCAGCACATCGTATCCTTCGGAGGCGATCCACAGCGAGTGACGCTCTTCGGCCAAGTGGGCGGAGCAGCGCTGGTCAACGTGCTCACCCTGAGTCCGGCAGTTCCGGCAGGCCTCTTCCACCGCGTCATCTATCAGTCGGGCACCGCTCTGTCGCCCGCCTTTATCACAGACGCGCCCCTGGGCTCCGCCAAGGCCATCGGGCGGATCGCGGGTTGTAAACAGCCCGCCAAGGTGGATCAGCTGAACAAGTGCCTGAGCCACCTGAATGCCACCATGCTCCTGGCCGCCTTTAGCGTCCACGGCGAGGACCAGCCCTCGTTGTCAGGTGGAGCGTACGGCGGAGTGCAGCTCGTGATTGGAGGGCCATCCGGAATTCTGCCGGAGCACCCCGGTCGCCTGCTGGCCGCCGAGAAGTTCCAGGCTTATCCCACAATGGGAGGTAGCGTCAAGCACGGCGGCACCTTCATGCTTAGAGACATTTTTGCGGATATTTTCAACGAGACGATTTTGGATGACAAACTGACCGCACGGCAGTATATCGATACCATTATCGAACAGGCCAATGGCGCGGATCCCACTGGATCGTGGAGGGAGTTCTCCGACGAGGAGATATTTACTGATGCTGATGTTAAGAACGGCAGCTTTAGGCGCCTGACCCCTGGTCTGATTGATCTTTGCAGTACGATTTCTCTAAAGAATCCTGTGTTGCTGGTCCTGCAGGCTAACGCAAAGAAGCTGCCCAACAGTACATACCTGTACAGCTTTGACTACGAGGGTGAGCAGAATCGCTATGCCACAGGTGACAACGAGGCAAGCTTCGTGCCCTTTGACATGGGTGTTTCGCTTACGGACGACAACCTGTACCTGTTTCCGTGGCCGCGATTCCTTTCGCTCAACTCGAATCGTGATCTCAAGGTGGCCCGGCGCATGGTGGCCCTGTGGACGTCCTTTGCAACAACGGGGGTTCCCCAAGCACCAGGTCTGCCCGCCTGGCCGACGATGAGTGACGAAACTGGACCCTACATGAGGATCGGCCGCACCGTCAGTTTCGGCGACAATTACCTGGACGAGTACCGTATTGCCGTGGAGGAGGTGAAACAAGGATATAGCCTGGTCAACGAGGACTACTACGATCTGGAATCGGCTCTGTTGGCGGCCAGCAAGCAGGGTCAGTGGACCGCCTCCAACGAGGGGGATGAAGAGGACGACGTCGAAGGCGAGAGGGCTGCCAATGAGGCTCGTGGCCAAAACTTGGTTTTCATTGCTAGAAAGTCCACGCGCACCCAGAAGCAGTAA
>ReannCDS00006
ATGATTATTTATGGTGTCTATATAGTTAGTAAGTCAGGTGGCCTGATATTCAACCTGGACAACAATGTCCCACGCATCGAGCACGAGAAGACATTCACATACCCACTGGACCTGGTGCTAGACTACGATTCCAAGAAGGTATCGGTGTCGTTCAACAGGAAGGATGGAATAAATGTGGGTCATGTCCTGGTGGCGGTAAACGGAATGCCCGTTAACGGAGTGGCCCTGGATGATGAACGCGATGTGAGGACAACGCTGGAGGCACCGGAGAACTATCCTATCAACTTGAAATTCAGCAGGCCCAAGATGACCACCAACGAGAAGATCTTTCTCGCCAGCATGTTCTATCCACTGTTCGCCATCGCCAGCCAACTGAGTCCGGAGCCCAAGAGTTCCGGTATAGAGCTCCTGGAGGCCGACACCTTCACGCTGCACTGCTTCCAAACGCTGACCGGGATCAAGTTCATTGTCATCTCGGAAACGGGTCTCAATGGAATCGATCTGCTGCTGCGAAAGGTTTACGAGCTGTACTCAGACTACGTCCTCAAAAACCCATTCTACTCGCTGGAGATGCCCATCCGATGCGAACTTTTCGACAACAAGCTCCAGGAACTCCTCGCCCAGGTCGAGAAAACAGGCATTAGCAATATTGATAAATAA
>ReannCDS00007
ATGTGTTCACGCGATCCGGCCACAAATCAATTGATCGACTACAAGAATAATGACTCCGAGGTGCAAAAGGAGATCACAACATCTAGTGGAACTCCGGTTGGTGTAAAGGATGCTATACAGACGGTGGGACCTAGGGGTCCGGCTTTACTTCAGGACTTTCAGTTTCTTGACGAGCTCATGCACTTCGACTCGGAACGGATTCCCGAAAGGGTGGCCTATGCCAAGGGAGCTGGGGCCTTTGGCTACTTTGAGTGCACCCATGACATTTCCAAATTCTGTGCGGCCACAATTTTCGACAAGGTTAAGAAACGTTGTGCCATCGCCATGAGATTTTCGGTGGCCTGTGGGGAACAAGGTTCGGCGGATACGATCCGCGAGCAACGTGGATTTTCGGTCAAATTCTATACAGACGACGGCATTTGGGACATTGTGGGTTGCAACATGCCTGTGTATTATGTGAGGGATCCCTCGCTGTTCCCCAGCTTGATCCATGCCCAAAAACGCAATCCGCAGACCCATTTAAGGGATCCCGACATGTTCTGGGATTTTATGACGCTACGTCCGGAAACGCTGCACGCTCTGCTTATGTACTTTAGTGATCGCGGGACGCCCGATGGATATCGCCACTTGCACGGCTATGGAGTTCACACATATCGCATGATCAATGCAACTGGGGAAACGCAGTACGTTAAATTCCACTTCAAGACGGATCAGGGTGTCAAGAACCTGGACAGCCGACGATGCGAAGAGCTAATGTCCCACGATCCGGACTATGCCATCAGGGATCTATATAACTCGATAAAGAAGGGCAACTATCCCAGCTGGTCCATGTATATTCAGGTAATGCTCAACGAGGAGGCCAAAAAGTGTCGTTTCAACCCGTTCGACGTGACCAAAGTGTGGCCCCAGAAGGATTTTCCCCTGCTGCCGGTCGGAAAACTGGTCCTTGATCGCAATCCTACCAACTACTTCACGGAGGTGGAGCAGCTGGCCTTCAGTCCGGCCCACATGGTTCCGGGGATCGAGCCATCGCCGGATAAGATGCTCCAGGGTCGTCTCTTTGCTTACGGGGACTCGCAGCGTCATCGCATGGGCGTTAACTACATGCAGATCCCGGTGAACTGCCCCTACAGAGTTAATGTGAGGAACTTCCAGCGGGATGGTCAAATGACGGTGACCGACAACCAAAACGGGGCCCCCAACTACTTCCCCAACTCGTTCTGCGGCCCGAAGGAAAGTCCCCGGGCTTTGGGCCTGCAAACCTGCTGCCCCCTGACCGGAGATGTTTACCGATTTATGAGCGGTGATACGGAAGATAACTTCAGTCAGGTCACCGACTTTTGGACCTACACCCTCGACAATTGCGGCAGGAAACGACTTGTTCGCAATTTGTCCGAACATCTCACCGAGGCCAGTCAGTTCCTCCAGGAGCGGGCAGTAAAACTATTCACCATGGTACATTCCGACTTCGGACGACTGATGACGGAGGCCCTGAACACGGCCAGAATATCCAAATTCTAG
>ReannCDS00008
ATGGCGGACGAAAGTGGCGCAACTACGAGTACGGCCAGATTTGTGGGATGCACACTTCTAATCCTGGCGATCTGCCTGCTGGTTGCCACTCCGCAATGGATGGTGATGTGCCTCTTTGCGAAGGATGCCATGGCATACACGCTAACTTGCTTCTTTCTGTCCTTCGTGGTCCTCGCCTTTATCCATATGATTGAAATGCTTAAATACTCGAGGCCCTGGAACTACATCGTGATCGCCGTTTGCTACGAGCTGCTGACACTTGGTGGTGCCAGTTTTCTTATGGAATGGAATCTAATTTGTACCATTATTGTCTTGGCCGCGGGCCTTCTACTTCTTGTGCTCGTGCTGCTGGCCAGTGCCCTTTTAATCTGGAGCGGATTGTATCCGAACCCCTTCAAAATGGCCGTTGTTGGTGTGATGGGCTTCGTGCTGGCATTTTGCATTGAAGTGATGGATGTTCTCTTGCACTGGTTCTTTTGGCAGGATGTGGCTATTGGCGTTTTCATAGCCAGTGTAATTGTTATAACCATCTCCCACGTGCTGATCACCTACAACAATTTGGAATTACTGGTCAGAGATGATGCACTGCTCGTCGCAATCGTGCTGTACATAGCCTATTTACTCTTCTTGGTAGGCGGTCGTATTTCCGTCTTCTACATCACTGAAAATGCCTATTACTTTGACACGACGACCACCGAAAGCATAGAAGAAGAATATTCAGATTGA
>ReannCDS00009
ATGAAGTATTTGGGACTCGTCCTTTGCTTGGCCTTATTGGCAATCAAATCAAAGTCAGCCCAAGCGGTTTGCGGCTACGAGTCGTGTCATGAAACCAAGTCAAACATGGTCAACATACACTTGGTGCCCCATTCCCACGACGATGTGGGCTGGCTTAAGACGGTTGATCAATACTTCTATGGCCACAAGAACAACATTCAGCACGCTGGAGTCCAGTACATTATCGACACCGTGATCTCTGAGTTGATCAAGAACCCCGATCGTCGCTTCATCCAGGTTGAGACCTCCTTCTTCTCCAAATGGTGGGACGAGCAGTCGGAGACCGTCAGGGCAATTGTGAAAAAGCTGGTCAACGAGGGTCGCCTGCAGTTCACCAACGGAGCCTGGAGCATGAACGATGAGGCTGCCGTGAACTACCAGAGTGTTATCGATCAGTTTACAGTTGGTTTGAAGTTCCTGGATGACACCTTTGGGATATGTGGTCGTCCTCGGGTTGGCTGGCAAATCGATCCCTTTGGCCACTCCAGAGAACAAGCTTCACTGTACGCCCAGATGGGATACGATGGCGAGTTCTTTTCACGCATGGATCACAACGACAAGGGCAGACGAATGAATGATCTTGCTCTAGAGATGGTTTGGGATGCCAGTGAGTCACTTAGCGATGTCAAGCTTTTTACTGGTCTCCTGTACACCTTCTACTGGGACACTCCCGGATTTTGTTTCGACGTTCACTGCAACGACGACCCAATTATTGACAGTGAGAGCTACGATAACAATGTCAAGTCGAGGGTGGACGACTTTATTGCCTACGCCGCTCAAGTGTCTGAAAAGTTCCGTACAAACCACATCATGATTCCCATGGGAGGTGACTTCCAGTACGAAGATGCTGAGGTTAACTTTAAGAACATGGACAAACTAATCAAGTATATCAACGAACGTCAGTCCAGTGGCTCAAAGTACAACATAATCTACTCAACCCCCGGCTGCTACTTAAACTCTGTGCACAAGAGTGTGCAGTCCTACCCAAACAAAACCCTGGACTTCTTTCCCTATGGAAGTGATACCAACAGCTTTTGGACTGGGTACTATACCTCTCGTCCCACGCAAAAGCGTTTCGAGCGCGATGGCAACCACATACTTCAGGTGGCCAAGCAGCTGAGCGTCTTCGCTGACCTTTCGAGTGTCCAGCAGAAGGAAGATCTTGAGTACCTCCGTCAGATAATGGGAGTAATGCAACATCACGATGCCATCACGGGCACTGAGAAGCAGCATGTGTCCGATGACTACGATCGGCTTTTGTACGATGCTATCGTTGGTGGAGTCAATACTGCCCGCGACGCTCTGCGAAGATTGACCAATCTTCCTAACGGAGAGTTCGAGAGTTGTCTGCAGTTGAACATCAGCGAGTGCGCCTTCACCAAGGACAGTGCTGAGGACGTGGTGGTGACCCTGTACAACCCTTTGGCCCATACAACCAACCAGTATGTGCGAGTGCCAGTCAAGAACGAGAACTACCAGGTTACCGACGAGAAGGGTCGCGTGGTAGCTTCTGAAGTGGTCCCAGTGCCCTGGCAGGTCCTGGCCCTGGAGTTCCGCAGCAACGATACTCAGCATGAGCTGGTCTTCAAGGCATCCGTCAACAAGATCGCTAGTTACTACATCAAGAAGGTTGACTGGGAGGAGAGCACTGATAACGATCTGACCACTATTCACAAGAAGACTAATGCTGAAACCTACGATGACGAAGAGACTATTGTGCAGACATCGCTTATTAAATTAGTGCTCGACAACAAAACTGGCCTATTAAAGAGGGTTGAAATGAACGGAGTCTCCGAGAACATCAGTCAAAGCTTTGGTGTTTATAGGACGTATGACTCCGGTGCCTACGTCTTCCGTCAGTATAATCAAGGAGACTTTGTCATCCAAGAGGATGGAGTCGAGTTTACCGTCTACGATGGAGCTTTAGTCAAGGAAGTCCACCAACATTTCAACGACTATATCTCGCAGGTCATCCGTATTTATGAGACCAAAAACGTGGTGGAGTTCGAGTGGCTGGTTGGACCCGTTCCAGTTGAACAAGACTTTGGTACGGAAGTTGTTACTACATTCAGCAGTGAGATCGCTTCCAATGGTGTGTTTTACACTGATTCCAATGGTCGGGAGTTGATTAGACGAGAAAAGGACAAGCGAGAGGACTTTGACCCCGAACTTGCAGTGCAGCCTACATCTGGAAACTATTATCCGATCACATCCCGCATTGCTCTGCAAGACACCAACAAGCGCATCGCCGTCCTAAACGATCGTGCTCAGGGAGGATCTAGCATGAAGGATGGGCAAATAGAACTCATGTTGCACCGACGTCTCGTCCGCGATGATGGATACGGAGTTGATGAGACCTTGAACGAGCAGAAGTTTGGCCAGCCCTTGATTGCTCGTGGTAAGGTCTTCCTAATCCTCAACGCTGCGGATGAGTCCACATCCATGGAGCGCGAGGCCGAGAAGGAGATCCACCTGCCTCTTTGGAAGTTCTTCAGCCAGAACAGTGGAAGCAGTAACTACGCTGCCAAGTCTGCTCCCAGCTTTGACGACTTCCCCCAGTCGGTGCATCTTCTCACCCTGGAGCCTTTTAACGATGATGAGGTTCTGATGCGTGTGGAGAACTTTAAGGATCACGTCGAAGGCAAGGTGGTCAGCTTCAACATTCGCCCAATCTTCGATTATTTGAACGGAGTAGAAATTCGCGAAACCACCTTGGACGGAAATCTGCCACTGAGCGACTTGAAGCGATTTAAGTTCCACGCTGAGGGTTCTGGAACAAGAGGAACAGAAGCTGAGTATTACACCTCCTCTCAAAAGCCGCTGGCAACTGATGAGACTCAAGACGCTTCGGAATTTGCCGTCACTTTGTACCCGATGCAAATCCGAACTTTTATTATCAAGATTAAATAA
>ReannCDS00010
ATGCTGACCATGGAATCGGATATGAAGGGCAGCCTGCTGCACGCCACCATGCCGCCGCACCACACCAGTGCCGCGCTGCACGGCCATGCGGCATCGCCCTACTCGGCGCTGGCCCCGCTGATGAACCTGGGCCAGTCGCACCTGACCCACTCGCAGCTGAGCCACCACAACCACCACCACCACCACATGAGCGCCCACATCGCGGCCAGCCAGAGCCCCAACCCGCTCAGCTCGCTGCAGTCCTCGATGGCGAACACCCTCAACGGCAGCCAGGTGGGTCAGCAGCAGCAGCAGCAGCAGAGCTCCCCGCTGCACAGCTCCAGTGAACTGAGTCCCACCCAGAGCAGCATTGGCAGCCACCACATGACCTCGCCGGTCAGCCACCAGCAGCACACGCAGCAGCAGCAGCAGCAGCAGCAGCACTCCCAGCAGCAGCACCTGGCCGCCGGGTCCGCCCTGAGCAGCCTCACGGGCGGCTCCAGCAACAATAACAACAACAGCGCCACGGCCAACAAGAACCAGCAGCACGCGGACCGCGTGAAGCGGCCCATGAACGCGTTCATGGTGTGGTCCCGGGGCCAGCGGCGGAAGATGGCCTCGGACAACCCGAAGATGCACAACTCGGAGATCTCGAAGCGCCTGGGCGCCCAGTGGAAGGACCTCTCGGAGTCGGAGAAGCGGCCCTTCATCGACGAAGCCAAGCGGCTGCGGGCCGTGCACATGAAGGAGCATCCGGACTACAAGTACCGGCCGCGCCGCAAGACCAAAACGCTGACCAAGACCAAGGAGAAGTACCCGATGGGCGGACTGATGCCCGGTCAGGCGGTGGGCGGCGGGGCGCCGGGCGAGCCGGTAACGCCCACAAGGGTGCAGGGTCAGCCGGGCCAGAATCAGTCGCTCAACGGCAGCGGAGGCAGTGCGGCAGCGGCGGCGGCGGCGGCGGCAGCGGCCGCGCAGCAGGCTCGCCAGGATATGTACCAGATGAACGCGCCCAACGGATACATGCCCAACGGCTACATGATGCACGCGGATCCGGCCGGAGCGGCCGCCTACCAGACCTCCTACATGGGCCAGCACTACGCGGCGCAGCGGTACGACATGGGCCACATGTACAACAACGGGTACGCGATGTACCAGACGGTGTCGGGCGGCCAGACCTCGCCGTACGGCAGCAGTCTGCAGCAGCCGGGATCGCCGTCGCCCTACGGCGGCAGCAGTCTGCAGCAGCAGCCGGGCAGCCCGGCTCCCTACGGCGGAGGAGGGGGCGGCGGCCAGGTCTCCTGCCAGAGCCACAGCCCCAGCGACTCGAGCATCAAGTCCGAGCCCGTGTCGCCCAGCCCCAGTGCCATAGCGCTCAACAACAACAATAACATCAACAACAACCACATCATGAAGCGGGAGTACAGCTCGGCGGCAGCGGCGGCGGCGGCAGCAGCAGCGGCAGCAGCCGCCGGCGGAGGGGAGCTGAATCACCTGATGAACATGTACCATCTGCCGGACGAGCAGCGCCACCTGCTGCACTACCAGACTGACTCGCCCGACCTGCAGCAGCAGCACCAGGCGATGCAACAGCAGCAGCAGCAGCAGCACCTCCCGCAGCAACACCTCCCGCAGCAGCACCAGCAGATCCCGCAGCAACACCAGACGTTGCAGCAGCAGCAGCAGCAGCACCACCTGCAGCACCAGCAGTCGCTGCGGACAATGGCGCCGCTGGCACACATGTGAGAAATGGCCAGCGCCTATGGAGCAGCAGGCTCCAGTGTGAGCGTGTCGCCCCCACTGCCGCCGTACATGCCGACGGCCCCGCAGCAGCAGCAACAGCAGCAACAACAGCAGCAGCAACAGCTGCTCAACGGACGGCCTAGTCCGACGGCATCGGGGTCGTCGGGCGGCCGCTCCTCGGCGCATTCCAGTGGCCACAACGCCGCGCATTCACCCGCCTTGGCAGCCGCCTACCAGCTGACCCCCACCGCTGCCGCCCCCTCCGCCACCGCTGCTGTTGCTGCGGCGGCGACCGCGGCGGCTGTTGCTGCTGCCGCCGCCGCAGGCAGCTCCTTCGCCGCCTCGGCCAGCATGCTGGACATGCAGCAGCAACATCTCGAGGAGCAGCAGCAGCACCACCATCTGCACTACCAGCAGCAGCAGCAACAGCACTACCAGCAGCAGCAGCAACATCTCCCGCAGCAGCAGCAGCAGCACCAGCTGTACCATCACTACCATCCTGGCCACGAGGCAGCGGTGGCCGCCAGTGCTGGCCTCTTGGATATATCCACATTGTAA
>ReannCDS00011
ATGGACAACATCTACCACCAGGACAACGTCCGGCCGACGATCGCTGATCTGGACCCGATGACCCAGTTCATCCGCAGCATCTACAACCTGAGTCTAATCGTCATCGGAGTGACGGTGGCCGCCTGGCTGCTGCTCCTGCTGACCAATGTCCACCCGCACAGGTACCTGCCGTTCCCCACCTACGTCCTGGGCATCATCATCTTCGTGGCAATGGTGACCATGCACTGCCTCCCCAGACTATCCTACTACTCGCCCAGCAAGTGGATAATGACGAGCCTGGTGGTGCTGTGCACCATCGTCGCCGGCTGCTGCATAATCGACGAGCTCAGCATGCTGACCATCAGCCTGGTGATGATCGGGGTTGCCCTGATCATCCTGGTGCTCAACTTCTCGGGGGCCAAGTGCCCGCAGGAGTTCCTGCCCGGCGGCGTCTGCTCCACGCTGCTGATGATGGCCCTGCTGCTGGTCCTGATCGCCGTGGGAATCGCCCAGCTGTGCACCGGGAACGTGGAGCTGCTGGACGCCTTCGTCAGCATCCTGTTTGTAATGCTGATCATCGCGATCCCCATCCAGGCGCAGTTCAACCACGGCCGCCTGGACGTCGTGGAGGTGATTCCCAGGGAGCACCTTATGGTCTGCACCCTGACCTTGTACCTGCACTCCATGATGTTCTTCTGCTGCGTATGCTACTTCATACTGGTGGACGAGAGAAAGGCCTCCACCGCGACAACGCTGGATCCCAGGAATGGGATGACCGTCGAAAATGACTTCGATTGA
>ReannCDS00012
ATGCCTTGTTGTTCGCGATGGCGCAGGACTACGGAAGACCCCTCGGAAGCGAATGAGCTGCGGGTATTCGCACACACCGTATACATAAAGGCGGTAGTTTTGTGTTCCGTGTCGGCCTTTCTGCTGATGATCATCTCGTCACTTAAGTTCAGCGTAGTCAGTGTACTTCCGGTTCCGCCCTACATTTGGCTGCTCCTCGCCCTCGGCATCCTGGTGGTCCTCGCCTGCCTGCCCGTTCGACGGCTCCGTAAACTGGTGATTTGGTCAATGGTCTGCGGAATTGTGGCTCTCGTAACGCTGACCGGGGCGTGCTATGTGAGGGTCTACGACGTCACGGACTTGGTGATATACATAGCAAGCATGATGCTCGTGATGATCCCGTTGCTGATCTGCGGAGCCAAGTGCCGCAAGCCGTGTCTTCCGAACATCCTCTTCACCGTAGTGATTGTGTGCCTCTGCCTGGTGGCACTCTTTCCGCTGGGCATCCTGGCGCTACTCTCCCACCGGTACTACTTCGTGGCCTTCTCCGCCGTCTTGTTCGTCCTGGGGGTCATCATCCTCCCCTTGCAAGCCCAGTTCATCCACGGACGCCTGCGCTACGAGCCACTTGACCTCGAGCCGATCTGCTCCCTGGCATTTTTCATTGACGCATGGATCTTGGTCTTCTGTATATGCGTGTTCGTTTGTACCATTGAAGTAGAGCTTATTGGCGATTATCCGGAGCACTTGGCAGGCTTGTCTACTGTTCCTAGGTAA
>ReannCDS00013
ATGGAAGTGGCCACAACAAGCAATCACAGCCAGAGCCATCATCATCATCATAACCATCATCTGCAGCCTTCGGGTGGCTCGGGGGGCTCGCGGTCCCCCTTCCAGAGGGAGGTGCGTGAATGGCAACGCATCGATCCCAATACCGGGGCCCTCTTCAGCGGACGCTTGGAGGCAGGCCGCTGGATAAATGGACCGCTGAACAGCTACGGCAAGATATCCGACTCCCAAAACATCTCACAGCCGAACGGCACACAGCACACGCAGCGCAAACAGTTGGAGGTGCTGAAGGCCCGCACCGCCAACGGCGCCGTGCAGGTGATCCGCACCCAGACAGTACAAAAGAGCTCGTCCTCGTGGTCCTCCTCCGCATCCACCACAACCACATCCACCACCCACCTCCGCACGAGTAACAGCAATGGCCAAGATCCCCCCCTCATGCCCACTATCCTGTCCCCAACCGACCAGGGTGTTGACATTTGCGAACTTAGCGACGACTGCAGCCTCAGTGGCAGCGATGCTGGCATCGTTCGTACCGCATCCGCATCCGCAGTCACATCCTCATCCGCCACTGCCTCCGCCTCCACATCCGCATCCGCACTGAGCCGGGAGCTCATCGACGATCATGTTGATTTTGTTGTGATTAATGGCGGCGCGAGCGATCAAGAGGACGCTGCCGACGAGCATTTGCAAAAAGGCGGCCACAATTTGTTACCCGATACGGCGCCGAGTCTTAAATTGAGCAATCTAATGAAAAGCAGTTCGAGCATTTCCAGCCAGAGCAGCAACAATTCGAACTTAACAACTGCAGCTCAGGCGAGCAACACCCACAGAAGTACGGGCAAAATAAGCCTACATGCAATTGTGGGACCAGAATCATCATCATCATCATTATCATCATCGTCATTGTCAGCGGTTTGGGCCAAGCAGGCTGACTTATATGGCCAACTCCCAGGCGGCGTGGGTGGTTCTGGTGGTGCTGGTGCTGGTGATGCTGACGTAGCCGTGGCCCCGCCAACGCAACTTCGTGATTTGGAAAGTTTCCGGCATTATAACGATGACGACGACGATCTGCGACTCACCGCTCGTCACCAGCGCCGTCAGCAGGTGTCCCAGTCGGTCTACGCCCCTCCAGTGCCCTCGATAGGATCCAGTTTGCTCCAGCGCTCCCGCTCCATTTCCACGGATGATCTCAGCAACGACTGGGAGCGAGAGGACGCCGCCGAGCAGCCGGTGGGCGAGTGGCGCAGGGTCAGCAAGCTGCGTCGCTCCTTCCAGTCGCAGGATCACTACAAGAGTCCGGGCCCCTCGACTCGACCTCGGCCCCTGGATCTGCCGGGAAACTCGGTGAGCGTGGCCCGTTTGCGGGCGGAACTGGAGAACGGACGTCGCCTGCACACGGCCATGCGGAACAATCACGTGGACCTGGCCGCCCTAGACAACATATTGAACACGCCGTCGGCCAAGCCCACAGTGGCCAAGAGGAACACCTTCCTCACCGCCGAGTCTCTGCAGGAGATACGCGGCAAGCTGAAGAAGCTCTCGGACGAAAGTCTCTACAAGGAGGACTTCCTGGCCTACCACCAGAAGAAGCCAGTGGCGGTGCGGGAGATCAGCGTGGAGCAGGTAGACCCCTCGCCACCGGCTCAGCCGACCCCATCGGCCTTTCGACCAGTCCATAACACCCACAGCCTGGAGTCCCGCCAGCGGCAGAAGGACACCAGTTCCAGCGAGTGGCACTTGCGGCGCAAGTCCTACGGCTTCGAGAAGATGTCGCCGCCCGAGGATAAGAGCATCTTCCGGGTGGATGCATCCACGGATAGTGGCCTGGGCAGATCCGGTGAACAGCTGGGCAACTGGTCGCCCACCGAAAGGGAGCGGGAGCGGAACGAAAGGAATGCGACAGCGGCACACCAGCACGGTGGAACCATCGTGCACTTTGGCCGGTCCCTGAAACCCGCTATCCCATCATCATCGGCCAGTCCCACAGATGGAGAGCTGAGCAAGCGGCATTCGATAGCCGTGGAGGAGACCTGGCGCGACGTCCGCAAAACATCGCAGGTGCATGTGAACGGAGGAACCGCCGTCTCCAGCCACTCCAACACCACCAGCCACCTGCACAAGGGCAGCGCCCAGAAGCGAGTGGAGTTTTGCAAGACGGAGGTGCACTTTGCCGCCGAATCGGGTCGCGTTAATATCGTGGAGACCGATGGCAAGCCGCCGCCCACGCAAAACTTTCGCCGACGCCGCCGCTCCACAACCGCCAGCGGTCCGCTCCAGAGTCTGGTTAAGTCAGCCAGTGCCGGTTGTTCCGGCGGTGGCACCACCACGCAGACCAGCGAGGTGACCCACTTTGGCGACCCCGTGGATCGTCGCAAGACGATAGCCACCAGCACCGTGGCCTACCGAGCCACACTCATGGATCCGCCGGAGGTGGTTAGCCAACCGATATCCAGTAGCAGTAGCAGCACCACGAGCAGCACCCAAGTGACGGTTACCACAGTGGACAAGCCGGTGCGTGAACCACGATACAGTCTGATCGAGTCCACTTCCCGGAACAGCTACACCTCCACCAGTGGGGTGGATACCACGGACAACGAGACCGATGAGCTGTCCAGTATTCGGGGGATCCTGAAGAACAAACCAGTAAAGCCGAAGCCCTACCACCTGGGCGAAAACATCGAAAGCGCCGATGTCCTGTGGAGTGTGCCGGCCATGAAAATGGATCGGGAAAGCCCCTCAGCTAGGGATAGTGGAACCATCAGTGACTCACCCGTTAGCCCCAAGTCGGTGGCCGAAAGGATTCGCATCGTGGAGCAGCGCCAACAGCTGAAGCAACCCTCGCCGGGCGGCAATGGATATTCCACCAAGATCAACGTGAGCCTGGGCTCCGAGGATTGGACAGAACCAGGCACCGCCATGCATCATCATCCCAGTCCCAGCTCGAAATACCGCCAGTACCGACGTCCCAGTGCCCAGGAGCTGTTGCTGGAGGATCTGCGCCAGCATCAGCGCATCCTGGACGAGGGTCTGAAGTCCACCTCGCTGATCATGAGGACCATGCGATCGGCCAGCGAGTTCGATGAGGCCATGCGTCGCTTGAGCATAGCTTCGATTGAGTCCGCTCTGGTGCAACCCACGATTGTGGTGCCCACGCCCATGTTGCGATCGCACAGCTACCAGGAGCAAGGGTCGGGGTCCTACTCCCCCACGCGGCGTCCCTCCACCGTGTCCACCACATCCATAACGAGCAGCGATCTCTTCGGCAGTGCCTTGTACGACTCCCTGCCCCGGACTCCGCTGGCCCCTCCACGCCTCAAGCTGCTGGGGAACACCCAAATCCCGGTCAGCCAGCAGTTGACCCAGCTCCGGAGGCTCTACGATGCCGCCGAGCAGGATCCGGAAGACAGTGCCGACGAGGAGGTGAAGCGGTACTTCCGGGACAGCAACAGTGACAGCGGGGGAGGAACCCAAGGGAGCTCCTCGCCAGACCAGCAGCCAACGGAGTCCTTCAAGGGCAGCGAGTACTCCAGCAGTTGGAGTCGCCTCAAGGCCAAGCGAACAATCTGGAAAATCGAGGCACAAGATCAAATGATTCAGCGAGCAGATCTTCCCAAGTCCAATGTGATGAACATATCGCTCCATGCTCCCCGAATCGAGAAGCCCAAGGCCGCGCCCCCAACCCTTCGAATTGGCCAGCTTATTCCCGTTGCCAAGCCAAGGACACTGTTCATTCAGCCGCAAGTCCAAACGCAGAACATCGTTGATAATGGCGATGAATCGGGCAGCGAGTCCTTGAAGATTGTAAAAGAGGCACGCGGTGCTCGCAAGCTGCGTGAACATGAACTCTCCTACTTTGGAGTGCAACAGAAGCAGCAGCAGCAGACCAAACTCTCGACCACCACCACGAACCCCAGAAGGACACTGCCCAGCCGCAGCAAAATGGACCACAGTGATGAGACCAAGGACAGCAGTAACACCCACGCCCACACCCACACCAACACCACGACCACTACCAAGTGGCAACTGCTCAACGATCGACCCGACCTGCTGAGGCACAGCAGTCCCCAGCAGAACGACAATGGACCGACCAACGACTACGACCAGGATGATGGCGACCTCGATGAGGACGAGGAGCACTGCTACGAGAACATTGCTACCGAGCTGACCACGACCTTCAGGGTAAAATCGCCCTCGCGTTCCCCGGACCGATCCCGATCGCCAGGCAGCTACGAGCGGAAGACCGACCTGCAGAGGGACGCTCAGATCCTGAGCGAAATGACCCGCAACGCTGATCAGACTTTGAAGGCTCTCTCCGATGAGGCAGCCATCAAGGATCAGCGGCGCAGATCCTGTTCCCTGCAGCGTCGCAGCGCCAAGCCCCTGGAAACCATTGACGAGAAGGTGAAGGCTTACCCCCAATCGATGGGCGTGGCCCGCGGCACCTTCGCCTCGGAGGCACGTCGCAACTCCCGGCAGTCCACTCCGTCGCCATCGAGGGCACGCAGCTCATCCCAGTCGTCCATCGAGTGCTGTCCGCGTGATCGATCGCGCTCTAGCTCGCGGGAGTCAATGACCCACGGCGGTGGGTCCTCCGATGACCAGGTGGCCAACAAACAGCGAGCCGAGCGTCTGCGCATGCGCACCCCCAAGCGAGAGAAATCGCGCCACGAACCAATCGAAGTTCGAATCAACCGGCACAGCAGTAAGCCAAGGAGCGGTTCGGGTGCCACTGCAGCAGGATCATCTTCCCTGGAGTCCAAGCGGAGCTCACATCACAGTCGCCACAGCCGGGAGGTGGATCACTCCACCGAGACCAAGACCTCCTCTTCCAGCCGCTTGATGAGATCTTCCCGGGTGGCGGACGACAGCCGTCCGAGACAGAGCAGCCATCGGGATCGGGAGAAGGAACGCGATCGGGAACGCTCCCGAGGAACCGAAAAGCACCGCGAAGAACTCACACGATCCAGGGGTCACTCCAGTCGCTCTAGGCACAGTGAGCACCCGTCGTCGGGAACCCGGGAGAGCAGTCGGCCAAGTAAGACGAGATCGAGTCGCAGTAGCCACGACTCAACGACGGCACACAAAAAGTCCTCAGCGACAGGCACGAGCACAACAGCCAGTTCGAAATCATCGAAAACCACAACGCATAAACCATCCGCATCAGCCAGCACCACAGCAACAGCACCAACCACATCGCACCACGAACTGACGTACGTATACGTAACGAATTTAGCCAATACCCATACCGAAACCAGCGAGGAGTCACCAGGAAAACCACCCGAAAGTGCCTGGGAACCAGTTAACGAGGCTGACTACGCCAGTATCGATGAGGTGGAGGTGTCGAAAACACCTCAGCCCCCGCCGCGTAGCAAACGGAAGAGATCTCTGATACCCGTTCCAGTGAATCAGCCCGCCAGCTATGAGTATCGCACCAAGCTGCAGATGATACCGGCCAGCTACTCGAATCAGTCCACCCTGAGGTGTCGCAGCCTGGCCCGCAAGAAACCCTCCCTGAAGGCCACCCAATCGACCAGCTCGAGTTTCGCCTTCCTGCCCTATTTGCCTGCCAAGCGGAACTCGAGTGTTAGCTATGTCTATGACAACTACCTGCTGTACGCCACCAGCGAGGAATTGGGAAAGTCGGAAAAACTGCGTCCCTATCAAAACAATCTGAGCAATGAGCATGCGCAGCTTTTTGGCGGCGGTGCGCCAGGGGCGGTGGCCAGGGAGGGGCGTGGTCGCCTGGGCGGCTGGCCAAGGAGGCTGAAAATGCGGCAAGTTCGCAGCAGTGTGTCCACCCACCAGCCCTTTGGCATCTGCACATGTTCATAG
>ReannCDS00014
ATGGCGAACCGGGACTTACAGCTGAATTCCGGCATGAAGTGCGCCAAATACATGCTCATCATCGTGAGCTTTATGTTTGCGCTAACCGCCATCTTACTGATAATGGTGGGAACTACCATCCAGACTATTTTCGGCGACTTCAGCCTGTTTATTGATGGACACTTCTCTTCGCCTCCGGCTCTCCTTATCGCCATTGGATTTATTCTGATCGCAGTGGCCACTCTGGGAGCTTATGGAGCCGTCAAGGAGAGTGTGATGGTCATTAATCTGTACGGAGTGTGCCTGTTCCTGGTTTTCATCCTTGAGGTTTCTGCAGCCATCGCCGCCTTCGTGATGCAATCCCAGGTTAGAGGCATGCTGGTCCGAACAATGCACCAGGCCCTGCAGGAATACGACAACGATCCCTATGTGGCAGCTGGAGTGGACTTCATGCAGTCTGGGCTTGAGTGCTGCGGAGTGGATGAGCCGGAGGATTGGAAGGACTGCTACGGTCCCAACAAGAATTCGACACTTGGAGCGGACGACGTGGTCGTGCCCAACTCGTGCTGCGGTCGCCCGGGCGTGGATTTGAGCGACGCCAGCCAGGTGACCTGTCTTGAAACATTCGATTACGGCTGCTTCCGCAAGATGAACTTCATAGTGTCACAGAGCGCCATGTTAAACGCCACCGGAGCCACCACGGTGGCCTTTGTCCAGCTGTTGGGCGTCCTGTGCGCCTTCATGTTGGCCAAGACACTCCGCCGGAACAAGTCCATCCGCGAAGCCCGCCGCTGGCAGCTGCAGCAGAGCCTGGGCGTCCTCATCTCCGGGGGAAAGATGGGTCCGCCCCAGAACTCGGCGGTCACCGGCTACCAGCAGCTGGACAACGGCGAACTGGGCACCCAGGAACCCTACACCTACACGCCCCAGAGCCCCAGCGTTAACTAG
>ReannCDS00015
ATGTTGGCGCCAATTAAGCATTTATTGGGAAATTATCGCATTGTTTTGGCCAGCGGATCCCCAAGAAGGCAGGAACTGGTCAAAATGTTGGGCCTCAATGCGGAACTATGTCCTTCAACATTTGAAGAGAATTTAGACCTGGAGGACTTCAAGGAGTTCTCAGATTACATAGAGGCCACTGCACTGGGAAAAGCGGAAGAGGTTTTCTCGAGACTGAGTTCCTCGGGGGATTATAAAAACTTAATTGTGATAGCTGCAGATACGATGGTGACCTTGGGGAAGGAGATTTATGGAAAGCCCAAGGACTCTACGGATGCAATACGCATGCTAACCAATTTATCTGGAACCTCTAATCGGGTTTTTACCGGAGTTGTACTGAAACATGCCCATGGAATTCGCAAATTTACGGATACAGCTGACGTATACTTTGGTGACCTGCTGCCAGATCAAATTCAGAGCTATGTGGATTCCGGTGATCCCCTAGATAAAGCTGGAGCTTATGGGGTTCAAGGTCCTGGAGGTGCTCTCATTCACCGGATTGACGGCGACTTTTACTGTGTGATGGGACTACCGCTGCATCGCCTGTGCTGTGAATTGAACAAGCTGTTCCTGGAGGATCTTTCGT
>ReannCDS00016
ATGGCCAACAAAAAGATGTTCAGCAGGACAACGTCAATCAGTCCTGGACAACTGCATTATTATCACACTGATTTTTACTACTCAATGCCGGATTTGCATAAAACCCGCAAAATGCACGGAGTAAAGAGGGTGCTGATCTTCTGCCTGATGATTGTTATACTGCCGGCCATACTTATCATTATGCCACTGCATCTGCGAAAGACGGTGTTTGCAGATGTCATCTATCCCATGGCGGAGTCAGATATCATTGAGATTCGGGCGGGAATCTCGTCGGTCTTCTGCTCGAAACACACCCTGCGAATGAACTCCAATTTCAACGCTTTTCAACTTCGTAATAAGCCAGAGATCGCGACGAATCGCAAGCACATAAGGCTGAAGAAGTCTATGACACTGCCGGACGATACCCTGGAGTACTGGGGCTTCTTCTTGCTAAAAGGGGCCAAGGTGCGAGTGAAGTTCTGTTCACGCTTCGATGGATCGCGAATTTTGATCATCCATGGCCACAGGGAACTAAATCTTTGCGGTCTGACCGATCACAATAAAAACAAGCTGGGCGCCAATTATGCCAAGGGACATGAACAGGTCCAGGTGTTCTTCGAAGACAACGTAGAGATCGTGGAGGAGAAGGGCAATCAGGATATTTTAATGGAGCATGAAAATCATGGTGGAGAGGACTTGAGTGAGGATGCCTCACAGCCGCAGTTAAATATACCACTCAAAGAAAGCGTATCGACCCAGCCAAAACTGCTTAGAAAGAAACTTAAGAAGGGAACAATTCATCACAGTGACCCCGACCTGCATGCAGTTACGGATTTGCAGGGATCTCATCACACAGAACACATATTAAATCACCATGATCACAACTCAAGTCCGCATGCACACCATCAAAATCAGTCTTTAAATGGTATTCCCCAACATCAAGCTGATGAAGGTAGACACAATTCCGAGCACCTACAAAACGAGAATCATCAAGTTCACAACTCGAGTGAGTCTAATCATAGCTCAGATAATGCGCCCCATCGCGAACGCCTAAAACGACACAACGGAGGAACCCATAGACATCAGAAGAGGCAGGATCTCTACGAGAAACTCTATAAAAGATCAAAGAGGGAGAACGTGTACGATAGGAAGACCATCCACGGCGGAAATGCCATCAACTTTACGGAAACCGATGAGTCCAATTCGGTATCCAGCTTTGAGACAGGACTATTTCAGTGCTTTAATGGAATGATTCTTCTGCAGGAGTTCTTTAAGCCCAAAAATGAGTGCTCAAACCCGCATATAATGGACAGTTCTCCCAACAAGAGTTCTATGGTCGTGCACAATGTGATCGAGGATGGTTACTACTACTACATATTCTACAGTGACAACGACCATGTGCAAAACGAGATACACGCCATATTCGATATTTACAAGCCGACGTATCAGTACTCGAACATGAGCGAATCGCAGAGCTGTCTTAATACCACAAACTGCACTTTCAATATAAGCTTCCTCTCGGACGAGATCGTGGTGGTCGAGGTGCCTACGAGAGATGGAATTGAACACGAAGCGGACGATATAACCAACTTGATCTCCACCTGTCATCCGCGCAGCGAGATATACGCCATATTCCCCATCACGGTGCTAGTCTTGATCCTGTGCTGTTCCTTTCTGTAG
>ReannCDS00017
ATGCTGGAACTGCGGCTTATCGTGGTCGTCGTGCTCGGCCTGCTCGGCAGCCAGTGTGGCCTGGTGGATTCCCAAAGAGCGCCCCAGCATGGCCGACGGGACAGACCCAAATATATGCAGAAGAACTTTGTCAAGACGCATCCTTGCGAGAGGTCCTCGTGCTACCCGGCGACGGGTAATCTGCTGATCGGAAGGGAAAACCGCCTATCTGCCAGTTCCACTTGTGGCCTGCACTCGCCGGAGAGATTCTGCATCCTGTCCCATCTGCAGGACAACAAGTGCTTCCTGTGCGACACGCGGGAGAAGACCAAGCAGGATCCCGCCATGAACCATCGCGTCGGTCAGATCATATACAAAACTAAGCCCGGAACCAACAGGCCCACCTGGTGGCAGTCGGAGAACGGCAAGGAGAATGTCACCATTCAACTCGATCTGGAGGCGGAGTTCCACTTTACCCATTTGATCATAACCTTTACCACCTTCCGACCTGCGGCCATGTACATTGAGAGGTCCTTCGACTTCGGACACACATGGCACGTCTACAGATATTTCGCCTACGACTGCAAGGAGTCCTTTCCGGGAGTACCCACCGTCTTGGAAAACATCACCGATGTGATGTGCACATCGAGGTACTCTAGTGTGGAGCCCTCCAGAAACGGTGAGGTCATCTTCAGGGTGCTGCCACCCAACATCAATGTTACGGATCCCTACGCGGAGCACGTCCAGAATCAGCTAAAGATGACTAACCTCAGAATTCAGATGACCAAGCTGCACAAGCTGGGAGACAATCTTTTGGACAGCAGGTTGGAGAACGAGGAGAAGTACTACTACGGCATCTCCAACATGGTGGTTCGAGGATCCTGCTCCTGCTACGGCCACGCCTCCCAGTGTCTGCCAATGGATCCGGCGTTTTCCCAGGAGGACAATGAAGACGGCATGGTCCATGGCCGATGCGAGTGTACCCACAACACCAAGGGAATGAACTGCGAGGTATGCGAGGACTTCTTCAACGATCTGCCCTGGAAGCCGGCCTTCGGAAAGCAAACGAATGCCTGCAAGAAATGCGAGTGTAACGACCACGCCGTGAGTTGTCACTTCGATGAGGCTGTATTCACTGCATCCGGACTAGTTTCCGGCGGAGTGTGCGACAACTGCTTGCACAACACCCGGGGACAGCACTGCGAGGAGTGTATGCAGTTCTTCTACCGCGATCCCGAGCAGGACCTTAACTCCCCAAGTGTCTGCCAGCCCTGTGACTGTGATCCCGATGGTTCGTTGGACGACGGTATCTGCGACTCTGTCAACGATCCGGAGAATGGCGCCACAGCTGGCGCCTGCCATTGCAAGGCCTTCGTCACGGGACGTCGTTGTAACGAGTGCAAAGATGGTTACTGGAATCTGCAGCTGGATAATCCCGAGGGCTGCGAGTCCTGTACTTGCAACCCCCTGGGTACTTTGAACAATTCCGGATGCGTTATGCGCACGGGAGAGTGCAAGTGTAAGAAGTATGTCACGGGCAAGGACTGCAACCAATGTATGCCGGAGACCTACGGTCTTTCGGACTCACCTGAGGGTTGCGCCCTCTGTAACTGCGACGCCGGAGGATCCTACGATAATTACTGCGATGTGATAAGCGGTCAGTGTCGCTGCAGGCCCCACATGACAGGAAGAACCTGCGCCCATCCGAAACAGAACTACTTCATTCCAACGCTAACGCAAGTCCACGAAGCGGAAGTGGTAGACGAGTGCATCTCCTACGGCAATAGTGGAAACTGCAGCCTGGTGGCTGAAAATCCAGATGGCACCTTCACGGGAATTGGTTTCACCAGGGTTCCCGAGAACACAGAGCTGGTTTTCACCGTCGGAGACATTCCCCGATCCATGCCCCACGACGTGATTATACGCTACCAGAGCACCTCTCGAGGAGACTGGGAGGATGCCTTCATCACTCTGGTAAGGCCGGATCAAGTCGACCCAGACGGAGGGTGTGGGCAAGTGGCTGCGGCCACTGCATCAGAGACCAGAATACCCTTTTCCCTGCCCGATCGCAGTCGACACGTGGTGGCGTTGAACGACGTGTGCTTGGAGGCAGGAAAGGTTTATAAATTCAGAATCTATTTTGAGCGCCGGCGACACGACGGAGACAGCCCCACAGCCACAATCTTGGTGGATTCCCTAACACTCATCCCCCGCATCGATGTCACCTCCGTATTCCAAGGTTCCGTGCTGGCCGATCTCCGTAGGCAGGACTATGAGAGACACCATTGCAATGCCTCTCTGTACGATTTGAACTATGTTCCCGACCCGAAATGTCTGAGCCTGGACATTGTTGCGAGTGAAGAGATCCACGACGGAGCCAGAATGTGCAACTGCAACCCCACGGGATCGCTCAGCAAGGAGTGCGACGCCTACGGAGGATACTGCCAGTGCAAGCCGAACGTGGTGGGCAGGCAGTGCGACCAGTGTGCCCCGGGCACCTACGGATTCGGACCGGAGGGATGCAAGGCCTGCGACTGCAACAGCATCGGATCGAAGGACAAGTACTGCGACCTGATAACCGGCCAGTGCCAGTGCGTGCCGAACACCTACGGCAGGGAGTGCAACCAGTGCCAGCCGGGCTACTGGAACTTCCCCGAGTGCAGGGTCTGCCAGTGCAATGGTCATGCGGCGCAGTGCGATCCAATCCATGGAACCTGTCTGGACTGCCAGGACTCGACCACCGGCTATAGCTGCGACACCTGCCTGGACGGGTACTACGGAAACCCCCTGTTCGGCAGTGAGATCGGGTGCCGACCGTGCCGCTGCCCGGAAACGGTGGCCAGTGGAATGGCCCATGCGGAGGGCTGCTCCCTGGACACGCGGAACAACAACATGCAGTGCCACTGCCAGGAAGGCTATTCGGGCACCCGCTGCGAGATCTGCGCGGACAACTTCTTCGGAGTGCCGGACAACGGGGGAACCTGCTCGAAGTGCGAGTGCAGCAACAACGTCGATCTCTACGACACTGGCAACTGCGATCGCCAGACGGGAGCTTGCCTGAAGTGCCTGTATCAGACGACTGGGGATCACTGCGAGCTCTGCAAGGATGGGTTCTTCGGGGACGCACTGCAGCAGAACTGCCAGCAGTGCGACTGCGACTTCCTCGGAACGAACAACACCATAGCCCACTGCGACCGCTTCTCGGGTCAGTGCCCTTGCTTGCCGAACGTCCAGGGTGTGCGATGCGATAAGTGCGCCCCGAACCACTGGAAGATTGCCTCTGGCGAGGGATGCGAAAGCTGCAACTGCGATCCCATCGGAGCTCTCGACGAGCAGTGCAATTCCTACACCGGACAGTGCGAGTGCAAGCAAGGATTCGGAGGCAGGGCCTGTAATCAGTGCGAGGCCCACTACTGGGGCAATCCCAACGAGAAGTGCCAGCCCTGCGAGTGCGATCAGTATGGAGCTGCTGATCACCAGTGCGATCGGGAGACAGGTACTTGTGTCTGCCACGAGGGAATTGGAGGCTACAAGTGTAACGAGTGCGCCAGGGGCTACATTGGTCAGTTCCCGCATTGCTCGCCTTGTGGCGAATGCTTCAACAATTGGGATTTGATCTTGAGTGCCCTAGAGGACTCAACCACAGCCACTATCCAGCGAGCCAAGGAAATCAAGCAAGTGGGCGCGACTGGGGCCTATACGTCCGAATTCAGCGAACTGGATAAGAAACTGCAGCACATCAGGAACCTGCTGCAGAATACCTCAGTTAGTCTGGTGGACATTGAGAATCTGGATGCGGAAACCAATGCCCTCAAACAGCAGCTTCAGGCATCCCATGGCCGGTTAAGCGAAACCGAAAGAAAGTTAGATGACATATACAACTCGCTGAGTTTGTCGGGTGTGGAGCTGGAGAGCCTGCAAAATCACTCCAGATTGGTGCAACAGCTGTCCAAGGAACTCAAGGAAAACGGCATACAACTCCAGGAGCTAAACATCGGGGGAGCTTTGAACCTTACACGCCACGCCTACGAAACGGTCAGGAACTTAACGGCCCTCAAGGACGAAGCCAATGAACTGGCCTCGAACACAGATAGGAACTGCAAGAGGGTCGAGACTCTGTCCAACAAGATCCAGGCCGAGGCAAAGAACTTGGCCAACAATGACAAGTTCATCGCTGACTATCGAGCAGAGTTGACTTCTCTAACATCCCAAGTTCCCGAGCTGAACAACCAGGTTTGCGGCAAGCCAGGCGATCCCTGCGACAGCTTGTGCGGTGGAGCCGGTTGCGGCCACTGTGGAGGATTCCTGTCCTGCGAGCATGGCGCGAAAACGCACTCGGAAGAAGCTCTAAAAGTGGCCAAGGATGCCGAGGCGGCCATCACCAGCAAGAAGGACCAGGCGGATCAGACCATACGGGCTCTGACCCAGGCCAAATTAAATGCCTCCGAGGCCTACGAGAAGGCAAAGAGGGGATTCGAACAATCCGAGCGATATCTGAACCAAACCAATGCCAACATCAAGCAGGCTGAAAAACTATTTACAGCCCTCAACAATTTCCAGGAGAACAAGACCGCTTCCCCGTCAGAGAGCAAAGAACTGGCGCAGAAAACCCTGGACTTGGATCTGAAACTGGAACCCGAGGAGATTGAGTCCCTGGGAAAGAAGATCAACGAGGCTGTCTCATCCCTGAGGAACGTAGAAGCCATCATCTACAAGACCAAGCCCGATTTGGACAGGGTCAACAATCTGCAGAGCATTGCCAATGCCACGAAGGAGAAAGCCGACAAGATCCTCGACTCGGCCAATTCTGTGGTGGAGAGTCTGGCGGCGGCAGATGAGTCCCAGGGAAAAGCCAAGGATGCCATCAAACAGGCCAACAGCAACATTGAACTGGCCGGCCAGGACCTCGAGAAGATCGATGAAGAAACTTACTCGGCAGAGGCCCCAGCCAATAACACAGCCGAGCAGGTTGAGAAGTTGGCCAAAAAAGTGCAGAAGCTTCAGAACAATATCGTGAAGAACGATCGAGATGCCAAGGAGATTACCAAGGAGGCGGGTCGCGTAAAACTGGATGCCATGAGGGCTCGGGGAGAGGCCAACAATCTGCAATCTGCGACCAGTGCCACCAACCAGACCCTCACCGACCGAGCTAGTCGCTCGGAAAATGCCAGGGAAAGGGCCAAGCAGCTCCTCCAGAGGGCCTCCAAACTAACCGTCGACACTAATGCCAAGCTGAAGGATCTGAATGATCTGCAGGCCGTCTACCAGAACAAGAACCAACAGCTGCTCCAGCTGCAGGCCGACATTGGACCCCTGAACAAGGAGCTCAACGAGCACCTGATTCACATCAAGGAGCGAGCGTCGTACTATAGGCAGTGCTAG
>ReannCDS00018
ATGTCCGAAACCCTGCAATTGCGCGGTACCCTGATTGGGCACAATGGATGGGTCACCCAGATCGCCACCAACCCCAAGGATCCCGACACCATCATCTCGGCCTCCCGTGACAAGACCCTGATCGTGTGGAAGCTGACCCGCGACGAGGACACCAACTACGGCTACCCCCAGAAGCGCCTCTACGGACACTCGCACTTCATCAGCGACGTGGTGCTGTCCTCCGACGGAAACTACGCCCTGTCCGGATCCTGGGATCAGACCCTCCGCCTGTGGGATTTGGCCGCCGGAAAGACCACCCGTCGCTTCGAGGGACACACCAAGGATGTTTTGTCGGTTGCCTTCTCGGCCGATAACCGTCAGATCGTGTCCGGTTCTCGGGACAAGACCATTAAGCTGTGGAACACCCTTGCCGAGTGCAAGTTCACCATCCAGGAGGATGGACACACCGACTGGGTGTCTTGCGTGCGTTTCTCGCCCAACCACTCCAACCCGATCATCGTGTCCTGCGGCTGGGACCGCACCGTGAAGGTCTGGAACTTGGCCAACTGCAAGTTGAAGAACAACCACCACGGCCACAACGGCTACCTGAACACCGTGACCGTCTCGCCCGACGGCTCCCTGTGCACCTCCGGTGGCAAGGACTCCAAGGCCCTGCTGTGGGACCTCAATGACGGCAAGAACCTGTACACCCTGGAGCACAACGACATCATCAACGCCCTGTGCTTCTCGCCCAACCGCTACTGGCTGTGCGTGGCCTACGGCCCCTCGATCAAGATCTGGGATCTGGCCTGCAAGAAGACCGTGGAGGAGCTGCGCCCCGAGGTCGTCTCGCCCACGTCGAAGGCCGACCAGCCCCAGTGCCTGTCCCTGGCCTGGTCCACCGACGGCCAGACCCTGTTCGCCGGTTACTCCGACAACACCATCCGCGTCTGGCAGGTGTCTGTTTCGGCTCACTAA
>ReannCDS00019
ATGAGTGTGGCTGAAAAACCTACCAATCTGGATTGCGACATCCTGAAGGAACTGCGGGACTACTGCGTCCGTCACGAGATACCCCTGCCCACCATTCATATTGATATTGTAAAGAAACATGCTGCTCCAGATGTCCCGGAATTCGTAGCCTGCTGCTCCGTTGCTTCCATAGTTCGCTTTGGAAAGTCGATTAAGAAAAGGGATGCCGTTCAGCGAGCTGCCGTTGAAATGCTGGCCGTAATCTCGAACAAAGTTCATAAATTGCATTTTAATTGCACGAAGCCATCGAAAGAGGTTCCAAAAACGGACGATGGATCGGAGTTCGAGCGCAGGAAGAAGTTTAAAACCTACAGGGAGCTTACAGACACCGGAATGGTGGATAGTAAGGGTCTGCGCCTCTGCGATCGCCATAAATACTTCAACAACTTATATCCTTCCCTGAAGGAAGCTGCTTTCATGGTCATCCGCTCTGATGAATACACCAGCTCCAAGGATAAGGCCTTGAGCCTACTAAGTGCCTTGAAGATCACACCCTCTATAAGTCTCCTGAAGTCTATCTCAAATGAGCCCCTGACGTGTGTCGAGCTCAATTGCGACTTCGACGTGGTCTTCGTCGCCCTAGAAAGTGAGATCTACGACCAAGTCATCGAGTACCTACGTAATATGTTAATTTAA
>ReannCDS00020
ATGGCCACCAGTACGTCGAATATGTCCCGGAACGGCGGTTTCTGTGGCGCACTGCAGCGTGCCCCGCCGCCCATGCCCCCGACCCTCATCCGCCGCCTGAGCAGCCGGGAATGCTACGGCGTGGGCAAGGTGAAGGTCATGCTGCGGGTGGCGGAGCGGGACAGGAACTCCGGCGGAACTGAGCCGGACTTTATGGCGCTGGACAAGAAGAAGCGACAGGTCACGCTCACCGACCCGAGGAACGCCTGCCCTGCGCCGCAGGCTGCCCAGGAACGGGCGCCCATGGTGGCCGCACCCAAAATGTTCGCATTCGATAACCTCTTCACCGGGGAGGACAAGCAGTCGGATGTGTGTGCATCGGCGCTGAGCGAAGTGATACCCGCCGTGCTCGAAGGCTCCGATGGCTGCCTGCTGGCCATGGGATATCCCGCCACCGGACAGCCCCAAACGGTGTTGGGGGAGGTGGGCGGAAGTGTCGGTGGGAGTGGCAGTGGCGGGGCGTGCTCCCTGGGAGCGGCCCCCTGCGCCATCGCCTGGCTGTACAAGGGCATCCAGGAGCGGCGGCAGAAGAGCGGGGCGCGCTTCTCGGTGCGGGTCAGTGCCGTGGGCGTCAGTGCCACCAAGCCGGATGCCCCCTCGCAGGATTTGCTCATCTCGCATGCAGCCGAATCTGACGACTCCCCGGGGATTTATTTGCGTGACGACTTCCTTGGCGGTCCAACGGAACTACGTGCACCCACCGCCGAGCGTGCGGCCCTGTTTCTCGACTCTGCGCTCGCCGGACGCTTAAAAAGTTCCGGTTCCACGGGATCTGGGAGTTCTGGATCTGGATGTGCCGCCCCCTTGGAGTCCGCCCTCATCTTTACGCTCCACGTCTACCAGTACAGCCTGTCCCGCAAGGGGGGTGTCGCTGGCGGTCGGAGCCGTTTACATATCATCGACCTGGGCGGGTGTGCGAATCGCAGCGGGGGACTGCCGCTGTCGGGGATCGGGAACATACTGCTAGCGATACTATCCGGCCAGAGGCATCCCCCACACAAGGACCACCCACTGACCCCGCTGCTCAAGGACTGCCTGGCCCCCATAACCTGCCATGTGGCCATCGTGGCTCATGTGCGACCGGAACAGACCTACCAGGATGCCCTCTCCACCATTCAAATCGCATCCAGGATTCATCGCCTGCGTCGCCGGAAACATCGTGTCCCCATGCCCTTGGCGGTGGGTTTGGCCCAAGGACTCGGCGGCAACGGCTCCTCGGCGGGATCGGGGGCGGACCCCTCCAGTTCGGAAATCTCCGCCGACACTGTCATCTATATGGGACCCAATGACGATGCCACGGATGGTGAGCACCCGCCCGTATATCTGCCGTCGCTGACTGCGGGGGATAATCGCGGGGTGATGAGCAAAGCCCTAAAGGGGAGTGGGTTGGAGAAACCGCCCTCAAAGTCCGCCTGCAACAGTCCTATGATGATGAAAAAGACCGTGGCAGCGGAGAAAGCCAAAAAGCTGCCGGGAAGCAATACGGGCAGCCTCAAACGCCAGGCGGGAGCAGGAGCCTGCTCCTCACCAATGATTCCCCACGAGCAACCACAGATGCAGGCCATGGGATCGCCCATTCCCATACCGCGGCACATGGTGTCCAAGGGATCAATGGTACCCTCTCCCAAGGGTTCGCCGATGCGAAGAGCTCATCCGGGAGCGGCCCTCGAACAACTAGAAGCCGGAATGAGGAAAATAACCGAGGAGCAGTGGATCGATGGACCCCGGGTTTCCAGGGCCAAGGTGGCAGAAGCCCGTCATCTAATGAGAGAGGTCAATCATGTGAAACAGTGCGAAACCTGGGTAGATGGCCCAAAGTCCCAGTCCTGCAGATCCCTGACAGCCGGAAACCTTCCAGCAGCCGCTGGTAGTCAGACCCAGGGTTACGGATTTATGGATGCCCACAAAAAGACCATGATTCGACAATGGGTGGAGAATCAGACTACGCAAGTCTTCCAAAGTACGGTGTCCGCCAGCAACTCCCCCACTGCTTTGCATTGGAAACTCTCGCAGCTGAAGCAAAAATCCCTGGACTTGCCAGACAGACCTGCTTTCAACCCGGAACCCTCCTTAGATATCAATCAGCCATGCTTTGAGGGCTTACCCCTCTTGGATCCTGCTCCTCCGGATGGCGATGAAGACGAGGACAGTGGTCCCTCGGAGGTTCCGCCCGCTCTTCCATTACTAGACGATCCCCTGGGCTCCAGGGACATTTCCCAGGATAACCTGCACAGGATGCTGTCGCGGCACGTGTCCCGGGAACAGCTTTATGAGGCTGAACTGGTGGCCAGCAGAGCATCGTCTTCGCATCATCCATCGCAACGAAGTATTGACTGTGGACTCCAAGTCACAGAGGAAGAGATTGCCAGGACCATGTCTAGAGATCGGGACCACGATCACAGTGCACATCCACTCTCGGCTTTGAGTCACTGCGACAACATATCCTTTGTGTCCAGCTTCAACATGGCCTGTGAATCCTTTAGCGAGTGTGGCGAGAGAGCAAGACATCAGTTTGATCAACTGGCCCGATTGCACGAAATTTTTACCTCCCAACTGGCGATGGCCGAAGTCACGCCCTCCGCCGCCCTCTTCCGGACGGATATAGGAAGTGTTTTCAGTGAGCCCGTCTATCACTTCAATGTGGGCCAGAGCAGCGTTTGCAGTGAACCAGCCTACAGACTGACACCCAGCCCGCCGAAACAGCCGTCTCACAGTCCCAGCCAAGGGTCGCTACCCAGCTTGAATGGCATAATGGAGATAGCTGGAATGGATGATTATGCCCTACTTCGCCAGCCAGACGGAGCTTCCGATCCCAATCTTCAGAAGGGTGAGAAACGATTCACCCCCCAGCACGATGACATTTGCGAGTTGGACGAGAAATCCATGGCAGCGGCGGTGGGCAAGAGAAATTCTCTGGAGGATGCGCAGCACAAGCTGAACGAGATCACGAACATATTGCCCCTGGCCGCCCAGTCGCGACTTCCCCTGCTGCCCCTGAATACCAGTTCCGAGGCCTACGACAGTGGTCATGATTCCAACTCGACCCCGAGGACCTCCAAGCACTCGGGCATATCGCGGAGGGCAGAGAGTGGCTATCACAGCGTAGCCACCGTGAGGGATTCGGACGAGAGTAGCTTCGCATCCGGCATGTCCAAGGGTCAGCGGCATCGCATCACCGTTTCGGGAACGGGAGCAGTCACGTCGGCGGGCATGGGAAACTACCAACGGCAGTGCCACAAGAAGCGACATCGGCAGGATCACGCAGGCAACAACAAGGGCCTCTGCAATTGGCTACTGACTCCCTTTTCCTGCACTTACCCGGAGACTGAGGGTGAGATCAGCGATTTTTAA
>ReannCDS00021
ATGGGAGCCACAAGAAGGCAGGGGAGTGGATGTGGAAGTGGACACAGGTGGCTCTTGGTTTGGATGACGGTGCTGCTCCTGGTCGTCCCGCCGCACTTAGTCGACGGCCGGTACCTGCCTACAAGGTCGCATGGCGACGATTTGGACAAGTTGCGTGAACTCATGCTGCAGATTTTGGAGTTGAGCAATGAGGACCCACAACAGCAGCAGCAGCAGCAACACCCACAGCTGCGTCTGCACAATGAGGCCACCAGCAGCAACAGCAACAGCAACAGCAACATCAACAATCCACGCGTGTCCAACGGCAACTCTAATGCCGCCTGGCTGCAGAAACTGAGTGCCATGGGTGCCCTGGACGAGTTGGGCGGAGATGGACCCCGATTCGGAGCCAACTATGGACGATACTAA
>ReannCDS00022
ATGAGTCTGCCTCAGTTGATCGAAGATCTGCAGCGCCTTTCAGAGGATCAGGATAGTGCGGATGTGGTATTTATTTGCGGAAGAGATGAACGCATCTATGCCCACAGATTAATGCTAATGGCTCGTTGCAAGAGTTTCAAGACTGCGAAGAGAGGTGAAGTGTGTCGAATTCCGGGATGCACCGTTTCTCCTGCAGCCCCAGGAGCTTCAACTCCAACTACGATACGACTGCCCCACGTAAATCCGGAACTGTTTAGGCAGTTTATATTGTACGTCTACACGGCAAAGTTGGTTCTTCAGGACTCCCAAGTATTTCAAATGATGATGATGGCCCAGGATATGGGTGTGGTTGAGCTGCGCACGGCATGCGAAGACCACGTTATATCCACTTTATCCGTTGATAATGCCTGCACATTTTTAACTGCCGTAATGGACATACACGAAAAAGCAGGTGCAAAATGTGCTGCCTCGTTTATGGAACGCTGCATCATCTTCATAGGCGAAAATGCCAACGAGTGTGTCAAGACTAATGCGTTCCTCACCTTAACCAAGGAGGCCATTATCAAGATCATTTCATCTGACTATTTCTGCTTGGAGGAGGAGGAAGTGTGGCGCTGTGTTTTGTCCTGGGCCAAGTACCAGGCAGGAGTAACCCAACCAACTGCTCATTGGACTGAGGAAGAGCGTGCTAGGGTCTGCCAGCATTTAAGTGGTGTTATGGGTCACGTACGTCTGCTTCTCATCGATAGCCAAGTTTTTGCGGAGGAAGTGGAACCCACAGGAGCTGTACCCATGGAGCTATCCCTAGAACGCTATCGCTATGCAGCTTTGCATGCCAATAAAATGATGGATAATGACAAAAGACTTCAGCCCCGCTTAACTGTAGCGCTCAACATGTTTCCTGGTTCCCAAATTCTGAAGAATGACAACCTACCACTGCAGACTGTACTCAATAATTGGTGTGGGGTGCCCAAGCAATCGTGGAGATTGGTTTTTCGAGCATCAACTCACGGCTTTGATTCTGGCGCCTTTCATCGTTATTGTGACGGTGTGGCTCCCTGCATGGTTATTTGCTTGGGATCGCACGGAGAGATCAGTGGTGGCTATACAGACGTGGCCTGGGCCAAAACGAGTCGAAAAGGTGGATATGTTCAATCCGAGCGGGCCTTTCTTTTTGCTCTGAACCCTGCGAATAGCGAACAACCAGCCAAGTTTGACATTTTAAAGAAACCCTACGCGATCTGCTATCACCCAGATTGCGGTCCCATTTTCGGCGCTGGAGCGGATCTCCTTATTTCCAGCAACTGTAATACCAACATGGACTCCTATTCGAATCTTCCGCATTCCTACGACGGAGCCAACGCTGCCCACCTGACACTCTTTGGAGACTACAACTTCACCATCACCGACTATGAGGTTTACACCCTAGCCTCGCCTGGTGGAAGTAGCACCAGTGGAACAAGTCACACCAGCAGTCACAACCAGAACTTATCAGCAAATGGCCAAGCTCCTGGGGTGCCCACAAAGGCGAAATACGATAGATACTAA
>ReannCDS00023
ATGGCCATGGCGAATGTGGATAAGGGCGAACTTATGGATCAGGTGAAGCAACAGATTGCTGTCGCAAATGCTCAGGAATTGCTCACACAAATGACGCAAAAGTGCTTCAAAAAGTGTGTCAATAAACCGGGAACTTCTCTCGACTCATCGGAACAGAAATGCATTTCCATGTGCATGGACCGGTTTATGGACTCGTGGAACCTCATCTCTCGGACGTATGGCCAAAGATTACAGCGCGAGCAATCCAATTTCTAG
>ReannCDS00024
ATGACCGAATACGTGACGCCCATGATCAGCACCGTCTTGAAGAAATACCAGACGAGTGCCACCAAATCGCTCCAGGGTCCAGGACACACCCTAACATCCGCCGGTGTCCTTGATATTGCCACCAATGGAAGAAGCGACAGTCCTGGCTTGGGCTTGTCGAACGGAAAGTGTCAGGCCTCCTCGCCAGTTGTGGCCCTGATAAAGAAGGAAATACTCAGCTCGCCAGAGCCCCAGGAACTCCATCATGAGTGCTCCTCGAGGGGCACGCCTCCTCAGATATACCCACCCGCCACGCCCCCCCGGGAACTCTCGCAGCCGATTCTATCCGTAGCGGATGCGGGGTGTGGAGAACTCTACGAGACGAAGCTGGAGGGAAAAACCATAGGATGCTTTTCCGTGGGCGGAGAAATGAGACTTTGCCTGCCCCAGTTTCTCAACAATGTCCTGAACGACTTTTCCCTGGAGCAGATCAACAGGATCTTCGATGAGCTGGGCATATACTGCTCGCAGTGCACGCCCGATCAGCTGGTGGAGTTCAAGGCCGCCAAGATCCTGCCCTCGGACGTCAAGGCCAGCGGGCTGATCACCAGAACCGACGCGGAGCGACTTTGTGCGGCTCTGCTCCACCGATCGGACCGGAATAGCTACGTCCCGATCGAGAGCCTGGCCAAGGGGGCGCTGAGCTTCCACGTCTATCACAAGTGCTTTGGCAAGTGCGAGGGCATCTGCACCCCCGACATGTACTCGTACCAGAAGCCGACCTGCATCCAGTGCCTGGAGTGCGACGGCTGGTTCTCGCCGCAGAAGTTCGTGGGTCATGTGCACCGGAAGTTCGAGAACCAGACCTGCCACTGGGGCTTCGACTCCCGCAACTGGCACGACTACCTTCATGTGGCGCTGGACGTCGAGAACCGCGAAAAGTACCAGATCGTCCTGGACCAGCTGAAGGAGGTGGAGGTCAGGGAGATGCACAAGCCGCAACGGGAATTGGATCACAAGAAAATAAAGGCGGACATGCTCATGGATGACGGTCTCCTGGGCTCGGGGCATGTTCTTGGGTTGGCGGGCCATCCACATGGCCTGGTGGGCGCCTTGGCCCCGCCCCCGCCACCACCGATGAAGCAGCCGCAGATGGACATTCCCAGTGGCAAGAAGCAGCTGCAGCAGCTCAAGGGGGCGTCGTCGGCCGCCTCCACGTTCGAGTACCACTATCAGTTCATGTGCGCGCACCTGGAGAGGGAGCGAGAGCACCTGCCGCACACGCATCCCCTGAGCCACCAGCATCGGGCCGTTCTGGTGGCCCACCCACATGGGCCGCATCACCACCCACCACCCACGCTGAACACCGCGTCGGCCTTCCGACCTTGGGGACCCACCAACTCCAAGGCCTTCCTGCACGCATATAACGCCACGCTGTCTTCGCTACCCTACGCCTGCCAGGAACCACCAGAACTCCAGAATCCGGAGCGGGTCGTGCGGAGTACGGACAAGAGATATGCGGAGAGGACCTACCAACCCAACGTGGCCTTGGCCCCACGGAAGAGTATTCTGTCCAAGGAGCGGGACAAGGACAGGGAGCGGCTGGAAAGGGAGGCGATGGTGCGTCAGAGATTGAGGGAGAAGGAGACGGATCACCAGGTGGTGCACATCAAGCAGGAGCGATCGCAGACACCCCCGCCACCCACGACATCGCCACCCGAGGTTCTGGCGGCTCCTCTGGACGTCGTGGAACCACTACACACCTCCTCGAGTGGCAGCAACTCCCCGCTACCCGCCCACCTGCCCGCACCACCAGCGACTGGACCACCCAATGCTGCCGGAGCACCGCCAACACCCACTAACCTCCGAAACATGCGCAGTCCGGAGGAGTTTTCAGCGGGAGGCAGCAATGAAATTACCTCCTCCACGTCACCACACCATCAGCAGTCGTCGCACCACCAGGTGGTGCAGCAGCCGGCAGGAGCTCAAGCTCCGTCGCAGCACATCATAGCCACCGTTAATCAGCATGCCAAACTTTTGCCAAGCTCCAGTTCCCTGCCAAACGGCAATGGAAGTTCATCGCTGGCAGCCACAAACAACGAACCGAGTCGGATCAGGATCAACAAGAACCTGATGAGCCACCAGCCGGTGGTTGGGGTGAGCGGCATTGCCCCACATCACAACCCGCACCACCCAACGCACATGCATCACTTCAGCCATGTGTACTACAAAAGCCAGGCCTCCTCACCCACTCAGTCCTCCAGTGCTGGCCTGAACTTGAGTACCCACTCATCGAACGTGGTCAGTTCGCCCCATCATCCCAACCATCAGAAGACCCAGCATAGTTTTGGAGGATCCGGGATCCATAGCCTTAAAAATGGTAAGACCCATTTGGGCAGCGAATTCGAGTTGTCCACGGACACTGATGATACGGACAGTCTGAACGGAGAGCCCGACTCGAGTGCCATGCTACCACCCTGGGAGCAGGCTGTGGAGTCCCTGAGAGAAACTCGACCCAGGGACCGGGAGAGAGTACTCAGCCTACTCCAGAGATTACTGCAGGAGAACCATCAATACCGGTATAATAACATCCAATTGAGTGAACTGCTCCACAAAAAGGACGTCCATATAGCCGACCTTACGGAGCAACTTCAGAGATATCGCAGGCAATACGAGGAGCAGGTCTGCAAAGTAGATCTTCGAAAGATGCCATTCAAGCCGCAAACCACCCGGCTGGAGGAACCGGTGGAAGAGGGTCGGGGAGATCCCGAGGAGGACGAGGACCTGGAGGAAGAGGAAATGGAGGACAGGGCTAATAATAATAATCAACAGGAGCTATCTCCCCTGATAAAGCCCCCAACAAATGGCCTGCGACGGAGTGCCACGCCCCTAAACTGTTGTGTGAGTGAAGGGGATTTTGAAAAGCTAGAAGAGCCAGAAAGCAAAAGAATAAAGCTGCAGCCCGAAGAAAAACCTGAGGACCGGCAGGTGGAAGAAGAGGAAAGTCCCTCCAATATTTCGGAGCCAAGCGATCTGGAAAAAAACCAAGAAAATGGCGAGAAAACCCCCCCAAACAATAATCTTAAAAGTCCCCAACCCAGTCAAACATCCAGCGATGAGGACATGGACGAAGATGAAGATGAAGACGAGGAGGATGAGGAGGAAGACGAAGAGGTACAGATAGAAGCCCCCCACAGTAGTGCTTTGGCCACGCCCCCCACGGCCACAACGCCCCTTTCGCCGGACTCGGCTGCAACTGCCGGACAGTTGTTCGATAGTAGCAACAGCAGCGATGAGTCCTCGATGAAAAAGGCCCAGATGTCCACCTGTCATGCACTGGAAAAAATCAGCAGTCATGTGGGCAGTGAGGAGAACCATCAGACGCTCGAAGAAGAAAGTCAGGAGGGGGAGGCGGAGGCAGATGAGAATCCAGAGGAAGACGAATCCGATGACGATGAGATGCCCCTGCAGCAGCGACAGCAGCAGCAGCGCCAGCGGGTGGGCCCTCAGACCGTGCTCAGCGGATCAGTCCCCGTCGGACACCACCAGGCACCACCACATGCCCCCATGGCCACCAAGGCCAGCAAGAAGCAAACGCCACCAGCACCACCCACTGCAGCCACATCCACCACAGCATCAGCAACAACGAACTGCGAGTTACAAATCAAAAAGGAAATAACCTAG
>ReannCDS00025
ATGCAGTCCATGGCCAGACAATCTGCGCGCGCTCTTCCCCAGATGGGCAAGCAAGTGAGCTATCTTTCGACGAGCGGAGCCTGGAGGGCAGCGCCCGGAGGCAATGATTTGGTGGTCGAGATCAAGGAGCCGAAGACCCCCACCGAGAAGCTGATGGCCTTCCAGAAGAAGCTGCGCGCCAAGACGCCGCTGGGCAAACTGGACGAGTTCTCGCGCCATCCCTACCAGGAGAAGGAGCCCCTCAAGCCCTGGCCGAACCAGACCAATCCGTATACGGGCGAGATCGGCGGACCCGCTGGACCGGAGCCCACGCGATACGGCGACTGGGAGCGCAAAGGACGCGTCTCCGATTTCTAG
>ReannCDS00026
GGCAGCGGTGGCTGATGGTATGGCGGCGGCGGCGCAGTTTTTGGCCATGCAGAACCCGCCACAGCCGCAACAGGCGCCACCTGTACAGGCCATACAGGAGGACCAGCAGGCTACTCCTCCGACGCCACCACCAGCGCCGCAACAGGAGCCTGTGGCGCCAACACCACCTCCACCTCCGGAAGGCAAATGGACGTGGAGTCCAGCGCCGGCGCAGGAGCATGTGGCGCCAACACCACCTCCACCTCCGGAAGGCAAATGGACGTGGAGTCCAGCGCCGGCGCAGGAGCATGTGGCGCCAACACCACATCCACCTCCGGAAGGCAAATGGATGTGGAGTCCAGCGCCACAGATGCCGCCACCACCACCACTTCAGGCGCCACCGCCAAAAGAGGTGGTGTTTGAGAAGGTGTTGGTGGAGCCGGAGGCCCAGGCTGCCATCCCCCGTTGGCCCCCATAA
>ReannCDS00027
ATGTCGGAGGAAAATTCATTGATTGAAATTCCCCGCAGCGACTGGACTAGGCTGCGGGATTTGTATGTCAATAAAGATACCGATCCCCATGGCCACTTGTGCATAAATAATTTTATCAAGTGGGTGAAAAAAGATCCAGATCTGAAAGTTACGTTCTTATCATTAAATGGCGACTGGCAAAACGATGGAACTTTTGTCTTAACTGTTGATTTCGGAACACCTCTTAAGCATCTATACTTTAACACTCTTGGCGATAGCTTGGATCGTGTGATAAGAGCCCTAGAATGTCTTGATTCCTTTGAGAAGAAATATATCTTTTTTGGATTTAGCTCTCGAATGAAGCCGGCGGTAGATCATATTGGCAGGAAGTATTACAGCAACAAAGAATTACTTGTTGATGAAACCATTTGGTATAGTGCAAGCAAAGAAGTTATAGATACTTTTTGTACTGAGGCCCCTTCTGGCATTACTCTCTTGAACTTGACTCTGGAAGATGCAGAAACCATTAATGAAATCTGGCCCCATCGTTCACCCGGCTCAATAAACTTTGTTAGAAGTTTAATAAAGTATAACGTAAATTTAGGGGCTTATGATGACAACGGAAAATTGGTTGCCTGGTGTTTGAGATTGCCGATTGGGTCCTTGGGTCTGTTGCAGGTTTTGGAATCACATAAAGGTCTCGGTCTGGGCAGCTTGATGGTGAAATCTATGGCCAAGAAGATATCCGCACTAGGAGATCAAGTTGTGGCCCCAGTTGTCACCCAAAACACGGCCTCGAGGAGCATGTTTGAGAAAATTGGTTTCCAAGCCATAGACACAACCCATTGGGCTTGTTGA
>ReannCDS00028
ATGCGCAATTGGCTGAACGTATGGGAAAATCCTTTCCTTAGCACTCGACCTTCATCAGATCATGAAGATGTCACGAGCTCAGAGGTTCTGAGCGTTGAGAAAGTAGATCTCTGCCTGGACGACAACCATGATAATCACCACACTAGTCACTTCTACTCGGCAACTGAAAAGGAAGCCCTGATCGTGAGAAGAGGAGAGCCTTTCAAGCTAAGGATCAATTTCAACCGAGACTACAGACCTAGCAAGGATAAGCTCAATCTTATCATCAGCGTGGCGGATGACGCCAATTCGAGTCCTGGAAAAGGAACCCACAATGCCCTGTTGCTCCATGAGACCATTGATAATTTGGGGGAACCGACGGAATGGGGTGCGGGGATTGTATCGCATGAAGGTCAAATGGTTACTTTTCTGATCAAATCGCCATCAAATTGTCCTGTAGCGGTGTGGAAACTGGAGATCGACACTAAGCTGCTGGGCGGTGGTTCGAAGAGCTATCCCCTTCCTCTGCCCATCTATGTCCTTTTTAATCCCTGGTGTGCAGATGATCAGGTCTATCTCGAGGACCGTGACCAAAGGAAGGAGTACGTCATGAACGATACCACTCTTATCTGGAGAGGATCCTACAACAACCTGCACCAATCGGCTTGGAAAATCGGACAGTTTGAACGATACGTGCTGGAGTGCAGCTTGAGTGTCCTTGGAAGTGTGGCTAAGATCCCACCCGCCTTCAGAGGTGATCCTGTGAAAGTTGCCCGTGCCTTGTCCGCCCTGGTGAACGTTATCGATGATCATGGCATCCTGGTGGGAAATTGGACAAACGATTTCTCGGGTGGTGTTGCACCGTTTAACTGGACCGGTTCAACGGAGATCCTTCAGGAATTCTACAAAACCAAAAAACCGGTAAAGTACGCTCAATGCTGGGTCTACGGCGGTGTCCTGGCTACCATTGCCAGGTGTCTGGGAATACCGGCTAGGATAATCACCTGCTTCTCATCTGCTCATGATACCCAAGCCTCTTTGACCCTGGATTATTTCCTTGATGAGAATAACAAGAATGTGGGTAATGAGAGATGTTGGAACTTTCATGTATGGAACGAATTGTGGATGCAGCGACCGGACTTGGGAGATGGAAAACATGGTAAATTCGATGGCTGGCAGGTGGTAGATGGTACTCCGCAGGAGACTTCCGATAAAATTTATCAACTGGGTCCCGCACCCATTTCATCCGTGAAAAATGGTGAGATCCAAACACCCTTCGATGTTGGATTTGTTTTCGCGGAGGTAAATGCTGATATTGTTTATTGGCGCTACATGGGCCCCAACCATCCGATCAAGCTTATTAACAGGAATATCGATGGTATAGGTAAAAATATCAGCACTAAGGCTGTCCTAAAATGGGAAAGGGAAGACGTCACCAATAGCTACAAATATGCAGAGCGTTCCAAGGAAGAGAGAAGCACTATGCTCGAGGCCCTAAAACATTCCAGTAATGAATTTACCAGATACTATCTAAATGAAGATTTTAATGATGTAGAGTTTGAATTGGATCTAAACCACGACATCACTATCGGGAAGGACTTCGGTGTCCTCTTGAAGCTGACCAATAAGAGCGAAAGTCGAACTCATGTGGCTACTGGAACTATCCGTTGCGATGCCGTTCTGTACACCGGAAGGGGTGCAGAGGAGGTCAAGGAATTGTGCTTCGATTTAAAACTGCAACCCGGAGGCAGTGACCACGTTCGCATGGAGGTCAGCTTTAAGGAGTATTTCGAAAAGATGTCCTCCCACGCATCCTTTCACATTACAGCAGCCGCCAAGGTTAAGGACACCGATTTCGATTACTTCAAGCAGGACAATTTCCGGGTTCGCAAACCGGCCATTAAACTTATTTTTGGAGAGGATGACATCGAGGTCAAAAAGGAGATGAAAGTGACCATGATCCTAGAGAACCCGCTCCCAATTTCATTGCAGGACGGTGTGTTCATCGTGGATGGACCGGGCTTCAAGCAGCCTCTGAAATTCAAGATCGGAGAAACAGCTGTGGGTGAAAAAGCGGTAGCGACATTCAAACACACTCCCCCCTATGCTGGGCGTGGCACAATGGTGGTCAAGTTCCACTCCGTGGAGCTAGATGATGTCGATGGCTACATAAACTATGATATTGCACCTCGGTCGTAG
>ReannCDS00029
ATGTCGGGCACTTCGCAAAAATACAGGAACTTTGTGGCGGAGCCAATGGGCAACAAGTCGGTGACAGAATTGGCCGGAATCGGCGAAACCCTCGGCGGACGCTTGGCGGAAGCTGGATTCGACAAGGCCTACACAGTCTTGGGCCAGTTCCTGGTACTGAAGAAGGACGAGGAACTGTTCAAGGACTGGATGAAGGAGGTGTGCCACGCGAGCTCCAAGCAGGCGTCCGATTGCTACAACTGCCTCAACGACTGGTGCGAAGAGTTCTTGTAA
>ReannCDS00030
ATGGATGCAACTTCAGTAATTACGGGAGATGTGGATAAAACACAGATACCGCCGCTGAATCAGAAGCGCATCCTGGCCTTCGTCAATCACTTCCTCGTCAGCACTTGCACCTTCCTAAATGAATTTGCCCTGGGCTGTGAGACAAAGTTTGTGGAGATGGAGCGGCAACTACAAAAGACGGAGGCCGCCCTCATCATCCTGGAGGCCAAGCTGGCGTCCATACCCACCGAACACCATGTAGCGGACGAACCATCCAGGATCCCAGAGCCATCCGAGGAACTCAACGAACCAGCTCCAATACTAGACTCTAAGGTGCCATCCGCAGACAGCCAACCCGAACCGGAAGATCCGCCTGAATGCGTCGGAGTGCGTGCTTGCGATGATCTGCGCTACAGGAAGTTCTTTAAAATGGTTCAAGTGGGAGTCCCCGCGCCGGCGGTCAAGCAGAAAATGAAATCAGAAGGCCTGGAGCCACGAATTTTGGATACGCCCAATCTGATCCTGGCAGACGGACTGCGTGAGTGA
>ReannCDS00031
ATGGAGGGAAGTGCAGATCCACAGAAAAACCTTGATGGGAAGGAGCATGCCGAGTTGGACTTCGCTCCCTATATGAGCTTCCTGCCGGACGTACTCCCGCACAGAAACAGAACAACCAGTAATGCTATCTCCGATGAGCTCTCGAGTGATGAATCGCTAGACTCCTCCACCATCAGCTACATTGATAGAGGAGAAGAGCCATCTCCAGCCATGGCTATGTGTAGGATGCTAGGCAAATTTCTGCAGCACCAGCAGAACAACCCCGTTTCCCGTCCGAGGCCCATTTTGGGTTATTGGATATCGGAGCTGAACAGCATGCGTCCGGAAGATGCCGCTAAAGTAGAGAAGAAAATGACTATGCTTCTGTGGGACGAGAAGGAAGCTTTAAACTATTAA
>ReannCDS00032
ATGTCGGCCCACAGCGGCGGAACGGATTGGAATTCCGTGGTTAAAGCTCTGCTACTAAACCGTACAGGAGCCCTCAACAAGAACGAAGTAGTTAACCTGCTAAAAGCGATCACGCGATGCGAACATGATTTTTTCGAGGAGGAAAGCAATTTCACCCAGTTTTACACGGCCTTTGCGGCCCTGGCGGCTGACAAACTTATGCAAATCAAGACGATTTGCCAGACGCAGATATGTCAGCTGCACGATGCCACCGCCGTGCTCATCCGGTTCATCCTCTACAGGCTGCCCAGGGTATCCGTGTACGAGACCAAGTGGCTCCTGGGCGCACTCAAGATGCTCTGCGAGGGCCGGGAGAATCCCCCATCTACATCGACGGCCACCTTCGACTACAACGCTGTGGCCAATGTCCTGAAGAGCTGCAAGCATCCGGAGTCCACCACAAAGAGCATAATGCCCAGCAGCAGTTCCTCGACCAGCGGATCGAGCAACGACAAGGAGTCGCCCAAGTCGGAGATCAAGCGATCCAGATCGGACCTGTCCTCTGTTATCCTGCAGCAACTGATTGCTCCTCTGGAGCCCGGCAAAATGACATGGGTTCCCCTCAGCGAAGAGGTTACCGACTGCACTGAGCAACTCCTTGCGGCCAATGTGGAGTACTTCCAGGATCAAAATGGAGTCGACACCTTGCTGGACGTGTGCGTTGGCCTACCAATACTGAATCGCTACCGATCAAAATATTTGGAGACCATCAACGGCGGCAAGCCGCTCTATTTGCCTCTGACGCAAGTGGAGGGCACCACTGTGAAATCGAGCATGAATCACATGCTCACTGATCTCACTATTTTGAGTCAGGCTCATGCCTTGATTGTGTTGCAGCCGCTGACTCCCAGTCGAATTGAACGGCTATCGATGTGCGGCATTGCTGCCTTATACAATGCAGTATTGACTTCGATAGCCACCAGTGTTCTCGGAATGAGCCAGGCCGGCAGCTCCCAAAAGCAGCAGACTGCATCCACTAGTCAAGGGAGCGGTGGAGGCGGTTCCAGCTCTGGGCAAACCAACAAAGACCACGACGACTTTGAGGAGCAGGCCTGTAACATAGTGAACAAGGCTCTAGAGATATACTCAAATATTGGCGATATGTTTAAGGCGTCGGCCCGGATTCATGTGTATCAGAACCATCTCTGCTATGGCAGCTGGCTGCTTATTAGCGGTATCCAAGGAGCAATGGGCGCCTCCGGAAGTGGTGGAACAAGCTTGGAGACAGCGTCCAAATCGGCAACCAAAGCTGCCAAGACAGGAAGTGAGGCTGGAACCGCTCCTACCACACCTATAGCCAGAGTGAATCTATTCAAAGTCCAGCAAGGATTTGGGGAGCTCAATGCAGCAATTGCCAATCACAGCATTAAACTGTTATCTGAGTTAATTGAAGATCTAAAGATTGAGTCCGCCTGTGGACAGAGGCCTGAATCCCCAGAGGTGCCGGAGCCAGCACAGTTCGACATCTTGCAAAACTATAGTTCGTTGGAGAGGATTGTCAGAGTGCTTAACACGGCCACGCTCCATCAGCTATTCACATTTCTGGCCACGGTGGCTTACCGCAAGGCCTGCACCTTGAGACGCGCCTCCGCAAAGGATCGCACGGAATGCGAACCCATAAGCTACTCAGATTCTACCACCTATTTTAACGACTCTCTCTCCTGCTCTGACAATTCGGAGGAGGACGACAGCGAGAGCTATCTGGGCCACTGGTTTAAGGAAACCCTTTCCCCAGAAACACACGACGATAATGCAAATACATCCACACAAGAACGTGGAGAACAGAAAAGCGCCCTTGTCCCCAAACTGGATGAGCCACATGAATATTTAGATTTGGCGGCCGACATATTCTGTTTCCTGGACCAATTTCTAGCCAACCGGCACGCATACATGCAGCGCTATGTAAAGGCGGGAGTCAGTGATCAGCAAATGCTGTTAATGGCTAACATAATCAAGGATTTCGACCGGGATGTCATGCGAAATGAGTGCGAACAGGGGTCGGGAAATGCTCCAGCTGCTAATGCGGGAGCAGGATCATCTGTAGTGACTTCTACCAAGTGGCAAACCTCTATGATTCGCTTTTCGGGAGCTGCTGGACGCTATATACACAATTTGATATCCACTTCGCTGCTTTCCGAGCAACTACAGTCCAATCTGTTGCAGCACTTATCCATATCACCGTGGTCCACCGATACGAGCACCTGGCCCCTGCAGGTTTACCCAAGTACCTTGTCAGTACTCGTGCAAATCCTATTGCTGAAGCCCACACAAGAGAAGGAGGCCGCGTGTCTATCTGTGTGGCATCGGCTGATTAATACTTTGGTTGAGGGCGTCTGCTCCTGGACTGCCGCTAGTGATTCTGACTACGAAGACTTAAATATAGAGCATGCCCAACTGCTTCTTTTCCTATTCCACTCGCTCAACCTGATGCAAAAGAAGTCCATTCTGCTCTTGACAGCTGGAGGAGTTATCCGCTGTGCCGAAGTTTGCCGTGGAATCAGCGGGGATCGACCCGTAAGAAACAGCCAAATGATGCTGTTATCCCGCTTGCTTCTATTTTTGGAGTATCTTATGAAGCATTTGTACAATGCCCCTCCTGAGTTGCTGGACCAGGTTCGCTGGAATCTGTTCAGCGTAAGCAGCATGCCGGAAAGCCAAAAGATCACGGATCTGCTTAACAGCCGAACCAAACTGAATTCCTATTGCCGCCAGGATATTGAGGAAAAGTTCCGAAAGTCAGCTGGTGAATATGGATCAGCAATTCGCCCAACTTTTTATTCTCTGGTTATGGGCGATCCCGAAAAACCCTATTGGGCGCAGGAATTCAAATTGGATGGCCTGGCCTGGAACTTTATCCTCTGCACTCCAGACAAGCTCAAGTATCCGCTACTAGTAGATGCCTTGACTGACATACTCTCCATCACCGATATGTCTGTATATTCCAAAGAAAAGGAAAAAGAAGCAAGCATGCACAATTTGTGTGCAATGCAGTACTGCTTTAGCATTGCATGGAAGCTAGTTTTGGGTCTGCCGCCCTCTACGTCTCACGTAGAGTCCCTGAAGGCCGAACGCTCTCCCAACCTGCATTCTCTGATCTGGAGTATTCGCTGCCCACTGTCCAGTTCACACTACCTGGTGGTTAACAGTCTTATCAAGCAGGGAATGTATACTCAGTACGCCGAGACGCTGTGGAATCAAGTGGGCGATATAGCGGCCGATATGAAATATAGTCTGAAGCAAACCATTCTTGGTGTGGAATCGTTTAATAGTCAGATGAACGGAAACGCGGGCACTCCAAGGCTCTCCGATCTCATTCTCTTTGATTCTTTGGTGGCCCATATGCATGCGGTGGCTTGGGCGAACAAGGAAGGCTACAAGTGGCCCCGAAAGGAGAGCGAAGATGCTTCCAGCGATCAGTCCTCTACAGCGGGTACTTCTTTAACTAGCACGCCCAACGATCCCGAACTGTATTCTTCGAACGAGTCAATCGATGAGCAAAAGTCAAAACATGAAGAGGAGGGAAAGCTGCCTAGTGATCTGCAGAAACATAACCAACTGGTAAACGAGCTTATAGTTAAGCTTATGAATTCCTACCGCCTGCTTTCGGTCATTGTACGTGGTCAGATGCTGAAGCAATTGTCAAGTTCGACACCGGAGCAAGCATTGAATCTGATTGTTCCCATTGTAAGCGATAAGCCAGCGATAATGTTGGAACTTCATGCGGCCTTTCTAAAACTCCTGCCCAATGAGGATAAACAACTGATAGCAAACGAATGGCCTAAGTGCCTAATGGTCAATGATTCCGCATTTGATGGCAAGCAACATCCAGTGGAGCCGTACACCTTGAACGTGATAGATGCTCATATAATAGAGCTGACACGAGGAGCCAGTTACTCTACCCTGCACACTCTGAAGCACTGCTTAAAGTCAATCCTTCAATTGTTTGAACTTCTGCTCCCACATTGCTCTGCCAACACTGAGGTGGAAGCCCAACTTAAGCTTCTGTTAATCTCCTCAATGCTGGACATGCGAACTGATTACTTGCAAGGCCAAAGCGAACAGTGCTTACGGGAGATCCTCAGCGGTTTGACCTTAGAGGCCCAAAAACTGCTGCTTTTTGAGCACATGATTGGATATTGCTATCGCATGCTGAAAGATTTTGCAACCGAGCTTAGGCAGCCACAAACTGTGGCGCATGGCGGCGGAGCTCCTCTAGATCAGGATCGTGCCATGTTTAATGAGTCCATGTTGTTTGCCGTGCTCAAAACCATGATCAAGATGCTGGAAAAGCCCGTGGCGGTGCAAGCCATGCGACAGTTTTTTAAGGATCAGAAATCTGGGAGTCTCACAACACTTCTGCTTTCATTCACCGGCACCAGTCTGCCCGTCAGCTATGCGCGCAAGATGCTGCAGTTTGTTGAACGCCTTTTCCAGCAATCCTTGCAACCAGATTCCCAGTTTCAACATGAGGATCTGGTTGAGTGCTTTTCGGAGCTAGCCACTGTTGATGTAGCTCGCTTAAAGCTCTGGTTGGCCCACATTATCTATGGACCTAACGTAAGCACGGAAGTAAGCACCTCAGAGGCATTGGACACCACCTGCCGGATGCTCACCAGCATTTTGCAACCATCAAGCAGCTCTAGCAGCAATGCTCAGACTCCAACTAATATGGCCACCGTTTCTGCTATGCCGAGTATCTCCGACCAGTTGGACCCCATGGACATTGACTACGACAGCGCAACTGCAGCGGGAGGCGGAGAAAGCGGCACAGGAGCAGGAGGAGCTGCGGCCAATACCTCTCAGATTCTGAGCTTGTGGCAAGCGGCACAACCAAATCCGTCAGAAGACTCCTCGCAGGCTTGCGATCACAGTGGAAGCGAACGAAATGGAGCGCTTCTTTTGAGCTTTGTCAAGTCCTTGGTGAAAGATCAGAGCAAAGCGGCACAGATTGCTCCTCCATTGTTCCAAGCTTTGCTGCAGCTGGGACAAACTTTAATATCCCCACCACAAGATGGCTGCGATTTTGCTGATGTACTCCAGATAATGATAACTCTGGCAGATGCCAGCCCCGCACGAGGCCATGTCGCCTTGTTTAATACCACGCTTCTTTGGCTGGAACTGGCCAAGTTGCAACTACCGGACAAGCATCTAAAACATGCTGAGAATGTTAGCGCCCAGCTGCGCTATCTTAGCGAACTCCTGCAAAGTATCGGCTACCGTGGTAGTCGGCAGCACATCCCGCCGTGGGATGATGAGCTGCAGACGGATATTGATGATCTTTACGATGAGCTAGCCGAGGAGGGCGAGCAGGACTCGCTGCTGGATGACTCCGACGAGGACACTTTAAATAACAAGCTGTGTACCTTCTCGCAGACGCAAAAGGAGTTCATGAACCAACACTGGTACCACTGTCACACCTGCAACATGATTAACACAGTTGGCGTGTGCTCAGTGTGCGCGAGGGTTTGCCATAAGGGACACGATGTGAGTTACGCCAAGTACGGAAACTTCTTCTGTGACTGCGGAGCCAAGGAGGATGGATCCTGTCAGGCTTTGAGCAGGCGGCTTGGTAGTAGTGAGGTCAGAGATTCATCCGGAATGGGTAGCTACCTACCGTCCCACATGAGCTTACTGGCTGGAAAAAAGAGGAGCAGCCCACCGGTTACTCAGCCAGTACCTGCACGAAAGGATTCCTTGACTAGCGAACGAATCGCGGTGCTTAGCAAACTTTTGGAACCTTATCGAGAAACTCTTCAGCACCAGGATCAGTGGCTGTTGGTTGTTAGATGTATCCTGGAGTACTTTGACGTGTTGCTCCCATCGATAAAGGAAAACTGTACACTGTACTCCATTGTCGGCTGCCATAAGAGAGCAAGAGCGGCATTGGAGCGACTTCACCAGCTCGAGCAGAGCTTCCAAGTGACGGATCAACTTATGTTTGCCACTTTGGGCTCACAAGAGGGTGCCTTCGAAAATGTGCGGATGAATTACTCTGGCGATCAGGGTCAGACCATAAAGCACTTGATATCTTCTGGAGTGGTCCGCCGTGTTGCATTCTGTTGCTTGTCCTCGCCACATGGACGACGTCAGCAGTTGGCTGTGTCTCATGAGAAGGGAAAAGTGACCATCCTTCAACTCTCGGCACTGCTTAAGCAGGCTGACGCATCCAAGAGAAAGTTAACTTTAACGCAACTGAGTTCAGCACCCATTGCCTGTACGGTTCTCTCCCTGGCTGCCAATCCCTGCAATGAGGATTGTCTGGCTGTTTGTGGCTTGAAGGAGTGTCATGTGCTCACCTTTTCAAGCAGTGGCAGTACCAACGAACACATTGTGGTGAGTCCCCAACTGGAAAACGGAAACTACATAAAAAAAGCTGTGTGGCTACCCGGCTCACAGACTCTCTTGGCGATTGTCACCTCTGATTATGTAAAGATTTACGACTTGGCAGTGGATACATACAGCCCGAAGTACTATTACCTAGTCGCCGTAGGCAAGATTCGAGATTGCACATTTATGTACCAGGATGGCAACTACTATATGCTGAGCTTTGCCAGCAGTGGATACATTTACACTCAGCAGTTGGATCAACAAAGCCTGGCGGTTCATGGAGATTTCTATGTGACCAACACACTGGAGCTAAGTCACCAACATATCAAGGATATTAGTGGTCAAGTTGGTGGCGGTGGAGTGTCGATCTATTACTCCCATACCCTTCAACTGCTCTTCTACAGTTACTCCTCCGGAAGAAGCTTCTTTTCACCACTCACCAATGTTAATGATGGCGTGAGGGGAATATATCACCTGGACACCAATTCAGTCACCAAGTCTGCCTCAAAGGGTCCACTCCAGCCTTTGGTCCAGTGGACAGAGGTTACAGGTCATCCAGGATTGGTTTACGCCAGTATGCAGACATCGAATAACCCTATTATTTTGATGATCACACCTGAACGGATTTACCTGCAAGAAATCAAGGCGCAGTCGGCCAAATCCCGGATTATGGACGTAGTTGGCATCCGTCATGCGGTCGCCGGAATAGAGAAAACCACGCTTCTGCTGCTTTGCGAGGACGGAAGCTTGAGGATCTTCTCCGCACAACCAGAACACACTAGCTTTTGGCTCTCACCGCAAGTTCAGCCATTTGGTAATCAGCTGTACTCATCCACCTTAATGGCGAAGGTTGGAGTAAGTTCTACTCCAAAGTCCAAGACCAATGCGGCATCTGGAAAGTTGTCCAACAGGAAGGCAAGCCAACAGCAAAAACAACTTACGGCTGGAGGTCAGCCAGTGTTCCCAATTGACTTTTTCGAACACTGCAACATGCTGGCCGATGTAGAGTTCGGAGGCAATGATCTGCTCCAGATTTACAACAAACAGAAACTAAAGACACGTCTGTTCTCAACGGGAATGTTTGTGGCCAGCACTCGGGCGAATGGCTTTACCCTGGAGGTGATCAACAATGATCCAAATGTGGTCATTGTGGGAATACGAGTGTTGATTGGAACTCAGGATGTACAGCGTGCTCCTCTATCGGTCAGCATTTTGGGACGCACAATTCCCACACCGGTAAGGAGGGCACGCTGGTTCGACATCCCCCTGACCCGGGAGGAGATGTTCCAATCGGACAAGCTTTTAAAAGTCGTCTTCGCCAAATCCCAGGATCCGGAGCATGTGACACTACTGGATTGCATCGAGGTCTATGGAAAGTCAAAAGAGCTGGTGGGCTGGCCCGACGAAAGCGAGGATGCCAATGCACCTGGATCGAGTGTGCCACAAGTATCTTCTTCCCAAGCAAGTAGCGCCAACTTTGGAGAGGGCTTCAACTGCATTACTCAGTTGGATCGAATGGTCAATCACCTTTTGGAGGTAATGGACTGTGCGCTGCACCTGTTGGGATCTGGAGTGCCAACTCCCATCCGACAAAAGGCAGTAAAGACAGCGAGTGCGCTTTTGTTGCTGCCCACGCCTAATCCTGTACAGACGCAGGCCCGCTATGTGCTGGCCACGCTTTACGGAACCAGGGCAACCTACCACAGCTACAAGGATGGAGTGCTTTTACAGTTCGTTTATGGAGAACTGCAGGCTATGCAACCAAAGCTCGAGAAACTAGAATCTCTACAGGAGATCGATCCTGAGGCGTTCTACCGCCTAATTCTCCTCGTTCGTGGCATTGCCAACGCACGTCCGCAATCTCTAGCCAAGATCTGCGCGGAGAACAACTACGACATAGTACCAACCCTTATGGGATTTGTCTTGGAGTTGCACAAGGTTACGCCGGAGCTTGATGAGCCCATAAATATCGTGAAGAGGGGATTGTGTCAGGCGGAGACAATTGTTCACTGTCTCGTGGAGATTATGTACGGATTTGCCTTAGCCGATCCTGGTCAGGTTGGTCGCATGACTAAATACTTCATCGATCTGCTCAAGCATGATGCTAGTGTGATTAGTCACAGCGCCAAGGAAGCATTAATCTTGTTGCTGAGTCCGAGAGTAAAGCGCAGAAAGGTGGCCATAGTTACACCCCCGGCCTGTTCCACACCCACTCCTTCCACCTCCACCATGCAGACTTTACAAGCAGTGGCTGCCTCGACTGCTAGTGATATCATCGAGGAAGCAGCTGCCGTTGCTGTGGATGCTGCAGTAGGAGGTGGTGGATTACCCGACCCGAATCCGGACGCGGAAGGAGGTGTAGTGGAAGTAGGAGCAGTGGGTCAGCAGCAAATACTCAACCTGGAGGCCTTCATGGGTGGCGGTTTCCCACGTTTACTTGGTCTTCCCGAAGATGCGGACGATGAAGCCATCATGGACATTGCCATCGCTTTAAGCCTGCAACAGCATGGTGGAGATGCGAACGCCCTGCAGTCCCTTCAACAAGGCTTGGCTAATCTTCAGGGAATCCGTCAAGCTGCAGCCATGGCAGCGGCGTCGAACGCAGCGGCCAGTGTCTCCGCAGGTGGTTCGGATGACGATGAAGGTTCAAATGTAGCAACCGATGGATCAACATTGCGCACTTCCCCTGCAGAGCCTGCTGGAAGCGGGGGATCAGAGAGTGGGGGCAGTGGAGTTGAGAGTATTGGCGGTACATCCGCCAGAAGCAGCAACTTCGGAGACCACGCGAATGCTTCTCCTCCGCGTCAGGGTTCCGCTAAGGATGATCAAGAGCAACCAGGTCCTAGTGGGGTGGGTGGTTCTGGTGGTGTCGCTGGCTTCAGTGCCATGAGCAGCAGTGAGGATAACGAAATCAACGAGGACGATAAGCTCAGCAAGCTACATGATTTGAGGATTGCTGTGCTAGAGAGTATTATCCAACACCTAGGCACCTTTGACCTGTGCAATGGACTTCAGGCCATACCTCTTATACAGGTGATTCTCATGCTGACTACCGATCTTAACGGCAACAATGATCGAGACCAGCAGGTGCTTCAAGATCTGCTCAGTGCTTTGGTGGACTATGTGGAAATTGGCAAACGAGGAGCTGCATCAAGGATGGAAACGAAGTGTCCTGGCAATGAGGTGCGCCTGGCATTGCTTTCCCTTTTTGGAGTGATGATGGGCAAGACAAAGTCAAAGCAGACTGGAACCACATCGCCCCCGCATCAGTTCAAGGACAACAGTTCCTTTGTGGCTAGCACCACGGCTAATGTTCTCAGCAAGAGTGGAGCATTTGTTTACGCCTTAGAGGCACTGAACACGCTTCTGGTGCACTGGAAGAACGTGCTTGGAGATCCCTATGCAGCGGGTGGTGGCGTGGGATCGTCGCAGTCTGCTCAGCCCAGTGGAGGATCTTCAGGTCCTGGAGTTCAGTTACTGAAGCCGATTAAGCATGGCCCCAAGCCTGACATATCCATACTGATCCCACACAACTATTTGAAGAACTACCCGGATATCTTTGAGTCATACGATGGTCTGCTTACTGAGATTATTGTGCGATTGCCCTACCAGATACTTCGCTTAAGTAGCGCACATCCTGATAACTACGACAGTGGATTCTGCGAAGCCATGACCTTTACGCTATGTGAGTACATGATGCTTAACCTGAACACTCTGCTGCGACGGCAAGTTAGAAAGCTACTCATGTACATCTGCGGGAGCAAGGAAAAGTTCCGCATGTATCGCGACGGTCACTCCCTCGACGCTCATTTCCGGGTTGTTAAAAGGGTGTGCAACATTGTCAGCACCAAGACTGGCGCTCCCTACAACGCCAATCCTCCTCTGCTCACCTACGACGCACTCGTGGAGTTGACAGAACACCTGCGTACTTGCCAGGAGATCAGCCAGATGCGTACGGGCAATTGGCAGAAGTTCTGCGTCGTTCATGAAGATGCCTTAGCCATGCTGATGGAAATCGCCTGTTACCAATTGGATGATGGCGTGTCCCCCATTATTATACAATTGCTTCAGGCGGCTGTGTGCAACTTACCCGCTCCTAACGGATCTAAGCAGGCACAACCGCAGCCATCGACATCATCTTCTGGAAAGCTTCGAACCGATCGGGAGAAGAGCGAGGACACAGACGCTTACTACTCCAAGTTTGATCCTGCACAATGTGGGACATTTGTGCACCAGATCTTCAGGTATGCGTGTGATGCCCTGATCATCCGGTTTGTGAGGATCTTCCTGCTGGAAAATAACATAAGTCAGCTGAGATGGCAGGCCCACTCATTTATGACCGGACTATTTGAGCATGCCAATGAAAGGCAGCGGGAGAAACTGCTTAACATATTCTGGAACCTGTGGCCGCTGGTACCAACTTATGGAAGGAGAACAGCGCAGTTTGTAGACCTACTGGGCTATCTCACACTGAGCACCCGGAGTATAACGGAGCGATTGCCAGAGTTTGTCTCCCGGGCAGTGGATGTTCTGCGGCAGCAAAATGAACTGCTTTGCAAGCATCCCAATGCTCCAATATACACCACCCTTGAGTCCATTCTTCAAGTAAATGGCTACTACCTCGAATCTGAGCCATGTTTGGTGTGCAATAATCCAGAGGTACCGATGGCCAACATCAAATTACCATCAGTTAAGTCTGATTCAAAGTACACCACGACCACTATGATTTACAAACTGGTGCAATGTCACACTATTTCGAAATTAATCGTGAGGATTGCTGACTTAAAGCGAACAAAGATGGTGAGGACCATTAATGTCTACTACAATAACCGAAGCGTCCAGGCGGTAGTCGAGCTAAAGAATCGGCCGGCACTGTGGCACAAAGCTCGCTCTGTATCCCTGCAATCCGCACAAACCGAATTGAAGATCGATTTTCCGCTGCCGATCACAGCGTGCAATTTGATGATCGAATTTGCAGATTTCTTCGAAACTGTGAGTGGATCCAGTGAGAATCTTCAGTGCCCAAGATGCAGTGCAGCAGTACCTGCATATCCAGGAGTCTGTGGCAATTGCGGCGAGAACGTTTTCCAGTGCCACAAATGTCGCGCTATTAACTACGATGAGAAGGATCCTTTCCTGTGTCACTCGTGTGGCTTCTGCAAGTACGCCAAGTTCGATTTCAGCATGTACGCCCGCGTTTGCTGCGCTGTTGATCCCATCGAATCGGCAGAGGATCGGGTGAAAACCGTTTCTCTAATACACAGCTCTCTGGAACGAGCGGATAGAATATACCGTCAGTTGCTGACGAACAAGCAAATGCTGGAGCTCCTTATCCAGAAGGTGGCTGAGCACAGAAGCAGCGACCGCATGGTGGAGGACAACATGGCGAGCGTACACAGCACCTCACAGGTGAACAAGATCATCCAGCTGCTGGCCCAGAAATACTGCGTGGAATCACGCACGAGTTTCGAGGAGCTAAGCAAGATCGTCCAGAAGGTCAAGGCATGTCGCAGCGAGCTCGTGGCCTACGATCGTCAACAGCAGGACCAGCCGCCAGTCAATCCGGGCTCGACGTCCGAGAATCCCACCACAAACCGCTGCTACGGTTGTGCCCTGGCTTCCACCGAGCAGTGTCTAACGCTTCTCCGAGCCATGGCCTACAACTACGATTGTCGCGTTGGATTGTATAGTCAGGGACTCGTAAGTGAACTAGCCGAGCACAATTTGCGGCGGGGCACTCCGCAGATTCAAGAAGAAGTCCGCAACCTTCTGGTTGTGCTGACCAAAGATAACGCCGAGGCATGCATGCACTTACTTCAGCTGGTAACCACAAGGGTGAAGAATGCGCTAATGGGATCAATACCTCTGATAAGTCTAGAAGCAGCTGTGCACCAGGAGATGACACTGCTGGAAGTCCTTTTGGGACAGGACGATGTCTGCTGGGAATACAAGTTGAAGGTCATCTTTGAGCTGTTTATTAGCAACTGCAGGTTGCCTCACGGACCGGTGACTTCAGTGCTGCATCCATGCCTGCGCATCATGCAGAATCTCATCTGTCCGGTGCTGCCAAGCAGCAAGCCCAATCAGAAGGTAGCCACTACGGATCTGTGCAGTATGAAGCTGCTTGAAGGCAACACAGTCGACTACAGAGCTTGGCTCAACTCAGATCGCAATCATGAGTACGCTGCATGGAGCAGCCGGATGCCCAGCAATAGTCAGGGCAAGCATAAGAATACCAAGGAGCAGATTGGACCAGCCTCGGGAACAGGCGGATCAGCTGCAACAGAAGCCGCTCCGAGGACTAGACGTGAGGTGCGGGTCGCCTTTCTAAGCGAAAAGTACGGAAAGCGCTGGAGGGAGCGGGTACTGGACAAGCAGCGATTGATTAAGCCTCTGGTTTTCAACGCTAAGTGGATCCAACCGTTGCTATTTAACGCAAACTCTAGATTCGGCCGCCAGCTGGCGTGTTCCTTGCTAAGCAGCTTGAGCAGGACCAACGATCGGAGGCAGCAAGCCCTGAACATGCTTACGTCCTTTTTGAAGCATGTGGGAGAAGCAGGCGAGGCCAGTGCAGAGTACTTAATGCTGTATAAGAGCATGGCTACGGAGCAACCCTGGCTGCAGTATTTAGTGCTAAAAGGAGTACTTAGCCAAATCTCACAGCTTTTGGCTATTGAAATAGGCAAGGTGCATCGCATGGAGGAGCACTCGCTCTCCTCAGATTTGTCCTTGGGCTATGCTCTGCGGCAGTATGTGGAGCTGTTGTGGTTACTCCTCGAGTGTCCAAACATCCGCAGGACGTACAAGACCCGCATGCTTGGTCCCGTTTTAGAAAGCTATCTTGCCCTGCGAAGTTTAGTGGTGCAGCGAACGAGGCTTATTGACGACGCCCAGGAGAAGTTGCTCGAGATGCTAGAGGACATGACCAGCGGTACCGAGGAGGAGACTCGTGCCTTCATGGAAATTCTCATCGACACAGTGGAGAAGACGCGCATGAATGACATCAAAACACCGGTGTTCATCTTCGAGCGGTTATATTCCATTATACATCCTGAGGAGCACGACGAAAGCGAGTTCTATATGACGTTGGAAAAGGATCCTCAGCAAGAGGACTTTCTGCAGGGCCGCATGCTGGGTAATCCTTATCCTTCCAGTGAAATGGGGTTGGGACCACTAATGCGGGATGTCAAAAATAAGATCTGCACCGATTGCGAACTAATTGCTCTATTGGAAGACGATAACGGCATGGAACTGCTGGTGAATAACAAAATTATTAGTCTCGACTTGCCCGTTAAGGATGTGTACAAAAAAGTTTGGTTAGCAGAAGGAGGGGATCGAGATGCCATGAGGATCGTTTACCGCATGCGCGGTCTTCTGGGAGACGCCACCGAGGAGTTTGTGGAAACGCTGAACAATAAAAGCCAGGAGCAGGTGGACACTGAACAGCTCTATCGCATGGCCAACGTACTGGCTGATTGCAACGGGCTCCGCGTAATGTTGGACAGAATTGGAAGTCTGCAGCGCATCTCGCGCAACCGAGAGCTTATCCAGGTGCTGCTTAAGCTGTTCTTGATTTGCGTGAAAGTGCGCCGTTGCCAAGAAGTGCTCTGTCAGCCCGAAATTGGGGCTATCAACACGTTGCTGAAGGTGCTGCAAATGTGTCTACAGTCGGAGAACGATTCGATTCAGTCTGCGGTCACCGAGCAGTTACTAGAGATCATGGAGACCATTCTCTCGAAAGCAGCCAGCGATACTTTAGATTCGTTCCTGCAGTTTTCGCTGACATTTGGTGGACCGGAGTATGTAAGTGCCTTGATATCGTGCACTGACTGTCCGAACGTTAGAAACAATCCATCGGTGCTGCGCCATCTTATACGTGTTTTGGCTGCGTTGGTCTACGGCAATGAAGTAAAAATGGCTCTTCTTTGCGAGCATTTTAAGGACACTTTGAGCTTTAAACGTTTTGACAACGAGCGCACACCCGAAGAAGAGTTTAAACTGGAACTCTTTTGCGTTCTGACTAACCAAATCGAGCACAACTGCATTGGTGGAACTCTTAAGGATTACATAGTTAGTCTGGGCATCGTGGAGCGATCGCTAGCTTACATCACCGAGCATGCACCTTGTGTCAAACCCACTCTCTTGCGAACCGACTCTGATGAGCTTAAAGAGTTCATCTCGCGGCCGAGCTTAAAGTACATACTTCGCTTCCTCACCGGACTCTCAAATCATCATGAGGCCACCCAGGTCGCCATCAGCAAGGACATTATACCCATTATTCACCGCCTGGAGCAAGTATCCAGTGATGAGCACGTGGGCAGTCTGGCGGAAAACCTTTTGGAAGCGCTTTCCACAGATTCGGCGACAGCAGCGAGGGTGCAACAAGTGCGGGATTTCACACGGGCAGAGAAGAAGCGGCTGGCTATGGCCACGCGAGAAAAACAACTTGACGCTTTGGGAATGCGCACGAATGAGAAGGGCCAGGTGACTGCCAAGGGTTCGATCCTTCAGAAGATCGAAAAACTGAGAGACGAAACGGGCCTGACGTGCTTCATCTGTCGCGAGGGCTACGCCTGCCAGCCAGACAAGGTGTTGGGCATCTACACGTTCACTAAGCGCTGCAATGTCGAGGAATTCGAGCTCAAGTCGAGGAAGACAATCGGATATACAACAGTAACCCACTTCAATGTGGTTCATGTAGACTGCCACACATCAGCCATAAGATTGACGCGAGGAAGAGATGAATGGGAGCGGGCTAGTTTGCAGAATGCTAACACCAGATGTAATGGGTTGCTGCCTCTTTGGGGTCCCGCCGTTGCAGAGGTGGCCTTCTCCGCCTGCATGACTCGCCACAGCAGCTATATGCAGGAGAGCACCCAGCGCTGTGATATATCCTATACAAACAGCGTGCATGACTTGAAGCTTCTGTTGGTGCGATTTGCCTGGGAACGCAGTTTCCACGACGACGCCGGCGGGGGCGGTCCGCAGTCAAACATGCACTTTGTACCCTACCTGCTCTTTTACTCCGTCTATCTACTGCTTTCCTCCCGATCTGCCGCCAGGGACAGCAAGACTCTGCTTACATATTTACAGGCAGCACCCAGCGAAAAGTGGTTGGAATGCGGTTACGAGGTGGATGGTCCGCTATATATGGCAACCATTTCACTCTCACTGCATAGTCGAGAGATGTGGAATAAGCATAAGTTGGCGCATCTGAAGAGGATGCTAGCAGTGGCCCAGGCCCGGCACATCTCGCCCTCGGTGTTGTGCAAGGCGTTGTTGGCACCTGCGGATCGGCAGTCGAAGGAGTACAGTGTGTACAAACCCTTCCTTATGATGTGGGCGTTGGTAGACTTGATCTACAACAATCTGTTCAAGACTGTAAACACGCCTAAGGAGGAGGATTGGCCGATTTCCCTGTTCGATTACCTTCGAAAGAACGATGAGGCTTTGCTGAAATCCACGGATAGTATCCTGCAGACCTTAACGGATGAATTCCTGCCGTGCACTTCCTTTGGAGAGTTCTGCGATGTAGCAGGTCTTCTGCATCTCATCGAGCAGCCAGACAGCTTTATCGAAGAAATCCTCGCAGCCCTGCCTTCTACCACAAGCTCTAGTTAA
>ReannCDS00033
ATGTGGCACTTGCTGCGCGCCCTGCTCGTGGTAGCCGCCGTTTTGGATGCACTGCAGCCGGCGGTCGGTCAGAGCGACACCTACTACAACCCCAACCAGAATCAGCAAAATCCACAGCAACCGCTCCTGCCAAACCAGCAGTGGGGCAACAATCCCCAGACGAATCAATATGGCAACACCAACCTAAATAATGGACAAACGAATCCCAACGAACGCCCGCCCTACAGGACCGATTCCGGAAGCTTCAACGATCTTGCCGGGCAAGATGAGTACGGAAAACGAGTGGGAGGAGGCTATATGGACACCGAAGAACCGAGTTTGACTCGTGGAAAGTCCTCCTATAATATCAAGGCCACTTTTCTAGAGTCGCTACACTCGAGGGAGCCCACCTACTTCATTGTGGCCTCTCGAATGGTCAGACCTGGTCTTATCTACCAAGTGTCCGTGTCCATTCTTCAAGCGCAATACCCGATAACTGTCCATGCCAGCATAGCCTGCGATGGTGTCCAAATCAGCGGCGACTCCAAGGATGTAAAGGAGGGCGTGCCTGAGACATTGCTCATGAGAATCCCACCCACTAGTGTGACTGGAAACTATAAGTTGAGAGTAGAGGGTTTCTACCAGAATGTTTTTGGTGGCCTAGCCTTCCTCAACGAAACTAGACTAGACTTCTCGCAGCGGTCCATGACGATCTTTGTGCAGACCGATAAGCCTCTTTACATGCAAGGCGAGACTGTGAGATTCAGGACCATCCCCATCACTACCGAACTCAAGGGATTTGACAATCCTGTAGATGTGTACATGTTGGATCCAAATAGACATATTTTAAAACGTTGGCTTTCGCGTCAGTCCAACTTGGGTTCCGTTTCGCTGGAGTATAAGCTGTCTGATCAACCCACCTTTGGCGAATGGACCATCCGGGTGATTGCCCAGGGTCAGCAGGAGGAGAGTCACTTCACAGTGGAGGAATACTACCAGACCCGCTTCGAAGTAAATGTTACCATGCCAGCCTACTTCTTTACCACAGATCCGTTTATCTACGGAAGGGTGATGGCCAACTTCACAAGTGGTTTACCAGTAAGGGGTAATCTCACAATCAAGGCTACGATTCGGCCAATCGGATATTTTAGCAACCAAGTTCTCAATGAGAAGTATCGACTGGGCCGATCACCTTTGGAGCAGACTAATCGGTACAACGAGCGATGGCGCTACAATAATCCTAACCAGAATCCACAAGTTCAGTACAATGTGCCCGGGCAGCTGCCCCAGGATGGATCGGATCTTTCCCAAGACATCCTGTATAGGAATCAATATGTCGTGGAGAGACACTACCAATTTGATGAGGAGTGGCCTTTCTGGGTGAGAAAACCCGAATACCAGGATAGCTACGAGGCGTGGAGTGGAACATACCGGAAGACCCTGCCCTTCTTGCGATACTTTAACGGAACCTTTGACTTCAAGTGGCCTTTAAGGGAACTAGAGCTCCTGGTGCCCAATCTGGCCAACTCAGAGGTGCTGATCACGGCCACTGTTGGTGAGAAGTTCTACGATGAGATCATCAGTGGTTACTCCGTTGCCAGGGTGTATAACTCCAGCTTGAAAGTTGTTTTCCTAGGCGAGTCCCCTCAGGTTTTTAAGCCCGCCATGCCATTTACTACTTATCTGGCCGTGGAGTACCATGATGGTTCCCCAATTGATCCGAATTTACTGCGCCAAGGTTTGATGGAGGTCTCAGGCTTTGTGGAGAGCCGCAACGGCGGAAGGAGGGATTGGCCAGCCCAGCGGTTGCCAATGTCCCAGCAAAGCGACGGCATCTGGGAGGTAAAGATTGATATTAGGAATGATCTGAACCTGGACGACCGACCTCAAGCAAGGGATTTCTTGAACGGCATACAAAACATGCGGTTGCAGGCGAACTTTGTGGATCCGCGAGGCGAACGCATTCAAACGGAGCTTCTTCTGGTGTCCCATTATTCTCCCAGAAATCAGCACATTAAGGTAACCACCAGCACAGAGAAACCAGTAGTTGGGGAGTACATAATCTTCCACATTCGCACGAATTTTTACCTGGAGGAGTTCAACTACCTTATTATGTCGAAGGGTGTTATTCTTGTGAATGACCGAGAGACCATCACAGAGGGTATCAAAACTATAGCTGTGGTTCTTAGTTCAGAAATGGCTCCTGTAGCCACCATGGTGGTGTGGAAGATTAACCAGCAGGGTCAGGTTGTGGCAGATTCCCTCACGTTCCCTGTAAATGGCATCTCCCGGAATAACTTCACCGTATACATCAACAATCGCAAGGCGAGAACTGGAGAAAAAGTTGAGGTGGCTATCTTTGGAGAACCTGGATCCTATGTAGGACTCTCTGGCATCGACAGTGCCTTCTACACGATGCAGGCTGGTAATGAACTTACATACGCTAAGATCATTACCAAGATGTCCAACTTCGACGAGCAGACCAACGGAACCTATAAGCACATTTGGTACTCCCACGAGGGCAATCCCGATGAGTTGGTTTACTTCCCCGCATCATCCTTTGGTGTTGATGCGAATCGCACATTTGAGTACAGTGGATTGATCGTTTTTACGGATGGCTATGTGCCTAGGAGGCAGGACACCTGCAATCGCACTTTAGGCTTCGGAGAATGCTTGAGTGGACGTTGCTATCGCCTCGAGAAGCAGTGCGATGGATTGTTTGATTGTGATGATGGAACAGACGAGATCAATTGCCATGTGAGAAATGACACAGAACTGTTAAATTACAGAAAGTACAGATTCAATCGCGTACTACGCCATTATGAGAACGTGTGGCTCTGGAAGGACGTGAACATTGGACCACATGGTCGATACATCTTTAATGTGGAGGTTCCCGATCGACCCGCCTACTGGATGGTGAGTGCTTTTAGCGTGAGCCCGTCCAAGGGTTTTGGAATGATTAACAAGGCTTTGGAGTACGTTGGAGTTCAACCCTTCTTCATTAACGTGGAAATGCCCGAGGCTTGTAGACAGGGCGAACAGGTGGGCGTCCGTGTCACAGTGTTCAACTACATGACTACTCCTATCGAGGCCATTGTGGTGCTGCACGGAAGTCCAGACTACAAGTTTGTGCACGTGGAGGAGGATGGCATTGTAAGGTCGTATAATCCTAGAACCAGCTTTGGTGAGCACCAGTTCTTTATCTACTTGGAGGCCCAAGGCACTACTGTGGTTTATGTACCTGTAGTGCCGCAGCGTCTGGGCAATGTGGATGTAACACTGCACGTGGCCACTTTGCTAGGCACAGATACTATTACCAGAACATTGCATGTCGAGTCAGACGGCCTGCCACAGTATCGTCATCAATCCGTGCTTCTGGATCTCTCGAACCGCGCCTACGTCTTGGAGTATATGCATGTAAATGTAACCCAGACGCCAGAGATTCCATACCAAGTGGACCGTTACTTTGTGTACGGCTCAAACAAGGCTAGGATATCCGTAGTGGGCGATGTGGTCGGTCCTATTTTCCCCACCATGCCCGTCAATGCCAGCTCCCTGCTTTATTTACCCATGGAATCGGGCGAGCAAAATGCCTTCAGTTTCGCAGCTAATCTCTACACAATTATGTACATGCGATTGATTAATCAGCGCAACAAAACGATGGAGAAGAATGCCTTCTACCACATGAACATTGGTTATCAGCGGCAGTTGAGCTTTATGCGGCCAGATGGCAGTTTCTCCCTATTCCGCTCCGATTGGAACAACTCAGATTCGTCCGTTTGGTTAACCAGCTACTGCCTAAGAGTGTTCCAAGAGGCCAGCTTCTACGAGTGGGAGAACTTCATTTGGATCGATGCCACCATTATTGAGAAGAACATGCGTTGGCTTCTCCAGCACCAGACGCCACAGGGATCATTCTATGAGGTTACTTGGCTTCCGGACAGGAAAATGAATCGCACCAACTTTGACAAAAACATCACGCTTACCTCCCATGTCCTGGTTACTTTGGCCACCGTGAAAGATATCTCTGGCGTTCTGGGATCTCGAGTTGCATTGGCCACCCAGCGAGCTGTGGCTTACATAGAGAGGAATATGGACTTCCTGAAACACCAAGCACAGCCATTTGATGTAGCCATTACAGCCTATGCACTTCAACTTTGCAACTCCCCGATTGCCGAAGAAGTATTCTCCATTTTGCGACGCCAGGCCAGGACTATTGGCGATTTTATGTACTGGGGTAATCAAGAAATTCCGCAACCCCCGCGGAAACTTGAGAACCAAAAGTGGTTCTCTCTGCCCCGGCTGCCGTACGAATATGATTCCCTGAACATAGAAACCACCGCCTACGCCCTATTGGTTTATGTGGCACGTCGTGAGTTCTTTGTGGATCCCATTGTAAGATGGCTGAACTCGCAGCGCTTAAACGACGGCGGATGGGCCTCCACTCAGGATACCAGTGCAGCACTTAAGGCTCTTGTGGAGTACACGGTACGCTCGAGGCTGCGTGAGGTGTCCTCGCTGACCGTGGAGATCGAGGCCTCGTCGCAGGGCGGCAAAACGCAAACCCTTTTCATCGATGACACGAATTTGGCGAAACTGCAGAGTATCGAGATTCCAGACGCCTGGGGAACCATCAAAGTCCAAGCCAAGGGTGCTGGTTATGCCATTCTGCAAATGCACGTGCAGTACAATGTCGACATTGAGAAGTTCCAGACCAAACCACCGGTGCCAGCCTTTGGGCTTCACACTAAGGCAATCTTCCACGGCAGAAATCAGTCGCACATCTCCTACGTTACTTGTCAAAAGTGGATTAACCAAAACGAGTCTGAGCGCTCGGGCATGGCTGTTTTGGACGTAGCCATACCAACTGGCTACTGGATACAGCAGCAAAAACTGGACAGCTATGTGCTTAGCAATCGCGTTAGGAATTTGAGAAGGGCTCGATATCTGGAACGCAAAGTTGTCTTCTACTTTGACTATCTCGATCGAGAGGATATCTGTGTGAACTTTACCATAGAACGCTGGTATCCAGTGGCCAATATGTCTCGTTATCTGCCGGTGCGCGTTTACGACTATTATGCACCCGAACGCTTCAACGAATCGATATTCGATGCCCTGCCCACTTATTTGCTAAACATTTGCGAGGTGTGCGGCAGCTCTCAGTGTCCTTACTGCTCCATCTACAACATGGGCTGGCGTGCCTCCATGTCCATGTCCCTGCTCTTCTTCAGCGTATTCGTCTACCTGCTGCGGAGTCGCACGCACCTGGTCTTAAACATGATGCAACTGCTCACATAG
>ReannCDS00034
ATGTCGTTCGTGGGCGGGGGCGGGTGCGGTGGCCAGGATGTGCACAAGTTTGTGGAGGCGCTGCAGGCGGATTTCAAGACCCTTTCGCTGGAGACCAAGAAGAAGTATCCTCAGATCAAGGAGGCGTGCGAGGAGGCCATTTCCAAGCTCTGCACGGCCGGCAGCAGCCAGCAAAACTCGGTGTACTACACCGTCAACCAGATACTCTATCCCCTGGTGCAGGGATGCGAGACCAAGGACCTAAAGATCATCAAGTTCTGCCTGGGCATGATGCAGCGGCTCATCACCCAGCAGGTGGTGGACCAGAAGGGCGCCCTCTACATCACCAACGCATTGTGGACCCTCATGGAAAACAACATCGAGGAGGTGAAGGTGCTGCAAACAGTAACCTTGCTATTGACCACCAACACGGTGGTGCACGGCGATACCTTGGCTAAGGCCCTGGTTCTATGCTTCCGCCTGCACTACACCAAGAATCCCACTATTGTCAATACAGCCGGTGCCACCATCCGTCAGCTGGTATCGCTGGTATTCGAGCGAGTCTACCTGGAGAAGGATTCGGTTTCCAGTCTCCAGCAGCAGCAACAACAGCCAAGTGGCTCGCCATCCGAGGGGGAGGGAGGTGGTCAGGACGTGCAGACCTTTGCTTCGGATGCGTTTCTGCTGTTTCAGGATCTCGTTCAGCTGGTGAACGCGGAGCAGCCCTACTGGCTGGTGGGCATGACCGAGATGACGCGCACCTTTGGTCTCGAGTTGCTCGAGGCCGTGCTGACCAACTTCAGTGCCGTTTTCCACGAGAGCAACGACTTTCGATTGCTGCTTAAAGAACGAGTGTGCGCCCTGGTCATAAAGCTCTTTTCGCCGAACGTCAAGCACCGCCAGCTTCCGGCTCCTAGTAATGGAAACGCTCCTGTGCCGGCGGAGAAACCCTATTTTCCGATCAGCATGCGATTGCTGCGCCTGGTGGCCATTCTTATACAGAAATACCACACCATACTGGTGACCGAGTGCGAGATTTTCCTCTCGCTGATTATCAAGTTCTTGGATCCGGATAAGCCGGCCTGGCAGAGAGCCCTGGCTCTGGAGGTTATCCACAAGCTGGTAACGCGCTCTTCGCTCATTGCTTTCTTCTGCAAGTCATACGACTTAAAGAACCATGCCACCAACATCGTGCACGACATGATCGCGGCAATGGGCAGCTATGTGCGGTATTCCCTGATCAATGCTTCGGCCATGCTTAATGGTCAGCAGAACGGAATGGCCAATTCGTTGACAGCCTTATCGGGAAGCAATCAATGCGGGTTCATGTTCCGCGGAGCCTACCTCCCGCTGGTAGCCACATATGCCCCCGGCGTGTCTAAGGCGGTTTACTTGGAAATGCTGGATAAGCTAGACGCACCGAATATTCCAGACAGCTATGGCATTTCAGTGGGACATGCCATACTCCTGGATATTACACGTTCGATTGGAGGCGTTATTCAGCGCACCCCGGAACTTCATCCGAGCCACAATACAGCAGTGATCACGGAAGAGGAGCATAAGCCTTTGTGCCTGCAACTAGTGAACTCCAGCTGGTCTGGCCTCCTCAGCGCTTTTATTCCATTGGTGGAGACCTCCATTGACGAAGCCACCACGGAAAATATCCTCAAGGCCATGCAAAACTATGCAGCTCTATGCGGAATGCTGGAGCAGCTACAGCCTCGAGATGCCTTCATCATGGCCATGTGCCGTGCCTCTTTTCCGCCACACTACGCCATGTCCATATTTGCCAATACCACGCAACCGGATGGTGAATTAAGATGTCACACCCGTAGTGGTAGTCAGGATCTGAGCAGCCAATTCATAAACAACTGTAGTGGCGATGCGGGTGACTTCCGGCCCCAAATCGTGGCGGTGGGCACACCTCTGCCATCCGCCTCACTCCCCCACAGTGTAATGCAGGCACCGGTGATGTTGACTAACAAGAATTTGCAGTGCATGCGAGCGATTCTCTTCCTGGCGCACAACAACGGTGGAATACTGGGAACCTCGTGGCACATCGTGCTGCAAACTCTACAGCATCTAGTTTGGATCCTGGGCTTGAAACCCTCTACCGGCGGCAGTCTTCAGGCCATGCCAAAGCCTGCGGTGGAGGCTAATGTGGGCATTCAAACGGCAGTGATGGCTGATCTTCCCGTTTTGTCACAAATGCTTAGCCAGCTGTTCGAGTCCAGTCAGTATCTGGACGATGTGGCGCTTCATCATTTGATTGATGCCCTGTGCAAGCTCTCCCACGAGGCCATGGAGCTGGCCTACGCCAATCGGGAGCCATCTCTTTTTGCGGTGGCAAAACTGCTGGAGACTGGTCTAGTGAACATGCCTCGCATTAAGGTATTGTGGAGACCGCTGACCAATCACCTGCTAGAGGTGTGCCAGCACCGACACATTCGCATGCGTGAGTGGGGTGTGGAGGCCATCACCTACCTGGTTAAGTCCGCACTTCAGTTCAAGCACAAAACGCCACTCAAGGAAAACATGGAACTACAAACCATGTTGTTGAGTCCGCTCTCTGAGTTGTCTACTGTCCTGCACGCAGATGTACGGCAACGACAGCTGGATTGCGTCCTTCAGATCCTGAACACGGCAGGGGAAATTCTCTCATTTGGCTGGCCAGCCATCATTGAGATTATTGGCGCTGTAAACGAGCACCATGGCGAGCCGTTGATCCGCACAGCATTCCAATGCCTTCAGCTGGTTATCACCGACTTTCTTACAGTGATGCCCTGGCGATGCCTACCCCTGTGCATCAGCACGGCGGCCAAATTCGGTTCTCAGACCCAGGAACTGAACATTTCCCTAACTGCGATTGGTCTAATGTGGAATATTTCAGATTTCTTTAATCAAAACCAGGACAAGCTCATGTCCACTCAGTTGCAGGATGTGTCTATTCTTCCCGACTTTCCAGGCACGGTGAAAATGCCGCAGTTCGATAAGTTGTGGATGTGCTTGTACGCCAAGCTGGGCGAGCTGTGTGTGGATCTGCGTCCGGCGGTGCGTAAATCTGCCGGCCAGACGCTCTTCTCCACCATCTCCGCCCACGGCAGCCTGCTTAATCCGCCCACGTGGCAGGCGCTGGTCTGGCAGGTTCTCTTCCCGCTGCTGGACAACGTGCGCGCCCTGAGCAGCTCGGCCAGCAACGAGAAGGTGGACGCCAGTGGCAACATTCTCATCCATCACTCGCGCAACACCGCCCAGAAGCAGTGGGCAGAGACGCAGGTGCTCACCTTATCGGGAGTCTGCAGGGTGTTCAACACAAAGCGGGAGCTGCTCCAGATGCTGGGTGACTTTGAGCGGGCCTGGTCCTTAATACTAGAGTTCATCCAGAATGCGGCGTTGAGCAAAAATGGGGAGGTTTCGCTGGCTGCCCTTAAGTCTCTGCAGGAGATAATGTACCACAATACCACAGAGCGAGCGGAGCGAGCTTTGAAGGATCCCCAGACGGCTCAGGAGCAAGACGAGGAAATCTGGACCATTGCCTGGAACATTTGGCTTAGCATTGGCATGGAGAGCACCAAGATGTCTACGTCGAGCACAACGAAGCTGCAGCATCAAAACAGCAATAGCGCTGACAGTCAGGACGACTTTTACATTCCCAGTCAGGCCTTTCTCACCGCCCTGATCCAAATCTTCCCCGCCATCTTTCAGCACATTCAAGTCAAATTTAGTGCTGCCGACTTTGACAAGTTCTGCACGGTGCTGACAAATGCTGTTTGCATTCCTGTCCAGACCGATGCCGTGCCCTACATCATGTCCACAGTGTCGGACACTCTGCTGACGCCACTCCACGATGGCATCCTAGATTGCATGGAACTGATACAGAAGGAAGCCACAAAAGCCGATTCCCACATCAACCAGCTCATTCCTGCCATTTTCCGGCAGCTGCTGATCTTTAGCAAGTTCGCCTGTGCTCCCCCGACATTCCAGCAAAGTGTGGAACATAAGTATGCGAAGTCGTCGGGACACTATGCCAACAATGCCTCCGTTGAGGTGGTCAGCATGAACTACATACCGTTCGGGGAGAAGTCCATCAGTATTTGCGTGAAGCTCTATCAGACTACGGCTACCGAGGATCCGGTGGTTCAGGAACAGATCCTGCACGACATTGTCAAGGCTCTTCGCACGCCGCTGGCAATGAAGTACAAGTGCCTGTCGTCAAGCACTTGGAAGCTGTCCATCTCCAGTCTGATTAGTGTCCTACACACCGGTCTCAAGGTGGCTCGGGCCAAGCCGCAGCATTTCGCCAGCCTGTGGGACGACTTGGCAGACACTCTGGACAAGTTCTTGTTCCCGGCGAGTGTATGCACAATCGAGGATCGAGGTCTGGAGGAGATCGTGCTGGACGAAACGATCGATTGTCAGGTGATTGAGTTGCTGAGGGACGAGGTGTTGCCCCATGCCCACGAAATGCCACACCAGTTCATTATGCAGATCGTGGTGCTGCTGAACAAGGGATCCATTCACTCCGCCTCGGATACGAACATTTGCTACGAGTCTGATTGGAAGCTCCGCGAGATTTTTGCCAAAACGTGCTTTGAGACCCTTTTGCAGTTCTCGCTTCTGGAGGATCATGCCAACACCAACAACAATCGCCTTAATGCCAATTTGTTGGCAGCTGGAGCTGCGGGAGCGGGTGGCAAGGACTTTGCCGGACGGCTGGCGGTCACCGCCCTGCTGCATCGCTTCCAAGAGGTGCTCAAGCGGTTTAACGACGATGAGAGACAAAGCGGCAAGTGCCCGCTGCCAAGGTTCCGGCTGTCTGAGATTTCGTTCGTACTTAAAGCTATTGCAACGCTAGTGGTGTCGATGAAAAAAGCGCCGGCATCAAAGGTGAACAAGCCAGCTTGGGATCAGTTGATTGGCCTGTATCCATACCTGGTAGACTGCACGACAACCACGTCGCCGGAGGTTTCGAGGTCACTGCGCGAAGCACTGCTGCAGTACACAGATCTACTGCAGGCGCCACGCACCTGCGCAGGAACCACATCCAACGATAATGGAATACAATCGAATGGACAAGAGTGA
>ReannCDS00035
ATGGCCCTGATTCCAGCTGTAACCCGACTGACCTCCTCCGTCATCCGGATCCTGGGCTGCAATCCTAGTCCCATGACGCTTCAGGGCACCAACACCTACCTTTTGGGCAGCGGCCGGAGGAGAATCCTTATCGACACCGGCGATGAGGACGTGCCGCAATACATTGAGCACCTGGAAGACGTGCTGCAGCAGGAAAAGGCCTCCATCGACACCATTTTGCTGACCCACTGGCACCACGACCATGTCGGCGGTGTCAAGAGCATCCTGGGCACCAAATTGGCCGACAAGGATTGCCGGGTCTTTAAGTTCGGGCGCACGGATGCTCAGGACGTGTGCCCCGAGATCCCGTCGCAAATCAAACTGCATCCGCTGGCCCACAACCAGGAGTTCGCTACGGAGGGAGCGAGTGTTCGGGTGGTGCACACACCAGGTCACACCACCGACCATGTCGTGCTGGCCATGAACGAGGGCACGCTCTTCAGCGGGGACTGCATCCTGGGCGAGGGCACCGCTGTTTTCGAAGACCTGTTTGAGTACATGAAGAGCCTGGAGAAGATACTGGACATCAAGCCGCAGCGAATCTTTCCGGGCCATGGCAATGTTATTGAGGAACCACTTGGCAAGATTGAGTACTACATAAGCCATCGCAACCAGCGCGAGCAGCAAATCCTGCAGTTCTTCGTCCAGCGACCCAGTGAGCGCTGGCAGGCAATGGACGTGGTGCGTGTGGTCTACAAGGAGACTCCGGAAAACCTCTGGACCGCTGCCGCCTACAACGTGAACCACCACCTCAGCAAGTTGGAGAAAGAGGGGAAGCTGCGGCTGTGCAAGTCGGAGGATGAAGAATTCTATGTCTACCAGCCAACCAGTGCGCTCTAG
>ReannCDS00036
ATGGAAGCAATATCGAAGATTCCCCTGATATTGTGTGCCTTGTTCGTCTTGGTCAACGCCGCAGTGGCCATTAGTGGCGACAGTACATACTGTCAGGCCACATACAGTAGCGCTGAGGCGTTACTGGCCCAAACCCCTCAGCAGCATCGTCCGCAGACCAGGCCCAGGACCAGGATCTGGCAGGAGCAAGAGTTCTCCTTGCTGGGCTACAAGTTCCACCTGCCGTTCGTGGGACATGCAGTGGACTCGGATCTAGATGATAGTGACAGTGATGAGGGTCTGTGGCTGGACGGCCTGGACGCCGGATCGGAGAGCGTGGAGGTAGAAGAGCATGAACTCTCTGCGATTGGTGAAGTGGATCCCAAGGCCAATGTGTTTAAGCTCAAGTGCGAGCATATGGGCCTGTGGCAAGTGAACCAGGAGATTCTCTCTCCGCGGAGTTCGCTCATCAACTACCACCAGCTGATGCTGGTCCATGTGCCTGCGGATATCAGTAATCCCCTGAAGCTGCCGCAGAACGAGAGCGTCAGAGAGTTCTCCTGGCAGGACAGTAACCTAGAAGATGAGCCTCTTAGGGAGCTCTTCACTCGCCAACCGCACTGCTTCGAGTACATGGAAAGGCTGAATCTCGCTGAGAACCACTTAGAGTGTCTCCATTGGGCCGTTCCGCAGGTCACACGTCGCCTGAAAGTACTTAAAATGAGTGGTAATCGGCTGTCTAACTGCAGACTTATGAACCTGCAGCACATGAACCAACTGGAGGAGCTGTACTTGGACAGGAATGAGATAAGCTCCTTACCGCAGCGCTTCCTGGGCGAGCTCAGCGAACTGCGCATGCTGAATCTCAGCCAGAATTTGCTGACAGAGCTTCCTCGGGATATATTTGTAGGAGCCCTTAAGTTGGAGCGGCTCTATCTCTCCGGAAACCGGTTGAGCATCCTGCCATTCCAGCTTTTCCAAACAGCACGCGACCTTCAAGTGCTGGACCTCAGCGATAACCGCCTGCTCTCCTTTCCGGACAACTTCTTTGCCCGCAACGGGCAGCTCCGTCAGTTGCACTTGCAACGAAATCAGCTTAAGTCCATCGGCAAGCACAGTCTGTACAGTCTGCGCGAACTGCGGCAGTTGGACCTTAGCCAGAACTCTCTGACCATCATCGATCGCAAGGCTTTCGAGTCCTTGGACCAGTTGCTGGCGCTGAACGTATCCGGCAACAACCTGACCCTGCTGTCTTCCATCATCTTCCAGTCGCTGCATGCCCTCAGGCAGTTGGATCTCAGTCGGAATCAGTTCAAGCAACTACCTAGCGGATTGTTTCAGAGGCAGCGCTCTCTGGTGTTGCTACGCATCGATGATACGCCCATTGAGCAGTTTTCCAACTGGATTTCGCGTTATGATGAGTCGCTTGTGGACCCGCAGGTTCTTCATCGCTTGCGTTACCTGTCCTTGCAGCAGAACAGGCAACTAACTCGGTTACCCGCCACACTGTTCGCCAATACTCCCAATATAAGGGAGCTGCTGCTAGCAGAAAATGGATTGCTTCAGCTGCCCACCCAGATCTCAGGGCTGTCACGACTGCAGCGACTCAGTGTCCGTGGGAATAGCTTGGGATCGTTGCCAGAAGGCATCAAGGAGCTCAGACAGCTGCACTACCTCAATATCTTGGGAAACGAGTACCAGTGCGACTGCAGCATGTATTGGCTGACCGCCTGGCTGGCTAATACTAGCACTAGCCTGCGCCATTTGCCGCCCCAGGCACAGACTAACAATGCTAGTCCCAGCCAGACTCCGCTTGACTCGTACGAGAGCATCGACACCCAAATCGATGCACTGAAGTGTCAGTACGGCTATCCCGGCGATATGCTTCGCGTGCTGAGCAATCTCAACTGTTCGGTGCCCTCGGTGGTGCAGTTCTCAGAGCCCAAGATGCACAAGCTCCTCTCCACGGCCAAGCTGGAGTGCCAAATTTCTGGCAGTCCAGTGCCAGACATCATATGGGTTACTCCCCGCTTTAAAATTTTGCGCCACCATGCTGATCCTGACAAGCGGCCGATTATAATCGATAGTAAGGAGGAAGCTCACCAGCCACCGAGCGCGAAGGAGCTGGCTGCCCTGATGGACGAGAGTTACATCCAGTCCCTGAACCTGACACGCCAGCAGAACTTAGTCGGTCAGCGCGTGGTGCTGGTGGAGAACGGATCGCTGCTGGTGCACAATATTTCCAGAATTGACAGTGGCATGTACACATGTTATGCCTTCAATGTGATGGGCAAGGCCTCGGCAGTATTACGACTGTACATCGATCCTATTGTGTTCTACCGGGTGAAGATCGGCAGCATACTGTTTGGTACGGCTTTGGCTACAGCATTCCTGCTACTAACCCTGATGGTGCAGGGATTGAGAAGCTGCTTGTCACGCTGGGGAATATGCAATCGCTTCTACTGCTGCGTTAATCGAAACAAGAAGTCCCCGCGGCCAGGTCAAATATACGCCATGCTAGACAGCATTGAAACCTACAAAAGTCAGCAGCTGGAGAGACTGCGCGAAAACTACGCCCAGCAAGTGCACCGCATCCGGGAGAATTGCGCCCAGCAGGTGGAATGGATTCAGAGCAGCTACACCAGCCAGGCCAAGCACATCCGAGAGTTCCGCGATATAGGCTCTAATCATCTTACTACGCTGAAGGACCAATACTATGATCAGGTAAAGAAGGTGCGCGACTACTCAACTGGCCAGTTGAGCTGGGTGCGAGAAAACTATGTCTTCCAGAGGAACAAAATCCGGAAGTTTAGTGCGCACCAGGTGCTGCGCCTCAGGGAAGGATACAAATATCAACAGCAGACTCTGAACAAGGTGCTGGAGAACCTGCCCAGTTTCTACTTTGAGAATTGTCGCGGACGATGTGAGGAAGACCTTGCCGAGGACCTAGACTGCTATTTCAAAGGCCAAATGGACTTTGCTGGCTCCAAGGAGCTGCACATACAAAAAATTAAAGCGCGCCTCTCTGCCAATTACTCAGCCAGCAAGGCGTCGATTTACTATACACCACCAGACGTCGATATGCTGCATAGCTCGCAACTTAATTTGCAGACCTCACCCATCCACATCAACTACATTGATGAGAATCTTGACCAGCAAAAGCAGCTAGAGCACGACTTCAAAATGGAACCTCAGCTACTGCTTTACAATGCCCCGCTTCTCTATCTGAACCCCGAAGGAGCAAGCAGCAGCGGACATGCGGCGGCCGTGGCGGCAGCAGTTGCTTTGTCTCAGTGCATAAGCGTGGAGGACAATAACCAAGAGCAGGAGATGCAGCCGCTAAGAAAACCCTCTGGTATCCAAGAGGAGCTGCCCAAACTGAAGGACGCGAACGAAGTGAAGAACTCGAAATCTTGCCCGGCCATTTACAAAGTGTCCAAACAGCAAGACGGCAGCACTCTCCATGAGCTGCAAAAGGAGGGCGAAGCCCCCTACCAAATGCTCCGCTTGAATCCTGTGGAGACCACTTCGCGGACATCGACTGTGGGTCCTGCAATGCCGGCGAAGATAGAGAAGCTAAACATAATCCTGGATGAATGTGGCAATGGAACGTCTAGTGAGACTCCCCCATCCGAGTCCAGTTGTGAGTCCAACAGCTTGGACGCCAGTTGCAGTGATGTCTGTCAGTATAGCAGCAAGATGGCAAACGCGTCACCATCATCCCCTCCACCCAAGGCAGCCCCTGCCAGCACCTAG
>ReannCDS00037
ATGGTGAGGAGCGCAGGCCTGGCAGCCCACTCCTTGTCAGCTGGCGCCGGCGTCGGCCGCCTGGCAATAACCAAGAAGCTGGTTCTGTGGTCAGTGCTGGTGCTGCAGGTGGGCTTCATCGGTTGCATCTGGCTGCTGCAGATGAGCCGCGGCCAGGAGTCTCAGCAGCGGAGTGCCCTGGAGCAGAGCGGAGCGCGGGTGAACTTCGTGGCCAGCAGTGAAGCTGGAAAGACCCCCTCGGAGACGATTCCCCGTGTGGACGGAACCCGGTGTCCCCGGCAACACGAAAATGTCAACCGCTACGACAGGGACTTTTACCAAATGAAACCGGACAGACTGAACGAATCCCACCTGCCCGACTACAACGTGCCTGCCTATGTGGACGCGGAGATGGGTTTGACCCCCGCGCTTTGGTGCTATCGCGAGGGCACCATAAACGAAAGTCTGCGGCTCAACGATGTGGACTACCTGATGGCCCCGCCGCAGTGCAGATGTGAAAGTGGTTGGCACGGAAGGGATTGCGGCCAGCCGGAGATTATCTGGCGAGCTCTGATGACGTCCAACCGGGCCAGTAAACGGGGCGGAAGCACACCGCTTCAACTGGTCGAGGCCAGTTCCACTTCCCTGCACCGTCTGTTCTATATGCTGGAACTGGGAGTCTGGGACCATCTTAGTCTTGAGCTCTTGGAGCTGCAAATTCGAGCTCTTATCGAGGTGGTGGACTACTTCCTCATATACTACGTAAGCAACGGCAGCAAGGAGCGCAGTCTGGAGAACATGCTGGGCAGCAGAGCTGCATACACGCTGCATCACTGCTCTTCCGAGACCAACTGTAGCAGTTCCATGGCCTACAGCCATTTCAGGCGCCAGCTGTGGCAGCAATGTGGCGTCCAAATGCAGGCTCAGGATCTGCTGCTGCACGGGGACAGTGGAACCGTCTACGCCCCTGCGGCTCTTAAGTTTCTCAAGTACTATGCAAAGGACGTGCTACCGCTGAAGTTTCGTTTGAAGTACAACGTGTACGGATTCTACTGGCAGCACCCAAAGAAGACCCTGCTGAATGGGGTGATAAGTTCCTTGGGGCACCTGCATAGTGCCCAACTGGACGCCCACCGACTGCACCGGCTGGCGAGCAGCACTTTGGGCGACCTCAATCACTACGGCGGGTGGAACTGCGAGCTGTGTCAGTCCCCCGAGCAGATTGTGCTTCAGTTGCAGAGTTCTAGCCAGCAAAAGCTTCCAGTGAAGCTGCCCAACGATACCCGAAATGCGCACATCGATGCCAACTACATGCAGCAACTGATAGCCAATGGAGTTCACATCGATGGTACGACCCAGCTCCTCCGCCTGCGGGAGCAGAGCGAGAAGTATTTCGCTCCGGAGGAGGCACTCCTGCACAGCAGCCAGTACGGCCAGCTCTTGGTCAATCTGTACGATGTAGACGTCCTAGAGGATTTGCAGGAGGAGGAATAA
>ReannCDS00038
ATGAAGCGTTTGCGCAGACAGCGAACGCGAACACAAAAGAAAACGCACGATGTTGCTGCCCCAGGCTGCAAACTTACACTTTTACACGTCTAACGCGATCGGCTTAGGTTTCGCCAACTGCTAGCACTTCAGGGATGGCAATTAGCTCCCAGGGCTGCGCAGTCGAACATCAGCGTTTTGGCATTCTTTTGCCCGCTAAACCGCCAGGGCTGCAAAAGAGGGTGCGTTCAGCAGGGAGTAACGAAAAGTGATTACCGATTCGATGGGATGGATGTTCTATCGATA
>ReannCDS00039
ATGATGGAAAACTACGAGGAAATTCGCCTGGGCCACATTAAGGCCAAGGATCTGGGCGACCAGGTGCCAGACGCTCCGCAATTCTATCCGCCCCCCAAATTTGATTTTGGCGCCGAAATTCTGGCCACAACGTCGACCGAGGCAGAATCGGCGGCAGAGGCAGACCTAGCAGCAGCAACAACAGCTACCAGCGAACTAGCTGGCAAAGCAAATGGTGAAATCAAAACAAAAACATTGGCTGCCAGGGAAGAACAAGAAATTGGCGCCAAATTGGAGCAAGAAACCAAAAATCTCGCTAAGCCATCGAGTGAAAATGAAGAGGAGGACGAGGAGGAGGAAGAAGACGACGACGAAGAGGAGGACGATGAGGAGGAGGTCACCGGAACCAGCAACGAGGACGAGGACTCTAGCTCCGACTGCTCCTCTTCCGTAGGTCCCGACTGGAAGCTGCGCTGGCTGCAAAGAGAGTTCTATACGGGCCGTGTGCCCCGCCAGGTCATTGCTAGTATCATGCCGCACTTTGCCACCGGGCTGGCGGCTGACACCGATGACTCCGTGCTGTGGGACTACCTAGCCCACCTGTTGAATGAGCCCAAGCGGCGCAACAAGCTGGCCTCGGTAAACACATTCGACGATGTCATCAGTTTGGTTAAGAAATCGCAAAAAATCATTGTGCTTACGGGAGCCGGGGTATCCGTGTCCTGCGGTATCCCGGATTTTCGCTCCACCAACGGCATATATGCGCGATTGGCCCATGACTTTCCCGATCTACCGGACCCGCAGGCCATGTTTGATATCAACTATTTCAAGCGGGATCCGCGACCGTTCTACAAGTTCGCCCGCGAGATATATCCCGGCGAGTTTCAGCCCTCGCCCTGCCATCGGTTCATAAAGATGCTGGAGACCAAGGGCAAACTGTTGCGCAACTACACTCAGAACATCGACACCCTAGAGCGGGTGGCGGGCATACAGCGGGTGATCGAGTGCCACGGCTCCTTCTCAACGGCCTCGTGCACCAAGTGCCGGTTCAAGTGCAACGCTGACGCCCTGAGGGCGGACATCTTTGCCCAGAGAATTCCGGTGTGCCCACAATGCCAGCCCAATAAGGAGCAGAGCGTAGACGCTTCCGTGGCCGTTACCGAGGAGGAACTTCGCCAGCTGGTCGAGAATGGCATCATGAAGCCGGACATTGTTTTCTTCGGCGAGGGTCTGCCGGACGAGTACCACACGGTAATGGCCACCGACAAGGATGTGTGTGATCTGCTGATCGTGATCGGCTCCTCGCTAAAGGTGCGACCCGTCGCCCACATTCCCAGCAGTATCCCGGCCACGGTGCCGCAGATCCTTATTAATCGGGAGCAGTTGCATCACTTGAAATTTGACGTGGAGCTGCTGGGCGACTCCGACGTGATCATCAACCAGATTTGCCACAGGCTGTCGGGCAACGACGAATGCTGGCGGCAGCTGTGCTGCGATGAGTCAGTGCTTAGCGAGAGCAAGGAGTTGATGCCTCCAGAGCACTATCATCATAATCACCATCATCATGCCAGCCACCACCTTCACCACCACCGCCACTGCAGTTCGGAGAGCGAGCAGCAATCGCAACTGGACACTGATACGCAATCCCTCAAGTCCAATAGTTCGGCGGACTACATTCTGGGCTCTGCAGGCACCTGCTCGGACAGTGGCTTTGAGTCCTCCACATTTACGAGTGGCAAGCGTTCCACTGCCGCCGATGCAGCAGCCATTGAACGCATTAAAACAGACATTCTGGTGGAGCTGAATGAGACAACCGCCCTCAGCTGCGATCGCTTGGCTGTCGGAGCCCCGTCAACAACGGTTGAGAGCTATCGCCATCTTTCCATCGATTCCTCCAAGGACAGCGGCATCGAGCAGTGCGACAACGAAGCCACTCCCAGCTATGTGCGTCCCAGCAATCTGGTCCAGGAGACGAAGACAGTGGCGCCCAGTCTTACGCCCATTCCGCAACAGAGGGGAAAGCGACAAACAGCAGCAGAGCGTCTGCAACCTGGAACATTCTATTCCCACACCAACAACTATTCGTATGTGTTTCCAGGAGCTCAGGTTTTCTGGGACAACGATTACAGCGATGACGACGACGAGGAGGAAGAAAGAGGCCACAATAAGCACGGTGATCTCTTTGGCAATGTGGCGGATAACTACAATGATGAAGATGAGGATGCCTGTGATCTGAATGCCGTTCCATTGTCACCATTGCTCCCGCCATCGCTGGAGGCTCACATAGTCACCGAGATTGTTAATGGAGTCGATGAACCTGTCTCCAACAGCAGTCCCGGCCAGAAGAGACCCGCCTGCATTCTAGAACAGCCGCTAACAGCCATCCCAACTCCCGCAATTGAAAGGGAAACTCCGCCTCTGAAGAAGCGGCGACCTAGCGAGGAAGATGGGCAGCAGACCCAAATAGAAAGTTCGGAGGAGAGTCCGCCTCCAGGACAGTTAGCAGCTGTGTAA
>ReannCDS00040
ATGCGGTTGATATATTTAAGCCTATTGCTGACTGTTCTACTTGTTGTAGTGCGTTTTACTAATGGAGCTAAATTAAGGCCGACTTTTCGAAGGGCCACAGTAAAGCCCTTGGTGTCTTCCTTTGAAGTAAATAAGTGCCCCAAAGTTAAGACCCTGAAGCATGTAAATAAAAATAGATTATTGGGAGTTTGGTTTGCCTATGCAACAACACCTCTGGACCTACCCGTCTACCAGCGACGTTGTGCCTCTTACAATGTGCAAAATAGTCGTTACTTTAACACCAATATCTTGTTTACGGACTACAAGCATTTCCTTATAACCTATGCATGCACACACAATGATCAGACCAAGAAGTACAATGTTAAATTGCGCATCCTAACTCGCACGCGAACTCCATTGTTAGACAACTTAAACAAGGCCCTCTTTTTCCTAGAGTCAATCGCATTTCCCATCGAAAAACTTGAGTTTCTCAAGGCGGAAGCGTTTTGTTTTGAGTGGTACATATTGAACTACCACGTTAAACCAAGACCCGGGCGACACAATTCCCCAACGAACATTGTTTGGGATCATTGA
>ReannCDS00041
ATGGATACCAAGTCCAACGATGACTCGGCTGGCAGTGACTCGCTGGACAAATCTATGCAAATCAAGTGTGTGATGGTGGAGACGACGACGGGCGACGGAGACTCCAATGCGGACGCAATGCCCTCACCCGGGGATCTGGACAACTGCAGCAGGGATTCCGCTGCGGAATCGATGGGCAAGGGGTCGGAATCGGTACCGGGACCAGAGGCGGGAACTGGAAAGCAGGCGGATCACAAGACTGAAGCTGCGGCGGGGACGCGGGGCGAGGGCGACAGTCCGCAGAGCAGCCAATCCCCACCAGAACATCCGGCCAACAGCTCGCCCACATCCTCCTGCACTGCCTTCGAGACGAAAGTCAAGCTAATCTCACAGAACCTCAAGGAAACCACGCTGGCCGAGAGTTCCGGCGCATCAGTATCGGCATCCACGTCCGCCTCCAGCAGCAGCAGTCTTCTGGAGTCGCAGACGCCTAGCAATTCCACCACAGACACCGACTCCGCGTCGTCGGTCCGCGTGAAGAAGGTGCGCTTCCATCCGGACGTCAAGGAAAACGACGGCGGGAACTGGGTCAAGAAAAAGCGACGCTCCACGCAGACGAAACGGGCCTCCTCGCCCAGCGGAGCCAACTGTGATGGCATGGAGATGGACGGCGAGGCCGAGGAGGAGTACGAGGCCAATGACGACGAGGAGGAGGAGCCGGAGGAGGAGTTCGACCTGGCCAAGACAATCGCCGAGGCGGAGGACTACCTCAAGCAGCATCCGCTGACGTTTGTGCAGCGCGTCGAGCAGAACGGTGAGCGGCTGCAGGACGGACTGCTCAGCATCGAGGACATGCTAAACGAAGTCGGCGAGGAGGTGGTCACCGAGTACAACGACGAGGACTTCTTCAGGCGCATCAAGCCGGAGAACGGCATTGAACGCATACTGGGCAAGGAGACCAAGGCGGGCAAGGTTGAATTCCTCTTGCGCTATGAGAACCAGGGCGGTCTTTTTTGGGAATCGGAGGAGTTCATTAAGCGTACATGTCCCTCTCTCCTCAAGGCCTACGAAAAGAATCGCGAACGACGTCAGCAACGTTTGATGCACCATGTTGCCAAACGACAGAGCCTGCGACAGCGATACACGGATTTCTAG
>ReannCDS00042
ATGGCTGGACATTCGGTTTTCCTTGCCCTCCAGATTGTGGCTCTGCTGGCCGGAGCACATGGGGCTAACATTGTTGGACTATTTGCCAGCCTCAGTCCATCGCACTTGGTAATTCAGATGTCGATGGCCCGTATTCTGGCAGAGAGGGGGCACAACGTCACTGTTGTGACCGTCCTGAAACCTCCGTTCCTACACAAGGACATTACACACATCCTTGTGCCACTGGAAAAGGATGACCTTCAAGCCTTTAGTTCAGTTGTTGCCGGCTTATCCAAAAAGGACAATAGCAACGCCTACGTGTCTATGCTTCGGTCGGTCAGACAAATGAGCGAGGCGTTCTCTAAGATGGGCAGCGTGATGAAGCACCCGGTGGTCAAAAACCTTTATGAGCACCCGGACAACAGGTTCGATCTGGTCATAGTGGGCTACTTCATGAACAGTTTTCAACTGGCCTTGGCCCACAAGCTAAAGGTTCCTCTGGTGGTTGCCCTTTCAAACCCACCCTCGTTCTTGGGCAACGTTCTGGGAAACCCCGACGAAGTCTCCTATGTGCCAGCAATGCACGTGGCTGTCGAGCCTGGCATCCCCATGAGCTTTGGGAAGCGTCTGATGAACCAGTTCGGAAACTTGGCACAGCGGTTATTTATGTTTGTGCTTGAGTATAGCAATGCAAGAACTTACAGGGAGATCTATGGAGACGATCCTACTCTGCCCAGCTACGGAGACTTGAACAAAAACATTTCACTCATCTTTTTTGCCTCGCATGGCATTAGCGAGGGACCCATCAGGCCCAACGTACCTGCCGTAATCGAAATCGGAGGAATACAAGTCAAGGATCAACCTGATACTCTACCCCAAAATATGGAAGAGTTCCTGAAAGAAGCTCCTAATGGAGCTATACTTCTTAGCCTGGGATCCAATCTAAAAAAAGATAACCTTAAGCCCGAAACTGTGCAGAAAATGTTTAATGTCGTCTCCAAGCTAAAGCAGAAGGTGATCTGGAAGTGGGATGACCTGGAGAACTCCCCGGGAAAGTCAAAAAATATACTCTACTCGGAGTGGGTGCCCCAGGACGACATCCTAGCACATCCGAACATCACTCTGTTCATTACCCACGCGGGAAAGGGCGGAGTAACCGAGGCCCAGTATCACGGTAAACCCATGCTGGCCTTGCCCGTTTTCGGCGACCAGCCCGCGAATGCCGATGTCATGGTAAAACAGGGCTTTGGTCTGCAGCAAAGTCTCCTCACACTAGAAGAAGACAGCTTTCTTCGTAGCATTCAGGAGCTGCTCGAGAACCCGAAGTATTCTAAAGCTGTGCAGACTTTCTCTACTCTCTATCGTGATCGTCCAATGAGTGCACGGCAGACACTTGTGTACTGGGTGGAATACGTGATCCGCCACCGTGGAGCGCCTCACCTTCAAAGCCCCCTGGTGCACATGAACTACATAGCAGCGAATAACCTTGATGTTTATGCTGTGGTACTAGCAGCTATCGCTGCTATCTGCTTTATTATTAAAATAGTTTTTGGTTTACTAATTAAAAAACTTAAAAGCGGCTTAGGAAAATCACATGTTAGGCCGCAACATAAGTTAAAGAAGAAATAA
>ReannCDS00043
ATGGTTGGATGTCCTTATGGATCTACAGCAGCTGGAAAGCCATCGGAAGATCTAGAGACCCGCTGTAATGGACACTTTTTCACGAGGCTAAGGCCAGTTATGGATTTAGTTCAGTCCAACCAGGATCAGTGGGACACCTGTAAGAAAATCATAGCAAAAGGCGTCCAGGAGGAAGAGAAGCAAATAAAGATCCAACTCGACGCCATGCAGGAATCCTTATTGAGTGTTAAGACTTCCTTGGAGGCTGCTTTTGAAACAAAAATTGAAAACCAGTTTGAAAACCTGATGCAAAATTTAAAGAAACTCATCCCACAGGACTTCGATGCCAGGTTGAGGAGTATAGAACGACAGATCATATCAAAGGAATTCGAGAAAAATCCGCGTCGGATTGAAAATCAAACAGGCACAGAGAGCGAACATCAGGTTAAGTTGGAAGGACAGCCAGAGATTTTACAAGATACACTAAACAAACCAATGCAAGGTTTCAAGAAGATTGGCTCAAAGTTCTTTTATATTGAGAACGGTTACACGTTAAATTGGGAAAGTGCAGAAAGTGCCTGTCGCGAAATGGGGGCACAACTAGCGGATATTGAAAATATGCAGGAGTCTAAGGACCTATATGCTTCTCTTATCTATAACAGATCCTACTGGCTGGGCATCAGTGCTCGGGCCAAGGAAGTCACGTTCATCTCTG
>ReannCDS00044
ATGGGGGCGTCCAACTACAGCACGAGAGTTGCGCTCGGCGTGTCCGTGTTTTCTGTTCTCCTATTTGTAATCGCGTTTTCAACTCCTTATTGGCTAGTCACAGACGGTCGCTTAAACAATCCGCGATTTACCAACCTGGGCCTATGGGAAGTTTGTTTTAAAAACTTCCAGGACATACACAGATTCTATGACAACCGCTTCAACGGATGCATGTGGGTTTTCGAAGAGGAGTACTACATCATACACGACTTTCTTCTGCCTGGTTTCTACATAACCGTCCAAATATTCGCCACGCTTTGCTTTGTTATGTGCCTCATCACCGTGCCACTCACCATAGCATTCCTACGCACATCTCGTGATGATGACCGATACATGGGGCTGCTGCTGGCCATTGGATCGTGCCAGGTGGTGGGCTCGGTTTTCGGATTTATAGCCGTGGTCGTTTTCGGGGCCAAAGGAGATTCCCGCGACTGGATGCCAGGTTGGCAGAACAACGACATGGGTTGGTCATTTGCCTTGGGCGTGGTCGGAGCTGTGCTGCTACTGCCGGCTGGCGTGCTCTACATGGTGGAGGCCCGGCGGGAGCGGTACAAGCGACTGAACGAAATCTGCAATCGGGAGGTCAGTGAGTACGGAGACGACTTCTACCAGCAGCAGGCACAGGTTGCGGCTATTCCCTCGCAATCTTATTTCGCACCGGAACCAAGTCGTCCACGACGACCTCAGCCAGGTGCTTCAACGTCTGTGCCCATTCAAGGAGGAATTCAAACAGACATATAG
>ReannCDS00045
ATGTCCAACCTTAAGCGTTTCGATGATGAGGAGCGTGAGTCCAAGTATGGACGTGTCTTCGCTGTCTCTGGTCCTGTCGTGACCGCCGAGGCCATGTCGGGATCTGCTATGTACGAGTTGGTCCGCGTCGGCTACTACGAGCTGGTGGGCGAGATCATCCGTCTGGAGGGTGACATGGCCACCATCCAGGTGTACGAGGAGACCTCCGGCGTGACTGTCGGCGATCCCGTGCTGCGTACCGGCAAGCCCCTCTCCGTGGAGCTGGGCCCCGGCATCATGGGCAGCATCTTTGACGGTATCCAGCGTCCCCTGAAGGACATTAACGAGCTGACCGAGTCCATCTACATCCCCAAGGGTGTGAACGTGCCCAGTTTGTCGCGCGTTGCCAGCTGGGAGTTCAACCCCCTGAACGTCAAGGTCGGCTCTCACATCACCGGAGGTGACCTGTACGGTCTGGTGCACGAGAACACCCTGGTCAAGCACAAGATGATTGTCAACCCCCGTGCCAAGGGTACCGTGCGCTACATCGCCCCCTCGGGCAACTACAAGGTCGACGATGTCGTCCTGGAGACGGAGTTCGACGGAGAGATCACCAAGCACACTATGTTGCAAGTGTGGCCAGTGCGTCAGCCTCGTCCCGTGACTGAGAAGCTGCCCGCCAACCACCCCCTGCTCACCGGACAGCGTGTCCTCGACTCGCTCTTCCCCTGTGTCCAGGGCGGAACCACCGCCATTCCCGGAGCCTTCGGTTGCGGCAAGACTGTGATCTCGCAGGCTCTGTCCAAGTACTCCAACTCCGATGTCATCATCTACGTCGGTTGCGGTGAGCGTGGTAACGAGATGTCTGAGGTACTGCGTGATTTCCCCGAGCTGTCCGTGGAGATCGACGGTGTGACCGAGTCCATCATGAAGCGTACCGCCCTGGTGGCCAACACCTCCAACATGCCTGTGGCTGCCCGTGAGGCTTCCATTTACACCGGTATTACTCTGTCTGAGTACTTCCGTGATATGGGTTACAACGTATCCATGATGGCTGACTCCACCTCCCGTTGGGCCGAAGCTCTGCGTGAGATTTCGGGTCGTCTGGCTGAGATGCCTGCCGATTCCGGCTACCCAGCCTACCTGGGCGCCCGTCTGGCCTCCTTCTACGAGCGTGCCGGTCGCGTGAAGTGTCTGGGTAACCCCGAGCGCGAGGGATCCGTGTCCATTGTCGGAGCTGTGTCGCCCCCTGGTGGTGATTTCTCCGATCCCGTGACCTCCGCCACTCTGGGTATCGTGCAGGTGTTCTGGGGTCTCGACAAGAAACTGGCCCAGCGCAAGCACTTCCCCTCGATCAACTGGCTGATTTCATACTCCAAGTACATGCGTGCCCTGGACGACTTCTATGACAAGAACTTCCCCGAGTTCGTGCCACTGCGTACCAAGGTCAAGGAGATCCTGCAGGAGGAGGAGGATCTGTCTGAGATCGTGCAGCTGGTCGGCAAGGCCTCCCTGGCCGAGACCGACAAGATCACGCTGGAGGTGGCCAAGCTGCTGAAGGACGATTTCCTGCAGCAGAACTCCTACTCCTCGTACGATCGTTTCTGCCCCTTCTACAAGACCGTCGGCATGCTGAAGAACATCATTGACTTCTACGACATGGCCCGTCACTCCGTGGAGTCGACGGCTCAGTCCGAGAACAAGATCACCTGGAACGTGATCCGTGAGGCTATGGGCAACATTATGTACCAGCTGTCGTCCATGAAGTTCAAGGACCCTGTTAAGGATGGTGAGGCCAAGATCAAGGCTGACTTCGAGCAGCTGCACGAGGACCTGCAGCAGGCCTTCAGGAATCTGGAGGACTA
>ReannCDS00046
ATGTGGCCGGCTTGGCAAGTGATAACGCTGCTGGGGCTTCTGGCCAGGGCTTTGGCCCTGCACTCAACGCCGGACAGGGCCATGGCCATAAGCTCGGCGCTGCTCGGCCAGGACTTTGAGGATTTTCAGCCGTACTTCGAGCAGAAGCAGGAGCAGGACCCCGATCAGCTGGTGGCCGCCACGAAGCACGAGGAGCACTCCGAGGGCGGCGAGGAGGAGTCCGGCGAGGAGCACCACAGCGAGCACTTCCACAAGAAAGGCGGGAAGAGCAAGAAGGGTCACAAGCACGACGAGCACTCCGAGAAGGGCGAGAAGGGTCACCACGACAAGGAGGGCAAGAAGGGGGAGCACGGCGAGGAGGAGGGTCACGAGAAGAAGCACAAGCACTCCGAGTCCCACCACAAGAAGAAGAAGAAGGGCTCCAAGGGCGAGAAGGGCAGCGAGTTCGAGGACCACGGCTCCTACAAGAAGGGGCACTCCATCAAGGGCAAGCACAACGTCCACAAGCTGGACGAGAACAAGAAGGAAAAGAAGTTCTACGACGAGGATCACAACGAGGGCGGGGAGGAGAAGCACGGAGGTTTCGAGGAGTCCAAGAAACACAAGAAGGGCGGCAGCTTCAAGAAAGGTCACCACAAAAAGGGCGGGCACGAGGAGCACTACGGCAAGAAGGGCCACAGCAAGAAGGGCCACAAAAAGAAGGGTCACAAGGGTCACAAGAAGAAGCACGAAGAGGCCAAGAAGTGGGGCCACAAAAAGGAACACGGCAAGAAGGGTGGCGAGGAACACAAGAAGAAGTGGCACAAGTCCCACAAAAAAAGCAGCGAGCACGATCATGGACATCACTAA
>ReannCDS00047
ATGAACAAAGAAAAAACTTGTAGAACGCCGTTCAAAGAGAGGTGTAAGACCTGTTATCTTGACTATGCTGATGAGCGCCTGTGGGAATATAGCTATTTGAAGGCTAGATGTAAGGAATTGAACTTGGAAGATGAATATAAGAAGTATCAGGTCCGTCTGATGATCAGTTACCTCACCATTTTCTATCCCTTGTATATACTCTTGGTCGTAGGTCATCAAGTAGTGAAATGGTCTTGTGCCGAGTACACAAATTTCACCTATCTGGATACGGTTTTTGAAGGAACTTCTTTAGCTCTGGTTACTGGCTTAATGAGCATTAATTTCTTCGAAAACTTCGTGACTCGCCACCGGTGGATCATGATCATCACCTCGGTTTTGTCCGCATATATTGTGGTATTCTCCGATATAGCGTGCAACATCTTTCATTATTACCAGACCCAGTGGCCTCTCAATACCTCATATGACGTCTTTGTGCTGTGCATGATTTACATGTTCCTGCCGATACCCTCGATCACTGGAGCTGCACTTTTGGCCACTTCAGTCAGTCTTTTATACGTGGTCTACTTCGTTCACTTTCTGGTGTCGGACCCAAGTAACCTTGCTAAGTATATTCATGGCTTTGATGTGATATCCGTCGACGTATTCCACTTCCTGGGATTCAACATGATGGGTATATTTTTCCGTATCGTGAACGAGACGGTGGTCCGTGCCTCCTTTCTGGACCGTCACCAGTTCATTAAGGAGGAGACGTGGTTGAGTCACGCTCTGCGACAGGAATCATTGCTTCTGGACAGCATTCTGCCTCCTCAGATTGCAAAACCTATTCAGAACAGCATTAAGGAAAAGATAATGCAGTCAGAAGCCGAGTTCGACCGCTTCCAAATGGGAGGTCCTCGGAGGGCAGAGAACTTTATGGCCATCCAGATCCACCCTGATGTCTCCATCCTCTACGCAGATTTGGTGAACTATACCCACTTGACAACGACTCTGACGGTGGAGAAGCTAGTGAAGGTCCTCCACGACCTCTACGGCAGATTCGATATGGCTGCCTCATCTTTTGAGGTGCAGCGCATAAAATTCCTGGGTGACTGCTACTATTGTGTGGCTGGTTTGACGACGGGCGATCCAGATCATGCTAAGAAGGCCGTTTCTCTGGGAATTTCTATGATAGCCAACATCCAGGAGGTGCGGGCGGAACGTGCCTTGAATATCGACATGCGTATAGGAGTCCATTCAGGAAGTTTGCTGGCAGGTGTCATTGGACAGACCAAGCTACAGTTTGACATATGGGGTTCTGACGTGGAGATCGCCAATCGCTTGGAAGCAACTGGAAAACCAGGTTTTGTGCACGTCAGTGGGCGGACTCTAAGTAACTTGAATGTAGACGAATATACGATCCATCCGGGAACGGAAAAGGCACAAACGGATCCCGTACTGCAAAAGCATCCGATGAGCACCTTCCTTCTTTCCGCTGTAGTAAATCGCCCTTCTGTCCGACCAGTAGATGTAGGGACCTCATATGTGGACCTTGACATTAAAAACTTGGGAGCAACCCGGGATACTGCCAGTCTTGCCTCTATGACCGATGAATTGCGTGAGGAGTTTAACAAAATGCCCGTTGGGGGCTTGTCTATGTATCGGTCACCTTGCTGCCGGCGAAATCTAAATTCGAGTGGTGAGAAATCCCAACACGATGTGGGCATGTTTTGTGCAGCGTTCAAGGACTCGACTTTGGAATGGAGTTACTTACACCAGCCAGATTTTATATTCAAGTCATCTATGCTGCTGGCCTGGGGCATTGGGGGCTGCCTGATATTCATCCAGATCGCGTGCAACAGACTTGTCTGCGTTGAATGTATTGTGCTTAATGCGACCGCCTTTTCTTTTCTGACTTCCCTACTCTTCATCGCATGGTACAAGAAACTGTGTTGGTGGCAATATGGACACAATAACCTCAAAAAGTACAGCAAACTCAGCTGCATCGTATTTCAACTGCATGAAAAGATCCAGCACAGCTTTCTCCTGCGCATTACTATTTATATAATGATTATAGTGTGCTATTACACAGTGATTGCTTTGATATTGGCGAACTGTGATCAAAATCAGTACGAGTTGGACCTCATTGAGAGCAAGCTCTTTCACTACGAAGAGAATCAGAATTCCTGCTTCCACCCGTGGGCGTTCACAAACATGGTAGCCCTGATCCTCGGCATGAGTTACACCTTCGCACGCATCCCGTTCGCCCTCAAGACAATCATCGGCTGCTGCGAGGCAGTGGCCTACCTGCTGATTGTGCTTTTCCAGTACTCCTTTCTTTTCCAGCACAGTGCCACCACGACTCCGTATTTGAGAGCAGAAGTAGCGCACTGTGTTCGGGTGTGCATGATGCTAGTCATTATGTATGCAAAAGAGCGTCAGGCCGAGTTCAACACAAAAATGAACTACAAGCTCAACTTGGATTTGCGAAATAAGCAAAAAGCGGCCGACGTTACCAACCAATCGATCATAATTTTGCTCAATAACATTCTTCCCTCTCATGTTGTCGAGCTCTATCTGAACTCAGTAGCCAAACACGAGCTCTACTATGAGAATTATCAAATGGTATCAGTCATGTTTGCCATGCTGATCAATTTTCAAATGGATTTGCCAAGCTTACGAGTGCTAAACGACATCATAACTGAATTTGATAAGCTGTTGATTACCTACAGGAAATATTACGTTGTTGAGAAGATCAAAGTCGTTGGCTGCACCTATATGGCAGCTTGTGGATTGGATGTAAACCTCGCTTCAAAAATCAAACGCAGTGTGAGCATTGGGAGTGAATCATTTCATTCCAGAATGGAGGAAGAGCGCAGTCCACTAGAGTCATTTAAAGAAGGTTCCAATCACGATGAGGTGGCCTTTATAATGACCACGTTCGCTCTGGACCTGATGAGAGTCCTGTTTGTGTGCAACAAAGCGTACGCGGGTAGACCCTTCGATCGGGCCTTATCGACCTGGGAGATCTGCATCGGAATATCCACCGGGGAGATAATGGCCGGAGTGGTGGGCGCTTCTCAACCGCACTACGACATCTGGGGAAACCCGGTCAATATGGCCTCGCGAATGGAATCAACGGGGCTGCCTGGCCACATCCAGGTGACGGAGGAGTCGGCCGAAATTCTTGAGGACTTCGGCGTTCAGTGTAATTACCGCGGCTTGACCTTTGTTAAGGGCCGTGGGGAAATTCCCACCTACTTCGTTGGGATCGATGATGACTTAAAGTTCATTTCCAGGAAAGGTTCCAGTAATTCTCCAAGGCGTTTACCATATACTCAAGATACGGATCTGTTCGGCAAGGAAAGTTGA
>ReannCDS00048
ATGAAATCCTTCGTGTGCATCGCTCTGGTCGCCTTCACCGCAGCCGCTTTGGCTCTGCCCACCAACGTGGCTTCGGCCACCGGACAGACTAGCTCCACGGTATCCCTGACTTCCCAGGACGGCGAGCTGGAGGGACTCGCCGGTCAGGGATTCGGAGACCTGACTCGTCTTCGTAAGTCCGCCTACGGCGGAAGCTCCGGTGGCTATGGAGTCTCCAGCGTACCAGCCCCTCCCTGCCCCAAGAACTACCTGTTCAGCTGCCAGCCTAATCTCGCCCCGGTGCCGTGCAGTGCTCCAGCCCCCAGCTACGGATCCGCCGGTGCCTACTCTTCTCCGGTGGCCTCCTACGTCGCTCCTAACTATGGAGTCCCCCAGCACCAGCAACAGCTTTTCAGCGCCTCTTACGTGCCACAGTCCTACGGATACCAGTACTAA
>ReannCDS00049
ATGACAGTTTATGTAGACCACGAAATGCAAATTGTGAGGCGCTGACGTACAACATGGCTCGACTCTCCAGTTTTCTGATCGCAATTGCGAGTCTGGCTTTCGTCCTTGAAGTCAATTCGCTGGACAACACCACCTCGGTGAAGCTGGAAAAGTTTGTAAACTGCGAGGATAAGACTTACGAATCGAGGAAGGCGATCTATCGCGACTACTGGGTGCTGGAGAACTACGTAATGGCCGGTCACGGGCAGCTCTCGTGCTATGAAAATGTGACGTACTCCAGCCATGCGGACTATACTTATCTGGACAATGTGGTACCCCTCCTGGAACGCTGGCGATCGCCCCTGAGCCTGGCCATTTACGCCCCGGGCACGGATTTTGAACGCACTCTGGAGAGCATTCTGTACCTGCTGCAGTGCCATCCCGGCAAGGACTTGGTTCGCGAGCTGTCCAGCTTCCATCTGTACTTCGACGTGGAACATCTGCCGCAGGTGGTGCCCTCGCCCAAAAAGGCTCTTAACGCGAAAGCCAACTGCAGCGGTCCACCGCCTTACGAGAATGTGGCTAGAAGGGACTTGTACAGGACTCAGCAGGGACTCGATTATCCGGTGAACATGGGTCGCAACATCGCGCGCAAAGCTTCGCTGACCCATTACGTCCTCGCCTCGGACATCGAACTCTATCCCACGCCCGGATTGGTGCCGGACTATTTAAATTTCCTTGGCCGTCTTGTTATTGGAAGGCCAGGACAGCAGCCCACTTCGCCGGTGGTACATGTGCTGCGTATTTTCGAGGTGATGGCCAACGTTTCCGTGCCGAGCTCCAAGCCGGAGTTGCAAAAATTGTTGAGATCGGGTGAAGCCGTACCATTTCACATGGAAATCTGCGCCGTTTGCCATCGAGGACCCAAGCTGGGGGAATGGATAAATGCCACCGTGGTGACCGAAGGTCTCAACGTTTTCAATGTGGGTCATCGCTCGCAAAATGACAACATGTGGGAGCCGATCTTCATAGGCACCGTCGAGGATCCACCGTATGACGAGCGATTGACCTGGGAAGGTCAGCGAGACAAAATGACACAAGCGTACGCAATGTGCGTACTGGACTATGAGTTTCACATCCTGGATAATGCCTTTTTGGTCCACAAGCCGGGCATCAAGCAACCCGCTAAAAGCAAATCAATCTTCCAACAATCCACCCGCCGCACTAATGGCCTTATCAATAGAAAAATCTCTAAAGAGCTACGGATCAAGTACGGTTCTCGAAATGGCTGTGTCATTTAG
>ReannCDS00050
ATGTCGCGTCGCTCCAATTTCATTGAGGGCAACGACAATTTTCGCGAGCAGAACTTGCGATTCGTGCGGAACGAGTTTGAGGACAACATCAACCAGTTCTTCGGAGGTGCTAATCCCGGGGGAAGTGGCCAGCAGCAGAAGCCTCCGCCGCGGGACTCGATAATTGTGCAGCCAACCGCAGGAAACAACGAGCTGGACAACCGACGGGAGTTTCTCCGCGAGCTGGGCGCCAGTCGGATGTTGGCCAACGCCCTGGCCCAGCGCACCCTCAGTGTGCCCAACTTCAACCTGCGCCAGTTCCAGCGCCAGAGGTTCCGCCTCAGCGTCGAGCTGGGCGACAGTCGTCAGGACGTGGTGGACAAGGAGGTACTGCGGGCCATCGGGGAAGCGGTGGAGAACCAGGACGAGGTTGAGTCACGACCACGTACTCCTCCGCCGCCACGGAACATTAACTGGCACAACGTCAGCAGGGATGATTCGCCGGTGAGGGGTGACCGATCACGTCCGAGGAACCGTCAAAGAGATGGCAACTTTCAAAACCGAAGAGACAACAGTCGGGGATTCGCAGATCAGCGGTTACCAGCTCGGGAACCAATCAACAGGAATTCTGGACCTGTTAATGTTTCAATCAATCGAAATCAGGACATCAGTCGCAATAATCCTGGAGGAAATCCTGAAGACATAAGAAAAAATCCAAACAGAAACATTGATAATCGAAATGCAAGTCGACCAGAGTTTAATCGTAATAATAGAATTGATGAGTTCAGTCAGGAACCAGCACGGCCGCCAAACAACAGGAATTTCGGACCTGTTAATGCTCCGATCAATCGAAATCGGGATGTCAATCGCAATAACCAAGTCCAAAATCCTGAGGAGTTAAATCGCAACATAATTCCTCAAGAATTTAATCGTAATAATAGAAATGATGAATTCAGCCGTAACAATCGTAATCCAAGCCAGCAGGATTTTGCTCGCAATAACCGTAATGTGAACAGCGTTGAGTTCACTCGGAATAATCGTAATTTAAATCCTCAAGAGCTTAATCGGAATAACCGAAATGAGAATATACAGACGATTCGGCAGGATTTCAATCCCAATAATAGAAATGCCAATCCGCATGAATTAAACCAACCTAAGAGAAATGTTAATCCGCAGGAGATAAACCATCCTAATAGAAACGTGAATCCACAGGAGTTTATTCGCTCCCATGGAAATGTCAATCCTCAGGAGTTTAATCGAAATAATCGCAATGTTAACAACGATGAATTCTATCGAAACAATCGCAATGCTAACAACGATAAGTTCAATCAACATGCTCCGCAAGGACCTAATGGGAATAATCGTTATGCTACCCAGCAATTCAATCGCAATACGAATGTCGATCAAACTAATTTTAACACCCAAAATGAAAATATTCAACTATTTAATCGCAATACCAACAACAGTGGCCAGTTGCAAAACACTAGAGGTAATCCCTCAAACTTTAATAATCCTCGCATAAACAACAATCGAGGATATGGTAATCAGAACTTTGTTACCAATCAACAAACCAACTTGGACCGAACTTCAATAATTAATCAACGTGGCAACATCGATGAGAACTTCCAGCTGCCTAGAGATCGATTCCAATCTCCTGATAACCGACCGCAGCAACAACAGGAACATTATATTGACCAAGATATTCGTGATTTAGACGCAAACGTTGGCGGAAACCCTGGACCCCAAACCGGTCGGAATTATCAGCGTATTGTTAACGATAATCAAATAACGCTTTGTCGGACTGACTGGATTGAAGCTAATGAAAGAAATTTATATGATAACAACTTACCTGAAGATCGAGAATTCATTGATGAAAGAAATGGTGCGATTATAAACGATGATCACTTTCGTCCAAGGCAGCCTGATCACTTTAGAAGACCAGATGTGCGCGAGCGAGAAGATCGTGGTTTCATTCAAAACTCTAGGGGTAACCAACCCAGCCCACGAGAACATGGCTACGATGAAGGTAATTCATATGGACGTAATCGCAACGAGCGTAACTTTGACGGAAACAGGCGCCAGTTGGATCGAGAACTTGATCGTCGCAATCCAAACGACGACTTCAATCAGCGAAACAACTCTTCGCGTGCTGTTGACATCCGACGCTTTCCACCTAGGGAAGACAACACATTCCAGGGTTCAAATAACCCTCATTTTCCACCAAACCAGTATCAGCCAGCTATCCACCGCGGATCCGATTCTGTGGATCGTAACCGCGACAACCCGCAACTTGGCGGTCCAAATCTTAACAGACCCCAGCAAGGCAGACCGAATGTACCAAATGCAGATAGAAGTGGACCAAGAACTGGCAGTTCTGGTGGACCAAATCAAAACAGAACTACAGCAAGTCTAGATCGTAATATGAAAAGAAATATTATTCCCGGTGGACCACAACAACAGAGATCAAGTTCAAGATCAAACATCAATCCTGGCGTGCAAAGCCAACCAAAATCTAATTCGATAGCAAGTCAAGATCGCAATGCAACCCGGAATGTGAATTCTGGTGGTCCCAATCAAGGCCGACCAAACCAAGCTCGAGATGGCAAACCTGGTATGCCGAGCCAAGATAAAAAAATCCGTGGACCAAATCAAAAGAAACTCAATCAACCCGCTGGCGTTCCTAGGAACACCAATCCTGGTGCAGCGGGACCGGGTCAGCAGTCAATTAAACCTAAACCTTCTGGCTTAGCTACTACGAACAATGCGGCCATGGTGAATCCACGCGCTGGCCAAAAAAGAAAAGCAGAGTCCGCGGAGTTAGGGGCTCCAAACCGGGCGAAAAAAACCGTCCCGAAACTTCCGAAGGTGGACACAAATCGTAGCTTCATCATAGGCGGAATGCGCCTTCCCTACATCAACAGCAATCTCAAGAAACTACCACAAGCAGAAGAAGAGTCCTACGCGGTGACTTTCTTTGAGCAAACGCCCATCTACAACACAAACATGTATGCCACTGATAATGGCGAAAATAATAGAGAGAATGATGAGGATGAAGGTGAAGAAGACGTATCTGATACCGAATCCCTGGAATCGAACCGATCCGGTCTTCAGTCAAAGATCAAAAAACGGGACTCTAAAAAGCTTCGCGCCCAGTTGCGCAGGGAGTGGACAAAAGTTTACAGGACCAATAACTACAAGGACTGGCATGCCTGGTGGAGGGATTACAAGTGGTGCGGCAGCGCAATCAACAAGAAGCTGGAGAAGTTCGGCGACCGCAACTTGCGCCACCGCTTTAAGGTCCCTGGAAAAGTCATGACCGAAGAAGGGATTAATCAAATATTCAAAAGCGGCCACATGGGCTTGGAAAAAAATACTTTCAGCCACTACCGCAACATGCGTTCGATTTACCTTCTAATGAACGATTCTTTCCTCGAGAGCTTGTCCGTTACGCAAATTGAGGACTTACAGGAATTGATCCGTGGCATTCCCAATCACTTATGGCTGTACAAGATCCGCGCTATGGTTTACCTTTGGGAGAGGTATCATGGCGCACTAAAGAGTGCAGCCCCAAAAAATATGCTTAAAGCTAAGGAAATTCAATTAATTGCCAAAACATGGAAGAATCCCACCTTTCACTGGCTTGCCAAGCAGGCTTTCGATGAGCTAAAGGCAATCAGCGAAATCGCGTGGCCGGATTTCAATAAAATCTACCCTGGCCTGAAAGCATAA
>ReannCDS00051
ATGGACTACCGCCAACTGAAGAACGACGCTTACGGCATTGGCCAGCGGCGTGGAGTGGGGAACTCCGGCGGAGGAGGCGGTGGTGGTGGAGGCGGAGGTGGGATGTATTCCTCAAACTTCGGCGGTGGCGGCAACTATGGCGGAGGAGGTGGGAACCCCGGTGGCGGTGGCTATGGCGGCAACCGGAACACGGCTTCGGATGGCGGAAACTTCAACCGCGGTGGCTACAACAACAGCAGTGGCGGCAACAACAACTACCCGCGCCCCGCAGACGAACGGTCCGGTTTTAATCCAAACAATCAGCGCTTCGGCGGCAACTCCGGCGATGATATTCAGGACAACTTCCGGGGTGGTCCGTCGTCCAACTTTGGTCAAATGAACAGAGGCCCTTCCAATGTAGGCCACCTAGCGCGTTTGTTGGATCTGGAGGCACCGCAGAACCGCATCCCCGGAATCTCCGCTAATTTCAACTCGGACCGCAATCCGGAGATCAATTACCGTGGTCCGCAGTCGCAGGGAAGCGGAGATGGATACTTCAACGGCGAGCCAAGAAATCAGGGTTCTTTCAGTAACTTTGGTCCCAACGACGGGCCTTCTTTTGGCGGCAATAATGGACCCTCTTTTGATGGAAACAATGGTCCTGCTTTTGGAGGCAGTGGAGGTCCTTCCTATGTAGGAAACAATGGACCTTCCTTCGGAGGAATTAATCAACGCAACTCTGGGAACTTCAACAATGACAATTTTCAAGGAAGAGGTCCCAACTTCAATGACCAGGGATCTGGTTTCAATGATTCCTACGCACGCAGTGGAAACCAGGGCAATTTTCCGTCCAATTCTGGAAACTTTGGTAACAACGATGACATAGGAAACATATATAATCGCAGGCCAGGAGTCGGAGGACCTGGAGGCCAAGGCTTCAACCCAAATACTGGTGGCAATATCACCAACAACAACCCCGGAGGCGGCTTCAACCCAAATTCTGGTGGCAACTTCCCCAGCAACAACTCCGGAGGTGGCTTCAGCAACAACATCAGTCGCACCTTTAACGACTCTCGCAACAACTGGAACAACTCGCAGTCGCAATCCTCTTCGTTCCAGAGCTCTGGCTATCAGTCGAACAGCGGAGGTGGAGGAGGAGGAGGAGGAGCCAATAGCTCTGGTTGGGAAGCCAGCCAGCGTGCCTTCAACTCAAAGCGCAATCAATTGCAGAAAGTGAACTTGAATAATGGCGGGTCTATTCGAAAATCCGGACCCCAGCCCGCTGTCAAAGCGGTGCAGAACTTGCGCAACAATCCCAGGGCGGCTGCTGCAATCGTCAACGCAGCAGGCAGGACCAACGTGCCCAACAACAGGAACAACCAGGCAAACAGGCCTGGCAATCCGCGTCCTGGCAATGCCGTTGGAGTGCAGAAAAAACCACCCAATGCGGCACCCAGTCAGTATAAGGTCAACAATTTAGCTCCCAAGCCGAATACGGCAGTAGTAGCCAACAAGAAGCCACCAGTGGCTGGACAGGCGGCAAGGAGTGGAGCCGGTGCTGTAAGGAGCGGACCACAGGTAGCCAAGACAGGGCCGCAGGCAGTGAAAACTGGCCCACAGGCTCAGAAATCGGGGCCTGTGCCAGTTAAGAGTGGCCAGCAGATAGTGAAAGGTGTCCCACAGGCAGGCAAACCAGCCGGAGTGGCCAATAGGCCTCCAAATGCTCCAGGATTTCCTGTCCAAGCCGGCCAGAAGCGCGTTGCTCCCGCTCCACCGCTGGAAACTGAGGCTGCCTCCAAGTCGGTGAAAAAGTGGCGACGCGTGGCCCGCAAGCGCGGATTCCTGATGGGCGGATTTAAAATCCCGTATCTCAACGACCAGCCGAAGAAGCTTCCCCAACCGGAGGCAGAGTCTTATGCCTTGTCCTTCTTCGAACAAATCTTCAATTACAGTACAAACCAGGACGCCACAGAGGAGGACTTCTTGGAGGCGGCAGTGGTGCTCAATGAGGATTCGGAGGACGAGTCGGTGGCCGATGATGCCAAGTCGGCTCGCAAGATCGCAAAGCGCAATAGGAAGCGAATAAGGTCCGAGTGGGCCCCGCTGCACGAGTCGAAGAAGTACAAGGACTGGGGCAACTGGTGGAAGGACTACAAGAACGTAGGCGAGGAGATCGAGCAGCAGCTTTTGGAGTGCGGCAACCTCAATCTGGAGCATTGCTTCCTGCCCAATCTGCCCAAGCTTACTACAGAGCAGGTGGTTTACGCTATCATTAAGTCGGCTCACTTCGGACTAGAGAAGAACGCGGATGTGCCGTACGACACTCTGAAGACTATATTCACGATGATGAACCGCACCTTCTTGGATAACCTTACGGAGCTGAACATGGTGGAGATTCAGGACATCATTCGTGGCGTACCCAACGATCTCTGGGTATTTAAGATGCGCAGCATGGTTTACCTGTGGGCCAAGTATAAGGCCATCACCAATTCCAAGTCCACCGCCGAGGAGGACGTCAAGGATCAGCAGGCCATCGCCCGCGAGTGGAAGAGTCCTTGCTTCCACTGGCTGGCCAAGCAGGCCTTCGACGAACTAGTGGCAATCAGTGAAACCGAATGGAAAGAACACCGCAGTATCTTTCCGACTGTGGATTAG
>ReannCDS00052
ATGGCCTGGGTTCCCAAGACGCAATTCGAGCTCGACCTAGTGAGCATGGAGCCTGGATTTAACCTGATCCAGGGGCAGATCGCCTACGAGGAGAAGAAGAAACTGGAGCTCTCAAGAGTGCCAGTGCCCAAGAGTATTGGCGAACATCTTGCGGACCGGGGAGATTTGCATGGGTATGGATCGTCGGGCGGAAAAGGACGGGAAATCCGCGACTGCCTCCAAATGATGGAGAAGATCCAGAAAATAGCGGGCACGAAGCCGCTGGGCGAGCACGCCACTATGGAGGATTGGGAGGACACTACAACGGCGGAGATGGAGGCGTTGGCCATGATGCGCAACTTTGGGATGCAGTCTATGGGTCAGGACTTACTACCCGCTCTTCCGCAGATCACGATGCAAGACGAAAGTTGGCGATTACCCCTCAACATGGACCCCGAATTCTTTACGATACGTAAAACGCGTAAGCCTAAGGATCTTCCGTCAGCGAACAACGAGTCCAAGGATTCAGCGGATGATTCTTTTCACACAGCCGAAAGTCTGAGCAACTGCATCTTGCTATACGGACCTGGAAATTCCCCAAAAGGCAAAACACCGGAGAAAAAGAACAAGGAGGTAAACAGGGATACTTTATATAGTTATATCAAGGCGGCCCCAGTTGCCTTGGACAAAGGCAAGGGAAAGAGGAGGAACCAGCGATCCTCTCAAAAAGAAAGACGTCGCCAGCAATACGAAGCTAACCAGTAA
>ReannCDS00053
ATGCCGCCAAAGTCGAGTAGCAAGAAAAACCAGGCCAGTTGGTACCACTGCGAGTCCTGCGGCGTCCACATTCCCTCCAAGGCGAGGGATAGCCATGAAGGTTCATGCTCCGCCATCAGCCAGGATGAGGTGGCTGCTGATTCCCAGGCGGAATACGTGCGCAGTGGGGCAATCTATACGAGAAGCCTCCAGCAGCGGAACTTCGAGGTGGAGTCACTGAAGGATTTAGCTGCCAAGTATGCCAACATGCTGATCTTCGTCTCCGAGGGTGCAATGCAATTAGCCCAGCTCCACATTGGCCAACATGTGGTGGTGGAAGCTCCTTTCACTGCGGAGCATCCGCTGGTGAGGATTGTATGGCCCATATCAGAGCAATTCCTGACCACAGTATTTGTGAGCGAAGGGGACTTCAAACTCCATTGCACGCAGCTGCGGGGAAAGTTCCTGAAGATCTCTGCTTTGGACCCCTGTCGCCTCACAGCGGCTGCCAGCATTTCCCTAAAGCATCTGAGCTCCACAGATAGCCCTCTAAAATCCGGGCAGCTCCAGGATGCGATAGCCTTACTTAAAAGAGACATGGTCAATAGGGTATATTGCAAGGACAGTCAAATCCACATGAACTTTTTCAACAAAACGCTGACATTTCGCCTGGAGCGGTGGCAGGGCACTGTTGAAGACGCTCTAGCGGGTCTCAGTTTGGACTCCAAGCCATTGCAATTTGTGCAGGTTACCAACGTCACAAAACTCCAGTTAATAGCTGAAAATTCAGGCCAGCAGCAGGAGGAGCAAAAGATTAGCCATCGGATAACCAAGTCCCAAATAGGAGGACTGGATAGGCAATTGCAGTTGGTCGAGGAGAGCATGTACTACGCCTTGGGATTCCGGGCATTGCCTGCAGGCCTCCGGGTATCTCGCGGATTGCTTCTTTATGGCGCCACTGGCTGCGGAAAATCAATGGTCTTGGAAGCTATGTCTGCAGTGGCAGAAGAGCGCAGCCAAGGACATGTCCAACTGATTCGCATCAACAGTGGCGAAGTCTACAGCAAATTCTTGGGCGAAACGGAACAAAAGCTGGCGGCCATTTTCGAGCGTGCCTACAATCATTACCCGCACCCAACTCTGGTGCTGATTGAGGATGTCCACAACTTGTGTCCCAAGCAGGACGGCAGCGACCTAGTCAAGCGCGTCTCGTTGGCTTTTCTTTCCCTGTTGGATCAGTTGAGCTCGTCCAGTCAGCTAAAGGGAAGCAAGACCTTCGTGCTAGCCACCAGTTCCCAGATTGAGGCTCTGCATCCAAGCATTCGGAGAGCTGGTCGATTGGACGGTGAAATTGAGTTAGGTGCCCCCAGTTCCCAGGCAAGGAGGGACATTATAAGGTGCCTAATACAATCGTTGGAGCACCAGTTGAGTGAAGAGGAAGTCGAGCATGTGTCATCTATTAGCCATGGATACGTGGGAGCAGATCTAGCAAATCTTGTCTACGCTGCCATGTTGCAAGCGCAGCCGAATCCCCTCAAGTTAATTCATTTACAGAATGCCCTGACTCGCATCAAACCGTCGGCAATGCGTGAAGTCCTTATAGAGTGTCCCAATGTTAAGTGGTCAGACATTGGCGGTCAGTCGGAACTCCGATTGGCAATGCAGCAGGCCATAGAGTGGCCGCTGCTTCATGCTGAGAAGTTCCAGCGGCTGGGCATTAAACCCCCCAGGGGAATCCTCATGTTTGGACCGCCAGGCTGTTCCAAAACGATGATTGCCAAGGCCCTGGCCACGGAAAGCAAGCTGAACTTCCTGTCCATCAAAGGACCTGAGCTTTTCTCCATGTGGGTGGGCGAATCGGAGCGAGCGGTGCGTGAGGTCTTCCGAAAGGCTCGCCAGGTGGCCCCCGCCATAGTTTTCTTTGACGAAATCGACGCCATTGGCGGAGAGCGAGCAGAGGGCGATGGTTCCGGCTCCGGCTCATCTGTAAAGGAGCGCGTTCTCACCCAACTGCTCACCGAATTGGATGGCGTGGAGGCCCTGCAAAACGTCACCATTGTGGCGGCCACCAATCGACCAGATATGATTGATAAGGCGCTACTCCGTCCGGGGAGAATTGATCGAATTCTCTATGTGGGCTTGCCACCGAGTGAAGCACGTCGGGAAATTTTAAAGATCAAACTGCGTGCCATGCCGATATCGGAGGAAGTGGACATGGAGAAGTTGGTGCAGATGACGGAGGGATATTCTGGAGCAGAAATTCAAGCCGTGTGCCATGAGGCTGCTCTGCGGGCCCTGGAGCAAAGCTTTGAGGCGAAACAGGTGAAGTGGGTAGACTTTGAGCACGCATTAGAATCAGTGCCTCCACGGACTAGCCCAGAACTCCTAAAACTCTATGAAGATTACCTTAAACGGAAGTAG
>ReannCDS00054
ATGTTGACGGACGCCGAGGATGACTTCTTTTTCGAGGAGGATAAGATGCCTGAACCGCTGCTCATCCAGTTGGATGGGGCTAATGCACAGGTTGTCCGGCGGCACAAGGATCTTCCCGAGGAGCAGGAGAAACCCTCCGTCGCTCCGCTCGAGGCCACCGTAATGCTCTGCTCCCCGGCGGGCTTTTCCTCCGATTCCGGATCCGGGGACAGGTTCGGCATCGAGTCCGCCAATAGGCAGAAATATGAGTTAGACCGTTTGGGCATGACCGTCAGCACTAATGCCGTCGTCATTACCAAGGATCAGAGTAACCTTATTGGAATTAGCATTGGAGGTGGAGCACCTATGTGCCCCTGTCTATATATTGTGCAGATCTTCGATGGAACGCCCGCCGCAAGGGAGGGATCCCTGCAATCCGGAGATGAACTGTTGGCGGTCAACTCGGTGAGCGTGAAGGGCAAGACGAAGGTAGAGGTAGCCAAGATGATCCAGACGGCCACGGACGAGGTGGTCGTCCACTACAACAAGCTGCACGCTGATCCCGAACAGGGCAAGACACTGGACATCATCCTGAAGAAGCTGAAGCACCGAATTGTAGACAATTTGTCGAGCAACACGGCGGATACACTGGGTCTCTCCCGGGCGATACTTTGCAACGATTCGCTGGTGAAGCGACTGGAGGAGCTCGAGGGCACCGAGTTGATGTACAAGGGTTTGGTGGAGCATGCCCGCCGGATGCTCAAAGCCTACTACGACCTCCTCCAGACATACAAGTCCTTTGGCGACTGCTTTACCCAAATTTCGGTCCACGAACCACAGCAGCGAGCCTCGGAGGCGTTCCGAACCTTCGGGGAGTTCCATCGCACCTTGGAGAAGGATGGCTTGGGCATCATCAAGCAGATAAAGCCAGTGCTTGCTGATCTGGGAACGTATCTGAACAAAGCCATACCGGACACAAAGCTCACGGTACGTCGCTATGCGGATGCCAAGTTCACATATCTCTCGTATTGCCTAAAGGTCAAGGAAATGGATGATGAGGAGCATGGCTTTGCTGCCCTACAGGAGCCACTTTATCGCGTGGAAACTGGCAACTATGAGTACAGATTAATTCTGAGATGTCGCCAGGATGCACGCAGCAAGTTCGCCAAGCTCCGCACGGATGTTCTCGAGAAGATGGAGCTGCTGGAGTGCAAACATGCCATGGATCTGAACAAGCAGCTGAGAAGCCTGCTGGAAAGTTTGGCGGAACTCCACCGGAGTTTGGTGGACCGTCTGGACTCGCTGCCGCCGCTGTTTCCCATCGAAGTGGACTTCAAGGAGACGGACTTCCAGTACAAGTCGAGTACTCTAAAGCCGCAGGAGCTGGACGACGATGAAATCGAGGCCAACAACCATCCCAACTCCGCTCCTTCTCAAGTCGACTGTGGATTTGAGGCTGTAGAGCAGCCAGCGGCCATTATTAACGTGGAGGTCAAGGCATCCGTGGATTCAGCTGCTTCCCAATCCCCCAGTGAGAACGATACGCTGCTCAAGGAACTGGGTCTGTACGATGTGGACCTGCTGTCCAATCCGCAGACCATTAGCAACCAAAAGGACTCCATTGCGGCCCAGAACGATGGATACGACTTCGACCTGTTCTTGAACCAGGCGACTGCAGCCACCACCAGCTTGGAGCGGGATCTCATGTCCTCGAATGCGGAGGAGATGGATCTGCTCTTGCAATAA
>ReannCDS00055
ATGACCACTTGTTGCCTAGGAAACGCTGAGGAAAAACATAAACAAAAGATGATGGACTGGGCCGAAGAACTCAAGATGACCATAAGAAAGACGACGGCCAGAAAGGGTCGGCGCTCCAAGAGTCGCGATGTCTTGAAGGAGGAGTCCTCGCAGGCGCCTGCAGGCTCCAAGGATATTTCCATCGATATCACCCTGAATGTCCAGGCAGGTTCTCCACCCACAACCTCGGACACGGCCACCTCGTCCACCTACAACAATGAATTCGAGTCGCATCGCCCACCCATTAGGCGGATCTCGGGAGGATGGGCGGATTCGGGTCTAAAGGGGTTAAAGTCCAAGAAGAACAACTCCTTTGATGACGAACGTTTTAGGCAAACCAAGTCTGCTACAAATTCTATACCTACTGATGACATTCCCGTCATTCCAGACATGGATGATGTTAAAGATGAAATAATGCTCAATGAGATAGTGGAACCTCCTACTATGGGCATTTCTCGATCTGCTGTTTTAAAGGAGGCCAATTCCGATTTGCTTTCTCAGTACGCCTTTTCTGCAGTGGATGGCTTCGATCTCTCAATCCTAACCGATTGCCTGGTTCCGCAGGAGAGCCTCAATGAGAAGGACGACCTGTGGCAGTGGGACAAACTCTTCACCGAGGTCACGGCAGAAATCCATTCGGATAAGGCGCCAAACATTGGCATGAAGATAGGCCCTGATGTCGTACCCCCCACACAATATTCCTAA
>ReannCDS00056
ATGGCGCCCAAGGCAAAGTCGGTTAACATCAAGCCCACGGCGAAGGCCTTCAAGGACAAGTCGAAGCCCACAGATGTGCGTTTGTCCAACATCCAGGCGGCCAAAGCTGTCTCCGATGCCATCCGCACCAGTTTGGGCCCCCGCGGCATGGACAAGATGATCCAGGCTGCCAACGGCGAAGTTTCCATCACCAACGACGGAGCCACCATCCTGAAGCAGATGAACGTGCTGCACCCGGCCGCCAAGATGCTGGTGGAGCTGTCCCGTGCCCAGGACGTGGCCGCTGGCGACGGCACCACCTCCGTGGTGGTCATTGCCGGCGCTCTGCTGGAGGCCTGCGAGAAGCTGCTGCAGAAGGGCCTGCATCCCACGGCCATCTCGGACTCGTTCCAGCGCTGCTCCAACAAGGCCGTGGAGATCCTCAAACAGATGTCCACGCCCATCGAGCTCAACGACCGCGAGACGCTAATCAAGAGCGCCTCCACCTCGCTTAACTCCAAGGTGGTGTCGCAGCAGAGCAGCCTGCTGGCCCCCATTGCCGTGGATGCCGTGTTGAAGGTCACGGACCCCGGCAAGGAGACCTCCGTGGATCTCAAGAACATCAAGGTCATCTCCAGCCTGGGCGGTACCGTTGAGGACACCGAGCTGGTCGATGGCTTGGTCTTCACCTGCCGCTCTGCCGGATCCAACGCTCCCAAGCGCATCGAGAAGGCCAAGATTGGTCTTATTCAGTTCTGCATTTCGGCACCCAAGACCGATATGGATCACAACGTGATTGTGTCTGACTACGCTGCCATGGATCGCGTTTTGAAGGAGGAGCGTTCGTACATCCTCAACATTGTCAAGCAGATCAAGAAGACCGGATGCAATGTCCTGCTGGTTCAGAAGTCTATCCTGCGCGATGCTGTCTCTGACCTGGCTCAGCACTTTTTGGACAAGATCAAGTGCCTGGTGGTCAAGGATGTGGAGCGTGAGGACATTGAGTTCGTGTGCAAGACTCTGCACTGCCGGCCAATTGCCTCCCTGGATCACTTCACAGCCGAGAACCTGTCCAGCGCCGATTTGGTCGAGGAGGTGGCCAGTGGCACCAACAAGTTTGTGAAGATCACGGGCATCCAGAACATGGGACGCACGGTCTCGATCATCTGCCGCGGATCCAACAAGCTGGTGCTTGAGGAGGCTGCTCGCTCCCTGCACGATGCCCTCTGCGTGGTGCGTTGCCTGGTGAAATTGCGTGCCCAGATTGTCGGCGGTGGTGCGCCGGAGATTGAGATGGCGCTGCAGTTGGCTGCTTTGGCTCAAACTGTGGAGGGTGTGGATGCTTACTGCTTCCGCGCATTTGCCGATGCCCTGGAGGTCATTCCTTCTACTCTGGCCGAGAACGCCGGCTTGAACCCCATTGCCACGGTCACGGAGCTGCGCAACCGCCACGCCCAAGGTGAAAAGAACGCTGGTATTAATGTGCGCAAGGGCGCCATCACAGACATTTTCGCTGAGAACGTGGTGCAACCCCTGCTGGTCAGTATTTCATCGATCACCTTGGCCACGGAGACGATTCGCTCGATCTTGAAGATCGACGATATTGTCAACACCTTCAGTTAA
>ReannCDS00057
ATGGTCAACGCTCTGTGGGCCACGTTAATATCGCTTGTTTTAATCGGCCCTGTGTTAGCCAACGATCTGTTTTCCCTGCCGCCTGCCACGAATCACAGAGAGGAGTTGCTCGAGGACTATGGCCGATTCCTAATGTCCACCATGAACAGGAGCATCGATCCCTGCGAGAACTTCTACGAATTCAGTTGTGGCGGTTGGAAGAAGGCGGAACTCGTGCCGGAGCAGGCCAGGAACACCAGTTTTCTCCACGCCATCCAGCACAAGATCGACGAGCAGGTCCTGGGATTCCTGCAGAACGCCACCAAAAGGGAGCTTGAGGACCTGGGTGTTAATGGCACCAAATCGGCGGAGATTAAGGCCAAACAATTTTTCACCAGCTGTGTGGAAATGAAGGCCAACTTGACGTTGGCTTATCAGTACTTTCTGCAACTCGATGGGGATCGTTTGAAGGACACCAATGCCACTTACGACTGGATGTACATCAACTTTATGTCCAAATACGACATATATCCCCTGCTACCACTAAAGGTGCATTATAGTACCTCGACCAGGAAGTTTGATATGCTTCTGACTTTTCCCAGTAAAGTTCTAGCCGGCATAAGTGAAGAGCAGCTGAAGAATATGACCAGGGAATTTGGCTTGGCCTCGAATGCAGAGAAGGCTAAACAGTTCACGGAGAACTTTGCCAACCTCACACAGTTTGAAAGGAACTTAGTTTCTGTCGCCAAAATACGCAACGAAACAGAACAGTTAAATTTCAATTCTTTCCTGTCCAAACACAAACACGATCGCTTAAATTGGACGCGATTTTTTGAACTGGCCTTCAATGGCAGTCAGGAGTCCCACTGGCCAGTGCTCAATCAACTGGATAATGTCAACGATTTGGTTTACCTTCTGGAACAAACCAGTCTGGAAACGCTAAGGGGTTATATTAGAATGCGGGAGCTGCTCAAGTTTTATGGCCTGTGGAAAACTCAAACTAGAGTAGGGGGAGTTCAAAGTGAGTGTCGCTCTTTGTCGGAGACCTATTTCAACTACGCTCTGCTGCCCTGGTTTATTGGTAAGGTTTTCGATAAGGAAAGGCGAGCCGATATTCTGAGTGTTGCCAAGGACATCAAGGACACGTTTTACGATCTCTTGGACCATCACACCTGGTTGGATGACGAAACTCGTTCGCAGGCTAAGACCAAACTGGCTTCCATGGACATTTTGGTGGGCTATACAGATGATCTGCAGCATCGCGAGTTGATCGATGGTGTTTACAATGACATCAATATGACCGGAAACTGGTTCGAGAACCTGTGCATCCTGGAGGGAAGTAGAGCCAGGATACGTCTGCGATCGGTGGATAAGGCGCTGATTCCTCTTCTTATGCCCACGAGGACTGTGAATGCCTATTATGCTGATTTCCTCAACCTGGCCTTTATCACCATCGGCATGGCCCAGTGGCCCTTTTATCATATGGAATTTCCCGATGTCCTGAAATACGCTGGAGTGGGCAACATTATAGGCCATGAAATGGCCCACGGGTTCGATTCCTACTGTTATCAGTACAATTATGATGGCAAGAAGATCAACTGGTGGTCCTCAGCTTCGTTGAGGAACTTTAAAGAACGCTACCGCTGTCTGGAATCGCAATATAATAAATTTATTCTGATGGGCGTCCAGACAAATGGCAGCCTCACCTCCGGCGATAATATAGCCGATAATGTTGGCACCCGAATGGCGTATTATGCTTTCAAGCGGAAAACTGGCGACAAGGCTTGGTTGGAAAAACCCCTGAGGGGTGTGAGCTTCAACAACAAACAGCTGTTTTTCGTGAAGTTTGCACAAACCTGGTGCAACGGCAAGGATAATGGCGATAAGCTGCGGAGACTGAAGACTGATGTCCATGCCTATGATGAGTTCCGGGTTCAGGGCACCTTGAGTAATATGCCCGAGTTTAGTGAGGCTTTCAATTGTAAACTGGGCACGGAAATGAATCCGCTCAAGAAGTGCGTGGTTTGGTGA
>ReannCDS00058
ATGATGAACAGCATGATGATGAGCCTTGACGAAATCATCAAGTCAAATCGCTTTCGCCAAAAACCAAAAGAGACACGTGGTGCTCCCAAGGGAAATCGTCGTGCTGAGGGAAAACGTTTGATCGGGAAGAAATCACCAGGAAATGGTTCTGGAAGGGTTCGCAAATTCCGCAAGCGCAGTGGAGCCACTCAGAAGATCAAGTTCTCTCGAGGCAACGGGACTAGTAGAGAAAAAAGACCCACTTCCCTGATGGTTTGCAATTTGGACTACGGCGTGAACGATGCGGACATCATGGAACTGTTCAATGAAAATGGACTGATGAAGAAAGGGGCTGTGCACTACGACAGCTTTGGTAACTCATTGGGCACCGCCGAATTGGTATTTCAAAACAGCGATGATGCCATGAACATCCTAAAGAAGTTCCACGGGGTTCGTTTGGACGGACGTCGGTTGAAAATACATCTGGTTCTGACCACTCCCGATGTCAAGCCTCAACCATTCAAGTTTCGTCCTTTCAAGCGCTCTTTTAAGCGTGCTCCTTTGAAGTCTCGTAACATCAACCGCAGTGTTGGAGATCTTGATTCTATGCCTTGGGACAGAAGGCATGGATCGAATTCGAACTATATGCAGGAGCCCGACGAATATGACATTATGGGGACCTGGTTGCCGAACTGGGATCGTTGCTAA
>ReannCDS00059
ATGAATGAGGAGCTAGGTGACTTGGGCTGTATGGTCAGCATTGCGTTGACCTTTTGTGCGGCTGCCTTGGCGTATTTATACGTCTATCGATATCAATTGAGAACCGGCGGACGCAACCAACTGGATTTGGCCAAGTTGTGTGCTACCGATCTGCCCGACTTACCCCCTATCAAATTGACCCTGGATCAGCTGTCGGGTTTCGATGGGACTCGAAGTGATGGGAGAATACTGGTGGCGCTCAGGGGAAAAATATACGACGTGTCCAGTGATTTCCCAGAATTCGGTTTGAATGGCACGCTGTCTCATGTAGCTGGCAGGGACTTCACTTACTATCTCGAGACAATTATGGACATGCATAACTCGGAGATCAACTATGTGGATCGGTGGGAAGCCATTCTGGAGACGAATTATTCACGTGTCGGCATCGTGATCGATGAGCTTGGCAATCCCCTTATAGAAAAGATTAGTAATGTGGGTGTTAAGGACTCAAAGATCCGAAATACTGAAATAGTCGAGCAAGATAAGGCGGTTATGGTGGATGCAGAAGAAATCGGAGTCACTGTTCCGGATACTGTTAACTCAAATGTAAAGGCGAAAAAGACACTAAATGAGGTTCTAACAGCCGAAACTTTGCCATCTGATACAATACCAGAGAAACATTTGGAGGAGCCCAATTCAGATCTCATTATCAACGCGGAGATGTCTGATTGTTAA
>ReannCDS00060
ATGTATTGCCTAATAAGTCTTTTATTGGTGATGCATTTTATCGTAGTATCTGCGAAGGTGACGAGTTCTCCACCAGTTCTGATCTGGGGCACCGATACTCCTAAAGCTACGAGTATTTTTCGCCCGTTGAAGAGTGGACAGTTTCAAAAGATAATACAAAATTTGAGGAAGGACAACATGATAGTGGTTTACCTAGCCTCTGAGCTAGCCGCCAAGGACATCAACTGCGATGTGTGCTTTCCCTACTTGAGCAAGATCCAGCCCATGAACTACTACAGCCAGGTGGAAGAGCCTTTAAAGGCCGTGGAAAGGGTCAGCAAAAGGACCGGAGAGATTATCTGGCACTATCCTGCTCTTAATGAAATAAGGAAACTGGAACTGGAAATGGAGCTGCCCTGCAAAAAGGGCCAGATTCACGCTTTCAGCTTCAACAATCGCAATGTCCTGGCCCACGACGCCGCCATGGCGGTGGCAACCTATCAGTTCAGCGACTGTCCGGTGGTGCATGTGTACACGGCATACACGGAGGAAGATAGGGCTTTTCAGCGTCGTAAAATCCACAAGACCCGTCCAGCCGCCCATTTAATGGACCCGTTAAAGAGCCTCGATGCATCGTCGAATACATCTGATTACGAATTTGGTCAAATGCCACAGCGATTCAGCTACAGCTTGGTCGATAACATGACCGTTCTGCGCCACGACATGCTCATCTTATCCTTTCGGAATATTCTGCTGGCCAAGAGGGAGGTGCCAGGACTGCTGAACCCCTTCAACCGAACGGACGTGGTCCTTCCAAATGGAAGGGAGGAAGTGCAGGTGGCCTTCCTCAACGGCCGGGACGTTCACGGGGGAATCATAGTGGGGATGGACACAAACATCAGCCCCCTGCTGCTGGAGTTCATTCCCTCGCAGGGCAATTGGTTCCTCACCCGCATGATCCTCAGCAATTCCTCCCACTATCTACGGGACTACTTGTTCTTCGGCTTCGAATTCAGCCTCTGCTGTACGGACATTACGGGCTTTGCCTCCGATACGGAGCGGCTGACATTCTTTGACTTTCACCTGGACATCCTTTGGCGTGATACGGATAATGGCATGGACCTGAACTACGAGGTGAAACCCTGCTGGAGCTGTTCTGTACTTATGACCCCGACCCTGACACAGACCTTGTTCGTGGGTCTGATCATCGTCATACTACTCTGGATCGGCCTGGCAATGATACTCTCCATCGGGCAGAACAAGATCCTCCAAAACGCCAACGACCCTGACCTGCACATCAAGACGGACACCTAG
>ReannCDS00061
ATGGCCGCCCAGGAAAACACGGAGATCAGCACAAAGTTCTCCACGCTGAATGTAAACGCCGTGGAATTCGTGCCCAGTTTCAGTTACAACAACGTCGTGGCCGCGGCAGAGGAGGCGGTGGCAATTGTGGCAGCGGAGGAGGCGGCAGCGGCGGCGGCGGACCCGGGTCCCGCCTCCGGATCAGCCACGCCAGCCACCACACCCGACTCCGTCGGCAGCGGGGGATCCACAGCGGGGGCAGCTCCCCCTCCCCCATCTGCGGCACAGGCGGCGACTGCGGCGGGAGCACCACCACCCACATCGTCCTCCAACTCCGCATCGCCAGCACCGGGTTCTCCAGCCACCACGCCTTCTGGAGCAGCGGCGGCGGCTCCAACGCCCATCGAAGGTCTCAACCCCTCGGACAAAGTCGCAAACAATGAAACCGATCCCGCTGACAGCTGGGATGTGGACGATGCAGTGATCACGCCTGAGGACGAGGAGGTGGAGGATGCCGAGTTCACGGAGGGCGAGGCCACGCCCAAGGTGTCCAAGAAGAAGGTGGTCAAGGTGGAGGAAAACAGAAGCAAGCGCGAGCACGTGAATGTTGTGTTCATCGGCCACGTTGATGCTGGCAAATCAACGATTGGCGGACAGATCATGTCCCTCACAGGCATGGTGGACAAGCGGACGCTGGAGAAGTACGAACGGGAGGCGCGCGAGAAGTCGCGCGAGAGTTGGTATTTGTCATGGGCGCTGGACACCAACCAGGAGGAGCGCGACAAGGGCAAGACTGTGGAGGTGGGACGAGCCTTTTTCGAGACAGACCGCAAGCACTTCACCATCCTGGACGCGCCCGGTCACAAGAGTTTCGTGCCGAACATGATCGGTGGAGCGGCGCAGGCCGATCTCGCAGTGCTGGTCATCTCGGCGCGAAAGGGTGAATTCGAGACGGGCTTCGACCGTGGTGGTCAGACCCGAGAGCACGCCATGTTGGCCAAGACCGCCGGCGTCAAGCATCTGGTCGTTCTGGTCAACAAAATGGATGACCCCACCGTCAGTTGGGATCAGTCGCGCTACAACGAATGCAAAGACAAGATACTACCATACCTCAAGAAGCTGGGCTTCAACCCGGCCAAGGACCTTACCTTTATGCCTTGCTCGGGCCTCAGCGGCTACGGCCTGAAGGACCAAGTCCCGGAGACGCTGTGCTCCTGGTACCGGGGGCCCGCCTTCATTCCGTTCATCGACGAGCTGCCCTCACTGAACCGCAAGTCTGACGGGCCCTTTATCATGCCAATCGTGGACAAGTACAAGGACATGGGCACCGTGGTGATGGGCAAGGTTGAGTCCGGAATGGCGCGCAAGGGCCAGAACCTGTTGGTGATGCCAAATAGGACGCAAGTCGCTGTGGACCAGTTGTTCTCCGACGACTTCGAAGTCACATCTGTTGGCCCCGGCGAGAACGTCAAGATCAAGCTGAAAGGAATTGAAGAGGAGGATGTCTCGCCAGGTTTTGTGCTCTGCGACGCGGCTAATCCCATCAAGACGGGAAAAATCTTTGATGCTCAGGTCGTAATCTTAGAACACAAATCAATTATCTGTGCGGGTTACTCGGCTGTTATGCACATACACTGCGCTGCCGAAGAGGTTACAGTTAAGGCCCTCATCTGTTTGGTCGACAAAAAGACTGGCGACAAATCAAAAACACGTCCACGGTTCGTTAAGCAGGATCAGGTTGCAATTATGCGAATTGAGTGCTCCGGAATGATTTGCCTTGAACAGTTTAAGCTATTCCCTCAAATGGGCCGATTCACGCTCAGAGATGAAAACAAAACCATTGCCATTGGCAAGGTGCTGAAGGTGGTCGAATAA
>ReannCDS00062
ATGATTCAATACGATACTGTGCAGGTCAAAAATGTGTCCTGGCAGCCTGAGCTGCACACGGAGGGCACCTATGTGTGCTCCTTTCCAGAGCCTCCGCCGCCGGAGCCTCATTTGAATCCGGGCACATGGCATGGTCATCTGGAGCCGTATCAGCGGCTTTTCTACCACCAGACGATGAACTCGGTGCGCTCGAGCAAGCGATACCGTGCCAACCCGAACGTCCCGAAGGACGGTCTAGATTTCTCGCTGCAGTCGCGCTACGACCATACTCGTGAAGCCTTTCCGGACAAGGTTGATTACGTGATGCAGCGGGAGACGTGCCGCGCCATAAGCAGCTGGTCGGCTCCCGGGGCCTCCAAGGAAATTGGGGCCCAGCTCAAATCATTTAGAGTCTTACGCAACACTCGGTTTATTCGGCGCAAACAGGAGGATGTTCTTGGCCATCCTCTTCGCATTGGCGGTTGTAAGGAAAAAATACACCCGCACAGCGTCAAGTTAATTTGCAGCGGCGTCCACAACCAGCTGGTCAACAACGGATTCTCGCGCCAGACCTCCGACGGCAACTTCTTCCGCTATTAG
>ReannCDS00063
ATGACCGATCTGCGCAACGAGATGGACAGCGATCTGGACCAGAACTACTCCCTGAACAGCAACGCGGACCCCAAGAACATGCAGGAGCTGACCATATACGTACAAAATCTGTTGCAGAATGTGCAGGACAAGTTCCAGACGATGTCCGACCAGATAATAACGCGCATCGACGACATGGGCAACCGCATCGACGACCTGGAGAAGAGCATCGCGGATTTGATGAACCAGGCCGGGATCGAGGGTCAGGGCCCGGAGAAATGA
>ReannCDS00064
ATGAAGCTGCTGCTTGGAGTACTGGTGACCGTGCTGGCCCTTAGCGGAGTCTTTACATTACCGGCTCGCAACGACCCGCAGGACGATGCGGAGGTGATTAAAGTGCCATCGCGCCCTCAGCCCGAGTCGGATTTCCATAACTTCCGCGGCGTCATCGATACGGGTTCCGGATATCCCTTCCTCCAGCCGAATCCTTCGAGCTTCAATCTGGGCTTCTTCGACTCCTTCGATGATCTGTTCCGTCGTCTGCGCACCCGTCTTTGGCCCGTGGTTGGCAGCGAGTCCGGTGAGGATGGAGCTACCCTGAAAGGCGACTCTGATGATTCCAGCGATGACAGCGGTTCTGGCTTTTCGTTTGGACTGCGACCCCTGATTCCACTGGATCCCAAGAATGCCAATACCACTTCAACTGTTAAGATCGTCGATGGTCACAAGGTCGAGATCAACGAGACGGTTTACGGGGACAGCAACAGCGTTTTCAAGGTTCGTTTGGTGAACGTGCGTCCTCTGGAAAGTGGCGAGGAGGTGGCCCAGGGGGTGCACACCAGTGGGGGCGACTTCAAGCCGGCGGTGTCTCCCAGCACCTCTGCCCCTTCCACCAAGGTCGGGGAGTTCGACGACGAGGAGGACGAGGACGATCGCCGCGAGCCCCTGGAGAAGCAGCCGCAGGACAACGAGGTGCGCGACATTGATGAGCCCAAGTCCACTACACCAACAACCACAAGTTATACAACAAGACTTGACACCAGCTCACCCGCAGACTCAGAATTCGAAGCTTCTGGTATCAGCGAGGATATAGCGGAGACTCTCTCGGAAGAACAAAAAAAGACGATGGATCAGCTGAAAGAAATGATGGCATCCGTGCAACAAGAGATTAAACATGAAGAAGATTTGGAGCAGGATCACGAGGACAAAGAGTATTTGGAGAAGAAGGAGAAGAGGGAGCGTGAAGAATTGGAATCCTCTGATGACGAAGATGGCGAAGCTACAACCCCTGTCGTAATGAGCGAAACTTTCAACGATGAGTGGGCTGAATTTGACCAGGATCAGGATCAGGATGAGGGTCAAGATCACGAATTCGACAACGATCTGAATAACGAAATCGATATCGAGGAGAACTTTGTGCCTGTTGACCTTTCCAACGATATAGCTGTCAACGACATTGCTGCAGCAGATCCTAATTTTCCGCATAATCCCGACGCTGAATTTATTGTGGACCCATCTGTAATAAGAACTATGCCCATGTTTGAAAAGCTTTCCCTGGGAGAGCCTTCGAAATGA
>ReannCDS00065
ATGATGTTGCAATCCTTGAGTCTGCACGCGGATAAACTGAGCGGCAATCCTCCAGCAACAGCAACAGCAACAGCAACAGCAACAGCAACAGCGGCAGCAGCAACATCAGAGGCAACTTGCGACTCGACAGCAACTGCAGCAACAACAATGCTTACAACGGCACCTGTTGCCCATGTTGCTAATGGCAGCAACAGCAATTCGAGTGGCGAGTGCAGCAGCAACAGCCATAGTCTTTACAGCAATAACAATTTAAATACCGGCAACAATAGCCAGCAGCAGCAGCAACAGCAACATCAGCAGGTACTGCCGGTCAAGTACGACTATTTAGAGAATCTAACGAGCTCGGGAGCAACTTCAGGTGCCATCGCAGCGACAACAACTTTTACGGGGGCTGCAAAAAGTTTCCATCCCTATTTGCGGCCCACCGGCAACAACAGCAATATCGCAGCATTATCTACAACAACGGCACCGGCAGCAACAGCGGCAAAAATGTCGACAACATTGTTTGAAACACTCTTGCACAACCAAATAAATTCCAGCCCAACGGCACTGCCGGCAGCAACGGCAATCGCAGCAACAGCAATCGCAGCAATATCTGCAGCAGCAGCAGCAGCAACACCAGGCACCGCAGCAACCACAGCAGCAGCGGCAGCACCGTCAACCCAGCTGAATTCCAGCATTAATTCCAGAACTTCATTAGGCGACCAGGGCGGTGCGATTGTTGTTGCCCCCGCCCCACCCGTTGTTGCCCCACCGCCCAGCAGCGGCCCAAATCGCAACCAAAGTCCGATGGGTGTTGGCTGCGTCAAAATGGAACTTATGGAATCAAACAGTCCGGACTTGATCAAGGATCAGCCGGATGCGGACAACATCAAGATGTTCGTGGGCCAAATACCAAAGACCTGGGACGAGACCAGGCTCCGGCAAATGTTCGAGCAGTTCGGACCCGTGCACACACTGAATGTGCTTCGGGACAAGGTCACATCGATTAGCAGAGGGTGCTGTTTTGTCACCTACTATACAAGAAAGGCCGCCCTGCGCGCCCAGGATGCGTTGCACAATATCAAGACCTTGGATGGGATGCACCATCCCATTCAGATGAAGCCGGCGGATAGTGAGAACAGAAATGAGCGTAAACTTTTCGTTGGCATGCTGAACAAAAAGTACACGGAGGCCGATGTGAGGCAGCTTTTCACGGGCCACGGAACCATCGAGGAGTGCACGGTGCTCCGGGATCAGGCCGGCCAGAGCAAGGGCTGCGCCTTCGTCACATTCGCCACCAAGCAGAACGCCATTGGAGCCATCAAGTCCCTGCACCAAAGTCAGACCATGGAGGGTTGTTCGGCTCCGCTGGTCGTGAAGTTCGCAGACACGCAGAAGGAAAAAGACCAAAAGAAGATGCAGCAGATTCACGCCTTCTGCGGCATCAGCACGCCGAGCGGAGCGTCTGCAGGAGCGGCCACGCCCGCCATCACTGCGGCCACCGCGCTAATAGCCGCTCCGCCCTCGGCGGGACGCCCCAATCCGTCGATGGCGGCCGCCTTGGCCGCAGTGCCTCAGGTGCAGCAGGCTGGAACTGCTGCCTCGGCACAAACGGCCCTCGTTCCACTGGGCTCCTCCGCCCTCAGTGCGTCCTTGGCGCCCAATCTGCTGGCCAGCAACGCCCACCAGGGGGCGGCAGCAGCGGCCGCCTATTTGGGGGCGGACCCCGCGACGGCGGCCCATCTGCAGCTCTACCAACAATTTCACGGATACGGACTGAGTCCGGCGCACTATCTGCCAGGACTAAATTTCCACCACCCACCGGAAAACAGTGCCCACCACAGCCAGCACAGTCCCACCGTCGGCGCCGCATCAGCAGCATCTCTATCGGCTGCAGCAGCATCAGCAGCATCTCACCCACTTGGCGGCGCACCACCCGCACCCGCACCACCCACCGGCGGGCTCCATTCCGCCGGGCATGCTGCTGGCGCTGGACTGCTCGCCGCTCCATCCCTGTCTATGCAGAATCTGGTAACCCTACTAGCCACGCCCTCCGCCCACCACCAGCTGACCCTCCACCACAGCAGCAGCGGCCACAGCAGCAGCTCCGCCAGCAGCCTCCACAACCACCAGCGACTGGCCTACTCCGCCGCCCCACCACCCCCGGCGACCACCTACAACATGTCGCAGCTGATCGGTCACACGGCCACGCCCACCCAGCAAGGGGGCGGCGGCCAGACGCTGACCTTGAATGCGCTGTGGCCTCAAAATGCTGCTGACCCCTATTCATCCTCCCTGAGTGGACTGACAAATGGAGCCGCCTACGGAGCCGCATCCCAACCCCTGACTGCCAGCGCCCTTCAAGCGGCCGCTGCGGGTGTGGCTGGCAAACAGATTGAGGGTCCAGATGGCAGCAATCTGTTCATTTATCACCTACCTCAGGAGTTCATTGACACAGATCTCGCGTCGACATTTCTCCCCTTTGGCAACGTCCTTTCGGCCAAGGTGTTCATCGATAAGCAGACCAATCTGTCGAAGTGCTTCGGCTTTGTGTCCTACGACAACCCACATTCGGCCAACGCGGCCATCCAGGCGATGCATGGCTTTCAGATCGGCACCAAGCGGCTGAAGGTCCAACTGAAACGTTCCAAGGATGCGGCGAAGCCGTACTAG
>ReannCDS00066
ATGCGAGTGGGCGGCGACGAACCGGCGACGACGATGCGCGCGATTTTCTCGCGTGGGGCTGGCGGAACGTTCAAGATGGCACTGCCGGGCGATCCACGCCGATCGACTTGA
>ReannCDS00067
ATGGAAATCGTAGTCCTAGCAGCGATTCTTCTCATGTCTCAGGGGATCCAAAGCCAGGAGAACGTCTCCTGGGATCAACTAAGAAAGCTTAACGATGTCGTCACGTCCCGTTTAAAGGAAAGTCTTCAAAAAGCTAGGCTTGCAGAGTGTTCTTCGACTCTCATGATGCTTCAGCAAGCAGTCGAGCTACCGATATCCCAACTGGCCAATAAAATTGAGGCATTTAATATCTTCAATCGATCTGGCTCTCCAGCGAGTCTAAATGGTACTCTATCCAAGGAAGAACCTGGCCTTCGACAGGGAAACAAAGGCAAGGACAAGAACTTCGAAAAGAGAGTCTTGAAGCTGCTCCGGAAGCTCGGTATCTACGATAACTTTACTACGCGCGTTTTTAATGCGATTTTTAGCGATGAAAAGCAGCTAAAAAAACTCAAAAAGAAGCTCGACGAATTGGGAAAGCAGGATAAAGCCGCAGACCAAGACGACTTATGGAGTTTTGTTCACGAACTTTTTTGA
>ReannCDS00068
ATGGGTTTTAGCAAAAGTGCAAAAAGTCTTGCTGTTTCTTATTTAAGACACAAAACCCGCTGCTCTGATTTATTTGTCAGAAATTTTACTCAGACAAGAGTTTCATTTTTGACCAGATTTTGTAGCACCTTAAGCTCTGTCAATATGGAAAAAGTGTACTTCAGAAATGCCAGTGATAGCAAGGAGCTTGACATTGTATTCCGCTTTGTAAACTCCAATCTAAAGATTGACCGTGAATTTAATTTCCGTCGTCAAATGACTGAGCCCATCGACGCTATATTAGCGCGGATTCAAAGCAATATTCAAAATAGACTTGCTAAAACCTCTAAGAAATCTGGAATACCCCCAGCTGAGATAAATGTGAAGCTCTTAAGTGACAATTACGATGGAAATTTTAACGAAATGACATTTTCCGATCTGTTCAGTAAAGATTTTACTGGAGTTAAGCTGCAGGTGGTGGATACAGTCTACGATATGGTTTTTAATCCACCATGGATTTCATCCCTAAAACTGCCGTCCTGCATATTGGCAGGATTCGTGATATACCCGACTAATGTTCAGATTCAATTCGGTGAGCGTCAGTACAGCAAAGGAGTATGGTACAAAGCCAAGCGACCTACAGATTCCGAATGGGAAGTCTGCGGAGAGGGTTTTCAATACCTAGTATCGCCCCAAGATGTAGGTTACTATTTAAAATTCCTATTAACACCAAGAAATGAACAGGGAATAGATGGTCCTGTGGTGGAAAAGGTTGCAAACTCTGCGGTACAGGATTCTCCAGGGTTTTGTCCATTTCAAAATCGACACAGCCACACTCAGAATTATTTGAGTGACTCCAATGAAATTCGGGTGATAAGCTACAATTTACTGGCCGATTTATATGCGAGTAGTGATTACGCCGGAAGTACTCTATTCTCATATTGCCCATCGAAATATCTACAAATAGACTATAGGAAACCGTTGTTCATCAACGAAATCATTGGTTATAACTCGGATCTTATCTGCCTGCAAGAAGTCGATCAACGAATTTTTGATTTCGATTTAAAGGAAATTCTAGAGCAGCCGCCGTATAATTTTCATGGCATTATGGCCCCGAAGGGAAAGTGTGCGGAAGGAGTTGCCATTTTCTTTCGGAAATCGCGCTTTGAACTATTGGACTCTCAAGTTCTGCATTTAGGACCTAGTCTCCCCAAACTGCCCGTTTTCGAAAGCCTTTGGAATAAGATCAAAGTTAATTCTCAACTAGCAGAACGAATTTGTGATCGGTCCACAACTTTACAAACTTGTTTGCTAAGGATTAAGGAAACGGACAACTACGTTCTTGTGGCTAACACGCATTTATATTTTCATCCGGATGCCGATCACATTCGACTTTTGCAAATGGGATTTTCTATGCTTTTTATTGAGCACATCATAAGTAAAGCTGTACAGGATTTCAATATCAGTAGTCCTCAAAATATTGGACTGATATTTTGTGGCGATTTTAATAGCGTTCCCGAATGTGGGATCTACAAGTTGATGACCGAGCAACTTGCGGAGAAAAGTCTGGACGATTGGCGTAGTAATTCCGAACAGGCTGTTTCGAATGTGGAGCTCTCACAACCTTTTAAAATGGTGTCGGCCTGTGGGGCACCGGAGTTTACCCACTATACCACTCTTTTTTCGGGCTGTTTGGATTATATATTTTACCAAAACGATAGATTTGAACTAATGAAGTACGTTCCACTGCCCACAGAAGAGGAGTTGAAGGCCAATACTGCCATACCTTCGGCTGTTTTTCCATCAGATCACGTTGCTCTTGTAGCCGATCTTAGATTTAAGTCAGTTGCAGCTCCAAAATAA
>ReannCDS00069
ATGAAAACGCTGGAGAAATGTGTCCTTTCCGTGGTTGTGCTCTGCTGTCTGCTTCAAGTGGGCCAGGCGATCAAATGCTGGGATTGCCGCAGCGACAACGATCCCAAATGCGGAGATCCCTTCGACAATAGCACCCTGGCCATTACGGACTGCCAACAGGCGCCGGAGCTGGAGCACCTGAAGGGCGTGCGACCCACGATGTGCCGCAAGATCCGGCAGAAGGTGCACGGGGAGTGGCGCTACTTCCGGAGCTGCGCCTACATGGGCGAGCCCGGAATCGAGGGCGACGAACGCTTCTGCCTGATGCGCACCGGCAGCTACAACATCTTCATGGAGTTCTGCACGTGCAACAGCAAGGATGGCTGCAACTCGGCGGGCGTCCATCGCCTCGGCTGGATGGGCGTCCTTTCTGGCACACTGGTTTCCGTCCTGGTGGCGCAACTCCTGCGGCAATA
>ReannCDS00070
ATGACGAGGCAGGAGCTGCTAGACGAGGAGTTCGAGTCCCTGCGTCGCATTGCGTTGGCCATTTGTCAGAACCTCGGAAGGCCTAAGGATCGCGAGATATGCCGTAGCACCCTCGAAGAGCTGGCTAGGCTCCATCACGCTCCGTCGATCAGGATCAAAGAGAATGTGCACAAATTCATGATGTTCTATCTAAAAGTGCTAAGGTGGACCCAAAAGAACCAACCAGTGGATTTATATCGGCAATGGTATGGAGAAAACTTTGGTAATGATTCGAAGTTTGCCTCATCGGCCGCACCTTCTATGGATGAAATGCGAATTTGGTTGGAGGAGGGAAGGTCCTTTTATGCCATGAAAACATTTGAGGACGGCTCCACTACCGTTTTCACAGCAGTGGCCAAAGACCCGAAAGCTGGATGGTCGGAAAATGGTCTGAAAACACTTATGGAAACGCAAATAGGTTGCGCTTTAAATCAAGATGATAAATAA
>ReannCDS00071
ACAAAAAGCGCTAAAGCTACTGGGGTAGTGCCGCCCGAAAATAGCCAAACTAAAACGGATACAAGAGACGAAGCACAACCGTCTAACAAAGAGCCATTAAAAGATGTCAAGGAAAAGAGGAAGAGTCCTCAAACGAAAGTCTAATACGAACAGATCATTACGGAAATCAGTTAAATGAGGACAGATCGGAAGAAGAATCGGCGGAGTTTCTTGAGAAATTGCGAAAAATAGAGGAGGCCTCGAAGCCCAAAACTTGGAGGAGGCCAACACCGATTGTAATAAAACCCAAAGCGGTTTCCTCTACCACAAAAAAGAAAGACGATGATGTGCAGGCACAACTACCCACTAATACTGAAAAGCATAGGTATATTAATATTTTGAAGGTTCCATTACACCGTAATTTAAATTATGCTACACAAGATGAAACGAAGTCGACGACCACTCAGCTACCCGGAGACAAAGATACTTCGGCATCCGACCCTCAGACAGAATCTCCAGAAAAAGTACTACCAAGTTCAGAGGAAACTTCAGACCAAAAACCTGAAGAAATACCAGGAGAAAATCAGGAGAAAAAGACTGCAGAAATTCCGGATGAAAAAATTCGCCGAAATACAGATTCGCAGAGAACGCTAACAATAACGGGTCACTCGCATATTACCACAAAATTGGACAAACACTGTCATTTTAAGGAGCGGGACACTGGAGTGGATAAGGTCGCCAGACGAAAATTAATAATCGCTTGCATTCTGTGCTCGGTGTTCATGATTATCGAGGTTGCTGGTGGAATTATTTCCAACAGTCTGGCCATTGCCACAGATGCTGCCCATCTGCTAACGGACCTGTCCTCATTCCTCATCTCACTCTTTGCATTACATCTGGCTGGAAGGCCCGCGTCTGAGAGACTTAACTTCGGATGGTATCGGGCAGAGGTCATCGGGGCCATGATATCCGTATTCTTTATCTGGGTAATAACAGGCGTCCTTGTGTATATGGCCATTATGCGGTGGGTAAACCAAGAATTCGAGCTGGACGCCGTGATAATGCTGATCACATCGGCGCTGGCCATAGTATTTAACGTGATAATGGCCGTGCAATTGCATTTGGACAACCCGCACTTTACTCCGGGCAAGTTCAAAAGGTCAAAGGTCGTAGGATTGGAGCAAGGGAGCAAGGTCGGCTTGGGGTCCCAAAAGGACCCTATGTCGATGGTGGGAAGGTCAGTGTCCACCCAGTTCCATGTAAAGGAAAAACAGAACATCAATGTGCGGGCGGCTATGATTCATGTGATTGGGGATCTCATACAGAGCATTGGGGTTTTTGTGGCCGCTCTGATTATATTCTTTCTGCCCGATTGGGGCTTCATGGACTCGGTTTGTACATTCGTCTTCTCGGTTCTGGTTATTGTGGTTACAATCAAAATTTTAAAAGACGTTTTAATGGTTCTGATGGAGGCCACACCGGATTACCTGGATTACGAGGAGGTCAAGCGGACATTTCTCTCCATTCCGGGTGTCGAGCACGTCCATAACCTGAGAATTTGGGCCCTGTCCGTTAATAAGGTGGCATTGTCCGCCCACCTGGCCATTTCCCAGGATGCAGATCCTCAGCTGATCCTTGAGGAGGCCACCAAACTGATCCACAAGCGGTTCGGATTTTTCGAGACCACCATTCAGATCGAAGAGTATTCGCCGGATATGGAGAACTGTGAGCAGTGCTTGAGTCCTCCCGATAAAAATGAAAGGCGAAAGTCCGCTGACTTGGAAAAGGGCATGGCGGATGGGGACCAAAAGAAGATGCAGATGCAACAGCAGCAGCCCACTAATCCAGAAAACGGATAA
>ReannCDS00072
ATGATTCAAATTATGAACTGGTTTTCAATGGTTATAGGCCTTATACCACTCAATCGCCAGCAGTCGGAAACCAATTTCATTGTCGACTATGCCATGATGTTTATTGTGCCTGTCTTTTATGTGATTTGCTACCTTTTGATTAACTTGAGTCATGTTTTGGGGCTTTGCTTTCTGGACGCCTGCAATAGTGTTTGCAAATTGAGCAACCACCTCTTCATGCACCTGGGAGCCTTCCTATATCTGACAATCACTCTGATGAGTCTCTATCGCCGCAAGGAGTTCTTCCTGCAGTTCGACGAGCGATTAAATGACATCGATGCAGTTATCCAGAAGTGTCAGCGAGTGGCGGAAATGGATAAGGTGAAGGTCAACGCGGTAAAACACAGTGTGGCCTACCACTTCACCTGGCTTTTCCTATTCTGCGTTTTCACCTTTGCCTTGTACTATGACGTCAGAGCGTTGTATCTGACCTTTGGCAACTTTGCGTTTGTGCCGTTCATGGTGTCCAGTTTCCCGTACTTGGCCGGCAGCATCATCCAGGGCGAGTTCATCTATCATGTGTCGGTCATTTCGCAGCGCTTCGAGCAGATTAACACTCTGTTTGAGAAGATTAACCAGGAGGCGCGGCACCGCCACGCCCCCCTCACCGTGTTCGACATCGAGAGTGAGGGCAAAAAGGAGCGGAAGACCGTAACGCCGATTACGGCCATGGACGGCAGGACGACATTCGGCAATGAGCCCAAGTTGACCAGCGAAATGAAACGTCAAGTGGGCCAACAAAAGAACGACGAGGACGAGATGGACACCAGTAACGATGAGGACGAGGATGATTTTGATTATGACAATGCCACCATTGCCGAAAACACAGGAACATCTTCGGAGGCCAATTTGCCAGATCTCTTTAAGCTGCATGATAAGATCCTGTCGCTTAGTGTGATAACAAATGGCGAGTTCGGTCCACAGTGCGTTCCCTATATGGCGGCCTGTTTTGTGGTAAGCATTTTCGGGATTTTCCTGGAAACCAAGGTCAACTTTGTTGTGAGCGGAAAGAGTCGCCTGCTGGATTATATGACCCATTTGTATGTGATTTGGAGCTTTACCACAATGGTAGTTGCATACATCGTGCTCCGGCTTTGTTGCAATGCCAATAATCACTCCAAACAATCGGCAATGATTGTCCACGAGATAATGCAGAAGAAACCGGCCTTCATGCTAAGCAACGATCTCTTCTACAACAAAATGAAATCGTTTACACTGCAATTTCTTCACTGGGAGGGTTTCTTCCAGTTCAACGGCATAGGCCTTTTTGCCCTCGACTACACTTTTATTTTTTCGACTGTGAGTGCAGCCACATCCTATTTGATTGTCTTGCTTCAGTTTGACATGACTGCAATTTTGCGCAACGAGGGGCTGATATCATAA
>ReannCDS00073
ATGACGCTGCGCTTAGTCAGCATATTATCGGCGGCACTACTTCTCCTTTGGCCCGCACAGCTGGATGCATTTATCACACCGAATACAGGGTGTCACCACAATGGCACGTGGTTCGCGGACAAATCGGTGGTGCCCAGCATGGAGAAGTGCCTGAGTTGTCAGTGTAACCGAAAGACGCTGGTGTGTCGGCTGAAGGTCTGTCCCGAAATGCCCATGCCACCGCCACGAGGTTGTGTGGTGGTCCAGAAGAAGAGCTCCTGCTGCCCCTATCTTTCCTGCGCCAGATTGGATGCGTTCTACAAGATACCCACCAAGCGACGCATCATCGCATATCTGGATCACTATGAGAGGGAGTCCATCGATCGGGTGGTCAACGATAATATGCTCCAAAGACGATCAGATGATTCCGACACGGATCTGTTCGTTTGTGTGAAAAATGGAACAGTCTATAAGTCCGGGTCTGCAATGTCATCTTCGAATTTGTGCAGCTACTGCTATTGTATAGGTGGCACCGAGAAGTGTGTGAAGCCGAAGTGCATGCTGCCCGTGGACGGGTGCAAGCCCATTTTCGTGGACTCCACTTGCTGTCCCGTGCGATATGACTGCAGCAGCAAGACCTCGGGGAAGTCCTCGCAGGAGGTGCGCTACAGGAAGACCTCGAACAAGCACTTTCAGCGCATGTCACAGCGCCTGCAGCGCAATCGAGGCTGCACTGTGGGTGCCCAGTTCTACGCAGAGGGTCAGAAGATGCGGTCGGATGCGGACAAGCCCTGCGACATATGCTTCTGCATCCGGGGAACAAGGCGGTGTGCCCCCAAAAAGTGCTCCCCGGCTCTGAAGAACTGTATTCCGGTGGTGCCGAAGGGCCAGTGCTGCCCATCGAGTTACGACTGCGGCAGTCAGCGGGACTATCGCAGGTCGCACAACTCCAGGCAGTTTAATCTTTACAATATGCTCTTTGGCAAGGAGGAACCGGAGCCACAGGGATCAGCTTTGATACCCCAAAATTCCATGGCCGAGAGATATCCGCACGATCGTCATCCCACGAGAGCTGCTGCGGGCAATCCCCTGGAGGTCAGCAGTGAGAAGAGCATTATGGATACCCTTCGCGAGGGTCTTGAGTTCATCGATGGTAATAACAACAAAATGCTGGCCAACAATTTGGATCTTGTGGTTATTGGAACCACCCAAGCACCACCCTTGATGAGAACAGAGTCCAGTGAGGAGGTGAGCAGCACTACGGCCCTGAGCTTTTTCGATCTGCTCTTGGGTCCTAGTACTGAGACCACAAGGCACGAAGAAGTTAGCCAGCCAGAGTCAACTACGGCTAAGAACACACTCTCCTGGATGGATATCCTGCTGGGACCTGATGAGGAGGAACTGAACCCCAAAACGGAAGCGTATTCGGAGACGAGTACCCCACTGAATCAAGCCGCAGAATTCAGACCATCAACAAAAGGCATAAAGCGCATTGCAGAGGACTTTGATGAGCAGTTGGACAGCGGAGAAATGGCAGCAGGTGAACTGCCGGCGGAGGCTCAACAAATTGGTCTGGCGAATGCGGGAATTTGGCCAACACCAGCCACGGAGGTTATGCCGCCTCCAAAGGAGGAACCTAGTCTATTTAACGCCTTGATGGATGGTTTGTCTGGTATACTCGAAGAACCCCTCAACCAGACCTCTACGACTACAACCACAACCACTGAGAGACCAACGACTCACGCTCCACCAATGTTTAGACCCCTGCCGAGTGGCAAGCCCCTTCACACCCGAATCAACTCGAAACTGGCCAATCTCACGGTGACACCGCCCATGCTGGTGGTGACCAGCAAATATGGTCAGCCGGTGACCCACAGAACGGCAGATAAGAGGGTCAATGGGTCAACCACTAGGCCGACAATAGTCAAAGCCACTGAAAAACCAAGTGCTAGCACAACCCAGCGAACAAAAATAGATACTACCATCAAAACCACAGTGAAGCCAAGCACTACGGTCAAACCCAAGCTAAAGACTACAAGAAAAACTACAACCACACCGAAAACTACAACACCGAAGCCAACTACTCCAAAACCTCCAAAACCCTCAACTCCAAAACCCACCACTCCGAAACACACCACACAGAAGCCCACCACTCCGATACCATCTTCTCCGAAACCCACGACCACTACCACAACAACAACAACCACTATACGAACCACCAGCAAACCGAAATTTAAGCCAAAACCCAAACCTTATGTAACTAGCACTCCGAAACCTCTGGTGATCAAAACAAACCCAAGTATTTTGGAAGCCGAACCACTGGACACCAATGGTGAACCCACATTGCCACCCAGTCTGCCGAACTTAAAAATAATACCTTTCCTCCCAACCGATGCTGTGGACACGGTTCCCAAGGAGAAGTATCCGCCAAACTTCTATCAGCAGAGTGTGGCCTCCGATAAAATGGATGTGGTTGGGTATGACACCATTGATGATTCGGTGGCTCTATTTTCCCAGTCCCAGCCCGATCAGGCTGCCTACAAGTACAAGTTTAATGTGGAAGTTCCAGCCGTGGAATCCGCGGCAGAACCTGTGGTTCATGTGGGTGGGAAATATGAGGGCAGTGCGGCTTACGTTAACTTCGATTTCGATAGTCCGGTGGTGCCGCCCCCTCACAATGGGTTCTCACCTCCCACCGAAACGGAGGGGGGATTTATGCCCAAGGAACCACTGGTTATCGATGGGGAGGTTCTCCAGGAGCATGTCACCTCGAGCGGAATCAATGGGCCAGCTGATAACTTCCATGTTACCCAGCATATTATCGATATCACAACATCGGGGTCACAGGCAAATGATACCGCGCCGATAGAAATCACCACACCCGATCCTTTCAAGGATGTCATACACACTGAGCCGCCGCCCAATCTCGATGAATTAATCGTTGACAAGAAGCCCATTGAAGGGCATGTCGAGACCGTCACTTTCAGTGTCAGCAATTCAACAGCCTCATCTAAATCCTCAACCACCACCAGCAGCAGCAGCACAACAACAACAACAACGACGACAACCAAACCAACAACAACGGAAAAGGAAACCCCCTTGATAGATAAATATGAAATCAATAAATTAGATAAGCTCTTGGATGAGCTGCTCGGTATGGAGTTGTCCAAGGAAGAGGTAGTGAGCAGCACAGTGCCAGCATTTAAGCAACTGCCAACGGAAAAATCCGTAGCAACAGCAACAGCAACAGCAGCAACAACAGCAACACCGGCAGCAGCAACAAGCACACCAGCAACAACAGCCACAAGTCGGCCAACAGCGACGACACGTGCTCCGGCCAAAAAGGGAAATAGCAAAACGAAAAACAAACAGACCAACGGCAATAGACGCAAAGTCCAGAATGCCACGCGACGCCAAAGCACAGCAGCAACCACTAGAGCCCCACCAGCAACATCGTCGGCATCATCTGCGTCAACAACCACGGGGCAGCCCACAACAACGAAGAGCACTCTGCATCCATTTTTAAACTCCCCGTTCGACAAATTACCCTTCATGGATACCAGCTATGAGGTAAGACCGCACCGATTGCAACCGCAGCAGCAGCAGGCGTTGCAGGCGCCGCAGCAACAGCAGCAACATGAGCAGCCACCGCAGCAATTCCACCATTACCAACATGCAACACGACCTCCGACAACCGTTCCCCCGGCAACATCCCCGGAGGATGTGCCTCAGGATTTGGGATCTGGTTCGGTTTCGGGGGAGAGGAACGTAGGTGGAGGAGCAGGAGGATTGCCGGGTGGCGATGATCCACTCGGTCAGCTGAAACTGGCTGGCTGCAACATTTACGGACGCATGTACCGGGTGGGTCGGATTATCGTGGAATTATCCAGCCAGTGCCTGGAATGCAAATGCACCGAGGTGGGCGTCAAGTGCGGCCCATTAGACTGTTAA
>ReannCDS00074
ATGATAGCAAACGGACAGCAAACAACGTCGCTGGCCAGTGTGCTCCTGCTGGTCCTGGGCCTGTGCCAGGTGTCCGGAGTGGCCATTGCCCGGCCCGAGGGGCGTGTGGTGGGCGGAAGCGCGGCGGCGGCTAATAGTGCTCCCTATGCGGTGTCCATGCAGTACGGAGGGACCCACTACTGCGCTGCCAGCATCCTCAATGCCAACTGGCTGGTAACCGCTGCCCACTGCCTGACCAACAGTAATCAGGTGCTGGCCAGCACCCTCGTGGCGGGCAGCATTGAGGTGGCCGGAACTGCCAGCACCACGCAGACGCGCAGCATCACCTACTTCGTGATCAACGATCTGTACACCGGGGGCGCGGTTCCCTACGACATTGGACTGATCTACACGCCCACCGCCTTCGTTTGGACCGCTGCCGTGGCGGCTGTAACGCTTCCCTCGTCGGGAGTGGTGCCCACTGGCACCGCCAATCTCTACGGGTGGGGCAGCACCAGCACCACGAACACCGCCTCCTATCCATCGACCCTTCAGGTGGCCACCGATGTGCCCATCATCTCGCTGAGCTCCTGCGAAAGCGCCCTGGGCACCAAGGGCAGCGATGTCCACTCGACCAACTTGTGCACCGGCCCCCTGACCGGAGGCATTAGCATTTGCACCTCGGATTCGGGAGGTCCACTGGTGCAGGGCAATGTCCTTATCGGCATCGTGTCCTGGGGAAAGTTACCCTGCGGCCAGGCCAACTCGCCCTCGGTCTATGTGCAGGTCTCCTCGTTCATATCCTGGATATCAGCCAACCAACAGGTGCCCTAA
>ReannCDS00075
ATGTTGAAGTTGGCGCCCCAGGGCGGCAGATATTATAGCCACTTAGCCCGCATTTGCCAGCGAATTTTGCCGAAAGTTCAGACGCACACGAAACCAGCCAAACAACAACAATTGAAAGAACAACAACAACACAACTACGCAACTTTGGCTTCCAAGATGAAGAAGGAGAAAAAGGAGAAGCCGGCCGGAGGTGGAGATTCTCGCAAAGAACTCAATCCCTGGCCAAAGTACATCGAGGAGCGCAATGTGTTCTGGGAGAAATGTAAGGCGGAGTACGAGGCCGAGCTGGCGGCCAAAACTCGGGAGCCCATCAAGGTCACGCTGCCGGACGGCAAGCAGGTGGACGCCACCTCCTGGGAAAGCACTCCGTACGAGGTGGCCCGCGGCATTAGTCAGGGTCTGGCCGACAACACCGTGATCTCCAAGGTGAACGGCGAGGTCTGGGATCTTGATCGGGTTCTCGAGGGCAACTGCACGCTTCAGCTCCTCAAGTTCGACGATCCGGAGGCGCAGGCCGTCTTCTGGCACAGCTCAGCCCACATCATGGGCGAGGCTTTGGAGCGCATCTACGGCGGTCACCTATGCTACGGCCCGCCCATAGAAAACGGGTTCTACTATGACATGCACCTGGAAGGGGAGGGTATCTCCACCAACGACTACGGAGCCATGGAGGGCCTGGTCAAGCAAATCGTCAAGGAGAAGCAGAATTTCGAGCGTCTGGAGATGAAGAAGTCGGACCTGCTGGAGATGTTCAAGTATAACGAGTTCAAGGTTCGCATTCTCAACGAGAAGGTGACCACCGATCGCACCACTGTCTACAAGTGCGGCTCTCTTATCGATCTCTGCCGTGGACCCCACGTCCGCCACACCGGTAAGGTAAAGGCTTTGAAGATCACCAAGAACTCCTCCACGTACTGGGAGGGCAAGGCCGACGCTGAGACTCTGCAGCGTGTCTACGGCATCTCGTTCCCCGATCCCAAGCAGCTCAAGGAGTGGGAGAAGCTGCAGGAGGAAGCGGCCAAGCGGGATCACCGCAAGATCGGTCGCGAGCAGGAGTTGTTCTTTTTCCATGAGCTGTCGCCGGGCTCATGCTTTTTCCAGCCGCGAGGAGCTCACATCTACAATACTCTGATAGGCTTCATCAAGGCGGAGTACAGGAAGCGCGGCTTCCAGGAAGTCATTTCGCCCAACATCTACAACGCCAAGTTGTGGATGACTTCCGGCCATTGGCAGCACTATGCCGAGAACATGTTCTCCTTCGAAGCAGAGAAGGAGAAGTTTGCCCTCAAGCCCATGAACTGTCCCGGACATTGTCTTATCTTCGATAACCGCAACCGATCCTGGCGCGAGTTGCCTCTGCGCATGGCCGACTTTGGTGTGCTTCATCGCAACGAACTCTCTGGCGCTTTGACTGGACTTACTCGAGTGCGTCGCTTCCAGCAGGACGATGCGCACATCTTCTGTGCCCCAGAGCAAATCAAGAGCGAGATGAAGGGCTGCCTGGACTTCCTGAAGCACGTGTACACCATCTTCGGCTTCTCCTTTCAGCTGGTGCTGTCCACTCGCCCGGAAAATTATCTGGGCGAGCTTGAACAGTGGAACGATGCGGAGAAGGCCCTGGCTGAGTCACTCAACGAGTTCGGAATGCCATGGAAGGAGAACCCCGGCGATGGCGCCTTCTACGGACCCAAGATTGATATTACCATTATGGATGCTCTGAAGCGGGCCCATCAGTGCGCCACCATCCAGCTGGACTTCCAGCTGCCCATTCGCTTTAATCTCAGCTACATCGCCGACGATGGCGAGAAGAAGCGGCCGGTGATCATCCATCGCGCCATCCTTGGCTCAGTGGAGCGCATGATTGCCATTCTCACGGAGAACTTTGCGGGCAAGTGGCCCTTCTGGCTTTCGCCGCGCCAGGTGATGGTGGTTCCCGTCGGTCCTGCCTACGACCAGTACGCGCAATCTGTCCGGGATCAGCTTCATGATGCCGGATTCATGAGCGAGGCGGACTGCGATGCGGGTGACACGATGAACAAGAAGATACGCAATGCTCAGTTGGCCCAGTTCAACTTCATCCTGGTGGTGGGTGACAAGGAACGCTCCTCAAACACCGTGAACGTCCGCACTCGGGACAACAAGGTGCACGGCGAGGTCTCCGTGGCGGAGCTGATAACCAAGCTGCAGAAGATTCGTGATGAGTTCATCGCCAACGAGGACAACTTCTAA
>ReannCDS00076
ATGATACCAAAAAAGACTACGGTGAAGGATTCACACATCGTGAAGATAGCCGTGGAGCGGGAGAACCATATGGCGCAGTTGATAAATCTGGATCAGAGGCATCCCCTAGCAAGTAAAATCCAGGACATATGCAACGGTTGGTCCATCAGCGATCACCAGAACTACGCCCTCCAGTTCTGCGAGTCCAACAACCAAAAGTACGTGACCGAGAAGAACCGCAATGAGATCAAGAACGGCTCCGTACTGCGGCTGCAGTACTCGCCCTCCAAGACGGCCAGCGATGCCATGGAGATCCTGCTGAATGGCAGTCCCCAGGAGAAGGCGCAGCGCCTTAAGGAGCTCACCTCCCTCAGCACTGATCACACCTTTGCCCTAGAGTTCATCAAGGAAAAGGGGCTCGACACACTCATCAAGATGATCGAGGATCCCGGCCAGAACAACGAGGATATTCTCAAGTACAGCTTGGCCAGTTTCGTCGAGCTGATGGAGCATGGCACTGTTTCCTGGGAAGTGCCGGAAAACTCTTTCGTGGCCCGCAACATTGAGATTGTGAGGAACTTCCAGAAGTACCCCACAAATTGCGGAGAAAGCGCCCTTTCCAACCTTGAGAACATTGTCATGTGCAGCAATAAACACGTCCTGGTCGCTGCGGATATCAAGCTCCAGGACATATTACGCCTGTTACAGGAAGTCAACTCACCGGTGATGCGACAGAATGCCATCGCTCTTCTAAACGCACTGTTCGTCAAAGCAGACGAATCCCGACGAAGGACCATCGCCCACACAATCAGCGCCAAGCAGTTTCGCCTGGCCCTCATTGGCAACGGACTCGGCACCGAGATGACCCACCAGCTGTACGTGCTGCAAACGCTGACCCTTGGCCTCCTGGAGAAGCGGATGCGCATGAAAATGAACGCCCAGGACCAGGATGCCCACGAGAAGATAAAGGAGCTGCGTCGCATCGCCTTCGATGATCATACCAATGCTTTGAATCAGAACGACGATCACATCCGCCGTGGTGGTGGCTCAGGAGCAGGCAACGTCAACTTTTCGCAGTACTACAAAAAACTTGGTTTTAAATGCGACATTAATCCTGCACAGGATTTTATTGAGACGCCACCGGGCATATTGGCTTTGGATTGCATGGTGTACTTTGCTCGAAACTATACCCAACAATATGCTAAGATTGTGCGGGAGAATTCCTGCCGTGCGGATGAACACGAGTGTCCTTTTGGTCGTACCTCCATCGAGCTGGTCAAGGTGCTGTGCGATATCTTGCGCATTGGGGAGCCGCCAGCCGAGCAATCCGGCGACTTTCAGCCCATGTTCTTCACGCACGACTCGCCGTTCGAGGAATTCTTTTGCATCTGCGTCATTACTCTGAATCGCACATGGAAGGACATGCGTGCCACTGCGGAGGACTTCACCACAACCTTCAGCGTAGTGCGCGAGCAGATCCAACGCACTCTCAAGTGCAGACCGGAGAACCTTGAAGATTTCCGCAACAAGATCGCTCTGCTTACTTATCAGCAGATCACAACTCTACGTCAGCAAGAGCGCACTTCGAAGGAGGAGTGCGACTCCACTGCATCGGCGATTGTGAAGCTGAAAGAGAAGATATCGCCGCACATTCTGGAGCTGATCAAGCAGCAACGGCTTTCTTTTTTGGTGGAAGGTACCCATTTCGCAAAATATTTGCGAGGAACTAGAACTAAGGACAAGTTCTGGTACGCCCGACTTTCGCCAAACCACAAGGTTATTCATTACGGCGATTGTGATGAGAAGACAATACCCACCATGGAGGAGCTGCCCAAAAAACTGCCAATTAGTGAGATTAAGCAGTTGCTAGAGGGCAAAGAATGTCCGCACATGAAAGAAACTCGAATTAGGAAATCAGCCGTAAATCTGGCTTTTTCCATAACGTTTGAGAACATGGAGCACTCCACGTTGGACTTTGTGGCTCCCGACGAGAGCATATTCAACTACTGGACGGACGGGATAAACGCTCTGCTGGGTCAGCCCATGGTCAGCAAACAAAAGAACGAGGACTTCGATACCTTGTTGTCAATGGAGATCAAGCTGCGCCTACTGGACACCGAGGGCGTGGACATCAGCAAGGACCCACCGCCAATACCGGAGGACCCCGAGAACTATGACTTCTGCTTCGAGAGCTAA
>ReannCDS00077
ATGATTAAAGTTAAGCGAAAGCCAGCTCCTGCGCCGGTGGAACAGGACTCGGACAGCGACTCCAGCTTCGACGAAGAGGAGCCGCAGGATGTGGAAGTCCAGGAGGGGCCAGTCACCGATAGCAGCGATGAGGAAGAAGCTGCCTCCAGCAGCAAGAAGCAGCCCAAAAAGAAAGAAGCTGGTGAGGATTTGGAAGATGAGGACGATGATGATGATGACGACGAGGAGGATGAGGACGAAGATGACGACGAGGATAATGACGACAAGAAGACCCGTATTCCGGTGCTCAACCCTCTCAGCCTGATGCGCAACAAGGAGCAGCGTTTGGCGCTCTACAAAAAGATGAAAAAGGAGAAGCACAAGAAAAAGATGCAGGAGCGACGTGCCCGCCGCAAGGCAGGAGTACCCGCCAATCCGGGGCACACCATAGAGAGCCTGCGAGAGAAGGACCACACGGAGGTGGCCAACCTTAACGACTCGGACAACGAGGAGCTGCAAAAGGAACTGGAACTGGACGATTTCAGTTCGTATTTCGAGCGCTCCTACGAGCCCAAGGTGCTGATCACATTCGCCGACAACCCGGTGACCAAGACCCGTAAGTTCGGGCTGGAACTATCGCGCATATTCCCCAACGCCCTGGTTAAGATCCGAAACAAGTCGTCGGTCAAGAATATCTGCAAGAGCGCCGTGCGCGAGGAGTTCACAGACGTAGTGATTATAAACGAGGATCGCAGAAAGCCCAATGGGCTGCTGGTCATCCATCTGCCCAACGGACCCACCGCCCATTTCAAGGTGTCCAACGTGAAGCTCACCTCAGACATTAAGCGCGACCACAAGGAGATAACCAAGCACAGGCCTGAGGTGATCCTGACCAACTTTACCACCCGTTTGGGTCTGACAGTGGGCCGCATGCTGGGCGCGCTCTTCCACCACGACCCCGAGTTCCGCGGCCGGCGAGCGGTGACTTTCCACAATCAGCGAGACTACATCTTCTTCCGCCACCATCGCTACGAGTTCTCCAAGGAGGGCAAGCGCGTGAAACTACGCGAACTGGGACCGCGGTTCACCCTGAAACTGCGCTCCCTGCAAGAGGGAACCTTCGACAGTAAGACCGGAGACTACGCCTGGATTATCAGCAACAAGCGGCACGCCATGGAGTCCCGACGCCGCTTCTTCCTCTAG
>ReannCDS00078
ATGACCGTAACCGCCTTTGCTGCCGCCATGCACAGACCCTTCTTCAATGGATATTCTACCATGCAAGACATGAACAGCGGCCAGGGGCGCGTCAATCAACTAGGTGGAGTTTTCATCAACGGTCGTCCTTTGCCCAACAATATCCGTTTAAAAATCGTCGAGATGGCTGCCGATGGCATTCGGCCCTGTGTGATCTCCAGACAACTGCGCGTGTCCCATGGATGCGTATCGAAGATCCTGAACCGCTATCAGGAGACAGGCTCCATCAGGCCGGGAGTGATTGGTGGCTCCAAGCCGAGGATTGCCACGCCCGAGATCGAGAACCGGATCGAGGACTACAAGCGCAGCAATCCGGGAATGTTCTCCTGGGAGATCCGTGAGAAGCTGATCCGCGAGGGAGTCTGCGACAGGAGCACAGCACCCTCGGTGTCCGCCATTTCCCGCCTGGTGCGTGGCCGAGATGCTCCGCTGGACAACGAGCTGTCCTCCGCCTCGGAATCTCCCTCGGGTGGTGTTACCAAGGCCTCCAGCTCATGCGGCTCGGATGTCTCGGGCGGTCATCACAACCACAACAAGCCCTCCGATGAGGACATCTCCGACTGCGAAAGTGAGCCAGGAATCGCCTTGAAGCGCAAGCAACGCCGCTGCAGGACCACCTTCTCCGCTTCCCAGTTGGACGAACTGGAGCGCGCCTTCGAGCGCACCCAGTACCCCGATATCTACACCCGTGAGGAGCTGGCCCAGCGCACCAATCTCACGGAGGCCCGCATCCAGGTGTGGTTCAGTAACCGGCGGGCTCGCCTCCGCAAGCAGCACACCTCGGTCTCGGCCGGAGCTCCTGGAGTTGGAGTCTCCTCTGTGAGCCATGTGGCAACGGCCACCTCCCTGCCCAGCGTGGTCTCCAGTGTGCCCAGCATGGCTCCGCTGGCCATGATGCCGGGATCCCTGGATGCCGCCAGTGTGTACCAGCAGCAGTACGATTTCTACGGCAGTCACGCCAACATTTCCGTATCCGCCGGAGCTCCCATGACCGCTAGCAACCTGTCGCCGGGAATCACGACCACACCGCCGCACCATCATCAGTTCTATAACCCCAGCGGCAATACCGCGAGCTACATAATCCCGGGGGAGAATGGTAACACCACACCCACCGGCAACATCATCGTGTCCAGCTATGAGACGCAGCTGGGATCGGTTTACGGAACCGAAACGGATGCCCACCAGACGATGCCGCGCAACGAGAGTCCCAACGAGTCGGTGTCCTCCGCCTTTGGCCAGCTGCCGCCCACGCCCAACAGCCTTTCTGCGGTGGTGAGCGCAGGGGGAGTGACCTCCAGTGGGGGCAACTCGGGAGTCGATCCCTCGCAGTCGCTGGCCAATGCCAGTGCTGGAAGTGAGGAGCTATCGGCTGCCCTGAAGGTGGAATCGGCGGACCTGCTGGCCGCCAGTCAGTCGCAGCTGTACGGCGGATGGAGCTCCATGCAGGCACTGCGTCCCAATGCGCCACTCTCGCCGGAGGACTCGCTGAACTCCACCAGCTCGACGAGCCAGGCCCTGGACGTGACCACCCACCAGATGTTCCATCCGTACCAGCATGCGCCCCAATATGCCACCTATCCCTCGGCCCCCGGCCATGCGCACTCGCATCCGCATCACGGACATCCCCATGCGCCACATCCGCACGCACATCCGCATGCGCATCCGCAGTACGCCGGCGCCCATCCGCACTATCCGCCGCCCAGTTCGTCGGCACACTTCATGCCGCAGAACTTCAATGCCGCCGCCTTTCCATCGCCCTCGAAGGTGAACTACACAACGATGCCGCCACAGCCTTTCTACCACTCCTGGTACTA
>ReannCDS00079
ATGATAGAACGAGAAATTATCCACACGACCCCCGCTTCGAAGCGCATCTTCGAAGTTCTTCAGGATGTCCTGCAGTTCTTGGTGCTCTTCGTAAGAATTCTGCTGGAGTTGTTTGTTACCCTGGTACAGACTTTCTTGCCCAAAAAACTGAAAGATGTCAGCGGGGAGATAGTCCTGATTACAGGAACTGGACATGGAATAGGCCGGGAGCTCGCCCTTCATTATGCTTCTTTGGGCAGCACAGTGGTTTGTGTGGACATCGATGAGAAAAACAACTTGCAGACTGTCCAGAAGGCCAAACGCCTCAATCTAGGCGAAGTTTACAGCTACAGCTGCGATGTTTCCAAGCGCGATGAGGTTATGGCCCTGGCGGATCGGGTCAAGGCCGAGGTTGGACACATATCGGTGCTTGTAAACAATGTCGGCATAATGCCCACCCACCCGATCCTCCAGCAGTCAGCCGAGGAAATCCAACGGGTGTTTGATGTGAATGTGTTCTCGCAGTTCTGGACCATCCAGGCCTTTTTGTCCCACATGCAGGAGAAGAATCGTGGCCACATCATCTGCCTCTCTTCTATTGCCGGTTTGGTTGGGATCTCTAACTTGGTGCCCTATTGCGCCACAAAATTCGCAGTTCGTGGGCTGATGGAGGCACTGCATGCAGAGTTACGAGAAGGTCCTTACAGGGATCTGATAAAGACAACCACCATCTTCCCCTATATGACCAACACCGGCCTGTGCAAGCATCCCAAGGTGAAGTTCCCCTCGATCCTGGGCCTGCTAGATCCCAAGCAGGTGGCCAGAAGAATCGTGGAGGCCCACCGCTCCGGTCTTATGGAGGTAACCATCCCCAGCTGCCTGCTGCACATCAACAACTGGACGCGACTCCTGCCCGATCATTGCGGCCTGATGCTGAAGGACTTTATCGACAGCGGTGTGGATTCGGATTTAATTTAG
>ReannCDS00080
ATGAATTCAAGTTTGAAGAATGAGGAGTGGGAGATGGACCGCAATGGACTAAAAAAACTTTTGGCCAGATCCCTCAAAGATCCCATTCTGGGCAAGCATTTTTCTCTGCCCGGCCGCACAGGACAGTGTCAACCCATCGAAGTGGACACCAGCCAAAGCTACATAGCTGTGTACACTCATCTCAAGGTCCACGCCACCCGAATGCCGGAGAGATTGCCCACGCCCGAGGCTATTGGACGTGTTCAGGCGGAGAGCGTAGAGGTTAAATATAGGACTCGAACTTCCAAGACCCGTGGCGACCCCTGTTCAACTATAACTTGA
>ReannCDS00081
ATGACGGACAGATATGCCAATGGAGTCACCACCAGCCTGGTTGAGCCCACAAACAGACGCTCCTCCTCCGGGAACACCAATCCCAGCGAGGGGGAGGAGAAGATTGTCCTGAAACGGAAGCTAACCCTCATCAACGGAGTGGCCATCATAGTGGGCACCATCATCGGATCGGGCATCTTCATCGCACCCACTGGAGTCTTTATTTACACCGAATCCGTGGGAAGTTCCCTTTTGATTTGGTCGGCCTGTGGGATTTTATCGACGATCGGAGCTCTTTGCTACGCCGAACTGGGAACGAGCATCACCAGATCTGGCGGGGATTATGCCTATCTGCTGGTGTCCTTCGGACCGCTGGTGGGATTCCTGCGGCTCTGGATAGCACTGCTCATCATCCGACCGACCACACAGACCATAGTGGCATTAACTTTTGCCCATTATGCGGCCAAGCCATTCTTCCCGGACTGCGATCCACCGCAGAATGCAGTGAAGCTACTGGCGGCCATTTGTCTAACTCTGCTCACCGCCATTAACTGCCTGTCCGTCAAGGTGTCGATGAAGGTGCAGGACGTATTCACGGTGGGCAAGCTGCTGGCCCTCATCATGATTATTCTGGCCGGACTGTACTACATGGCCACGGGCAGGCTGGAGAACTTCAGCAATCCCTGGGAGGGCACCTACACTGCCCGCAACATTGGCTACGCCTTCTACTCCGGTCTGTTTGCCTTTGGTGGATGGAATTACTTGAACTTTGTCACGGAGGAGCTGCAGGATCCGTACAAAAACCTTCCGCGTGCCATTTGGATAGCCATGCCCCTGGTCACGGGCATCTATGTTCTGGTTAACTTGGCCTATTTCGCAGTGGTCAACAAACCGGAGATGCTCAGTTCCTTGGCCGTGGCGGTGACCTTTGGAAACCGAGTGTTCGGACCTCTGGCTTTTATGGTGCCCATTTTCGTGGCCTTGAGCACCTTTGGAGGCGTGAACGGGGTGCTCTTCACCTCGGCGCGACTGTTCGCCACTGGTGCTCAGGAGGGGCATTTGCCAAAGTTTTTCCAGCTGTTCCACGTCAAGCAACAGACTCCCATTCCCGCCCTGATTTTCACATGTCTGATGTCGCTGCTAATGCTGCTCACGGATAATGTCTACCAGTTGATCAACTACTTCAGTTCGGTACTATGGCTTTCAGTGGTGGCCAGCATAGCCGGAATGTTGTGGCTCCGGCATAAGAGGCCCGACTTGCCACGACCCATTAAAGTCCATCTCGCGCTGCCCATTATCTTTATGGTGGGCTGCGTCACGTTGGTACTGCTCCCGAATCTGGAGGAGCCCGGAAATCTCCTGATTGGCGTCGCCATCACCCTGGCCGGCATTCCATTCTACTACGCCTTCATCGCCTGGAAAAAGAAGCCCAAGTGCTACGGACGATTGTCCAACTCGGTTGTGGAGATTTGCCGGGCCGTCTTTAATACCACCATAATCGAGTCGAATGAGGCGATAAACTAG
>ReannCDS00082
ATGCTGCACTCACAGGCGATGCAAACAATACCCACTCTTCATCAGCCGCTGCACTCCAAGGTGTCGAACTACCTAAACAACCAGCGGAGAACCGGACAATTCTGTGACCTTCTCCTGGAACTGGATTCGGATGATACCCTGAGCCTGAGTGTCCATTTCTGCGTGCTGGCCGCCCAGAGCCAGTTGATAAACACCAACCAGAAGCAGCAGCAGTTCTCCATTCACAATCCCCTGAAGATCACCATCCGAGATTTCAGCTGCTCCCAATGCCTGCATACAATTGTGGACTTTTTCTACGAGGACATCATGTCCGTTTCCAAGGAGCATGAGCCACACTTTCGGCAATTGGCGCAAATCCTGGCTGTCACTGAACTGCTGAACCTCTACCAATTGCAGCCCTTGGGCGAGGTGAAGGAAACATCAGAGGATACGACCCCTGGAGAGGGGGAACCAAATCCAGAGCCAGCTACGAAAGCGGAGGATGTGTTTGAGAACCGACAGAGTTACTTTAAGTTAAAGAACCCGAGGGCCGTAAAGTCCAGCAGCAAGGTGAACTACTGCATTGGCTGTGACTACAAGTGCTACCAAGTGCAGAAGATGATCGAGCACATGGGCAGCTGTGAGCCCTCTCACTTGACCTGCTCCCTTTGCGAGGTGGGCTTCCTGGACTGGCGGGAATACGACACGCATCTTCGCAGGCACTCCGGTGACCTACGCAAGCCCTTCTTTTGTCTGCAGTGCGGCATACGCTTCACCACTCGAGCTGCCCTGCTCGTCCACCAGCCCAAGCACTCCACGGAAACACCTCACATCTGCCCTCATTGCGGCAAGGGCTTCAAGTGGAAACAGGGGCTGAGCAACCACATCCTGGTCCACAATCCCGAGAAGCAGATGCTATGCGACGTCTGCGGCTACAGCACCACCCACATGAAGGCCCTCAAGTCCCACAAACTCCTCCACACCGGAGAATTCTTCGCTTGCACTGTTTCGGGCTGCAAGCATCGGGCCAATCGGAAGGAAAACCTCAAGCTGCACATTGAAACCCACAAACAGGGAAGGGATTTCATCTGTGAGATCTGCGGGTGCAAGTTCAGCCAAAGCAAGAACCTCAAGCGTCATGCATTAAAGCACACCGAGAACGGTCCGAATCGGTACAAATGCCAGCTGTGTCGATTTAGTAGTCATCGTTCGGACAAAATGAAGGAGCACGTTCAGCGGGTTCACACGGAAAAGGCGGTGCAGTTGGAGCTCTCGGAGACGGTGGACAGTTCCTTTCCCGATGACTTCGATTTACCCGTGATAGAGACTTACTCGGCGCCCAACAAGAAACCCAAGGAAGTCAAGAGCAAGACAAAAAGGGATACGAATCCTGATAAGCGACTGAAAACTCTACTACCCAAGGAGACTGTTAAATAG
>ReannCDS00083
ATGTCAGCCTACGAGGAAATGTCGGCGAAGACGCCACGGCGTCTTTCACCCATGTGGTTTCTGGTGCTCACCCTGCTTCTATTTGCGACCGCTCTGACGGCCGTGGCAATGATCGAAGCTGGACGGGCGCAGAGCAACTCCGGTGGAGAAAGCGATCTCCTGATTCTCACACGCATGTGGAATCACTTCAAAGGCGACGCCGGAAATGATACGGAAATCGCCACCGTGGAACGTATTGCCAGGGAGGCCGGAAATGCAACTAATCCCAGTCCAAATAAGCCGGAGCAGGGTAGAAACTTCTACGAGGAGCAGCAGGCGGTGGTGGTGAATGCGCAGAGCATGGATCCCGTCATGGGACAACGTCAGGATGCCTACGGTCCACCCCAGAGCAGGGAGGACTCTTACGACCAGGATCCTTACTACGATGTTGCCGATGACTACGGCCCGGGACGTTATCCGTATCCCGAGGCCAGACAGGACTCGGCGGAGGAGGAACACTTTTATGATAAGGACGACTCGTCGGCGAATCCAGATGAGGGCAGGGCGTCGCAGGCACGTCCCTACGACTCATTCTACGCCCCCTGGTCACATGGACAGAAGCCAGCTCCAGTGGCTACTCATTCTGCAGCTGAGGGCAATAATAGGAAGCTCCAGCCAGGTCCTAATAGATCTCCTTATCCCGCCTACGATGAGGTGTACGATTATCCCATGGGCTTCCAGCCGCGACCTCATCCGGAAACTGAGTTGGCCAAGCAATCTCAGCCCGCCCCCGATAATGCAGTGGTCCAAGTACAGAGCGAATCCACCCTGGTCACCGTGCTGAAGAGTCTCAAACAGATCTGGGATCTGTACCAGGCTTTAATGGGTGCCTGGAACGCGGTGAGCGAACGCCACCAGCAGAGCACCGAGAAGTTCCGCCAGGAGCAGGCGGCGAAGCAGGCCGAGAAGGATCGACTGCGCCAGCAGCAGCAGAAGACCAGGATTAACTCCAAGAAGCCTCCACGTATGGAGGGGAACAAAAAGAACCAGAACAAGAAGCCAACCACAACGACAACTAAGTCAACAACCACGTCCACGACGACACCTGCTCCAGATAGCTCTGAGGAGGAGGAGGAGGAGGAAGAGAAGGAAAAGCAGCCACCGAAGAAGGTGGAGAAAGTTGAGACTGTAACGCCATCGGCTCCATCCACTAAAGTTGCTGCTCTCAAAGGGGAGAAGGGCAATCTTAGATCTGTTCGCGGACTACGACATAGACGCGATGCCGAGGCGGAGGAGAAAGCTGATACGGATGTGGGCGAGGGTCGCTATATAAAGGGCGATCCCCTCAAGGGTTACTACGATTTCGTCATCACAGAGGGATCCTACAAGTTCTGGGCCGTCTTTCAGGTGGGCACAGCACTGCTGATCATCTACTCGACGTTCGCCGCCATTTACTACTCCAAGGTAAATCCGCTGACCAGTGACTACGACTACACGGACTATCTGGGAGGTGTTCGTTCTCTGTCGGGTGGCGATGCCGATTTTGTGGACGATGGCGATTCATCGACGCCGCCAGTCTCAACCACCTCCCGCCTCATGGAGTGGCTGCCACAGACGGCGCACTCCATTAAGTTCATCCTAGATGCCATCGACAAGGTGCCACTGGATCACGACAAGGACAAGGAGCCGGGCTGGTCCGCGGGGAAAACGGACGCGGCAAGGGGCATGAGATAG
>ReannCDS00084
ATGGCGATGACTCTGAACATTGGCTCGGTGAAGCTGAACAAGTGGCAGCTGGCACTCATCCTGGGAACTCCGTTGGCCATCGGACTGGGCACCTATGCGGTGAAGCGGTGGACGGCTGCGCCCAAGGAGGTCGACGGGGAAAAGAAGCGGCCGAAGGCCAAGATAGAGAAGCAGGCCATCTCCCTGGACGGCACCGCACCCGACAAGGAGCTGGAGCGCAAGAAGAAGTCCGCCGAGCTGGGGGAGAAGCTGTCGCCTCTCAAGGAGGCCAACAACTACAAGACGGAGGGCAACAACTGCTATCGGAACGGAAAGTACGACGAGGCCATCATCTTCTACGACAAGGCCATCGACAAGTGCCCCAAGGAGCATCGCACAGACATGGCCATTTTCTACCAGAACCGCGCCGCATCCTATGAGATGCTCAAGAAGTGGTCCAAGGTTAAGGAGGACTGCTCCGCCTCGCTGGAGTTCAATCCGCGCTACGCCAAGGCCTACTACCGCCGCGCCCGTGCCCACGAGGCTACCAAGGATATGAATGAGTGCCTGGACGATGTTACCGCCACCTGCATCCTGGAGATGTTCCAGAACAATCAGACCATCATGTTTGCGGACCGTGTGCTAAAGGAGACAGGACGCGTGGACGCCGAGAAGGGTATGCGCAATCGAGTGCCCGTTGTGCCATCGGCTTGTTTCGTAAACACCTACATGCGCTCCTTCATCGCGGATCCCCTGCAGACCATGTATCTTCCGGCTGCATCCGAGTCTGACGCACCCCCAAGGGGTTTCCTGCGCGCCCACCGCGCTTTCCTCGAGGAAAAGTACGAGGACATCATTCCCGCCTGCACCGAAGAGATCGAGTCCTCCGAGGCCGAGGCACAGTACAAAGTTGAGGCTCTGCTCATGCGGGGAACTTTCCACCTCCTGTGCGGCTCCTACATAGAAAGCCAGCAGGACTTCGATGCTATCTTGGCAAATGCTGATGCTGATCCCAATCTACGTGCATACGCCTACATAAAGAGAGCCGCCCTTTACATCCAGCTTGATCAGCGCGAAAAGGGTCTGGCAGATTTCGAAGAGGCGGAACGCCTGAATCCCCAGAACCCGGACGTGTATCACCAGCGCGCCCAGATTCTGCTGCTGCTGGAGCAGATTGAACCCGCTTTGGCCGAGTTCGACAAGGCGGTGCGCCTTGCGCCCAACCACGCCATCGCCCTCGTCCAGAAGTGCTATGCCGAGTATCGCCTGTCGCTTCTGGCCGGCGACCAGAGGCGTTTGGAGGGCGTGATGCACACCTTCGAGCAGGCCATTGAACGGTTCCCCAGCTGCGTTGAGTGCTACAGCCTAATGGCCCAGGTTTTGGCCGATCAGCAACAGTTTCCCCAGGCGCAGCAGTACTACGAGAAAGCCATGAAGCTGGCGCCGACAAATCCTGCTCTTATCGTTCACCAGGCTATCATGGTGCTGCAGTGGCGCGGAGACATTGAGGTGGCTGTCCAGTTGCTAAACAAGGCTATCGAAGTGGATCCCAAGTGCGAGCTGGCCTACGAAACATTGGGAACTGTGGAAGTGCAGCGTGCGCAACTTAAGAGGGCAGTGGAACTCTTCGAAAAGGCACTGCTCTATGCCAAAAGCCAGGCGGAGCTGGTGCACGTCTACTCTCTGCGGAACGCGGCAGTGGCCCAAATTAACGTTACTAAGAAGCTGGGTATCGACATGAACTCCGTCTCGGCCATGGCCCAATCCGGACTGATGCCCCAAGGCGTCGTGTAG
>ReannCDS00085
ATGACTCAACAGCCGCAATGGGGCATAAGCCTGTCGAGGTTTTTCGTGATCCCGCAGCGAGTGATCCTGGCCATCATGGGCTTCCTGGCCATCCTGAATGCCTACACGATGCGCGTCTGTCTCTCGCAGGCCATCACGGTTCTGGTCGTCAAGAAGAATTCCACGGACGACGGGTCCGATACAGCGATCTGCGAACCCGATGACTTGGACGTGGGAACTAGCAATGGCGGCAACTATGAGTGGTCCGAGGAGCTGCAAGGATTGATCCTCTCCTCCTTCTACATTGGTTATATTGTCACCCACATCCCCGGCGGTCTGCTGGCCGAGAAGTTTGGCGGCAAATGGACCCTAGGCCTTGGAATCCTGTCCACCGCCGTGTTCACTATGCTGACGCCTTTGGCCATCGAAAAGGGAGACTCTGACTGGCTGATCGTGACCCGAGTTCTGATGGGTCTGGGCGAGGGAACCACCTTCCCCGCCTTGAGTGTCCTGCTGGCTGCCTGGGTTCCTGCCAACGAACGTGGAAAGCTGGGTGCTCTGGTGCTGGGTGGTGGTCAAGTCGGCACCATCATGGGCAACCTATTGTCGGGAGTGTTTATCGATGCTTATGGCTGGGAGTTTGTGTTCTACTTCTTCGGCGGTCTGGGATGCATCTGGTTTGCCATCTTTGTCTTCCTCTGCTACAGCGACCCCACCTCGCATCCCTTCATCAAGCCCAGCGAGCGCGAGTATCTGATCAAGGAGATTGGCACCATTAGCCGCAACGAGGACCTGCCCCCCACCCCGTGGAAGGCCATCCTCACCAACCTGCCCATGTTCGCTCTGGTGTCCGCCCAGATCGGTCACGATTGGGGCTTCTACATCATGGTGACGGATCTGCCCAAGTACATGGCCGACGTCCTCCAGTTCTCGATCAAGGCCAACGGCCTGTACTCCTCGCTGCCCTACATCATGATGTGGATAGTGTCCGTGGGCAGTGGCTTCGTCGCCGATTGGATGATCCGCAGTGGCTGGATGAGCACCACGAACACCCGAAAGTTGATGACGGGTCTGGCCGCTTTCGGTCCGGCCGTCTTCATGGTGGGCGCCTCGTACGCCGGCTGCGATCGAGTCCTCGTCGTGATTCTCTTCACCATTTGCATGGGTTTGATGGGCGCTTACTACGCGGGCATGAAGCTGAGCCCCCTGGACATGAGTCCAAATTACGCCGGAACCCTGATGGCCATCACCAACGGAATAGGAGCAATCACTGGAGTGATTACGCCATATCTGGTGGGCGTGATGACACCAAATGCCTCGCTGCTGGAGTGGCGTCTTGTGTTCTGGGTGGCTTTCGGCGTGCTCTGCGTCACCGCCGTAGTCTACTGCATCTGGGCTTCCGGAGAGGTACAGCCGTTCAACAACGCCCCAATCCAGCCACGCACCGTGGACTTCGAGGCGCAGGAGCGCAAGCCGGAAGCCGGAAAGTCCAGGGGTCTGGAGCAGAGCTCTTAA
>ReannCDS00086
ATGCACCTCAACGACCCAAGTGGGCCTCAGGCCTTTGTGAACGATAGCGCTGGAGATGGTGGAGTTTTTCCCATGGGACATGGATATCCGGTGGAGTACCAACACCTGGTGCACTCCCATTGGCGGGGATTCAGAGAAGCGCCCATCTATTACCATGCTGGGTTCTACATGGCCTTTGTCGTCATGATGCTATCAAATCTTTTTGGAAATGGATTGGTCATCTGGATATTCTCTACATCGAAGTCCCTGCGAACTCCCTCCAACCTGTTGATTCTTAACCTGGCTATTTTCGATCTGTTCATGTGCACCAATATGCCCCATTATCTCCTCAACGCCACAGTTGGCTATATAGTGGGCGGAGATCTGGGCTGCGATATATACGCTTTGAACGGAGGCATCTCCGGGATGGGGGCTTCCATAACGAATGCCTTTATTGCATTTGATCGGTACAAGACGATTTCCAACCCAATTGACGGACGATTGAGCTATGGACAAATCGTCCTGTTGATAATCTTCACCTGGTTTTGGGCCACGCCGTTTTCGGTACTGCCATTGTTTCAGATCTGGGGACGTTTTCGGCCGGAGGGCTTCCTGACCACCTGCTCCTTTGACTACCTGACCAACACGGATGATAACCGGCTGTTTGTGCGCACGATCTTCGTGTGGTCCTATGTGATTCCGATGACCATGATCCTGGTGTCCTACTACAAGCTATTCAATCACGTACGCGTTCACGAGAAGATGCTGGCGGAGCAGGCCAAAAAGATGAACGTCAAGTCCCTGTCGGCTAATGCAAATGCGGATAGCATGAGTGTGGAGCTCCGGATTGCCAAGGCGGCCCTAATCATTTACATGCTGTTCATCGTGGCCTGGACTCCTTATTCGGTGGTGGCGCTCATCGGATGCTTTGGCGAGCAGCAGCTCATCACGCCCTTCGTCTCGATGCTACCCTGTCTGGCCTGCAAGTCGGTGTCATGTCTGGATCCCTGGGTCTATGCCACCAGCCATCCCAAGTACCGCCTGGAGCTGGAGCGCCGCCTGCCTTGGCTGGGCATCCGCGAGAAACAGGCCACATCTAGCGCATCCGGCGGCCAGGAGAGTGTGGCCAGCGTCAGCGGCGATACATTGGCTCTAAGTGTGCAAAACTAA
>ReannCDS00087
ATGCAAAAAGTGTTGGGACGAATCCAGGCGCAGGTTCTGCGGTCGCGGGCCACAAATGCAGTGACTACACTGGTCAGGCACGAAGCCACCTCCTCCGCGACAGCCGCAAAACCGGCCGCCACATCGAAAGAATTCCGGGAGAGGCAGGTGCGTTTCAACATCAAAAACGAACAGACCGAGGGAAGACCACTGTACCTGGATGCCCAGGCCACAACGCCGATGGATCCACGTGTGCTGGACGCCATGCTCCCCTTCCTGACGAACTACTACGGGAATCCCCACTCCCGCACCCACGCCTACGGCTGGGAGACGGAAACTGCTGTGGAGAAGGCTCGCGAGCAGGTGGCAACCTTGATTGGCGCCGACCCCAAGGAGATCATCTTCACATCCGGCGCCACCGAGTCAAATAATATATCTGTGAAAGGGGTGGCCCGGTTCTACGGCACCAAGAAGCGGCATGTGATCACCACCCAGACGGAGCACAAGTGCGTTCTAGACTCGTGCCGGGCTCTGGAGAACGAGGGTTTCAAAGTCACCTACCTGCCTGTGCTGGCCAACGGCCTTATCGACCTCCAGGAGCTGGAGAAGACCATCACGCCGGAGACCTCGCTGGTGTCCATCATGACGGTGAACAATGAGATTGGCGTGAGACAGCCCATCGATGAGATCGGCAAGTTGTGCCGCTCCCGCAAAGTATTCTTCCACACGGACGCCGCCCAGGCGGTGGGCAAGATCCCGCTGGACGTGAACGCCATGAACATTGATCTTATGTCCATATCGGGCCACAAGATCTACGGGCCGAAGGGTGTGGGCGCCCTTTATGTGCGGCGTAGGCCTAGGGTTCGTCTGGAGCCCATTCAAAGCGGCGGCGGACAGGAGCGTGGCTTGAGGAGCGGAACTGTTCCAGCACCGCTGGCCGTGGGATTGGGAGCTGCTGCAGAACTGGCCATGCAGGAGATGGACTACGACAAGAAGTGGGTGGACTTTCTCTCCAATCGCCTGCTGGAGAGGATTACGAGTGCCTTGCCGCATGTCATCAGAAATGGTGATGCCACAGCCACATACAATGGCTGCCTGAATTTGTCGTTTGCTTACGTCGAGGGCGAATCCCTACTGATGGCCCTCAAGGACGTGGCCCTGAGCAGTGGATCTGCCTGCACCTCCGCCTCCCTGGAGCCCTCCTACGTGCTGCGCGCAATTGGCACCGACGAGGACCTGGCCCACAGCTCCATTCGATTCGGCATCGGCCGCTTCACCACAATGGAGGAGGTGGACTACACCGCAGACAAGTGCATCAAACATGTGGAGCGTCTGCGCGAAATGTCGCCGCTGTGGGAGATGGTCCAGGAGGGCATCGACCTAAAGACCATCCAGTGGTCGCAGCACTAA
>ReannCDS00088
ATGCTGACTGATCGAGTGCTTGCCACCAAGGAGGCGCTAGTGGTGGCCCTGGGCGACAACTGGGAGCGCTACAGGGCCAATATGAAGAACTGGTTCCGCAGCCGTTGGTCCAAGGAGGAATTCGATGCGGAGTCGCGAAAAATCCTTTCGCCGGACAAACTGCACCTGCACAACCAGTTCCTGCTGGCGCTGCTCAACAAGATCGATGCCTTCTCTCCTGTGGAGAATCCACCGTCTGTGCAAACCAGCAGCAGTGGCAACCGGAGCAAGCGGCGCAAGAGAAGCTCCCGGACCTTCGCTGAGCGTCTGAATTTTGAACTCTGCGAAGTGCTGGACTTTATGGGCGAGGACAACATGCAGATTATCCGGCCACCTCCTGCGGTCGGCGGTTCCTCGGAGCCCATGCAACAGCAGCTCCAGTCACAGCGCTACTGCGCTCAGGAACTCTTCCTGCCCGATGCCGGCTTTATAATGGGACGCTTTCTGATCGGTGCCTGGGAAATCGGACTGGTCTCCGTGGACGACAATGTCGCCGAGTACGTGGCCATGGCAGTGCAGGTCCTGCTCAAGGATCTGCTTTCGGCCATCATCAAGAAGCGAAAGCACTACAAGACCAGCGGCGAAGGAAACTTTTACTACGATGTGGGGGCTCCGCTGCGAGACCCGTCGCTGCGCAACACCGTCACCCGCCAGAAGGTGGACGACACGCCCCTGGAGCTGGACAAGGAGCTAAATACGGCCAACTTCATGCGGCGACAGAACGACGATGTGACCTTCCTCTCCGCCTGTGAAGAAGTTCTGCCCAGCGAGCCCATTGTGATCACCCTCAAGGACTGCCAGCTTGCCTTCCGGGATCGCAACCTGATCGGTTCCCATGCCGTCTACGCTATCAACATGGAACGACTCAACATGATGATGCATTAG
>ReannCDS00089
ATGGAAGATCCCTCCACCACGCTCTTGCCCGGAGAATCCGATGACCTGCGGGAGGCACGCGACGCGGAGCTGAAAAAGGTGCTCAAGCTGAAATTAGTGCTGGACGAGCTGCGTCGCCTGGATCTGAGGCCAAATCCAAGTGCGGAAATCAAAAGAGCCCTCAAATTGGTATCCATTGGGAACTATGCGCGACTGGGTGAGATTGAAAGCGTTGGCCAGGAGCAAGTGCTGGGCCTGCAGAATGGCAGTAGTTTTCCGCCCTTGAGCTATACGGACAGCAAGACGGTGCGCACCAAACTATCCGCTCAACTACGATCTACTTTGCAACCCATAGCTGAGTTGGGTGACAAGATGCGCGAGGAGTTCCCAGATGCCTTTGGAGGCCTGGATGCGGACTTGAGTGACGACCAAAAGGAGATACTGCGACTGGAGGAAGAGCATCGCAGTGGGCTGCAGCAACTGGTGGCGCTTTTGGGTCGCAAATGCTCCCTGCTCAAGGACGCCGCCGAGCTGAAACTGGGACCACAGTTGGCCAACGAACTAAAATTGCAACAGGCGCAGGCGCAACTGGTTCAAGTTAAGGCGGAGCTACTGCGTGGTTTCTTTGTCCACGAGGCCGCATCCCGGACCGAAAACAGTGTCAAAGCCCACAAGGAAGTGGAGGCGCACCTGGACGAGCTGCTCGCCGCCAAGAAGTAG
>ReannCDS00090
ATGGAAATAAGCAAAAAGTCAAAGAAATCGAAGAACTCCAAGAAGTCGAAGGATCCCAAGGACTCGACCGTTTCGCTTAAGTTGACTGCTCTACATCGCAAGCAAAAGGAAGTGGCCCGCGTGCTTACTCTCAAACACGAAATCTTATTAAAGTCTGGAGTGTCCTACCTGGAGTACCTGGAAATCCGGGCAGAAATAGAGCGACTCAATGGCTTAAAGGAGACATTTTTGCGTCGTGTTGACAAATTAAAACAACAAGACAAATAG
>ReannCDS00091
ATGCCAACTTTGGGCAATGGACACCTTGGCTATACAGTCTTCGGAGATGCCATCTTCATGAACGGAGTCTACGACGGAGCTGGCGGAAATAGCAAGCGGGCTCGCATTCCCAACTGGCTAAATATCAGCGCGGAAGTTTGCGATCGCTTCGGTTGTGCCACTGGTAACGATGTGGACGTAAATGGAACTAGCTACGAGATGGATCTTCGGGATGGCTACTTCCGCGTTCTCACAACCTACAGAACACTTGGGATTTCAGTTGAGCAGAGAACCTATCCGCACAAGTTTTACAATCGTGCCTTGGTATATGAAGTAGTAGCCAAGAGACTTGCCAACCGACTTTCGAAGGTTAACTCTCCAAAGTTCCTGAAGCTCACTTGTTTTCCCGGTAACTCCAGCGATGCCTTCGACTTTGTCGTTGTAAGCAATGGCAGCTCTTCCAGTGGAGATTATCGCACACTTCGAGGACGGACAAAGGTGCTGGAATTCGAGAAATTCCAGCCGGATCCTCAGGAGATCTTTGTCCTCTTTAGTGAACCCTTGGACCAGCCCCTTCAACTGCAGTGGCCCACCTGGCAAGATGAGTTTACCTACAGAGTTATTATAACCATAGATAGAGAGGAAACTATTGCGCGGAAGGAACTGCAAGATGTGCTCCAGTTAAGCTCTAGAAATCTTCTACAGAAGCACACCGAATCTTGGAACAGCTTCTGGGACAATGAGTTCTCTATTGAAATAAGGGGTGATGCTTTTGAACTCTCGCAGATCGTTAACGCAGGCATATTTTATTTGGTAAGTTCTCTTCCGTCTATCGAAACCCACCAGAAAAACGAACCCTTCTACGGATTGAGTCCCACTGGTTTGGGGCGTGGCAATCTGGAGGCGGACTACCAGGGGCACAACTTCTGGGACACGGAGATCTGGATGCTGCCGGTTGTCAGTCTGTTTGGCTACGACTATGCAAAAGAGGTGCTGGACTATCGCAGCAGAAAACTGGAGGCAGCAAAATACCATGCGAATACCACTGGTTACAAGGGAGCAAGATTTCCCTGGGAGAGTGCCCACACTGGCACAGAGGTAACCAACCCATGCTGCCCCGAAGTTTCTCAACAGGAGATTCACATATCCCCCGATATATCCTTTGCCCTGCAAAAGTTTTTCGCCCAATCCCACGATAATGCCTGGGCCTGTGATACCGCTTGGCCCATAACCCGTGAAGTGGCAGAGTTCTTGGTGAGCCGAGCCTCATGCGACGATTCCCAAAATGTTTGCCACTTCCTAGACGTAATGGGACCCGATGAGGATCATCCGGACGTAAATGATAATGTTTACACGAATGCTGTGTCCAAAATTGCACTGAATTTCGCCGAGTGGTTGGGTAAAACGTGTGGTAACACCAGCACCGAACTTATGGAGAAATGGCGTGAGGTTAGCGATCGTTTGGTGATACTACGAGATGACAACCTGGACTATCATCCCCAACACCAGGGCTACATCCCTAATACCATTGTAAAGCAGGCGGATACCATTCTACTCGGTTATCCATTAAATTTTGATACCAGCATCACACACAGTAACGACCTTCGCTTTTATGCAAACGCCACCCGAGAATCGGGTCCTGCAATGACGTGGTCCATGTTCGCTGCAAACTATATGAGGTCCCTTCAGATTCAGCAGGCCAACGAGTATTTCGAGCGTGGCTACAAGAGTTATGTTCGACCGGAGTTCAAGGTGTGGAGTGAGACGCCCCTTGGTTACGAGGGATCGGCGAACTTCCTTACCGGCATTGGCGGATTCTTGCAAGCGTTAATCTTCGGCTACGGAGCCCTGGATTTTGGCAGAACTATCGACGACCAATTTTTAATGTTTTTTGGCATAACTATGACGCCTCCAAATGTGGACGAAGTCCATATCAGCTCTATACCATATGGAGATGCTAAGTGTAGCTTGACCTTTAGAAATCGGTCTTCCAGCATTGAGTGTTCAGATAGGATTGGTCAGGGCTTCCAGATGGTTCAAGGTCAAAAGAAAACTGTGCTCGGCAAATCCTTTAATTTGACTCGTAGTAATGAGGATCCCCCCATTCAGATCAGCCTATTAAGATAA
>ReannCDS00092
ATGGTTATCATCGATAGTGTTCGTTTTTATCGTCCCTTCTGGCTCTGCATGCGAGTGCTAGTACCGACATTCTTCAAGGAGTCAAGGAGTCTTCAAGCAGGCCCCATCCAGCTTTATGTGGCGGCGCTGCATGTCCTGGTCACCTTATGGTTCCCACTGCACCTTCTGCTGCATCTTCTGTTGCATCCTTCTGCGGCTGAACTCTTGAAGAACCTGTCCATGTCTTTAACCTGCCTTGCCTGCAGTCTGAAGCATGTGGCCCACCTGTATCACTTGCCTGAGATTGTGGAGATCGAATCTCTGATCGGACAGCTGGATACGTTCGTATCGAGCGAACAGGAGCATCGATACTACCAGGATCACGTGCACTGTCATGCGAAGCGCTTTACGCGATGTCTCTACAAAAGTTTTGGTATGGTGTACGTGTTATTCTTATTAGGTATTTTCGTTCAGATCATTAACGGAAACTGGGAGCTCATATACCCCGCATATTTCCCTTTTGACTTGGAGAGGAATCAATGGATGGCTGCATCGGCCTTGGGCTATCAGGTTATCAGCATGCTTGTCGAAGGCTTTCAGGGTCTGGGAAACGACACCTACACCCCGTTGACCTTGTGTCTTCTAAGCGGACACCTCCATTTGTGGTCCATTCGAATGGCTCAACTCGGATTCCTCGAGGACGAAACTACCAGTAATCATGAGCGATTGCTGGAATACATTGAGCAGCATAAGCTCTTGGTCAGGTTCCACAGCCTGGTGGCTCAGACCGTCAGCGAGGTGCAGCTGTTCCAGTTGGGTGGCTGTGGCGCCACCCTGTGCATCACCGTGACCTACGTGCTCTTCTTTGTGAGCGACACCATCTCGCTGGTCTACTACTTGGTCTTCTTCGGGGTGGTCTGCATGCAGCTCTTCCCCAGCTGCTACTTTGCCAGCGAGGTGGCCGAGGAGGTGCAGAGCCTGCCGTATGCGATCTTCTCCAGCAGGTGGTACGATCAGTCCCGGGAACATCGGTTCGATCTGCTCCTCTTCACCCAATTGACCTTGGGGTCCAGGGGGCGAGTCATAAAGGCGGGCGGACTCATCGAGCTGAATTTAAATGCCTTCTTCGCCACTCTGAAGATGGCCTACTCCCTGTTCGCCGTTGTGGTGCGGGTGAAGGGTATATAG
>ReannCDS00093
GTCAACCTGTAAGGAGGTCAAAAGTAAAAATCTCTATAAAACATATTGGCTTTATTGGCGACTTTTGGGCGTCGAGGGCGATTATCCGTTCCGATGGTTACTGGACTTTGTGATCACCTTTTTCATCACCACTTGGTACCCCGTGCATTTAATCCTTGGCCTGTATAATAAGCCTGTCGTACAAGTCTTCAGGAGTTTGCATTTCACAACAGAGTGTATCTTCTGCAGCTTTAAATTTATCTGCTTTCGTTGGAAACTTTCGGAAATTAAGGTCATCGAAGAACACCTTCAGGATTTGGATAAGCGAGCTGATAGTGATGAAGAACGCCAATACTTTAATCAAAGTCCACGAAGTGTGACCCAAACACTCTCGAAGGGCTATCTATTGGCTGCGACATCTGCGGTAATCACTGCCATCGCTGCTGGTTTATTTAGTAGTGGCCGTAATTTAATGTACGCGGGTTGGTTTCCTTATGATGTTCAAGCCACCGCATTAGTCTTTTGGATTAGCTTCACTTATCAGGCTATTGGGTCCAGTATGTTGATTCTGGAAAACCTTGCCAACGATTCATATCCCCCAATAACATTTTGTGTGGTCACTGGACATGTGAGACTTTTGGCAATGCGATTAAGTCGAATTGGGCAGGATGAGAAGACGTCAATGGCTGAAAATAAAACACAACTCATCGAAGCAATAAAGGATCACAGGAAGCTAATGCAAATAGTTTCCTTGCTCCGCAGAATTTTGTATCTTACCCAACTGGGTCAGTTCCTTTCGAGTGGAATCAACATTGCAATAACGCTGGTCAACATCCTTTTCTTTGCGGAAAACAAGTTTTCGATGATTTACTATTCTGTGTTCTTTGCGGCCATGTTTATAGAGTTATTTCCAAGCTGTTACTTCGGAACGCTGATGACGATGGAGTTCGACAAATTGCCATACGCCATTTTCTCAAGCAACTGGATTAAGACTGATAAGGAATACAAACGAAACTTAATAATTCTAATGCAGTTTATGATTGTTTCGGTGAATATTAAAGCTGGCGGTATTGTTGGCATCGACATGAGTGCATTTTATGCCACTTGCCGTATGGCCTATTCCTTTTTCACCTTAGCCATGTCGTTTCGATTCTA
>ReannCDS00094
ATGCCCGCTCCACTCATCCAAATCCTTCTTTTTAGTCTGCTGTACTTCGGCTCCGTAATGGCTGGGTTGGTGAAGAGCGATTCGGAGGACTTCATCGACTGGTGGCAGCACACGGTCTTCTATCAGATCTACCCGAGGTCCTTCAAGGACAGCAATGGCGATGGCATCGGCGACCTGCGGGGGATCACCTCAAAGCTGCCCTATTTGGCAGACACTGGCATTACGGCCACTTGGTTGAGTCCCATATTCCAGTCACCCATGGTGGACTTTGGCTACGACATATCGGACTATATGCAGATCCAGCCGGAGTATGGAACTATGGAGGACTTCGAGGAGCTCATCGACAAGGCCTACGAGCATGGCATCAAGGTTATCCTAGACTTTGTCCCGAATCACAGCTCGGATCAGCATGAATGGTTCAAGAAGTCTGCTGCCAAGAAGCCGGGCTACGAGGATTTCTACGTGTGGGAAGATGGCATCCTCCTGGAGAACGGTACTCGAGCTCCCCCCAACAACTGGCCGTCGGTCTTCTACGGATCCGCCTGGGAGTGGCACGATGGCCGCCAGCAGTACTACCTGCATCAGTTCACCAAGGAACAGCCGGACTTGAATTTCCGTAATCCCAAAGTGGTTCAGGCCATGGATGATGTGATACTTTTCTGGCTGAATAAGGGCGTCGCTGGCTTTCGCATTGATGCAGTGAATCATCTGTTTGAGGACGAAGCTCTTAAGGATGAGCCCTTGAGTGGCAAGACCACCGACCCACTCTCCTATGACTACACCAAGCACATTTACTCTAAGGATCTGCCAGAGGTTTTGGAAATGATTCAGCATTGGAGGCAGCTGCTGGATGACTTCAGTTCCAAGCACCCCGAACGGCCCACACGCATCATGATGACGGAGGCGTATGCCGGACTCACCCAACTGGCGGACTACTACGAGGACTCCAACGGGGTTCGGGGCTCCCATCTGCCCTTCAACTTCCACTTTATCACGGATGTCAAAGGCGGCTCGGATGCGCGTGACTTTGTCTACAACGTGGAGAAGTGGCTGATCTACATGCCACGCGGGCATGCGGCCAACTGGGTCATGGGCAACCACGACAACCCCCGGGTCGCCTCCCGATTCGGTCTCGCCAGCGTGGACGCCATGAACATGCTGCTGCTCACCCTCCCCGGCGTCGCCGTCACTTATAACGGCGAGGAGCTGGGCATGGAGGACTACCGCGAAATAAGCTGGCAGGACACGGTGGACCCGCCGGCCAGGAATGTGGGAGAGGAGCTTTACCAGGAGGTCTCCCGGGACCCGGTGCGCACACCCTTCCAGTGGAGTAACGAGACCAATGCGGGCTTTTCTAGTGCCCCAAAAACTTGGCTGCCCGTTCACCCCAACTATCTCGAACTGAACTTGGAGGCCCAGAAGGCAGCCAACAAAAGCCACTACCAGGTGTACAAGGACCTACTTGAACTGCGAAGATCGGCCATTATGCGCTTGGGTCGCTTCAACATCGAACCTATTTCGCGTTGGGTCTTTGCCTTCAAGCGGACCTACCCCAATTTTGAGTCGATAATTACCATCATTAACGTGAGCGACAAGGAACAGTTGGTGAATCTCACAGAGTTCCTCAACCGGCCCAAGAAACTAGTCGTTGAAGTTTCCGGAGTGGATTCCAATTATCAACCTGGCGACAGCATTCTGGCCAAGGCCTTTGGACTTCATCTGCCCCCTGGAGGCGGAATTGTTTTAAGCGAGCGCAGCTCAACGGTAATGAGCGAACAACGTCGCCACTTGGTTAAGCAGCTCATGAAGTCGGCCAATGTGGTTTTGGTCGCACTGCTGGTCTACAACTTGTGGCGTCACAAATGGACCAAAGTGAATTTCAATCAGCATCGGTTTTGA
>ReannCDS00095
ATGAAGTACCTGATCTTGGTAGTTCTTCTTGGCCTTTTGGGAACTCTACTTGTGGGATCCACAGAGGCTAGTTTCTGCCCCTGCAATCTACGGAAGGCGGAGGTATGCGGATCTAATGGCGTCACATATAGAAATCGCTGTGAGTTCGAGTGCTCCCAGCGGGAGTACAAGAAGCTTGGACGAATCCTAAATATCCGCAAACAGGGACCTTGTTTCCAAATTAAATGGAATTAA
>ReannCDS00096
ATGAAATTCCTGAGCATTCTACTGGCCCTGTGCCTTTTCTTCGCCCTCGCCATATCGCCAATTCGCAGCGAAGATGTTGAAAAAGAAGGAAGAGCATTCTGTCCCTGCCCCAGGAACTTCGACCCCGTTTGTGGCACCAACCGGCAGACCTATCCCAACCGATGCGAATTCGACTGTGCCCGACGCAGTTTTGAACGCCAGGGTCGCAGCATGTCAGTATTGAGAACCGGCACCTGTTGA
>ReannCDS00097
ATGGGCAACAAGAACTCGTGCTGTGCGTACTCCAGTCCGCAGTCGGACCGCAAGTCCAAGGATCTGCCGCCCGTCTTCGAGGAGCGCCACCAGTTGAGTCATCCGCCGCACACGTCGCAGCACCAGCTGGATGGTCACCACGGATCCACGTCGGCGGTGCACCTGCACCACCACCACCATGGCCATCACCAGCAGCAGAATCAGCAGGGCGGCGGAGACAACTTCGAGAACCAGCAGAATCTGCAGCACATCTCCGAGCGAGAGGCGCTGGAGGGCGAGGAGGATCCCTCGGTGGATCCCACGGCGGCCACCATGTTCCTGGAGCGATCCAAGGTGGAGAACGGCGGCATGACTAGGAAGCGTTCGCAGCAGCAGATTGCCCAGCAGGCGGGAAGCGGAGGAGGCGGCAGCACTCCCGGAGGCAACAGCTGCGGCGGAGGCGGCGGCATGAAGAAGAGCTCCTCCTGCTCAACGATCTATCTGGACGACAGCACTGTGTCGCAGCCAAATCTGAAGAACACGGTCAAGTGCGTCTCGCTGGCCATTTACTATCACATCAAGAACCGTCAGTCCGACCGGCGGCTGGACATCTTCGATGAGAAACTGCATCCCTTGACCCACGACCAGGTGCCGGAGAACTACGACACGCACAATCCGGAGCACCGGCAGATCTACAAGTTCGTGCGCACGCTCTTCAACGCCGCCCAGCTGACGGCAGAGTGTGCCATCATCACGCTAGTCTACCTGGAGCGGCTGCTCACCTACGCAGAGCTGGATGTGGGTCCATGTAACTGGAAGCGCATGGTGTTGGGTGCCATTCTCCTCGCCTCGAAAGTGTGGGACGATCAGGCCGTTTGGAACGTGGATTACTGCCAGATACTCAAAGACATCACCGTGGAGGACATGAACGAGCTGGAGCGCCAGTTCCTCGAGCTGCTGCAGTTCAACATCAACGTGCCGTCCTCGGTGTACGCCAAATACTACTTCGACCTGCGGACGCTTGCCGAGGCGAACGAGCTAAACTTCCCCACGGAGCCGCTGTCCAAGGAGCGGGCCCAGAAGCTGGAGGCCATGTCGCGGGTGATGCAGGACAAGGTCACCGCCGAGGCGCTGAAGAACGGGATCAAGAAGTGGTCCTCCATGGACAACATCAGTCAGGGCGGGCCGCGCCGTAGCGTGGCCATACTATCGTGA
>ReannCDS00098
ATGACGTCCGCAACAGATACAGAAACCGCTGCAACATCCCTGCTGGAACTGAATGACGATGTTCTGGCATTGATTGTCCGCCAGTTGAATGTGTACCAGCAGTACGAGATCGGCAGGTTGAACAGGCGCTTGGAAAGCATAGTGCAGATGCTCTGGAGGACCCGTGTTCGCAGTGTTGTCCTGCAGGACGAGATGTTCCGACGATCGGGAACCAATTCCCGCCAGTTTGTGGCTTTCATCTTGGCCTTGGCTCCTCATATGGAGCGCCTGAGTTTCCACCACTTGGATGTCCGGAGATTGCGGCTCCTTAGCAGTCACACCCTCGAGGGGATCCACTCCGTGGAGTGGCTGGGGGATGGAAATCGAAGAGGACGCGTTCGATTCGTAGACGAGGATGTGCGATTGCTGCGACGGGTGTTTCCCCATTTAAGGAGACTCAAACTCAGGAGTTGTCAGATCACTGGGAAGTACCTCTGCGACCTGGAACACCTTAACGAACTCTGCCTGGATGACTGCCAGTACCTGGAATCCCAGCACTTCAGGGATATCTTCCGGCAGCTAAGACTTCGCAAATTTGATATCATGGAGGATTGCGATGAGGTGAACTGCTGTGATCTCGCGGATCTGCAGCTGTGTCCCACATTAGAGCACATTAAGATTGCTGATTACCACCTGTGCATGGAGTCGGATATTACCCAACAACTTCTACGATTGCCGTGTCTGCAAAAGCTGTCCATTTATTCCAAGAACTTCGTATTTGATGTGCTGTCTCGAATAGCTCGACCCAGTAGTCCTCCCGGCGCAGTCAGACTTATAGAGGCATTTCGCTTCAGCGGGATACTGCATGATTATGGAAGATTCTTTAGGGAGCTTGGAAACCTTAGACAGCTGACGCGATTGGAGCTACATGGCCAGGCCGAGGAGGAGGAGGGCGGCAGGCTACAATGCCTGCAGGACCAGATTCTGCGACAACTGGCCAGTCAACTGCGGAATTTAACAGACCTACATTTGTGTGGCTATCAACTGGAGAGTCCTTTGGGCCTGCTGGAATTCGTGATCAATTGTCGGCAGCTGAGGGTGCTGAACATAACACGATCTAAGTGCCACGGAGAGTCCTTCATCTGGAGCTGCATTGCTGTTTTGGCCAAACAAAGGTGGCGTACTCAACCCCTGGAGCTGTGGATCCGGCATAGCGACATAAATCCAGAGATAGTTCACAGTCCGCGCAGCCTGGACAACATAAAGCTTATAAAGATTGATACGAAGCAGATAGGACCCAATATGGACTATTCTTCGGGCGTGCTTAAGTTCAGCTTTGTGCGGTGA
>ReannCDS00099
TGACTCCACCATTAGTTCCTCATATCGTGGGCGATGATGATGATTCCGAAGAAACTATGAAAAATGGTCAAGAGAGTGACGGGAATTCGAACGACACTGTTTTGAACAGCGGACAGGAGGACTACGAAAGCTCAAACGAAGATGGTGCGGATTGGTCTATGAATGTAATCTACTTAGCTGGAACACCGAAACGTGCTTGCAGTCCGTTAGAGATTACCGAAATTACTGATGATACACCAGCACCGAACCCGGTGCAGTCCACTTCGTTGAGCGTTCCGAAACGACTCTTCTCTTCTCGGGCTGATTCTTGCGCTATGGAATCCATTGGAGAACGTGTTTCCAGACGTCTAAGACATATTCGAATCATCGAAAACGGCAACACTAGTCCCCAATCATCTTCGGACGAACTAGAATTGGGGCCCAATGCTCAGCTGGCCAAGCCCCTGGATGTCACTGGCTTCTTCCACCGCGTATCTGCCAATCTCGTCGAGCAACGTATCTGTCTTAAGCCTTTTTTGGCTCTACGCAAGCGCATCACTCGTATGGTGACCCAATCCTTGAACGAGTCCAAGCGAATGCGCAAGTAG
>ReannCDS00100
ATGAAGTTCTGTATCTGGCTTTCACTTTTATTGGCATGTCATGGGCGTAAAGTATCGGAGGATAACATTATAACAGAGCTGTGCTTCAAGCCGCAAACTGGACCAGCCTGCCAGAAAATGAAAACATTTTATTGGAACAAAGATAAGAAAACCTGTTCGATTTCCAATTATTTATTGGAGCCTTGTGGCTTTTTCCACAAAAAGGAAACGTGCAATACAATATGCTCCAAGGCATCATGGACTTTACCTGATCTAGAAAAATATGTTAGCAAGTTGCCTTGA
>ReannCDS00101
ATGGGTGATATGTTCCGTAGCGAGCAGATGGCCCTGTGCCAGCTGTTCATCCAGCCGGAGGCTGCCTACGCCTCCATTGCCGAGCTGGGCGAGAGTGGATGTGTTCAGTTCCGCGATCTGAACGACGAGGTCAGTGCCTTCCAGAGGAAGTACGTCACCGAGGTGAGGCGATGTGATGACATGGAGCGGCGCCTGCGGTTCGTGGAGTCCGAGATGAAGAAAGACGAGGTCAAGTTGCCGCTACTCAAGCCGGAGGAGGAGCCGAGTGCACCCAATCCCCGCGAGGCCGTTGACCTCGAGGCCCAGCTGGAGAAGACCGACAACGAGCTGCGCGAAATGTCCGCCAATGGGGCCAGCCTGGATGCCAACTTCCGGCACATGCAGGAACTCAAGTACGTGCTGGAGAACACCGAGGGCTTCTTCTCGGACCAGGAAGTCATTAATCTGGACGTCAACCGACAGCTGGACCCCGAGGATCCGGCGAATCTCCAGGGAGCAGCTCAAAGGGGCCAACTGGCCTTTGTGGCTGGAGTGATTAAGCTGGAGAGGTTCTTCAGCTTCGAGCGGATGCTGTGGCGCATTTCCAGGGGAAACATCTTCCTGCGGAGAGCCGACATCGATGGACTTGTAGATGACGAGGAGACCGGACGACCGGTGCTGAAGACCGTCTTTGTGGCCTTCTTTCAGGGAGAGCAGCTGAAGCAGAGGATCAAGAAGGTCTGCACGGGCTACCATGCCGCCGTTTATCCCTGTCCCAGCTCGCATGCCGAGCGAATGGATATGATCAGGGACGTGAATGTCCGTCTGGAGGACCTCAAGCTGGTCCTCAGCCAGAGTGCCGATCATCGCAGCCGAGTCTTGAACTCTGCCTCCAAGCACTTGCCACGCTGGTCAATCATGGTGCGCAAAATGAAGGCCATCTACCACATTCTGAACTTTTTCAACCCCGATGTGACGGGCAAGTGCCTGATTGGCGAGGGTTGGGTGCCCACCAATGACATCACCACGGTTCAAAATGCCCTAGCTCGAGCCTCCAAAATCTCGGAGAGCTCCATTCCGGCATTCATGAATGTGATCGAGACAAACGAAATGCCGCCGACTTACACGAGGACCAATAAGTTCACCAATGGCTTCCAGAACCTGGTGGACTCATATGGCATGGCTTCATATAGAGAAGTTAATCCTGCTCTGTACGCCTGCATCACATTCCCCTTTCTGTTCGCCGTGATGTTCGGAGATCTGGGACACGGCCTGATCCTCTTGTTATTCGCCTCCTGGCTGATCATCAAGGAGAAACAGCTGTCCTCGATCAAAGAAGAGATCTTCAATATATTCTTCGGCGGCCGATACATCATCTTCCTCATGGGCATCTTCTCAATTTACACTGGCTTCATATACAACGATGTGTTCTCAAAGTCGATGAATATTTTCGGTTCCGGTTGGCACATGAACTATACGAGGGAAACGGTGGAGGACGATAGTCTAAAGTACATAACTCTGAGGCCCAACGATACCGTTTACAAGACCTATCCCCTTGGCATGGATCCCATTTGGCAGATGGCCGACAACAAGATCATCTTCCTGAACACTTTCAAGATGAAGCTGTCCATCATTGTGGGGGTTCTTCACATGATCTTCGGAGTCTCCATGTCGGTGGTTAACTTTGTCTACTACAAGAAGTATGCCAGTATTTTCCTGGAGTTCCTGCCGCAAGTTCTCTTCCTTCTGCTGCTGTTCGGATACATGGTCTTCATGATGTTCTTTAAGTGGGTCATCTACAACGACACCGTCGAAGGACCTCTTTCGCCAGCCTGTGCTCCATCTATCCTGATCCTGTTCATCAACATGATTCTGCAGGGCAGCCAGGATACCCCGGAGCCCTGCGAAGAGTTCATGTTCGAGGGCCAGAAGACCCTGCAGCAGGTCTTCGTCATCATTGCAGTCATCTGCATTCCCTGGATGCTGTTGGGCAAGCCCCTGTACATCATGTTCAAGCGCAAAATGAGCGGAGCACCGCCGCCAAAGCCGCAGGCTGGAGGAGGAGAAGGTCACGGCGATGACGACGCCATGGGCGAGATCTTCATCCACCAGGCCATCCACACCATCGAGTACGTCCTGAGTACAGTTTCCCACACGGCCTCGTACCTCCGACTGTGGGCCTTGTCCCTGGCTCACGCACAGCTCTCCGAAGTGCTGTGGAGCATGGTGTTCTCCATGGGCTTCAAGTACGATAGCTACCTCGGTGGCATTCTCATCTATGTGTTCTTTGGAGCCTGGGCGCTGCTCACAGTTGGCATCCTGGTGCTCATCGAAGGACTCTCGGCCTTCCTGCACACATTGCGTTTGCATTGGGTGGAGTTCATGAGCAAGTTCTATGAGGGCGCTGGATACGCCTTTGAGCCTTTTGCCTTTAAGACCATTCTGGATGCCAGCGATGATGACTAG
>ReannCDS00102
ATGGATAAACTTACCGGAAAACTCGTTCATATGCTGTCTGTGGCGTCTGTTTTTCTAAGCAAGAACCTAATTTTCTATGGATTTATAATTGGACTGTTGATCACAATTTTTATTCGGCTTTATGTTTCTAAACGCTTTCAACGTTTGACAATTGTAATCTGGAGGAACCTATTCAATCATGAGGATGAACATGAGGACGAAGATGAAAACCCCGACGATGAAGGATTCTTAGAGGATGATTATCTGTTCAGGGACCTGAATCCGGAGCAGAGTGTTGAGCTGCACCGTCGTCGACGCTTTGAGGCAGCAGCTGAGGCCATGAAAAACGAGGCTCATAAGGAATTAATTGAAGGATCCAAAAAGAGTCCCCAACTAAGGCGAAGGGAAACCATCAATTAA
>ReannCDS00103
ATGACTAGTCTGCAGAAATCGGATGGAAGTCAGCCAGTGCAAGGCGGTGCCCCGCAAGGCACCCAGAATGGAATGGTAGCCTATGGAACCGGCCTCGTCTTCGGCGGGAATGTGTATCCGGTGTTGGTGGACGGCGTGCCCATGCAGCCGCCCATGGGCGCTCATCAGGCGGCAGTGCATCAGCGGATGCAGATGCAGATGCAGCAGGTACGGCCGCAGGCTCCACAGATACAGGGCCACAAACTCGTCGCTCCACAGCCGTCCTGTCAGCAAAGTGGTTCCCGAGCAGGGCCGCGATATCCTGCTCCCTCGCACATGACCAAGCCCCACCAGCAGAACTTTGGTCCTGTTATGGCCCATCAGCAACAGCAGCACAGCAACATCGCCAATATGCAGCAGCTGCAGGCGCAGATTCTTCAGCGGCAACTGATACAGGCTTCCATGGGCAATCCTTACAGCCATTACGGCAACTACAACATGCAATCGAATGCGGGTGGCGACTCCGGAGGCTGGAACGGCTATGCCATGATGCAGCCAGCGGATGCCAATAAACCGTATTCCTTCGGCTGG
>ReannCDS00104
ATGAGGGCTCTGCCAATCCTGGTATCACTGCTCACTCTTCTGGCCCCAGGCCTCGCCTGTCCGCCCGAGGTGTGTGTGTGCAAGTGGAAGGGCGGCAAGCAGACGGTGGAGTGCGGGGGCCAGCAGCTCTCCAACCTGCCCGAGGGCATGGATCCGGGCACCCAGGTGCTCAACTTCAGCGGCAACGCCCTGCAGGTTCTGCAGTCGGAGCGGTTCCTGCGGATGGACCTGCTCAACCTGCAGAAGATCTACCTGTCGCGCAACCAGTTGATCCGCATCCACGAGAAGGCCTTTCGCGGCCTCACCAACCTGGTCGAGCTGGATCTCAGCGAGAACGCGCTGCAGAACGTGCCCAGCGAGACGTTCCAGGACTACAGCTCCCTGATGCGCCTATCGCTGAGTGGGAACCCCATCCGGGAGCTGAAGACCTCGGCCTTCCGCCACCTGTCCTTCCTCACCACCCTGGAGCTGTCCAACTGCCAGGTGGAGCGCATCGAGAACGAGGCCTTCGTGGGCATGGACAACCTGGAGTGGCTGCGGCTAGATGGCAACCGGATCGGGTTCATCCAGGGGCCGCACATCCTGCCCAAGTCGCTGCACGGCATCAGCCTGCACAGCAATCGGTGGAACTGCGACTGCCGCCTGCTGGACATCCACTCCTGGCTGGTCAACTACAACACCCCGCTGGCCGAGGAGCCCAAGTGCATGGAGCCGGCGCGGCTGAAGGGCCAGGTAATCAAGGGGCTGCAGCGGGAGCAGCTGGCCTGCCTGCCGGAGGTGAGTCCCCAGTCGAGTTACACGGAGGTCAGCGAGGGCAGGAACATGTCCATCACCTGCCTGGTAAGGGCCATCCCGGAGCCGAAGGTCCTCTGGCTGTTCAACGGCCAGGTGATGAGCAACGACAGCCTGGTGGACAACCTGCACATGTACTACTACATCGACGAGACCATCGGCGTGAGCGGCGCCGAGGAGAAGCGCAGCGAGATCTTCATCTACAACGTGGGGGCGGAGGACAACGGCACCTTCTCCTGCGTGGGCCAGAACATCGCAGGCACCACCTTCAGCAACTACACCCTGCGGGTGATCATCAAGGAGCCGCCGGTGGTGAACGAGGTCTCCTTCCCCAGGGACTACATGAACTACATTGTGGCCAGCAGTGCCGGCGGCGGCATCATCTTCGTGGTGCTGCTCTGCACCATTGTGGTCAAGTGCAAGAAGAGCTCGGAGCCGGCCAAGCAGCGCAAGAAGTGCGACCAGGTGACGAGCATCGCCGGCGGCACGGACTCCTCGACGGGCAGCACCCAGGACACGGGCATGGGCATGATGAAGTGCGCCTCGATCCTGAACGACGGCGGGGACAGTATGAACGGGAATGCGGGACTCCTGCTGGGCGACACCATGACACCCACCAAGGCGGCGAATGGGGCGGCTGGCGGGGGCATTATCCTGGGCAATCAGATGAAGCAGAACCTCCTGCTCTACGCCAGTCCCAATCCCGGCCAGCAGCAGCAGCAGCTGCAGCTGAATGTCAACCTGATGGGCGCTGGACCGGGCTCACCCCCACTGCTCCTGAGCAATGGCCATGGCTTGGCCGCCGCCTACTGCTCCCCGCCCGCCTCCCTACGAAACTACCAGGAGAAGAATCCGGACCTGGTCAACGATGCGGAGAGCGTGAAGCACAAGCTCAAGACGGCGGTGAGTCTGGACGGGGCCGGGGAGTACGAGACGCAGAGCGACTGCGGCCAGTACGAGGGCTGCTACCAGCTGGCGGCGGCCCCACATCCGCATCAGCATCCGGGACACCAGCACCCGCACCCGGGACACCCGCTGATGGGCCGCTTTGCCCAGGCGATGACCACCTTGCCGCGCGGCATGCAACTGAAGCCGGCTCCCCACCAGGTCGATGTCCACCTGAACCCGGTGTGCTTCCTGGGCCAGGACGGATCCTTCGCCTATGACTATAGCAGTGCCCACCTGGTGCAGCAGCCACCGCAGCAGCAGCAGCAACAGGTGCAGCCGGCCGCCAACTTCTACCGCACCTTGCCGCACAACCGGTTGCACAAACAGCAGCAATTCCAGGCGGCGGCTGCGGCAGGCGGCAATGTGGGTGGAGGCAATCCAACCCTGCGCTACAGTCTGGAGGCCGAGTTCATCCAGAGGGGACCGACGGTGAGCTACGAGAAGTACCAGCTGCCCAACGTGCGCTTCACGGCGGAGGGCTATCCGCAACAGCAGCAGCAACAGCAGCAACAGCAGCAGCAGCAGCAACAGTTGCAGCTGCAACATCAGTTTCCCTCGCCGCCAGAGGGCTACAAGAGCGATCTCGCGGTGATGCCGGCGCCCTTTCAGCAGTGGCCCAGCTGTCTGCCCGGCTACCGCTTTGCCCAGTCACCCACCAGCCAGCCGGCGGTAGCCACGCCCCCTGCCGCAGTGGTGGCCGCCCCAGGACCTCCATCCTCGTCAGCCGGAACCACACAATCCACCATCCCGGAGCTGGACGAGAGCGAGGCGTGTTCGCCGCGCCTCGAGGAAGCCGCCGCCGCGGCGGCCGGGTCTGCGGCGCCACCTGGCGGCGAGGAGGAGAACTCGGACTCCGCGAAACTCAAACAGCTTAATGGACCGCTGGCCGACAGTCCCGACGAGGGCTACGTGGGCGATGGCCAGGAGACCAGCGACATATGA
>ReannCDS00105
ATGGCGCCAGTTTTGAGGTCGAAAAGATCAACCCCAGATCGAACCCAACCCAAGCCCAAAATTAAACAGGAACATGTGCATTCGAATATAATAACAGAAGGGATGAAGAGCGTAGGCGAACCATCGCCAGATAATGTTAAGGTCCTTGAAGCGCCCAGAGAATTGAGATATTCTGATACTTCGATTTCCAGTAGCCAGGAGAGTAATCCTCCTGCACCACAGCAAGCTAATAACCGAATAGGTTTAATTTATTCTAACCAGTCAACGGACCAAACGCAGAGCGGTTTGATGAAAGTTTCATCTGGGACTGATTTGAATGGCTTCAAGTCGTTAGCTACAGTGTCGGTGAAAGAAAACCCCTTCGAAAACTTTCTCCAGGATATATCCGTGGCCCACGGCAGTAAGCCCGTAGAGAATCTACAGGAAGCAATGGATAAATGGCGTATAATGACACCCGAGCAAAGAGGAGAATTTTATGCTGAGAACTATGTCCTGAAATTATTTAACCAAGTGCAAAATCGTGATGATATTTTTAATGCTGTTGGGTTTCACCCGGATAATGATTTACAAGAGGCTGTGGTTTATGAAGGGTGTGAACTTTCAGAAGCTCGGTTCAGTAATGCGAAGGAGCACATGCCAAGGGTCAAGGTTGAAACTAATATGAAGAAGACGACCCTAGTGCGTAAGCCTGTTAAGCGGTTGAAGACGAAAGCACGCGGAGTGGAGACCCCGAAAAAATCACCCAAAATACAAGGTGCTTCATCGGTACTGGCTCGTCGCACAAGTAGCGTCCCGGCCTATAAAAGTTTCCATCGCAAAATCCGGCAAAGCAATCCTGGCTTATTAACCGTGGAGGTCGCCTCTTTATGGCGTAAAATGGCCCCATCCGAAAAGGTTTTCTATCGAATGTCCAGCAACAATTTCATAAAAAAGGCCCAAGAGGAGAAGAGGGAAGTCACGAAGCAAGTGAGATCCAATACCAAGAAAGTTTCGAAATTGCCTAGTCCAAGGCGACAAGTAAGGAAGCGGAAAATTTCACGATCTACCCAGGCTCCCGAGAATGCCTTCGATGACTCGGAAAGCGACTCTGATGCTAGAGGTGGGCAACTCCAAGTTTGGACAGGAAACATTTCAGGATCAGGGCAAAGTAGGCTCTCCTGGCCGAGATTTGAATATTTATCAAAGGCAATAGACAAAGTAAAGCATTTATTTGACTAA
>ReannCDS00106
TTTCGAAATCCTCAAATCTCGACTCGCTGTTCACTGCCGCAGAAATTATTTCGAAATGCTAATCAGACTTGTGCTCTTGCAAGGAGTACCCGTAGTTGTGGATCGTTTGTGTTTCTTATAAACTACCTAGATGTTTTCTTTTGCCAATTTAAGTTACCTACGATATCAATTTATGGCTTGATAAGTGCATGTTTATTGATGGTACAATTCAGTATGCTGTTTATGCTGACGAAATACTTCTTTGTGCCAAATTTAGTAACGCTCATTGAATTCGCACCCATGACAATGTTTGGCATCACTTTTCTTATCTTCGGGCCAAGTATTTTTGTATCTTATTATAACAGCGCCTGGATGATATGTGATCCTCAAAGAGGTAGCCTGAGTCCTTTGCAGTTCGCAAAAATGGTGGGAGACATAATAAGATATTTTGTGATCGGACTTATGGTTCTGAGTATGCAAGGATATCGGGCTGAAGGAGTCACCCTTTGGTCCTGCATGACCTTTATATTGACCGGAATGGGCTACCTGTATATAGTAACCAAGAAATCTTATCAAATGAAGCTCATGGATGCGGACCTGAATCTGATTAAATTTCGGGTAACTGTGTTCTTGTACACCTTTTCCTTGGTTTTGTTGGTGATCGTGGTCGTGTCGCATGCTACTTTTCAACGAAGTTTACTAAAAGGTACCGCAAAGCCAGAAAACTATTTGGATATGGATAGCGGCGATGAGATCCTGGGCAAATACCAGAAGCAAAAAGTGTTTACCAGACGTCAACTTTGGCTAAAAACGGTTAATGGATATGAGAATATGAAGGATTCGCATGTGGTCTATAGGGTTTTAATGGTGCCCATCTTTTTTGTTGTGTCTAATTTTTCCCCTGTTATATCCAAAGACCGCTTCCTTATTGGCTGGAACAAATATATAAACTGCCTCTGTCTGGTCGTCCTACCATTTATATGCCTTCCTCATGGTTTTAAGGCTGTCAGTTGGCTAATAATGCTCCTGGTTTGCTGGGCTCTTAGCATTCTTGCCTTCATCTCCACTCACTCCCTGAGACGACCCGATAATGTGTGGATTTTTGCCCTCCTAGGATTGATCATCAGCTCGGTGGCCATGAATTTGCTAAGTCGGGAGATAGAGAATGTAACCTGGCAGTATATCAGCATCCAGTTTGATGTGAAGCCGGATGTGACGGCTCTGATGTACTTTGGATTGGGTGAGATGTTCAGTGAGGCGATAGTCGTGAGGTGCCTGCAGCAGCGGAAGATGTGGGATGCCACCTTCGGAGTCGTGATGAGCATAGTCACCTATGCGATATTTCTGGCGTTTCCCCTTCTGTTCTACCAGGGATGTTTCAATTCCAGTTCCAGCATAATTACAACAGCTTCAACGGAGACAGGCATTCATTTCATTTTTCTCATCGTCTCCACCAGCTTGCTTCACATTTCCATGAGTGGCTATGAGTTTCGCATATCCCTGTTCTTCTACCTCTTAGTATTGACGGTTATTTATGTGACCCTTCAATGGATGATTCACTACGATTGGATGCTTTCCCTGGCCACTCTTCATAAAGCGACGCTTATAAACAAAGGTTTTATTTAA
>ReannCDS00107
ATGACTGTTTCCCCGACGCGGCTCAAAGGCAGCCTGTTGGTGGTGGTGCTTCTCATATTGGCCCTAACCACTGAGGATGTGCATGCCAAGTGGAAGTCCAGTGGCAGCAGAAGTCGCTCTAGCTCCAGTTCCAGTTCCAGAAGGACCTCTTCGCACTCCTACTCATCCCACCCGGCTCCTTCGCACACCTTCTCATCCCACCCGGCTCCCGCTCCCCACGCGGATAATGTGAGGCTGAGCTACGGAGGTGGATCCCACTCGCAGCCGAGCAAGGTGAGCAGCTCCCAGACGCACAGTGCGGCCCCTTCAGCCCCCGCCTCCCCCATCGGCTGGAATGTCCCTGCGAAGCCCCAAGGACCTCCGCCGGCTTACTCCGCCGCGAATCCCGCGGGCGGAGCTCACACCAACATTCACGAGCGTCCGCCGGCCTACAATCCGTCTTACAAGCCAGCACCACCCAGCTACTCGGCGGCCACCCAGACGCACAGCAACCCGAATCTGCAGAGCCCATCGCGTCCAGCAGGAGTTGGCAGTCCCAGTGCCAGTTCCAGTTCAAGTGGATCCCACTACTACGGCGGAGCGCACTCCAGCACTGGATATAGGGGCCGCAGTAACTCCACGGGTGGATATGGCTCCTCCGGTGGATACCAGCCCATCACGGCCACCAATGCCCACAACGTGCAGTCGAGCTATCCCCGCCAGCAGTTGCCAGCGGGAGCCACCTACCACCCGGCGGGTCAAATTCCAGCAGGAGCCACTTATCATCCGGCGGGTCACTTGCCGGCTGGAGCCTCGTACCACCCAGCGGGTCAGGTGCCCCATGGAGCGACTTACTACCCAACTGGCCAGATTCCGGCAGGTGCCACTTACCATCCCTCCGGCGGCTATCCGGCTGGAGCCTCTTATCACCCAGCCGGACAAGTGCCCCACGGAGCCACCTACTATCCACAAGGACCCCCCGTCGCCGCAGGTCTCCCGCCAGGCGCCACTTTCCTGCCCGCCGGAGGAGCTCTGCCCGCAGGAGCCGTTTACTATCCACAGGCGCCGCAAAAGTCCTCCTCAGGCTTGGGATTGGGCACTGGTCTTATTGCCGGAGCTTTGGGTGGTGCTATCCTGGGTCATGCCCTCACTCCCACCCATACCCGTGTGGTGGATCACTCCTATTCCGGCGGTGGTGGAGGTGGAGGAGTCAGCCAGGGTGGCGACGACAAGATCATTATTATCAACAACGGACCACCGGGATCTGTGACCACCAGTGACGTGGGATCGGGCACTACGGTAATAAATACTGGAGGAACGCAAGCCGCTGGCTCTCCATCGCCGCCAGTGCCACCTGTATATGCAGCTCCCCCTGCTCCAGTCTCCCAGGCTCTTCCTGTTCCACCTGCTCCACCAGCTCCAGGCGCAGTCCCCTTGGCGCCACTGAGTCCTTTGCCGCCAACACCCGCTGATCCATCGGCTCCTGCTCCTGCATCTGGAACTCCCGTTGTTCCTGGAACTCCCGTTGCCCCTGGAGCTCCAGTTGCCCCGAATCCGGCGGACCCCAACGCCCCAGTTCCACCTGCACCCGGCACACCCGCTGATCCGAATGCACCACCTGCGGGTAACATTATTTGTGTGCCCGTTAAAGTGCCTGGACCGGATCCCAACGATCCCACCAAGACGATCGAGCTGGACCAGATTGCCTGCTATCCGGCACCACCAGCGGAAACTGCTCCTCCAGCCAATGGAACCGCACCGGCCGTTGAAGGACCTGTTCCCGGTCCCGTTTCCGCTCCCGGAGCCGTTCAACTGGCTCCCTTCGAGGCCACAACGCCTGTCACCATTCCCGAGGGATCTGTGCCGTTGGCTCCCATTATCCCCGGAGGTCAGCCGGATATCATGAAGATGCCTGGTCTGACACAGGCTCGACTTTCGGCGGAATCGGGTCTCAGGGATGCTCATAGTAAGGCGGAGCGAACCGTTGGTCACTTTAGCCTCATCTCGACGGTGGTTACCCTGATTGTGGCCTACTGTATCCACTAA
>ReannCDS00108
ATGACCAAGATCGGAAAGTCCAAATTTGTAGACGTCAGGAGTGGTACTCCTGATAGGAGCAGAAAGAAGAAATTGAATAAATCTAAACAATTGCAGGAAAAACCAGTGCCAAAAAACGTTAAGGATGTGGAGAAAAAGATTGAGAGGACTTCAGCTTTGGGTTCTTTAATTCCCACAAGATCGCAATCCATATTGAGCGTAAGTATGGATTCGGAGGATTTTACCCCATCTGGCATGACAAGTGGTTTGAACACCCCAACCCCAACATATGTGGCTCCCTCTTCGCGGAAAAATTCCATTAGGATGGCAAAATCTGCAGATATCAAGAAACCTGCTAGGATGTCGCAGATCTCGATTAATTCATCTATAGTCCCAGGAAAATCGATTATAGCGGTCAACAAAAAGTTACGTAATTTTGTCGAGCCAACCCGTTTATACAAGATCAAAAAAGATCGAACAAACGAAATGGTTCAGGTAATACCTGGAGCCACGCAAAGTGACGATAATGAAGATGAATATATGAGTACGTATGCCACATCGGAGGAAGAACGTCTTGGTGAAATAGTCCAGGGTGAAGACGAAAAGACCGACTCCGAAGATGCAATCACGAGTATGCGCGAAAGCCAGATGAGCGTATCCTCAGACTCGAACATAAGGATGCGATTAACGCTACTACACAGCCTCAGAAGCATACCCAACTGGGACGAACTGAGTACAACCTCGTCGATTGGAAAGATGAAAACCGAGAAGGAGGACGATGAGGACCTCGGGAGGTTCCGGGATCCTTTAACCAGCAACTCGAACAGTTTAGGTGATAGCATACAGTCAACCGAGCTCGAGTACGAAGAAATTTTGCCGCCAGATGATCCCGATGTGCAAAGTCTGTCTTCGATCTCGGCCTCAGATTTTGAATCTGATGACGACAGCGACTGGGAATCGGAAAAGACGAAACTAAAATCAAGTTTAATACCTACTTTTACCGAAATTTCATCCGGGTCCTGGTCCTCCCAGGCTTCTACTCACGTTCGTTCCCATGTAACTTTTCCCATCGAACAGGTTGTCCAGAGCTATTTGAATGGACTGATTGAAAAAGTGGTGTATAAGTTCGAAAATCCGGTCTATTTGCGGGAAAAAAGTCTGGACAAAAGTAAGCTCCTGGAAAGGCTTTTGAAGGAAGTTGACGATAATACCTGGGAAAAGTACGAAAACGAATTGCTGACCAAACGTCTGACTGAACACTACTTACGCCGGTTTAAATATTCCCTGATAACGCCGAGCAAGGGCTTCTCGGTCAACGAGGCCCATCGAGGGCGTTATATGAGTGCCCTGTTCGAATTGGACCTCTGGCTTCAGCGGGAACGGGAGGCTGAGGAAATCTACATGGCGGAGAGGGATCGTCTCCTCGGAGAATTGGAGCAGATGCAGTCGGAGGACAATGAAAGGATCGAGGAGATGGAGCAGGTTATAAGAAAAACCATCTTCTGCCTTCCCCAAGCATCAGATCGCCTTAAATTCGTAACTGAGACCGCATTAAGTCAAATGAGAAAAAAGCGTGATCTTATGTCCGAGACACGTCTTGTTTTAATTATAAAGCAGCATAACAATGCATACATTAAACAGAAAATAGATGAAACAGAGACCATTTCTGGAGAAGTGAAAATGGATACGTATCTATCAACTGAAACGGACGTTCAGCAGTTATCAAATACTCTAGCTAATAGAAATGCAGAACTGCATCGAATGTATGCCCTGATTAAGTCCAAAATTCATACTACCTCCCATCTAAGATGTCGGCGAAAGTTGCTGAGTCGCAAATTTCTGGTAGCCAAAGCAGAGCTGCGTAAGAAACAGCAGCAACATTTGACGTTAAGGGACCAATTATACACCAGTAACTTAAAGCACAACAAACTTCACGCCAAAATCAAGGAAGTCCGACAAAAAGGTGGCATTATGTGCTATCCCAAGTTACTAGCGGATTTCGATCTTACAGTGAATTTAATTATGATGAAGCGGGATCGTGTGCAGGAATTGAAGGAGCAACATGACAGTCTGCTTAGGAAAATTGACAAACTTGAATTTAAGATTCAAGAATCCACGTTTAGATTGAGCATTGGTTCCTCTGACTAG
>ReannCDS00109
ATGGTGGGCATGGGCACCCAAATGGATAGGCGATCGCGGATCACTAGACCAATAACGGGCGATGTCCTGTGGTGTCTACTGGTCATCTTGGCGGTGGCTCTACCACTAGCCTCCGCGGGCTTTGGCTTCGACTCGGCCAATTCGTGTAGTCCCAATGGGAAGATGTCGCGACGTGGTCGGGCCCAGATGCTGGCGGCGATTCCCTGTGACCTGGGTCAACAGGCCTTCTGCCATTTGCCCGGATCCGCTTATCCGTGGCACGCCGTCCGGCGATTCGTGCACGAGAACCAGGGCCTGATGAAGCGCATGTACGGCGATGTGCGGCACATTTCCATTCTTCGAGATGAGATCCAGAACAATGAGGTGGATGCAGACGACATGGAGGAGGCGGCGGAGCGCTACAGCAAGGATGGGGGACGGCGCAGTGCCAAGTATCTGATGAACGGGAGGGATCGTGATCGCGATGATTTCGGGAGCTTTAAAAACAATGACGTGCTCATGGAACCGCATTTTCGACCAGTTTCCACCAGTACAACGAGTACAACTAAGGCGACGACGACCACAGCTGAACCCGAAATAATTAGCAGCAGTACGGATAAGACTCCCAGTGAGGTTACCAGCACAACGCCTGGAAACTCCACAAGTACTATGAGTACTACTACGTATGTTCCGCCATCGCCCGAACAGCCTGAGGTAGAGGCGGAAATTGTGGAGATCCAACCCAGTCCAGAGTCGAACAGCGTCTACGAAGTGGTGCCCTCTTCAGCTCCATCAACCACCTCCACTGCAAAACCTTCACCTGCTGGGGGCGAAAATATACAGATCATCGACTCACCGCAGCTGGGATTGCGTAATCTCAGCGGAGAGGCTAAGCCATCCCAGGAACCAGCCACTGCCACAACTCCAAAGCCCACATCGCTGCCCAAGAGCTCGGCAGCCTCGCCCAGCAGGAGAAGGAAGCCTGCAGAGACCACAACCACAGCAGCCACTCCAAAAACCTCCAGCTCCGTGTCGCCTCCGACCACAACAACAGCCACCTTGCTGACCCGTCGCAATGCAACCAAGTACTCACCCGCATCCGTGACCACGCCCGTCAGCTTCGCCTCGCTCTTCTCCGGCACCTCCAGTGGGCTCTTCAGTTCGGAAAAGCTGCGCAGGCCCCTAACCACCAGTAGTACAAGTCCACCTGCTCTTGCTCCTATGCCACTTCCAGTGGCAGGAGGTTCACCAGCGGGAGCTACGGGAAGCGCCACCAAGTCGGGCCTGCTGAGGGAGGGTCAACTCTTCCAGGATGCCATGAAGCAGGAGCCCGTGGCAGTGGCCAGCAACTTGCGCGGAGTAAATGCCTGTCCCGTCAAGGATGAAGTAGTGGCTCCCTTCTGGGCAAACAACACCCGAGGCGAAGTGCTGGCCCTGCTCAATCTGTATCCCTTCGAGCAGTACGTCCACTGGGAGAAGTGCACCCACGAGTTCAAGCAGATGTTCTGCCGGGACGGATGCAGGTGCGAACAGCAGTACCGGCTGCACAGATTGTTGGCCTACGATCCGCACAACGAGTGCCGAGGGATCTTCTCCGACTGGTTCCGCTTCCCGTCCAGCTGCATCTGCAAGTGCTACAACATCCCGATGGAGTTCCGGGCCACCTCACGCAGTCCGAGATCCGACAGCCGCTTCGATGCTCCAAAATCCGATCCCATCGAGGCTGCGGAGGCGGAGGTCCAGAGAGCCATCTACGAACACGCCACGGATGAGTGGTACCGCCCACGCGATGAGTTCGACTTCTTGGAGGGGTAA
>ReannCDS00110
ATGTACTCACTGATACTTCTTCTTTTTCTTAGTGGGCTCTCCTTTGTGTCCGGAGCAGCAATCCTGATGGCCTGTGATCAGCCAATAGCGGATCGTGGTCCCTGCGATTCCAGCCATCCTCGATGGACGTACCACAAGTCAATGAACAAGTGCGTCATGTTCACCTACGGTGGCTGTATGGGCAATCGAAACAATTTTCGCACTCGCCATGAATGCAACTATAACTGCGCCCAACTTGTTAGGGAAGCATCGAGACTCCATTTGCCACCGGCTTACAAGGGCAAGCACGATGAAATACCTTTGTGTAAACAAAAAAAATATAAAAAGAACGATCCAAAATTTAAAAAATGGGTAAAACGAAGAATAGATTGTATCATGTAA
>ReannCDS00111
ATGGGTTGTCGCCGATTTTCTGGTGGAGGACACCACCCAGGTGGCGGTCCGCCTCCGCACCATCATCGTGGTGGTCATCGCAGAGGTAGACACTGTGGACATGGACATCCGCCTCCACCACCCCATCATCCTCCTCCTCCACCCCACCATCGTCCCCATGGCCATGGTGGTCACTTTTGGGATGGATGTGGTCCTTCTCCTCCTCCCCCGCCCCATTATCCACCTCCTTGGGGATATCCTTATGGTGGTCATTATTGGCAGGGATACCCACCGCCGCCACCACCTCACCACCACACACAACCTACTGGGCCTCCAGGTGGAGGGTGTCACCATTGTGGATGTCCAGGTGGTGGTCCACCTCAGAGTGGACATCCCGGGATCGAAACACCCCCTGGCGAAATCCCGAACAACGATCAACATGGTAATAATGCTTCCGGAAACACAGAGCACACACAAACCCCAAATCCTGATGTGGAAGTTCCTAGTAATGAGATGCCCGGCAAGAATAAATACGAGATCATTGATCTTAGGAATCCATGA
>ReannCDS00112
ATGTGTTCAATATTTCGCAACCGCATCAATTACCGTGGGACTGGCGGCACCAGGAGCGGCAGCGGGGAGCGGGAAAGGGACAGGGATCGCGATAGGGAGAGAGACAGGGATAGGGACGCCCTGCTGGCCAAGGAACTGGATGCGGATAGCAACAACAATGGCACCGAGCCGCAAATGGAAACGGAAGCGGTTCCGGAATCCGATACGGAGAGGGAAGTGGCCGAGGAGCACGGCGAGGATCACGGGGATCTGGAGAACAGCAACGAGGCCCTGGACCTCTCGCTGATCTCGTCCAGCGGTCGGGAGTCCCTGCCAGGCAGCGGTCACGTCTCGCTGGAGGCCCTACAACATACCAAAGTGGCGGTGGCCCAGTTCGCGGCCTCGGCGATGGCCGGCAACCACCAGTCCGCCGACCTGGCAATGGTGCAGTCCACCATCTTCAATGTGCAGCGGCAGCATCTGATGCAGCTGCAGCTCATTCAGCACCTGCAAAGTCAATTGAAAAGGGCCGAGGCAGTCGCCCTGGGCAGGCAATCCCAGAGCGACGAGGAGGAGGACGAGCCGGAGCCCAAGAAGCAGCCAGCCAATGGCCTGAAGGAGGAGGAAGAGGAGCAGGATCAGGAGCTGGAGCAGGATCAGGAGGTGGAGCCGCGACGGGAGGAGAGTTCAAAGACTGACAAGAGGGCGACTGAGGAGAGGAAGGCGGAGCCGGAGGGCTACCAACCCATGATGTGCGACATCAGCTCGAGCCTGGCCTCGAGCATCATCACCAACCACGAGCCCCCAGCCGCTAACGAGCCCAACTGCCTGGAGATGCTGCAGCGGCGAACGGAGGAGGTCCTGGACTCCGCTTCCCAGAGTCTACACGCCGCCCAGATGCAGGAGGAGTACTCGGAGTACGCCTCCAAGGAGGCTCAGAGTCGCGGCGAGATCTTCAAGCACCGCTGCAAGTACTGCGGGAAAATCTTCGGCAGCTACTCGGCCCTGCAGATCCATCTGAGGTCGCACACCGGCGAACGTCCATTCGTTTGCAATGTCTGCGGCAGTAAGTTCACCACGAAGGGCAACCTGAAGGTGCACTACCAGCGGCACACGCAGATCTTTCCACCAATGCTGCTGCCACCGGGAGTGGCGCCCAACGTGGGGCACTCGGGTCAGGGTCAAGCGCAGGCCGATCAGTATCCCATTCGCCTGCCTTTTGTGCCCCCGGGGCCTCCATCGGGTCAGGAGCAAGTTCAGCAGCAGGTGGAGGAGCCAGAGGATGTCAGGCAGGAGGTTCCGATTCCAGTTCAGCAGGCAGAGGATCTTAGCAAGCCAGTGGTAAAGGAGAAGGAGAAGTCCCACTCTCCCGTGGAGCGAGTCAAGACTCCCAAGGAGGTCAAGCCAGAGGTTCAACAGCCGCCACCGGAGAAGCCTGAAAAAGAGGCATCCAAACCGGTGGTGACCCCATCGCGACGAAATGGTTCTGTCCGGAAGCGACAGACCAGCAGTGCTGGCAGTCCTCCTCAGGAGGACCGGGAACGGGATCTGGCCGAGCACTTGCACATAGCCAAGCTGGTGAGACGCTCTTCCTCCAGCCGAGAGTCTCAGCCGGCGGAGTACTCGCTCGCCCAAATGGAGCGCATCATCGACAAGTCGTGGGAGGACCTCATCGAGATCGACAAGACGTCGGAGACCTCGAAGCTGCAGCAGCTGGTGGACAACATCGAGAACAAGCTGACCGACCCGAACCAGTGCATCTTCTGCCAGAAGGTCATGTCCTGCCGCAGTTCCCTGCAGATGCACATCCGCACCCACACTGGCGAGCGTCCCTTTCGCTGCAAGATCTGCGGCAGGGCCTTCGCCACCAAGGGAAACCTGAAGGCCCACATGAGCATACACAAGATCAAGCCGCCGATGAGGAGCCAGTTCAAGTGTCCCGTGTGCCACCAGAAGTTCTCCAACGGCATCATCCTGCAGCAGCACATTCGCATCCACACCATGGACGATGGCAGCGGTGGCCAGGGAGTTCCCCCAACAAATCCTGGCGAGGCTGAACGGCTGGGCATCGAAGATCAGAACTCTAATAAGTCGCTGGGCACCTCGGACACCTTGGACTTCTCCACCACCATTTCGGACCACTCGGGTCAGAGGTCTGAGTCCTCGCAGGGCGGTGACTTCGATGAGTTCATGACCATGGACAGCACCGATGACTCCAGGGACAACTCGAGTGCAGCCACAGCCACGCCCCATCCCCTGGAAAGGGAGAGGGATAGGGAGAAGGAGCGGGAACGGGAGCGAAGGGTTCCCAACGATGGCTCCGATGAGAGATCTCATTCCAATCCCGATCTGGCCGGAGGACGCAGCGAGAGTGGGGAGATGCCCGCCATGGATCTCTCCTCGCCCTCATCAGCCACCGGGCGCATCTTCGGATCTGGGCTAGCGAATGGAGCTGTGGGTGGAGGATCGGGCGGTGGTGGTCTTCCCATGCTCGGAATGCCCATGCCCCCAAATCTCCTGCTCATGGCCGCTGCCCGCGAGGAAATGCACGCTCTAGGTCACGCTCACGCCAAATTTCCCCTGCTGCCCTTCGGTCCACTTGGATTTATGGGTCTGCACCCGCCCCCCAATGTGTGCAATCTCTGCTTCAAGATGCTGCCCAGCCTGGCCGCCCTGGAGAGCCATCTGCAGAGCGAACATGCCAAAGAACCGGCGACGGGCCACGCCCTCCGCCCCCACAGCAGTGAAGCTGGATCGCCGTACGGTGCCAAGCTCACTCTCAATCCAAATCTGTTTGCAAAGAAGCCGCCGTCGTCGTCATCGGGTGATAAGTTGCCGGAGCCATCCGCCCTGCCCTTTCCCTCTGAGAATCCCCCGGCGACGTCCATCAAGGAAGATCCCGACCAGGAGCAGTTGATGGTGGAGGAGGGTGCTTCGGCTGGAGAAGGATCTGGCAGTGGAGCTGGCTCGAACTATCCCCAGGAATCCGGTGATGCAGAGCAGTCCCTGATGAAGATGCAGCTCCATGCCCATCGCTTTCCTGCCAGTCCCCTCGACTTTCAGCAGGCTTTGATGTCCGCAGGACCTCCGACCTCTAGTTTGGATCCCCCGGTGAATAACAAGCACTTCTGCCACGTCTGCCGCAGGAACTTCAGCTCGAGTTCCGCTCTCCAGATCCACATGCGCACCCACACGGGCGACAAGCCCTTCCAGTGCAATGTGTGCCAGAAGGCCTTCACCACCAAGGGGAATCTCAAGGTGCATATGGGCACTCACATGTGGACGAACCCGACTTCGCGGCGAGGTCGTCGCATGTCCTTGGAGCTACCCATGCGTCCTGGTCCAAACTCGGGACAAGGTCACCCAGGATCGAGTGCCGAACAGGAGTTCATGCAGCGAAGACCGGAGCTCTTCTTTCCCTACCTGCCACCCTTTTTTAACGGATTGCCGCCAAAGCCTGGTGAACTGAGTCCCGGCGCCTTTCCCAACATACCCCCTCCGCCCTTCGCCAACGGCGGGAAGTATCCGTATCCGCCCGGACTCCTGGGCTTTCCGGGCTTCCTGGCCCAGCATCCCTATGGCCTGGAGCGGAGGAGCAGCAGCAAGTCACCCACACCAGAGCCGGCTCAGAGTCCTTCCCTGCGGGAGGAAGAGGGGTCCGGCAACATATGGCATCCACTGAGTCGCATCAAGGTGGAGAACAATCAAAACGAGGGCATGGGCGGCTTTAGCGAGCAGGAGGATCAGCAGGAAGCAGAGGCGGAGACCCACGGAGGGGACAACGAGGAGTCTGAGTCCAGAGACGCGGAGAAGTAA
>ReannCDS00113
ATGGCTCTCACATGGATATTAAAACACTCGAATACCTTAGAAAACCTTACAACGGACATACGTGATATTCAAACGGACGATTTCTTTAAACTTATTAAAAGCTGCCGGAAACTTCGCTACTTATACCTTAAAGTGGATATCGATGAACTTCTGTCAAAGGGATTTATTACTACGTTCTTCAACATTTTGCAGGAAAATGGAACCGACTCAAATAACCCATTTCAATTGGTTACAAAGAAGATTACCTTCGGCGCAATAAAATCATTTATGCCAAACACCCCCACTTCAAAATTACTGCACTTTTATACTT
>ReannCDS00114
ATGAAGCGTCTCGAGTGGCTGCTGCTCCTGGCGTTTGTAGCCTCCGTGTCAACGGCAGTGGCTCCAAGGAGGAGGCGTCACAGCATTGTGGAATCGCCTTCCTCGAGCCCCGGCGATTGGGGATCGGCCTGGGGCCTGGGTCCCGAGATGGCGCTCGTGAGGAGGGTTTACGATGACTGCCAGGACAAGAACGACTTTATCGGCTGCCTCAAGCAGAAAGCCCTCCATGCCCTCAGTCGAGCCCTGGACCAGGACTCCATCAAGATCGTGGATGGCCTGGTGCTGGAGAAGCAGAACCAGAGCGAAACGGAGAGCATCTTGGGCTCCCTGACGGATGCCCGCCAGTTTGGCAACCTGGCTCCCATCGATCGAGCCCTTCTCTCCAAGGCGGACAAGCTCATGCGGACGCACACGGTCAAGATCGACATGGACGGAGGCGGTGGCGGCGGAGAGGACAGTGTGGGCCGAGGCCACGAGCACAAGAAGAAGAAGCACAAGGAGGGGGGCCACATCAAGTACGTGGTGGCCGCCCTCCTCACCGCCATGGGAATCGCTGGTCCTCTGGGTCTAAAGGCTCTGGCCGCGATCGCCGGCAAGGCCCTTGTCATCAGCAAGGTGGCCCTCACTATTGCCGGGATCATTGCCCTAAAGAAACTCTTTTCGCACGACCACAGCGAGGAGACTAGCTTCCAGGTGCATGCCGGCGAACACAACAGGCGCAACACATACGTGATCCGGCCGGTGTCCAAGACGAGCGGTGGGGTAGCAGCTGGTGGAGTGGGCGTGACTGCTGCCGGTGGCAGCTCATCGGTGGATCCTTATCGCTACTACTACGACTACCACCAGCAGTAA
>ReannCDS00115
ATGAGGCTTCATTGGCAAGTCCTGCTGGCGTTTTGCGCAACTTGCTCGCCGATTTCCGGCTCTCTGGCCTTTAAACCAGTGGTCATCCTCCACGGAATCCTCTCCGGCGCAGAATCAATGTCTTCTCTAGTCCGGGAAATCGAAGAGTTTCATCCTGGGACCATAGTTTATAACTGCGACAAATTTAGCGGATGGTACAGTCTGGAGAACGCCTGGCGGCAGGTGGATCAAGTTAGGGATTACCTTAACGAAGTGGGCAAACTTCATCCGGAGGGCATTATCGTCCTGGGATACTCGCAAGGAGGCCTTTTGGCCCGGGCGGCCATCCAAAGTCTGCCCGATCACAATGTGAAGACCTTCATATCCCTATCTTCTCCACAGGCGGGCCAATATGGAACCAGCTTCCTGCATCTGATTTTTCCGGATCTGGCAGCCAAGACTGCATTCGAGCTGTTTTACTCGCGAGTGGGACAGCACACCTCGGTGGGTGGCTACTGGAACGATCCGCAGCGACAGGAGCTCTACATGAAGTACAGTGAGTTCCTGCCGCTGATCAACAACGAGAAGAAGTCCTCCAACTCCACATCCTTCAAGATGGGCATGGTGCGGCTCAACAGATTGGTGATGATCGGCGGGCCCAACGACGATGTGATCACTCCCTGGCAGTCTAGTCACTTTAGCTACTACGACGAGAATATGGATGTGATCCCATTTAACAAGCGAAAGTTATTTACTACCGACTCCATCGGCATCAAAACCCTTCAGGAGGCTGGCAAACTCATCATTGTGATTAAACCCCATGTCCATCATCTTGCCTGGCACACGCGGAAGGACGTCATCCACGAAGTTATAATGCCATATCTGGACTGA
>ReannCDS00116
ATGTCTGCCAAGATCCCCAGTTCCCTTCAGGTGTGCGTCAAGGTTCGTCCTTGCGAGGCCGAGCTCACGTCCCATTGGCAGGTGAATGAAGGTCGCTCCATCCACCTGGCGGACGGCCATGCGGAGCCCTATGTCTTTGACTACGTTTTCGACGAGGGCACCAGCAACCAGGAGGTGTTCGACCGTATGGCCAAGCACATCGTGCACGCCTGTATGCAGGGCTTCAACGGAACTATTTTCGCCTACGGCCAGACATCATCGGGGAAGACCTACACGATGATGGGCGACGGCCAGATGCCGGGCGTCATGGCGCTGGCCGCCAAAGAGATCTTCCAGCAGATCTCCAGTGACACGGAACGCGACTTCCTGCTGCGCGTGAGGTTCATAGAGATCTACAACGAGAAGATCTATGACCTGCTGAACAAGAAGAACCAAGACCTGAAGATCCACGAGGCCAGCAATGGGGTCGTGAACGTGAACTGCGAGGAGTGCATCATAACCAGCGAAGACGACCTTCTGCGTCACCTCTGTAATGGCAACAAAGAGCGAACCGTGGGCGAGACCAACATGAACGAGCGCTCCAGTCGCTCGCACGCTATTTTCCGCATAATCATTGAGTCCAGGAAGTCGGACCAAAGCGACGATGACGCCGTAGTCCAAAGCGTGCTGAACATGGTGGATCTGGCTGGATCGGATCGCGTGGACCACACTGGTTCCCAAGACCATATAAACAGCAACATAATCCTCGGTAATGTGATTAAGAGCCTGTCCGAGCACGTGGACAACAAGTTTATTAGCTTTCGCGATTCCAAACTCACTCGCGTCCTGCAGGCATCGCTTTGTGGCAATGCTTTGACCTCCGTCATATGTACGATCAAGCCCTGGATCATAGAGGAGTCGCAATCCACCCTTTGCTTGGCCACACGTGCCAGCAAGATCCGCATCAAGCCGCAGGTCAACGAGGTGGACTCTGATACAACGATGTTGATACGTGTGGACCGCGGAATTAAGAACCTGAAGAATAAGCTTGCCGAAGAGGAGCGCAAGAAAGAAAGCCAGCTGGTAGTGCAGGATCTGGAGCGCCGCATCAAGCGCGACATGCTCAAGATTATTTCGAGCACTTCGCTAAGCGACCAACGTCTCCAGAAGCGGCGCCGCAATAGGGCTTTCTCCAACTCGGGCTCCGAGAGCGAGATTGCCGTAACCTCGTTGCCCGTTTTGCCAGAGGAATCCCGCCTGCCCCGACCGTTGAAGATGTCCAGCCTACCAAAACCCATGTTTTTCCCTAACAGTGGCCTTTCTCACCGACGGGAGATCGCTCCCAAAACCATCGGGGTCTATCAGTCTCTAAAGGACGAGTTTATTCCAGGTGATATGGAGAATAGAATTGGACAGCCTAAACTGTTGGAGGCAGAGGCGGCCAGAAGTAATCCATCTGAAATTAATCAGATTCCCAAACAGGATCAGGAGTCCATGGCAAACTGCCATGCCCTGCAAGTCGAGGTCTCTGCTCTTACTGCATCCAACCAGGTAGCGAAGGAGACGATCGAGAATTACGAGGAGCAGGTAAAGACGCTAAAGAAGACTATCGAGCGACTGGAGATGGAGAACCGCGAGGCAGTGAATCTGGGGCTGCGCTTTGAGTCCCACAAGACCAAGTCCAAGGAGAAGGAGACCGAACTGCTCACGGCCCTCTCTGAGAAGGATTCGACCATCGAGGGCCTGCAGCAGTCCCTCAAGGAACTTTCCCGAGATGTGCTGCGCAATAGCAAGGAGGACCACATGCGTTCCATGTGCCCGGACCTTGAGTCCAGCTGCGAGAGAATCTGCAATAAGTGCCACGAGTTGGAGCGCCTTCTGCCCATTGCGGACGTCAATGGACTCGAGACAATCGCTTGCCAATGTGATCAGCTGCGATCCGAGATTGCTGCCACTCGGATCAAGTTGGAAAGCGTTCAGTCAGCCTTTAGCCAGGCAAGCTGCGAGGTTTCCCAAAAGACCACCGACTGCGAGCGCCTCTCCAGACAGATTTCCACGGCCCAGGATGACTTTGGACAACTGCAGGGAAAGTATAACAGCCTGGAGCAGCAGTGGCTGGGTCAACAACTCGCCATCGAGACCATGCAGGCTGATTACTATGCCATCCAGCAAAAGTACCAGAAGCTGCAGGAGGAGTACGAGCATCTGGAAAAAAGATCCGACGAACAGTGCCAGCAGCTGCAGGCTGAAAATACGAAACTGCAGGAAGAGATTGGAACTCTCAAGGGTCGAGTGGAGGAAGCCCAGCGCAAGCTTTTGGAAGTTCCGAACCCCGAGTATCTTGCAGAAGAGTTCAAGGCTCAAAATCAAGAGCTCAAGGCGCAACTCTCTGACTTGCAGTCCAAATTTAACGGCATTCAGATAGAGTACGACTGCCTTTCCAGCGAGCTGATGGAAAGTGTCCTAGAGGGCGAGGCTCTGAGGGAGGAGATCAAGCAGCGCCAAAGCAGCTATGATTTGGAGTCTATGAAGAGTTCCGGCGTGGGCACCGAGTGTAGCGAGCCGGACAATAACCCAGACACAGACAGTGACCTCATGGAGCAGTTTGTCAAGCTGTCAGAGTCCATTCAGCAGATTGAACTCCAGCATCATTCCGGCTTCACCTGCCTCTTCATAGTCAACAGACTGGAGCAGGACGAGAGTGTGCCACGCTTCAAGCTTTGCCTTGAGTCTGCAGAGGACTTAGAGGGTGATACTAGTCAGCAAGATACATCCGACTCTGTTTGCCTAAAAGGCTTTCTGAAGCGTCAAAGATTTAGGATTGTGAGAATGAGTCAGGAGGAGGTATGTATGCGAGAGGAAGACCGACTTCGAAATATAATTTCCCAATTGGAGCTGGAAGTCGAAAATCAAAAGGCGTTAATTAAGGACGAAGAGGCAATTATACACGAGATGCGCGAGCAGGTGACCACCCTAAAGTCTGACCTTCTGGAGAAAAACGTGTTATTGAACAAGGTTGAAGATTATCAGCGGCAAATAGATGCCTTGCAAAAACAAAATGCGGAAATGACAAATTCGTACAAACAGTTGCAAGATGAGGTTACAAAACAGAGCCCGATGAACGAGAGTCTTCTTGAAATTCCGGCTGATGAGGATACCATTCCAAAATGTCGTGCATCTTCCATTGAGGAAGATCAGGAATCGAAGGAAGTTGCTACTCTTAAGGCAGTTCTAGCTGAGTTAAAAACTAAGGTATGTGATCTGCAGGCCGAACTGGAAAGCCAGTTAAAGCAGATGCAGCTGAAGGACAAGAACATCGCCAAACTGCACTCGCATGTTGAGGAAATGGGCGAACGCTGTTTATCAATGGGACAGAGGCTGACGGAGTTGGAAGAGGATTCCCGGCAAAAGCAAGAACTACTGGACCGCCAAGGGCAGAAACTGTTCGATGACGTTTGTCTCATAGACCAGCTTCAGGAAAAGAATGCGAAACTCGAGGACCGCAGTGTCAAAGCGGAAGAATCTCTACAACTGGAGAAGAACAAGCAGGAGCAGACTATTGATTCCTCCGAATACAAACAACAAATCGAGGTACTCGAAGAGTCGCTAAAGAAAGCTCAAGAAGAGCTGCGTATCCTGGAGAAGAGTAAGACGAATGAGATCAACGGCCTTAAGCTGGAATACATGACGAAGATTGAGTCGAGCGAGATCGAGAACCGCGCCAAATTCCGCTCTTATAGCCTGGAGATGGAGGAAAGCAAAGATCGATATGAGAGCAGTGTGGCCTTATTGAAAGAACAACTAATGAAGGCCGGGGAAGAGCTCTCCAGTGTTACTGCTCGCTTTCAGGCGGAGTTGAAAGGGATTAAATGTAAACTTCAGGAAAAAATTAGTCAGGCCGAGGAGGAAAGGAATATATTAAATGCCGAACACCAGGCAGAGCTAGAAAATATCCGTGAAATTCTTAAGGAGACATTGGCTGGCGCCGAAGCAAAGCAGGCCAAGATTAAAGATGCTTACAAGGCGGAAATAAGCGATGTACGAGCCACTTTGAAGGAGCAGCTAAGCCAAGCAGAGGAGGAGCGAGAGAAGGCAGAGGCGAGGCTTCAGGAGATGAAAAAATCTCTGGAGGAGTTGGAAGTTCATAATAGCGCAATGAGAAGTACAATTGCTGAGATGAAAAAAAGGAAATCTGAGCAGGACTTGGCATTGGAAGAAGTCAGAATAGAAAAGCGCCAACTAGAGGAACTGTACGATCAAGAGATGCAATTACGCTCTCGTGACCAAAACGGCTTGGGGGCACAAACCAACGACAAGATCAATGAGCTCCAGGAAAAGTGTGGGCAGCAGGCTCTGGACTTGGATAAGCTGAGGCAGGAGAAGTTGACCTTGCAATCGGAGATTCAGGATGCCAATGCACAGCACACGAGCACCTTCCGAAAACTTCAGGAACTTGAAGCGGAAATGAATGTTCTGAGCAAACAAAAGGAGTTGGAGAAGTCTGATTTAGAGAACAAAGTCGAAACTTTCAATGCCAAGATAACAGATCTCGAGGAAGCACTGCATTGTGCTAAGATCAAGATCCTTACCCACGAGGGTCTAATTTCCCAGCACGAACGATTGACAATCTGTCTTTCCGAGGCAAACGAATTATCGGGCACATTGCGAGAAAAGGTGGAGCGCCTGCACTCGGAACTGCTTAGCTCACAGAAAGATATCTCTAGTCGAGATGCAGAAATTAAACAGCTTCGCTCTGACCTATTTGACGCCATGGATGCAAAGACAATTGCTGGCATGGAGCGAGTAGAACTGTCAATGCAGCTGAAGGAAGTCGAGGAGAAGATATCAATCCAGGAAGGCAGTTTCAAAAGCGAAGTGAAAGATCTCAAGGGTTCCATAATCGAGCTGGAGCTTAAGCTCACATCGCTACAAGAAATTAAAAATAAACTAGAGACTGGAAATGAGGAACTTAAAGTTAAGTTGAAAAATGCCGATGATCTGCAGGACAGGCTGGAAAAGGAGCAGAAGTTGTGTGCTTCTCTAAAAGAAGATTTCGCAAAATTGGAAGAAGTCAAAACTGATCTCGCCGAGCAGATACGAGCCAAGGAGGCAGAAGTCGATCACAAAACGAAGGAACTGAAACTGGAAGTGGATGTGGCCCAAAACAAAGTAGAAGAACTAACCAGAGAGTGCGAAAACCTTCGCTCCGATCTGCAATCCAAAGAGAGGGCTTTTTGGATGGAAAAGGAACTGTTGGATGGCACCATTTCTAATCTGCAGAAAGACAAGCGCATCGTGGAGGACAAGTTTTGTATGCTTAACGAGGAGCTCACAAAGGAATGTGAAAAGCTACGAACAACACTGAAATCCAACGAATCCGATTTGCTGAAGAGCAAACAAGAACTGGCGGAAAAGCTGTCTATCCTTGAGAAGAAGGATAATGACCATGCTCGTCTTATGGCCCAGTTCGCGTCCAAAGAGGCAGTTTTTGCATCGCTGCAAGAAGACTCAACCAAGCAAAAACAAAGCCTCGAAATGGTTGAAAGGCTCGCAAAGGAGTGCGAGACGTTACGATCGACTGTGAAATCCAGGGAAACCAATTTCCGAGCGGAAAAGGAACGCATGGACGGTACCATCTCCATTCTAATGGAAGACAAGCGCAACCTTGAGGAAAAGTTGTGCACGGTCACCGAGATTATGACCAAGCTCGAGCTTGAACTGGCGGCTTTTCAAGCGGCTAATGTGAACGGAGGCAACGTGTCCCTTAAACCGAGTTCCTCCAATATGTCGCCCACATCTGCATCTGCCTCCTCTGCTAAGAAAACCGTGGACCGCATTGGTGTTGCCAGTGTGTCAAGGAAATCGATCAGCTTTGAGGTGAGGAAGAATCGACGCATCACGGCTTACGATGAGCACCGGAAGCAGTCGTGCTGGAACGACTTTCGGGATTGCGGAACTATGACGGATTCCGTGGATAGTAATTGCCATTGTTCCGAGCTGAGCTTAGAACACAGACTGAATCCGGGATGGAAACCATCCTAA
>ReannCDS00117
ATGTCTGCCAAGAACCCGAGTTCCATCCAGGTGTGCATCAAGGTGCGTCCTTGCGAGCCCGAGCTGACCTCCCTCTGGCAGGTCAACGATGGCCGCTCCATCCACCTGGCGGACAGCCATGCGGAGCCCTACGTCTTCGACTACGTCTTCGACGAGGGCACCAACAACCAGGAGGTGTTCGACCGGATGGCCAAGCACATCGTGCACGCCTGTATGCAGGGCTTCAACGGAACTATTTTCGCCTACGGCCAGACGTCGTCGGGAAAGACCTACACGATGATGGGCGACGGCCAGAACCCGGGCGTCATGGTGCTGGCCGCCAAGGAGATCTTCCAGCAGATCTCCAGTGAGAAGGAGCGCGACTTCCTGCTGCGCGTGGGCTACATAGAGATCTACAACGAGAAGATCTACGACCTGCTGAACAAAAAGAACCAAGACCTGAAGATCCACGAGGCCGGCAATGGGATCGTGAACGTGAACTGCGAGGAGTGCATCATAACCAGCGAGGACGACCTTCTGCGCCTCCTCTGCATGGGCAACAAAGAGCGAACCGTGGGCGAGACCAACATGAACGAGCGCTCCAGTCGCTCGCACGCCATTTTCCGCATAATCATTGAGTCCCGAAAGTCTGACCGCAGTGACGACGACGCCGTAATCCAGAGCGTGCTGAACCTGGTGGATCTGGCTGGATCGGAGCGGGCGGACCAGACAGGTGCCCGAGGGGCTCGCCTCAAGGAGGGTGGCCACATAAACAAGAGCCTGCTTTTCCTGAGCAATGTTATTAAGAGCCTGTCCGAGAACATGGACAACAAGTTCATCAGCTTTCGTGACTCCAAACTTACCCGCATCCTGCAGGGATCGCTTTGTGGCAATGCTTTGACCTCCATCATATGCACGATCAAGCCCTCTATCATGGAGGAGTCGCAATCCACCCTGAGCTTCGCCACGCGTGCCAAGAAAGTCAGAATCAAGCCGCAAGTCAACGAGATGGTGTCAGACGCCACGATGATGAAGCGGCTGGGGCGCGAAATCCAGGTTCTGAAGGACAAGCTTGCCGAGGCAGAGCGCAAAAACGAAAGTCAGTTAAAGGTGCAGGATCTGGAGCAACGCATCCAGCGCGACATGCATAAGATAATCTCCAGCACATCACTGAGTGACAAGTGTCAGCAAAAGCGACGCCGCACGTGGTGTCCGGCTCCTTCGGGTCAGGTGCTTGAGTCGGCCGGGTTTAGCATTACAGATGACCGACTTCTTCAGTTTTCAAAGGTCTCCCATCTACCGAAACCAGTCTTTTTTTCCAACTCAAATGTAGGAAAACGATTGAACAACATTCCTAATACCATCAATATTCTCGGAAGCTTGGATATCGGCACTGATGGCCATACAATTGATGAAGAATTCTTTCCGGCTGAGTCTATTGACTTTGGCTCTCCTCGCCCCGGTTTCGACAAAGACATGCTGAACAACCTGAAGCTGCCAGACCTGACCTTGACTCCCTTGACGAGAAACGTGGCTCCTTTAACCTCGGAAAAGATCAAGGAGATCCAGGACCTGCAAATGTTCACCAGCTTAGAGAAGCACTGCGAAGTGGAGAGTAAGGAGGTGCAGGTTTTAAAAGAAAAGCTGATCGGGGTTACAGCTCAACGGGATAAGTTAGAGCAAGATTCTATAACTGAGAAGGAGCGTTACGAAGCTCTGCAGGAAGAGGTCACCAGCTTAACAGCAGCCAATGAGGCTGCCAATTTAAAGATCAACGAATTAGAAGAGCAGCTGAGTTCTCTGAAAGAGACTATGACCAGATTGGAAGTAGAAAACCGCGAGGCAGTGAGCCTAGAGTTTGAGTTCGAGGCCCACAAGAAAACGTCGAAACTGCGCGTGAATGACTTGCTATCAGCGCTTTCCGAAAAGGAGTTAACCATAGAAAGCCTACAAAAGTCTCTCGACAGTTTATCCCAAAACAAGAATTCCCAAGCTGAGACTAAAACCCGCAATGAGCGCGAGGAGGAGGAGGTGCAGAGCAAGCTTAAGGAAGCTCATAACTCTAAAGCTATGGTGGAAAATTTTAAGGCTCAGAACCAAGAGCTAAAAACGAAACTCTCTCAGTTGGAGTCAGATTTCGAGGAGATTCAGCGGGAATACGACTGCCTTTCCAACCAACTGATGGAAAGTGTCCAAGAGAACGACGCCCTGCGAGAGGAACTCAAGCAGCGCCAAACCAGCTTTGACTTGGAGTCCATGAAGAGTTCCGGTGTGGGCACTGAGTGCAGCGAACAGGACAATAACCCTGACCCAGACAGTGACCTCATGGAACAGTTTGTCAAGCTGTCAGAGTCCATTCAACAGATTGAACTCCAGCACCAATCCGGCCTTAGCCGCCTTTTCAGAGCCATCAAACTGGAACAGGATGAGAACGTGCCGGGCTTGAAGCTTTGCCTCGAGTCTGCTGAGTACATAGAGGGTGACACTCGACAGCAGGATACATCCGATTCCATTTGTCTCAAAGGTTTTCTAAAGCGCCACAGGTTCCATATCATGCAACTCAGTCAGGAACAAATGAATGTGGGAGAGGAAAAGCGACTTCTTGAGATCATTTCGCAACTGGAACAGGAAGTCGAAGAAAAAAATGTCCTAATGGAAGCCACAGAGGCAACCATCAACGAGATGCGCGAGCAGATGACGAACTTGGAGTCTGCCCTCCTGGAAAAGAGTGTTATAGTGAACAAGGTTGAGGACTACCAGCGCCAAATCGAATCCCTTGAGAAACAAAATGCGGAGATGACTATGGTGTATGAAGAGCTGCAGGATAGAGTAACCAGGGAGAACTCAATGAGCGATAGTCTACTTAGAATTCCACCCGACGAGGATACCCTTTCAGGCTTATCAATATCCTCCTGGAGGAAAGATCAGGAATCCCAGGAAGTGGCCACTCTCAAGACATCCCTTGCAGAACTGAGGGCGAAGGTGTGTGATATGCAGGCCGAGATGGAAAACCAGCTGACTCAGATGCTTCTGAAAGACAGGGATATTGCCAAGCTTCAGACGGAATTCGAGGAAATGAGCGAGCGGTGTTTATCGATGGAGGTGAGGCTTGCAGAGTTGGAGGTGGATACTCAGGAAAAGCAGGACCAACTAGGTCGCCAGGCCCAGAAGTTAGCCGATAACCTACTCCTGATTGACCAGCTTCAAGAGAAAAACGCGCAACTTTTTGAGCAAAGTTTAAAAACGGAAGGATCTCTGGGGGAGGGAAAGCAGGATCCAATGACTGTTTCCCCCATGTATGATAATCAAATCGAGGAACTTAGAGAGTCGTTGAAGGCAGCTAAAGAGGAACTAATTGATTTGCAGAGGTTAAAAGCGGAAGAAATCGATGCCCTACAGGTTGAATACAGGCTGAAAATTGAGACCAGCGAAAATGAGACCAGAGCCAAAGTACGCACGCAGGCCCTGGAAATGGAGGAGAACAAAGATCGCTATGAAAGCAGTATGGCCGCGTTGAAGGAGCAGCTACTTCAGGCTGAGGAAGAGCTCTCCAGTGCTACTGCTCGGTGTCAAACGGAGTTGGAGGACATTAAAGCTACTCTTCAAGAAAAGATTACTCAGGCGGAGGAAGAAAGGAACAATTTGATTGCTCAACACCAGGCAGAGTTGGAAAAAATCAGTGAAACCTTAAAAGAAAAGATGGCTGAGGCTGAAGCACAACAATTGAAGATTGAAGATGTCTACAAATCGCAAATAAGCGATGTGACCACTACGCTAAAGGAGCAGTTGGGTCAAGCGGAGGAGGAGCGGGAAAAGGCGTCCTTAAAACTTGAGGAGGTGAGAAATACTCTGGAGGAGATGATAAGTAATAATAGTGCGATGAAAGTTACGATTGCTGAGCTGGAGAAAACGAAAGCTGAGCAGGACTTGGCATTGGAAAAGTTAAAAATTGAGAACATTGAATTACAGGCGCTGTACGCTAAGAGCACGGAACAACTGCAAACGCAGTCCCTCACTCGTGATCTGAACAGTTCAGACTCACAGGATAACAGTGAGCGGCTTGATTCGCTACAAGCCTCTTTGAACCAAAAGATAAATGAGCTTCAGGAAAAGTGTGGGCTTTACGTTCTCGACTTGGATAAATTGAGGCAGGAGAAGGCCGCTTTACAGTCGGAGATTCAGGATGCCAATACACAGCACTCAAATACCTTGAAGAAACTCCAGGACCTTGAAACTGAAATGGCAGCTCTAGGCAAGCAGAAGGAGTTGGAGAAGTGTGACCTAGAAGACAAGCTTGAGACTTTCACTGCCAAGATAGGTGCTCTCCAAGAAGGACTGCAAGAAGCTCAACTCAAAATCCTAGGTCATGAGGATCTGGTTTCGCAGCACGAAAGTCTGAAAAACTGTCTTTCTGAGGCAAACGAACTGTCGTCCAATTTGCAAGGGGAGGTAGAGCGACTGCAATTGGAACTGGCCGATTCCCAGAAAGGCATCTCTAGCCGAGATGTAGAAATTGAACAGCTTCGCTCAGAACTGAAGCAGGCCATGGATGCAAAGGTAACTGTGAGCTCGGAACAGTTATGTCTGGTAACCCAGCTTAAAGAAGTCGAGGAGAAAATGTCAGTTCAAGCAGGCAAATTCCAACGCGAAGTGGAAGATCTCAAGAGTTCCATGGCTGAGCTGCAGCTGAAGCTTATGTCTCTGCAAGAAATAAAAGATAAGCTCGAGACTGCAAATGAGGACCTTAAGGTAGAGCTGAAAAATGCGCAGAACCTGCAGACCATGTTGGAAGAGCAGCAATATCTGTGTGCCAGCCTTAAAGAAAAGGTTGCCCACCTGGAGCAATCAGAAGCAAACCTCGAAAAGCAGATGCAAGCCAGGGAAGCAGAACTCAATCAAAGATCTTCTGAGCTGAGTCGAGAAGTGGAGCTGGGCCGCAACATAATCAGTGAAGTGACCAACGAGTGCGAAAAATTGCGATCGGATCTGGAAGTCAAAAATGACAATTTCCAAAAAGAAAAGAAGGGCTTGGAATTGATTGTATCCGATCTGCAGAACACTGTGGAAGAGAAAGAAAAGCTGTGTGTGTCTCTTAGAGAAAGTGTTGAGAAACTGGAGCAATTCGAAACCGACCTTCAAAAGCAGATGCAAGCCAAGGAAGAAGAATTCAATCAAAGATCTACTGAGCTTTGTCGGGAAGTGGAGCTGGGCCGCAATATAATCAGTGAAGTGACCAACGAGTGCGAAAAACTGCGATTGGACCTGGAATCAAAAACTGATAACTTCCAGAAAGAAAATAAGAGATTGGAATTGATTATATCGGACCTGCAAAAGAATAAACAGCAACTGGAGGAAAATATGAACATTCTTAGCGAGAAGTGTGAAGACAGTGCTCGACTTAAGGATCAGTTGGCATCCAATATAGCAGCGCTTGCATCTCTGCAAGAAGTCTCAAATAAGCACCAGTTAGCCATAGAGGCAGCCAACAATAGAAGCCTCGAATTGGAACAGAAGGCTCATAAACTCACAACGGAATGCGAGAAGCTGGAATTCGAATTGCAATCCAAAGAGGGTTCTTTTCGTAAGGAGAAGGAGCTTTTGGAGGGCACCATTTCTAATCTATTGGAGGAAAAGCGTCAACTAGAGGAAAAGATGACCATGCTAAGTGATAACGTTAGTAAGCTTGAAGAACTCACAAGGGAGTGCGAGCAGCTACGGTCAACTCTGAAATCTAAGGAAACTAGTTTCCGCTCTGAGGAGGAACGCATGAACAGTACAATCTGCAGTCTATTAGAAGACAAGCGCAATCTGGAGGAAAAATTGTGCACGCTCAACGACATTGTGGCTAAGCTTGAGTCTGAACTAGCTGCTTTACAAGCGCTTAAAGTGAATGGAAGCAACGCGTCCTTCGAGTCACATACCTCCAATGGATCGCCAGTTGCTCCAACAGCGAGAAAGAGTCTCGATCGGAATCCTGGCGCCTGTGGGTCAAGGAAATCCATTACTTCTGAAACTGAAGTACGGAAGAATCGGCGAATCAGCGTTCACGATGAGCGGCGGCAATCTTACTGGAACGACTCTAGGGATTGTGGCACAATGACAGATCCCGTGGACAACAAATGCAACTGTGTGGAGCTGAACTGCAAGCTTCAGGATTGCCAACGCGATCTCTTCATTCGCGAGAGCCAAGTGACTGCGTTGACTATGGAGCTGAAGCATCATCCACTGAAGGACGAGAATGCGCAACTGAAGAAGAGAGTTCAGGAGGAACAGGAGAAAGCACGCGTCGAGCAGAAACGGTTAAAGATGAAGCTTCACGATCTCAACGCCAAGGTCACTGATCTCACTCATGCTGCCGAGTCGTCAGCCAAATCGATTGCCGGCCAAGGAGCACAGGTTACGACGAATCTGAAGCCTCCTATGGTACCGGCAGAAACTCAGACAGAATCTGAGCTGGAGGCAGTTCTTGAGAAAACAAACATGAAGTACCAGGATGCTTGTCGCTTATTGCGCTCCCGCTATAACCTTATAAAGGAGCTGGAAGAGAAGCTTAAGCAGAACGAAAACAACGACACTTCGAATATCTCCTCACTCATAGCTGGTCAAAACAGTGCACTAAAGGCGCAATGTGAATCCCATAAGAGAGAACTGGCTGTCATTAAAAATAAATACGAGTCCGCAAAAAGAGTGTTAATGATGCGAAAGGATGAGCTGGATGCATTGCGAGAAAAACTCGCTAAATATGAGGAAGCTAAATAA
>ReannCDS00118
ATGCAGATGATTAAGCTCTACGTCCTTCTGACTTTAATTGCAGAGACCTGCATGTCCCTTCCAAAGTCTTACCAAGCTAGATTTGTGTCCTGGAACTCAACGGGCTCAGTAGTGGATTTTCGCGTTCGGTTTTTAGGGAGAGAACGGAGGCTGAATGGATCGCTGGTTATTTCTGAAGATTTGGATAGTAAACGTTTTACTGTGTCAGCCGAGAGCTACTCCGATGTCAGTGGCGGTGGGGATTACAAGTTGATGCCCTTTTCAATGCCTCATCAATCCGTTTGCCAAGCCGCGAAGAACTTCTGGATTTACTTCAGGGCTACTTTAAAGTATGGTGTGAATACGGACATTCCCTTCGAATTAAAACCATGTCCCATACCAAACGGGAATTACTATATGAAGAATGCCTCAATCGAAACGGACGACTGGCCGTACATAATGCCAAGAGGATTTTTTAAGGGAGTTGCCACATTCAAAAAAGATGACATAGTTGTCGGTACCCAAGAAGTTGTAATTTTTATAGAAGACCGCACCCCATAA
>ReannCDS00119
ATGCAGCAATCCGTGCAGGCGACAAATGCGGTTTCTGGCGGGGATGCGCTGCTCCCACTGCGCGCCTGCAGCACAGCCGGCTGCAAAGTGGCCACCGTTGTGGACAAGACCAAGCGGAAGTGCTCCCAGTTCGTCTCCGCGCCTTACATAATGCCCAAGCCACTGGTCGTCAACGGGCACACGTCGGTCTTCCAAGTAGGCGGCGAGATGGCCAAAATGGGCGACATTCCAGCACTTTCCCACTTAAGCGGAGGCGAAGGTGGTCAACCCATCTTTCGGATAAAGCCGGGAACCCATGCCCATGTCATCAACTATGTGCTCATCGATGAGGGATCCGATTCGCTGGAGAAGGCCAGATCCGGTGACCAGGAGGCAATGCGGCTGCTGTTGGAATCGCAGCGCGACAGTGCTGTTACCAAGCTGCAGAAGCTCATCGCCAATCACCGGGGCATGCAGCCCTCGATCATCGCCACCCATTCCTCGCCAGCGCCAGCTCGTCCTGTGCCCGCAATCTCAACTCCTGGAGGCACTTCCGTAGCCAGTGGCCATGTGACCACTCCCCAAATCCATCCTGACTTCTCCATTGCCAGCGTGGAGGGAGCAGTTCCATTTTCCCGAGCAGCTCCGGCTTCCCTGGTGAACACTTCCGCTCCAGCTCCTTCGGTCGCTTCATCAGCTGCTAGTGCACTACCAGTCGACAACGTGGATCGCCTTCAGGCGGAGCTCATCGAACTGCGACGCACGGTGGCCCGGTTGGAGGAGGGTCGCCGCTAG
>ReannCDS00120
ATGGTGCAGCGCGCCTCATCCTCGGATGCACCCTCCGTTCAGGGTGGCCAACATCGAGAGTCTCGATTTGGCCTTGGATACCCCTCCTACCAGAGTGGATACAACAAACTGTTCACACAGGGTTCTGCCGACTCGAACTACTCACAACCGTCATCCGATCTGTCGCTAGACGAGGAAAAGGAATCGCTTCGGCGAGAAAAGGAACGTCAGGCCTTAAGCCAGTTGGATAAAGCGAGGAGCAAACCAGTGGCGTTCGCTGTGCGAACCAACGTAGCATACGATGGCGCTATCGACGACGATTCGCCGGTGCAGGGCGGCGCAGTTTCGTTCGAGATCCGGGAGTTCCTGCACATCAAAGAGAAGTACGACAATAACTGGTGGATCGGCCGGCTGGTCAAGGAGGGCTGTGATGTGGGCTTCATACCCAGCCCCGCTAAGCTAGACAACATTCGCATGCAGAACCAAACCAGACCCTCAAGACTGTATGGCACAAAGGGCTCGTCGAGCGGGAATCTTGGTGCGGGCGGACAAGCAGGTGCGGAGCCATCTCGAGGTAGCACACCCCCCACACCTGGTGACGAATCAGATTCCATGGGACCAGGACGACATGGCAAGACCCCGGTGGCGTCGGCCAACAAGGAGAAGCGCAAGCCGTTCTTCAAGAAGCAGGAGACGGCCAGTCCCTACGACGTGGTGCCCTCGATGCGGCCCGTAGTCCTGGTGGGGCCCAGTCTCAAGGGCTACGAGGTGACCGACATGATGCAGAAGGCCCTCTTCGACTTCCTCAAGCACCGCTTCGAGGGCCGCATCATCATCACGCGGGTGATGGCCGACATCTCGCTGGCCAAGCGCTCCATCATGAACAATCCCTCGAAGCGGGCCATCATGGAGCGATCCTCCAGCCGGAGCGACTGCCTCGGCAAGGTGCAGGAGGAGATCGAGCGCATCTTCGAGCTGGCCCGCTCGCTCCAGCTGGTCGTGCTCGATTGTGATACAATCAATCATCCGTCACAACTAGCGAAAACTTCATTAGCGCCAACAATAGTGTACTTAAAGATTAGTAGTAGTAAGGTTTTACAGCGTTTGATCAAATCACGTGGCAAGTCGCAGGCGAAAAACCTCTCCGTTCAAATGGTCGCCGCCGAGAAGCTAGCCCAATGTCCACCGGATATGTTCGATGTAATCCTAGACGAGAATCAGCTGGAAGACGCCTGCGAGCACATTGCGGAGTACTTGGAGACCTACTGGAAGGCCACCCATCCGGATATAAGAGCCGTGCCGCCCATCGCCCGCCCCCTGCCGCAGGAGGCCTCGCCCTCCGCCGATCCCGCGCGTCTGGGTCCGACGCCTCCAGTAGATGGCGAGGAGTTTATCGATGAGCAGGATCAGGACCCCAGGATGGGCAATTCCGGCGGAGAGCGCGAGGGAAGTCGGGAGCGCGATCGCGATAGCAGGGAAAGGGAGCGCGAGAGGGAGCGGGAGCGGGATTACTGGGATCGGGAGTTCAACAGAGATCGCAGCTCCAAGGATCGGGAGAGGGACCTCGAGTGGGAGCGGGAGAGGGCTCGCGAGTGGGAGAGAGAGCGGGAACGAGATTGGGATAGAGAGTTCGATTGGGACCAAGGAGGAACCTCTTACCAGCACAGCCGCCGACAACCGACCTCGGGTCGCCACCAGGAGCGCGGCGGCGGCGTTGGCGGTGGCTACGAGCGGGATCGCGAGCGGGAGCGGTACGAGCGGCGCGAACGGGACCTAATGCACTACGACCTGAACAGCGACGAGCTGCTGGACGAGCGCAACTTTGAGTATCCGGCGATGAGGAGCGGTCCCAGCGGCGCCTCCCACCACGGCCACCTGTCCAGGGGCGGGCGCCTGCTGGACGATCCCGAGTTTGAGCGCGAGGAGGCCCAGATGAGGATGAGCAGCTCCCGCTACGGACCCTCGACCCGGATCGACGACCCCCGGGATCTGCCGCGGGGCGCCACCGTTGTCGATCGCGATGAATACAGTCCGCACAGAGGTGGTGGGAGTAGTAGGAGAATGCTTAATGCCATGTCGTCCAGACCTTTGGGCCTGCCCCGCCAATCCTCCCTGCCCAGCAATAGAGCCCCCACGTCCTACCTGCCCCGCCAGTCGTCCCTGGGCACCCACTGGCTGTCCTCCTCCTCCCAAAGTCCCCTCGATCCCGGAACCCAATCTCGCCGAGAGCTTTATCCACTGCTGCACCAGCCGCAGTCGTATCCCCAGGCCAGATCCCAGTACACCCACTCGTACACAGCCGCTCCCCAGCACACAAGTCAGTCGCGTTCCCAGTCGCACTCGCACTCCCAGTATCGGTACTCCGTGCAGGACACGTCCTTCGCCCACCCACCAAGATCCCTGCGCGAGGAGTTCCTCAGTCCCACCATGAGCAAGGTCGAAGCTGTCACGCACGCCATTCGCAACAAGATCATCGTGGAGGAGGACGAGGAGGACATCCTGAGCACGGATCGGTTCTATTAA
>ReannCDS00121
ATGCCGGGCCTTTTCGCCACCACCGCTGCATTCTCTTGCATCTTCGTCCTTCTCGGCTGTCAGCGGAGCCATCCTTTGGCCTCCGGAGCCACTGCCTCCACGCGCCGACTGTCGGACACGATAAATATTGGATTCCTAGCTGAATATTCACAGATGCGGGTGACCCTGGGCGGACTGCCACTCGCCATCGAGGATGTGAACAAGAACCCGAACCTGTTGCCAGGAAAAAAGTTGGCCTTTAAGCCAGTGGATATTGGCCACAAGATGAGCGCCTATCGCGTGAAGCCTTTGAGGGCGATGACACAGATGAGGGAAATGGGCGTGACCGCGTTCATCGGTCCGGACGAGAGTTGCACCACGGAGGCTCTGCTAGCATCTGCCTGGAACACACCTATGCTTTCCTTCAAATGTTCCGACTCAACTGTCTCAAACAAAAGTACATTTCATACCTTTGCACGAACCCTAGCTCCGGCCTCCAAGGTATCCAAGAGTGTAATCAGTCTGCTAAACGCCTTTCATTGGAACAAATTCTCCATAGTTGTCAGCTCAAAGCCCATCTGGGGTTCGGATGTCGCTCAGGCAATCCAGGAATTGGCGGAAGCAAGAAACTTTACCATCAGTCACTTTAAACACATTTCCGACTATATACCGACCACAAAGACCCTTTCGCAGATCGACAAAATAATTGAAGAAACCTATTCGACAACTCGCATCTATGTGTTCATTGGGGAGCACATTGCCATGGTGGACTTTGTGCGGGGACTCCAAAATAGACGGCTTCTCGAGAGCGGAAACTACATTGTGATTTCCGTGGACGACGAGATCTACGACTCCAACCGGAGGGTTAACATTATGGAACGTAATTATTTAGATCCTTATATTAGAAAAGAAAAGAGCAAATCACTGGACAAAATCTCATTTCGTTCAGTTATAAAAATAAGCATGACATATCCACAAAACCCCCATATTCGCGACATTTGTTCAAAAATAAAAGACTATGCTCGAAAGACTCCCTTTCTGGTGCCATATCATCAACGTGTCTTTGACAACATATCGGTTCCAATATATGGTCTACATCTTTACGACAGTGTTATGATCTATGTTCGAGCCATTACAGAAGTTTTAAAGTTGGGCGGTGATATTTACGATGGAAATTTGGTAATGAGTCACATTTTCAATAGGTCATATCATTCGATTCAAGGATTTGATGTCTACATAGATTCTAATGGTGATGCTGAGGGGAATTACACAGTCATAACCCTGCAAAACGATGTGGCCAGTGGAACGTCCTTGGGCTCTCTAGCAAAAATGTCCATGCAGCCGGTTGGGTTCTTTGCCTACGACAAAAACTCCCTAATACCGGAATTCCGCTACATAAAGAATGATAGGCCTATCCAATGGCTGAATGGTCGCCCTCCGCTTGCAGAACCCCTTTGTGGTTTTCATGGCGAACTGTGTCCTCGAAAGAAACTAGACTGGCGATATCTGGTATCAGGCCCATTATGTGCACTCGTCGTTGTGGTGGCCATTGCCCTGTTTATCAAGCATTACCGGTACGAACAGACTCTAGCAGGTCTATTGTGGAAGGTGGACATGAAGGAAGTAACCGTCATTAATCTCGGCGAATACAACAACCCCACTAACAAAAACATTTTTCAAATCTGCCGTCAAAGCATTTTAGTGGTTGCTGAGCCCAACAAGAGGTCCTTTACAAATATAGCTCTTTTCCGGGGAAATATTGTGGCCATGAAAAAGATTTATAAGAAGAGCGTGGATGTTACACGATCCATACGAAAGGAACTGAAACTAATGCGAGAGGTAAGGCATGAGAACATTATCAACTTCATTGGGGCCTCCACCGATCACGGGTCCGTGATCATCTTCACCACATATTGTGCACGGGGCAGTCTAGAGGACGTGTTGGCCAACGAAGACTTGCATCTGGACCACATGTTCGTCTCCTCACTTGTCTCCGACATCCTGAAGGGCATGATCTTCCTGCACGACTCGGAGATAATATCCCATGGCAACCTGCGATCCAGCAACTGCCTCATCGACTCTCGCTGGGTCTGCCAAATATCTGACTTTGGGCTGCATGAACTAAAGGCGGGGCAGGAAGAACCCAACAAGAGTGAATTGGAACTGAAACGTGCCCTCTGCATGGCGCCGGAGCTTTTGAGGGATGCCTACCGACCTGCACGCGGTTCTCAAAAAGGGGATGTCTATTCCTTCGGGATTCTCCTCTACGAGATGATTGGCCGCAAAGGCCCTTGGGGTGATACGGCCTACTCAAAAGAGGAAATAATTCAGTTTGTCAAGTGCCCGGAGCTACTGCAGCACGGAGTATTTCGTCCAGCTTTGACACACACCCATTTAGATATACCGGACTACATTCGTAAATGTCTGTGCCAATGCTGGGACGAAGATCCGGAGGTCAGGCCAGATATCAGACTGGTTCGCATGCATCTAAAGGAGCTGCAGGCTGGCTTAAAACCGAATATATTTGACAATATGATATCGATAATGGAAAAGTATGCCTACAATCTGGAGGGTCTGGTTCAGGAACGCACTAACTTACTATACGAAGAGAAGAAGAAAACCGACATGCTCCTTTACCAGATGCTGCCCAGACCTGTAGCCGAGCTTCTAAAACGCGGGGATCCTGTAGAGGCGGAGTGCTTCGACTGCGTCACTATATTATTCAGCGATATTGTGGGATTCACCGAACTGTGTACCACGAGCACACCTTTTGAGGTCGTAGAAATGCTTAACGACTGGTACACCTGCTGCGACTCGATTATTTCCAACTATGATGTCTATAAGGTTGAGACAATTGGAGATGCTTATATGGTTGTATCCGGATTGCCCCTGAAAAATGGAAGTCGCCATGCAGGAGAGATAGCATCGTTGGCTCTTCACCTCTTAGAAACGGTGGGAAATCTCAAAATCCGACATAAGCCCACCGAGACTGTTCAGCTCCGTATTGGAATTCACTCGGGTCCTTGTGCTGCAGGCGTTGTAGGACAGAAGATGCCCCGATATTGCCTATTCGGCGACACCGTGAACACAGCATCTAGGATGGAGAGTACCGGGGATTCCATGAAGATCCACATTTCCGAGGCAACCTACCAGCTACTGCAATTAATTGGTAGCTACTCCTGCATTGAAAGGGGTCTGACTAGCATTAAGGGCAAGGGCGACATGCGAACATATTGGCTAACCAATCGCCAGCAATCCGAGCTAACGCCGGATCTTATAAGCACCGTGGATACTTTGGATACCTATTGCTCCGTGGGAAGAGAATGTATGGACCAGTCGGTCCACCAATATTGCAGCCCAGCGCCCAATAACTACAGATTGGGATCCTGCAACTGTGACACAAAGTGTTTGTACAGCCGTCGATCAGACGACAATGTGACTAATTCTCGTGGCACCTCCGAATTTCCGAAGATTAGTGAGCCGACGCAGGTTAACTGCAACCAATTATGTGTTTGTCGCTTGAACAGCAGCCAAGTGTTCAGTAATCGAAGTCCTCGATCTGCCCCCAGCATCACATTTAGACTATAA
>ReannCDS00122
ATGTCACAGTATAAGTACCTGTCGGGATTCGGGTCCCACTTCTCCTCTGAGGACGAGCGATATCCCAACTCTTTGCCTGTTGGTCAGAACTCACCTCAAGTGTGCCCCTACAAACTCTACGCGGAGCAGCTCTCGGGAAGTGCCTTCACAGCACCAAGAAATGAAAATGTGCGCACCTGGCTCTATAGAAAACTACCCTCAGCTGTGCACCTGCCATTCCAGCCTTTTAAGGGTGCCCCGTATTTAAAGCAGAACTGGGATGAGCAGCCACCAAATCCAAATCAGCTTCGCTGGAAACCCTTTGATCTGCCACCAAAAGATGGAAAAACTGTAGACTTTGTGGAAGGTTTGCACACGGTTTGTGGTGCTGGCGATCCCAGATCTCGTCATGGTCTTGCAGTGCATATATACTCCTGCAATATATCTATGGATAACTCGGCTTTCTACAACAGCGATGGGGATTTCTTGATTGTTCCCCAGCATGGAGCTTTAAATATTAAAACGGAGTTCGGGAGAATGGCGGTGGCTCCCAATGAGATCTGCGTAATACCGCAAGGTATACGATTTGCTGTTAATGTGGATTCTCCTTCGAGAGGTTATATCCTGGAAGTCTATGATGGTCATTTTGTGTTACCAGATTTGGGACCCATCGGTGCCAATGGTCTGGCAAATCCTAGGGACTTTGAAACACCTGTCGCCTGGTTCGATGATCGAGATGTAAATGACTTTCAGGTGATATCGAAATTCCAGGGAAGTCTTTTTGTGGCCAAGCAAAATCATAGCGTTTTCGATGTGGTGGCCTGGCATGGTAACTATGTACCCTTTAAGTACGATCTTTCCAAGTTTATGGTGATCAACTCGGTCAGTTTCGATCACTGTGATCCCAGCATTTTTACTGTGCTTACTTGCCCGAGTTTAAGAGCTGGAACAGCTATTGCCGACTTTGTGATTTTCCCACCCCGCTGGTCAGTGCAGGAGCACACCTTCCGGCCACCCTATTACCACAGAAACTGCATGAGCGAGTTCATGGGCCTTATCTTAGGAAAGTACGAGGCCAAGGAGGACGGCTTTGCCGCTGGAGGGGCGACACTCCATTCGATTATGACCCCACATGGTCCTGATGTCAAGTGCTTTGATGGTGCCTCGAATGCTAAGTTGGTGCCAGAACGAGTGGCTGAGGGAACTCAGGCCTTCATGTTCGAATCATCCTTGAGCTTGGCTGTGACGAAATGGGGCGAGGAAACCTGTCAAAAACTGGATGCAGCGTACTATGAATGCTGGCAGGCTCTGAGAAACAATTTCCAAATTAATAAGAATTAA
>ReannCDS00123
ATGGCACTTTGGGTGGATAAATACCGTCCCCGGGAGCTGTCCAAGTTGGATTTCCACAAAGAACAAGCGGAGAACCTACGCAATCTATGCAAGCAGAGCGACTTTCCGCATCTCATGTTCTACGGACCGTCTGGTGCCGGAAAGAAGACTCGCATCATGTGTCTGCTGAGGGAGATGTACGGCTCCGGCGTGGAACGCCTGAGGAGCGAGACCATGACGTTCACCACGCCCTCCAACCGCAAGATCGAGGTGATGACGGTCAGCAGCAACTACCACCTGGAGGTCAATCCCTCCGATGCCGGGATGTACGACCGGACGGTGGTGATCGATCTAATTAAGCAAGTTGCCCAGACGCACCAGATAGAAATCAGCGGCCAGCGGGAATTCAAGGTGATCGTCATCTCCGAGGGCGACGAGCTTACAAAGGATGCCCAGCACGCCCTGCGCCGCACCATGGAGAAGTACGTGGCCACGTGCCGGATCATCATTTCGGTGAACTCCACGTCCCGCATCATTCCCGCCATTCGGTCGCGTTGCTTGGGCATCCGGGTGGCCGCACCCAACGAAACGGAGATCGTTTCCATCTTGCAGAGCACCTGCAAACGGGAAGGCCTCACCCTGCCCGTGGAACTGGCCAAACGGGTGGTGGACAAGTCTGAGCGTAATCTCAGACGCGCTCTACTTATGCTGGAGGCCGCGAAGGTTGCCAAAGCGCCGTTCACCGCTAACCAGGAGATTCCTGACCTGGACTGGCAGGTGTTCTTACGTGAGACAGCCGCCCAGATTATTAGCGAGCAAACGCCGGGCAAGCTGGAGAAGATCCGCGAACGCCTGTACGAACTGCTCATCCAGGGCGTTCCACCCAATCTCATATTCCGCGGCCTGGTCGAACAGCTGGTGAACAACTGTGATATGTCCATCAAGGCAAAGACGCTTGAATTCGCCACCGAGTACGAGCACCGGATGCAGGCAGGTGCCAAGCACATTTTTCATCTCGAGGCGTTTGTCGCTCAGTTCATGAACATCTATAAAAAGTTCCTATCTGAGCTGGTCATGACGGACGATTTCTAA
>ReannCDS00124
ATGAGTGGCCAGGAGGAAGAGACCATAGTCTGTTTGCCTGGAGAGCGGCTTTGCAGGACCGAGGACAACATAGTCTTGGGAATAGGCACCTATGAACAGAACGGCTACATCTATGCCTCAAAGTCGGGAATCGTGAGCATCGAAGAGTCCGGGGAAAACTGCCAGGTGGTCAGTGTGCATAAACCAGGCTTTCACCTGACTATTCCTGCCACCGGAGACGTGGTCACAGCTAGAGTTCTCGTCACAACACCCAAATTCGTCAAGTGCGCCATTTTCTGTGTGCGGAATGTGCTGCTGGAGAGCAGCTACCGCGGACTTCTGCGCAAGGAGGATGTGCGGGAGACGGAGAAGGATCGCGTCGACATCTACAAGTCCTTTAAGCCGGGCGATGTCATTCTGGCCAGAGTCATCAACCAACTGGATCAGTCCTTCCTCCTGTCCACCGCTGAGAACGAACTTGGTGTGGTCATCGCCTATGCCAGCGATTCCCGGAAGACCCGGGTGCCCATGGTTCCGGTCGGTTGGAGCGAGATGCAGTGCCCCCAGACCACGATTAAGGAGCCACGCAAGGTGGCTAAGGTCCTACCAGAGAGTTCAATAAACGCTGTGAAATAA
>ReannCDS00125
ATGACCGAGGCAGCAGGAGCAGCCAACCCAAGAGGCGCCGCCGGAGACCCAGGCACGTACGGCGAGGAAATGCGTCCATTGGCCGGCGGAGCAAAGGAGCCGTCCAAGCTGGACGACCTGGTACAGTATGTGAGCCTCCATGTGCGCATCCCCACGCTGTTGACCGGAGTGGTGCTGCCCTTCGTGCCGCTCTACCTAGCCGCCTTCTACCTGTGGATCCACGTGATTGGCGGCGAGGAAACTGAAACGCCCAAAGTCGAGCTGGCATCCGTCGAAAACCAGACAACCACGGATAATTCCACCACTTGGAATGATGTGGGCTTCATCGCCGTGCTGGCCATCGCCTTTCTGCACATCCTCACGCTGCTGTTTTGCTACTGGAGCGTCCATGTACTGGCCTTCCTCACCTGCCGCCGGGTGAAGCTGCCCGGCGCCAATGTGCTGGCCAAAGTGGTGCCCACCGCCAACAACGGCAACTCCAAGATCGTGCCCGTACAGTCGTCCAAGCTGGAAGACGGCTCCACCCAGTATTTCTTGGTTTTCCAAAAGACGAAGTACGTTTGGAATGAGGATCGGAAGACGTTCCGCGCCGTCGAATTCCCGGTAAATGGACTGCTGAGCAGCTACTCCTCATCCAGAGGTTTGGAAACGGAGGAGGCCATAAAGCGGGCCACGCAGACCTACGGCAACAACGAAATGGAAATGGTGGTTCCGGAATTTCATGAACTATTCATAGAACGCGCCACGGCCCCGTTCTTCGTGTTCCAGGTGTTCTCCGTGGGACTGTGGTGCATGGACGACTACTGGTACTATTCCCTGTTCACCCTATTCATGCTGGTCGCCTTCGAGTGCACCATTGTCAAGCAGCAGCTGCGGAATATGTCCGAGATCCGGAAGATGGGCAATAAGCCGTACCTGATATACGCCTTCCGGCAGAACAAGTGGCGTCACTTGGGTTCCGATGAGCTGCTGCCCGGTGATTTGGTGTCGGTAACGCGCTCCCAGAATGATAACATCGTGCCCTGTGATCTGGTCATCCTTCGAGGTTCCTGCATCGTAGACGAATCCATGCTTACTGGCGAATCGGTTCCTCTGATGAAGGAGTCATTGGAATCACTGGACAACTTGAACGTAGAAATGGACGCTGAGGGAGATGGCAAGCTCTTTGTTTTGTTTGGTGGCACTAAAGTAGTCCAGCACACTGCTCCCTCAAAAGAATCGCTTCGTGCTCCTGATGGCGGCTGCATTGGCTATGTGATTCGCACGGGTTTCAACACGTCGCAGGGCAAGCTTCTGCGAACTATCTTGTTTGGCGCAAATCGAGCTACCGAAAACAACGTCGAGACATTTGCTTTTATCGCCTTCCTGATGGTCTTTGCTGTGGCCGCCGCATCTTATGTATGGGTAAAGGGCAGTGAGGATCCGGAGCGTAATCGATATAAGCTTTTCCTGGAATGTACGCTTATCTTGACGTCCATCATCCCGCCGGATCTACCCATTGAGTTAACCTTGGCCGTAAACACTTCTCTGATCCAGCTAACCAAGTTGTTTGTGTTCTGCACAGAACCATTCAGGATTCCCTTCGCCGGAAAAGTACAAATCTGCTGCTTCGACAAGACGGGAACTCTGACCACTGATAACCTTATGGTAGAGGGTATTGCCGGACTAGCTCCCAATGGAGCTTGTGTGCCCATCGAAGAGGCGGAAGGAAGCACTGTTCAGGTGCTCGCCTGCTGTCATTCACTGGCCCTGCTGGATGATGGATTAGTAGGAGATCCACTGGAGAAAGCAACACTATCGGCAGTGGATTGGGCGCTAACCAAGATGGACAGCGTCATCCCGAAGCGTCCGCAGTTCAAGCCGCTGAAAATCATCCAACGCTACCACTTTTCATCGGCGCTAAAGCGTATGTCCGTGCTAGCTGGCTATCTTATGCCCTACTCCAATGAAGTGCAACACATAGGAGCGGTAAAGGGAGCTCCTGAGGTTATTCAAAAGATGCTGAGCAAAGTGCCCTCGGACTACGAGAAGGTTTATTTGGAGTACGCTCGTCGCGGAGCCCGCGTCCTGGCTCTGGGCGTTAAGGAGCTCGGATCACTGGGATCTCAAAAAATTCGGGAAATGAAACGCGAGGAAGTCGAGTGCGACCTGACCTTCGCTGGATTCGTCATTATTTCCTGTCCCATGAAGCCCGATTCGAAATCGGTGATCAAGGAGCTCATTCAATCCTCTCACAAGGTGGTGATGATCACTGGGGATAGTCCGCTCACCGCCTGCCATGTGGCCCGAGAACTCCGCTTCACCCGCAAGAAGCTGCTCATCCTGACCCCACCTGACCAGGAAAATAGAGACACCTTTAGTTGGGTATCCATTGACGGGGATCAAACATACGAACTGGATGTTGCGAGGGGTAGCAAGGGCATCTCCCTTTTACTGAGCTCGCACGACCTCTGTATCACCGGCGAGGGACTGCGGCATCTGCAGCAGAATGAACAGCAATACATGCGCCATCTGTTGCCACAGATAACAGTCTGTGCCCGCTTCGCACCCAAGCAAAAGGAGTTTGTGATCACACAGCTTAAGCAGCTGGGCTACTGCACTTTAATGTGTGGTGATGGGACCAACGATGTGGGAGCCCTGAAGCACGCCAACGTGGGCGTCTCCTTGCTGACCAGTGCTCCAGTGAAGCGTAAGCGCACCGAGGAGGAGCAGCAGCAGGCGACGGCGGCGGCCAATGCGGCTGCTGCGGCAGCTCAGGCAGCAGCCAATGCCAACCAACAGTTGACGCCAAGAGAGCGCGCACTGCGCCGGCGACAGGAACATATCAATCAGACACAAGCTCGCCTGCAGAATGCGCTGCGGGACATGGAAGAGCAAACTATGGTCAAGTTGGGTGACGCCTCTATTGCGGCGCCATTCACCAGCAAGTCGTCCTCGATCATGTGCGTTAACCACATCATTAAGCAGGGTCGCTGTACGCTGGTAACCACACTCCAGATGTTCAAGATCCTCGCCCTCAACGCTCTTATTCAGGCATACTGCCAGTCCGTACTCTACATCGATGGGATCAAGTTTAGCGATACCCAAGCTACCATGCAGGGCATCTTTATTGCAGCCTGCTTTCTCTTTATAACACGAGCTAAGCCACTGAAAACTCTGTCCAAGGTGGCTCCACTGCCAAACATCTTCAATTTTTACACGATTTCGACTATTCTCAGCCAGTTTGCTGTGCATTTTGGAACTCTCTACTACCTTACCAGCCAGGCCAATATTTTGGCACCACCCAGAGTGGGCAAAGTGAAGTTGTACATTGACATGGATGCTGAGGAGAAGACTAAATACGACCCAAACATTGTAAGCAGCACGGTCTATATAATTTGTTTATCCTTGCAAGTGGCCACCATTGCAGTCAATTATAAGGGCCATCCATTTATGGAGAGCTTACGCTCCAATCGCATGCTGATGTATGCCATCGGAGCATCAGCGACACTGGTGATTCTTCTGTCCACGGGCCTGGCGCCCGAACTGACGGAATTCTTTGAGATAATCAATTTCCCAACGGAGTTCCGCACAACGTTGCTCGGTGTCCTGGTCCTTGATATTGTAGGGGCCTTCCTTTTGGACCGCATTTGCTCATTCCTCTTCGGGGAAACGCGTCGCAAATCCAAAGTGCTGAACTGTTAG
>ReannCDS00126
ATGTTCTCCAGAAAGAAGCCAGAGCCAGCCAAGCGAAGGCAGCACGATTTATCCCAGTTTGGGCTTACGGAAATCCCAGATGACTTTGATCCCAGTGCTGGATACGGCGACGACGATGGTGGCGACAGCGACCTGGAGGCGGAGCTGGCTGCCATAGCCGGCGGAGGTGGAGCCAGACCGAAACCCAAGCCCAAGGCGAAGTTGCTCCCCGCCAGTGACTTGGACAAAATGATTGCCGACAGCTTGCGTGATGTCAGCGACGATGATGATGATGATAATCTGGAAAACGACTCAGATTTGCTGGGCGAGCTAAGCGGAATTGGTGGCGTAGAGGAGCCGGAGGAAGAAGAGCCTGTAGCCCAACCACCAGCTGCCAGTGAGGAGCCCGTCCAAACCTTCCTGCCCACTACCACTGTGGACACATTGGGCATCATCAAGCAGCGCCTAGAAATATATAAGCAGGCCGAGGCCAATGCCAAGGCTGCAGGAGATGCCGGCAAAGCCAGGCGTTTTGCAAGAGGTCTTAAGACCCTGCAGGACCTGCATAAGCAGGCAGCGGCCGGCAAGTCTATTAACGTGGATGAAATACCCCCGGAAGTCAGTGTAAAGCCAGCTGGCGGTCAGGCTACTCCAGTGGCTGCAGAGGAATCACCAGCCCCTTCGACTCCTGCTTCCCCTCCTCCTGTACCGAGTCGTGCAGCTCCAGCTCCGCCGACCCCCACCTCGCCAGTGGCACCCACCACATCTGTGGCTCCAACCACGCCTCCAAATCCCCTCGTGGCACAAATGCGCAGCCGTCAGAACGAGTACAAGGCTGCTGCACTGCAATCTAAGCGCAGCGGTGACACAGCTACTGCCCTTCAGTTCCTTAAGGTGGTGAAACAGTTCGATGTCGTGGTGAAGATGTGTGAGGACGGCCAGGAAGTCGACCTCAGCGATATGCCGCCACCGCCAGCTGAGTTCCTAGAATTCCTCAAAAAAATGCAAGAGGGAGCCGCTCCAGAAGTTGTCGCTGAACCTACTCCTGCGCCAGCTCCTGCACCTGTTGCTCCTGCTCCTGCTCCAGCTGATGCCACAAACATGGTGGAGGCACTGCAGCAACGTTTGGAGAAATACCAATCCGTGGAGGCGGCAGCCAAAGCTGAAAACAATACCGGAAAGGCAAGACGCTTTGGAAGGATTGTGAAGCAATACGAAGATGCTATTAAGTTGTACAAGGCGGGCAAACCTGTGCCTTACGATGAACTGCCAGTGCCACCCGGCTTCGGACCCCTACCCACTGGGGATACTGCTCCTGCAGCGCCAGCACCATCACTTCCCACATCACCTACATCGCCCCCCGCAACGGCCAGTACTTCCGCCGGGGGAACTCCCTCTAGTTCCAGTGCGACCACGCCAACAGCTCCTCGAAAAGCGCCCTCCCCTCCACAAGCCAAGGAACTGACCACACGCACGTCGGGCAATCAGCAAAAGAACAATCTCGCCGAGCAGCAAATGAAACTACTCCTCGAGCGTCAAAAAGAGTTTAAGCTTGCTGCCATAGAGGCCAAAAAAGCGGGAGAGATCGACCAGGCGAAGGAGTACCTCAAGATATACAAGGGATTCGATTCGCTTCTTAATGCAGCCAGCAGTGGGTTGCCAGTGGATCTCAGCACACTTCCGGTACCACCCTCCCAAAGGGACAATCTGGAAGCATCTTTTGCCATTGTGTCCGCCGAAGAATGCGATCCGAACGATGACATCTGCGAGATCGGTGTTCGCATGGAGGAACAGCTCGCAAAGCAGCTGATGATGTGCAAAAACACCCGAGATCATCACAAGGCTATGGGGGATGTAGCAGGCATGAATCGTTTCGAAAATTTGGCTCTTACTGTTCAGAAAGATTTGGATTTGGTGCGATATTCCAAGCGAAAGAACGAGGCACTGCCAAAGTTTCACTATGAGAAGCGAAGCTTCAATATTGTGCATTGCAATACAGACCTAACGGACTGTGAGCTGGAAATTGTTGTGGTCCGGGGAATTAACTATAATGTGTCCAATCCCAAGGATGTAGACACCTATGTTCGCGTAGAATTTCCCCTGTTGAATGATGAAACTTTTAAGACTAAAACCAATGTTATTAGAGACACCAGCAGTCCAGACTACGATGAACGCTTTAAGGTTGAAATCCAGCGAACCAATCGTCAGTTCCAGAGAATCTTTAAGCGCCATGGCGTAAAGTTTGAAATATATTCCAGGGGCTGCAGTATAGATTGTTGTGGACTAAGTCGTAAACTGCCCCTGTGTTGTTTCAGAGGGTTCCTGCGATCGGACACGTTGATTGGAACCGTAAATGTCAAGCTGCAGCCGCTGGAGACCAAGTGTGACATACACGATACCTACGATCTTATGGATGGCCGCAAGCAAGTGGGAGGCAAACTGGAGGTCAAAGTACGCGTTCGCAACCCCATTCTTACCAAGCAAATGGAGCACATCAACGAAAAGTGGCTGGTCCTGGACGCCTAG
>ReannCDS00127
ATGTTAATCGCGCTCTTCGCGCTTGCACACTTGCCAATCTTTCGTAAGACGCCGCCCCCAGCCTACTCCCCCCCGCCGCCGTCTGTACCCCGGTCGCCAAGGTGTGGCAGAGCGAGATCCGCGTACCATCCATCGCCAGCAGACGTTCGCATCCGCATCCGTGCTCCGGCCATCGACGCAGCATCCGGAATGAGCAACAGCGCCGACCAGGACAAGCCCATAGCCGCCAACGGCAATGCGGCGGAGCCACAGGATGTGGAAATCATCCACTTCCAGCCGCAGGAGAAGCAGTGCTGCCGCGTCATCAAGACCAACAAGACCAAGGTCCTCACCTCTGGCGGCGTCCACACACGCGGCTCCTCCAAGGTCAAGCTAAAGAACATCGTCGACTACAAGTGGGAGCGCAAGTACTACTACCCGGGACACCTGGTGGCCGTCCACCGCGATGGCAAGCACTTGGCCTACGCCATTAATGTCAACAACAAAGCCACTGGCATGGAGGGCATGGTGCGCGTCTGCAACATCGCCAGCAGCATGCGAGCTCTGATCAAGGGGATGAGCGGCGAGGTCTTAGACTTGCAGTTTGCCCACACCGACCGCGAGCGCATTCTAGCTGTAATCGACGTCAGCTCACTGTTTGTCTACAAAGTCGATCAAATCGAAGGCAATCTGTTGTGCAATCTTGTGCTGAAGGTGGAGGACCCAATTCCCAAGTATGTGCCGGAGTACGACATGGTCTCCTGGTGTCCATATGTCTGCAGCAGCAACTCCAATGTTCCCATCAACGACGACGACGATGAGAACCAGCTGCTCATTTGGTCGCGAAGCTCGCAGTTCCAGTGCTTCCAAGTCAAGATGATTGTCTCTGAGCATGGGCGCGGCAAGATTCAACCGGCTGCCCTAGAAACTGGTTATCTGAAGATTGAGGAGGACTCGCTAATCACCTGCGCCGCTCTGTCGCCGGATGGCACAACTGTGGCCGCAGCCTGCGCCGATGGCTTGGTCCGCTTTTACCAAATCTACTTGTTCGATGTGCGCAATCATCGTTGCCTGCATGAGTGGAAGCCACATGATGGCAAAAAGGTCTGCTCACTCTTCTTCCTCGACAATATCAACAAGCCTGTTGAAGACTCCTACTGGCAGCACGTGATCACTACGAGCGATGCCAATACCGAAATCAAGTTGTGGAACTGCTCGTTGTGGGAATGTCTGCAGACTATCAACGTAGTGGCAAGCAGCCCGTCGTTAGGACAACCCGCTAACTTCATCGCGGGAATAGATCGCAGTGCTAACTATTTGGTGCTGTCCTGCTTGGATTCTTTGGCTGTCTACGTTATGCAAATTGGCAACATCAGCAGCGAAGAATCCGAAGATAAAGGCAGTGATAGCGAAGAAGACGGAAGCGAGTCCTCCAAACGGATTCAGAACGTTGCTGAATTCAAGCTTAGCTCCGGCATTCTTTCCTTCTCTATTGTGAACGCTAGCATGCGTCGAGTTAAAAGCTCCATCGAGAGCTACTATCCTATTGAGGAGCCTGATGACTTCGACGACGATACCAATTCCACCAGTGCGCTTGTGCTGCACATGTTTGTGGTGCAGGCAAAGAGCCTTCAGGAATGTCAAATCATTTACCAGCCGTGCGTTGCCGAAAAACAGGAGCGCCGCAGCCTGAGCAGCAAGCGATCCGAGACCCCGGAGGACCATCTGCTAATCAAACAAGAGCCCGAATCTCCCAACACCGGATCTGCGGGTACTGTTCAGCTAGATGCTTTGTTTGCTAAATCCGCAAAGAGATCTTCAACGGGCAGCTCATCGGCCATAGTGGCTGTGGCGGCTGCAGCGGCTGCTGCTCCTTCCGCCATCATGCAGGAAGCGACCAAGGAGGTCGCCAAGTCCGAGTCCCCGCAACTAAGCAACGCCTATCCGCAGCAGGTTAATCTCATGACCCCAGATGCATTCAGTGCAAGCGGAACCTCTACGGCAACAGCTGTAGTGGTAGCCACCAGCACCACGACTTCCACAGGAGCGGATAGCTCTGCAGCTGACGGCGGAAAGGATAGGTCCATTGATTCGGCTGTTTTGCAAACCCTTCGCATGCTGGCCACGGTTACGTCCAAAAGTGCCGAAACCCCCAATGCGGATGTTCTTATTAATCTCATGAACAACACGCTTATCGAGGACCGTGAGCAACAAAAACTCAAGGAAAAGCTCGACGCGCGCAAGAAGTTCATTGCCATCGATCGAAATCCGGAGCGTAATGTGGCTGAGAACTTGGCCAGTGGCGGTTCAAGTCCGAGTCGCGAGGTGCAGGAGATCATGGCCACTCAGGAAGATGCCGATGCCTATGAAGCGGAGCTTGAGAATCTGGACGACGATGATGACGATGAGGAAGAAGAGCTGGCAAATTCGTCACCACTGTTGGAAGCAGTGGATGGAACCTGGCCCATCGTAAAGCTGCAATCCCTCACCAACTCGGCTGAGCTGCAGAATGCTGCCCAGATCATGTCGCAGGCAGTACAGAACACCAACAATGGTAATGTTCCACCCACGCTTGGTGGCGGAAACAACAATAACACTAGTGTGGGCAGCAACAGCAACAACAATACGGCCACAACGCTGAATACGAGCAATAGCAGCAGCAACGATAATGCGGGCGGAGCAGGCAATGGCTCGGGAGGAAATGGAGAGCTGAATGCCAAGATGGAACTACTCCTAGATCTGGTTAAAGCTCAATCCAAGCAACTGAATAAGTTGGAGAACGAAGTCATTAAACTACAAAAACAACAAGAAGTGGTGGTGGCCCAGCACAGCAAGCAAGATGCCTCCTTAGAGCCTAAGAATGTTAGTCAGCTGGCTTATAAAATCGAGATGCAGCTGTCCAAACTAATGGAGCAGTACCTTAAGCGCTACGAAAACGAACATAAAAAGAAATTGACCGAATTCCTGGCGGCGCGTGAGAGTCAAAACCGCGAACTGCGCGACTCCGTGCTTCAGGTACTGAACCAGTACGTCATGAGCCACTTCACGGACATCATTGGTAACGTTTTGAACATGGAACTTCAGCGACAACTACTCCCGCGGGTGAATGCCAAGATGGATCAGCTCCAAGCCCAAATGCAAGTTGAGATTGTGCAGAAATTGAGCGGTTTTGACAAGGCGGTAAAAGAGAACATTGCCCAGGTGTGCAAGAGCAAGCAATTTCTGGACACGTTTGGCAAGTCCGTGTTGATGGGTGTCCAAGCCAGCCTACAAACTGCATTTATCGAATCCATGAGCAGCACCTTGATTCCAGCTTATGAGAAGTCCTCGCAGAACATGTTTAAGCAACTGCATGACGCCTTCAGCGTGGGAATAAAAGACTTCATGGTCCAGTTCAATACCTACCTGCAGCACATGCCCCAGCCCCAAGCTGTGGGTGCCAACTCCGAGGAACTGAACAACAAGTTAACCATGCTAAAGCAACTGGTAGAGAGCAGCCTGCATAAGCATCGCACTGAGCTCACGGACGCCATGCTCGAGACGCAAAGAGAGGTGAAGAGCTTGGAGATTCTGCTGGCGCGCCAGGTCCAGGAAACGATCCGAGCAGAGTTGCGCAAGCACATGGAGACCCAGAGCATGGCCATGCGTTCGCAGGCAGCTACACCGGCACCACCATACGACCTCAGGGACAGCATCAAGCAGCTTTTGCTCGCTGGACAAATCAACAAGGCCTTCCATCAGGCTCTGCTCGCCAACGACTTGAGCCTAGTGGAGTTTACACTCCGCCACACGGACAGCAATCAGGCCTTCGCTCCGGAGGGATGCAGGCTGGAACAGAAGGTTTTGCTGTCGCTCATTCAACAGATATCCGCTGACATGACCAATCACAATGAGCTTAAGCAGAGATACCTTAACGAGGCGTTGTTGGCCATCAACATGGCTGATCCCATTACCCGTGAGCACGCTCCCAAAGTGCTCTCGGAGCTGTATCGCAATTGCCAGCAGTTCATTAAGAACAGCCCCAAGAACTCGCAGTTCAGCAACGTCCGTCTGCTGATGAAGGCAATCATAACGTACCGCGACCAGTTGAAATGA
>ReannCDS00128
ATGCGTACCTACTACACGGCGAAGGATATGCGAAAATACGGCGATTTGAGCTATGAAAGCAAATACCTGCTGGATCCAAAGTTTATGACCAAGCGGGATCTGCAGCAATACTACCGCTACTACAACATGAACAAGAACCGCGGCCAGTTCAAGAAGATAGTGATTGTGATCTTCTGCCTCTGCGTGTTTTCCTACCTGTGCGTGGACTATAATCTCAGGACGAAGCTGCTCCGTTTCCGCGATGGCTTCGATTTCATGGCCCGCATCGAGGACCATTACGGCGTGAATGTGACCACGGCCTACTTCGTGGACACCCCGGGCTGTCGGATGCCGCACTTCGAGGTCACCGATGACACCATTGCCCAGTTCATGTTCAAGCCGCGTCCCTACAGTTGCAACAGGGCTCTGGTCCGGACCAGTGACACGGTGCCCGGCGAGCTGCACCTCAATCTGGATGCCAGTGAGCTGCTCACCTACTACAACATCAGCGACCTGTCCTCCGTGAGTTGCAACTTCACGGAGGTGAAGCGGAACACCGATTCCAGCAACACCCATAGTCCGCCTGTGGGTTTTAAGCTGAAGAAGGTGGTGAAACTTCCGCCTGGCCTGGAATTCATTTGCATGTGGTGCTATGATTCCGCGGACAAACTTCTCTACAAGGACTGTCACTTTCTGGCGGTGGAAAAGCCACGGGTAAGACCGCCACTTAAAAGTGGATCCGATAGGGTCAGCTTCAATAAGAGCAAGGATGAGCAGGAACGTCTCTCCGTGATGATCCTCGGCATGGACAGCCTGTCGCATCTGAATTTCCTTCGGCAAATGCGACAGACAGCGAACTACATCCGGAAGCACCTGTCCCACGTGGAGCTGTGGGGCTACAACAAGGTGGGTGACAACACCTTCCCCAACCTTGTGCCCCTGCTGAGCGGCTTGGATGACCAGGAACTCAATCTGGCCTGCACACCGAAAACATTGAGGTCCTTCGACAGATGCTCCTTCATTTGGAAACGCTACCAGCAGCAGGGCTTTCGCTCTGTTTTCGCCGAGGACGTGGCCTTGCTCTCGGCTTTCAATTACAACAACAACGGATTCAGGAAGCAGCCCACTGACTACTATCTGCGGCCCATGATCATGGAGATGGAGAAGACGCTGGCCTTCAAGAAGGACCTAAACATGCACTTGTGCATGGGCAGCCGGAGGACTGCGGATGTGCTGCTGGAGTACATGAGTAAACTGGTGCCCCGGATGAGCAGAGATCTCTTCTTCTCCTTCTTCTGGACGGTCGCCCTCACACACGACTACTTCAACTTTCCCTCACTCCTGGATCAGGCCATCCTGGCCCAGTTGACGCAGCTACAAGATTCCGGAGTGCTTAATCGGACGGTGGTAATGCTCCTGTCCGATCACGGTCTACGATGGGGTTCCTTTCGACGAACCTACCAGGGAATGATGGAGGAGCGCCAGCCCCTGATGATGGTGTTATACCCACCCTGGATGAACGAGCGGTATCCGGAGGCCATAGCCAATCTTAGGCTGAATGCCCGCCGGCTGACCACTCCTTTTGATGTCCATGCGACGATGTTGCAGCTGCTGAAGCTGGGGAATCTGGAGGCGGATCAGTTGCTGCGCAGATCAGCGGAGCTGGATGAGCCGGACAGCACGCTGCCCAGGGGCATCAGTTTGTTCCTGCCCATCCCGGCGGCGAGGACCTGCGAGCAGGCGGGGATTGCCGCCCACTGGTGCACGTGCCACCAGCGCCAGGAGCTGCAGACGAACGATCCCAGGGTGCAGCGGGCGGCGCGGTATTTGGTGCGTCTGATCAACAACCGGCTGAAGGACAGCTCGCAGTGCAGGACGCTCTACCTGAACTCCATACTGCAGGCTCTGATTGCGGCGCCCCACTCGAAGATCGTGAAGAACATATCCACGGACTACGCGGTGGACATCACCCTGCGACTGCAGACGAAGCCCGGACTGGGCGTCTTCGAGTCCACGGTGCGGATGACGGGCTACACGACCGTTCTCACGGGCACCATCAGCCGGCTGAATCTGTACGGAAGCCAGAGCTACTGCCTGAACGATCCGGCCCTGAAGATGTTCTGCTATTGCCACAGATAA
>ReannCDS00129
ATGATGAAATTTGTGCAGATATTATTGTGCTACGGCCTGCTCCTGACCCTGCTCTTTGCCCTCAGCGAGGCCCGTCCCTCGGCAGGCGAAACAGGACCGGATTCGGAGGGACTTGATGGTCAGGAGGTCGAGGAGGTGCGAGGAGCCTACGGAGGAGGTTACGAGATGCCAGCCCAGGCCATCTATCCCAACATTCCGATGGACCGGCTGCAGATGCTCTTTGCTCAGTACAGACCCACCAGTTACAGCGCCTATTTGAGGAGTCCCACCTATGGCAATGTGAACGAACTCTATCGGCTGCCGGAGAGCAAACGTCAAGTTAGATACAGGCAGTGCTACTTCAACCCCATCTCCTGCTTTAGGAAGTAA
>ReannCDS00130
ATGTCGAGCTCTAAACTTGCCCTTCTTATCCTGGTCATCGCCTGCTTGGTCCTCATCGCTTGGGCACGACCTAGGTCGAGGTCATCACTGTACAATGAGGTCAATTCCTTGCCGGCGGAGAGGAGGATGAGCAACGAAATCATGGACCAGATATCACCCATGAGGAGGCCGCATAAGAGGGAATTCTTCCCGAAGAGGCGCTCCTTCGACAGCCCAAAGATGTTGATGTCCCGGAGCCCCTTCCTAGAGCGTTTCTACAATCATCCGGCACCCGAGATGGCTCTAGGTGGATGGAACTATTTTGACAATGACGTTCTTCCGCTGTCCACATTCGAGATCCTGGAACCAGAATCTTTATTTTAG
>ReannCDS00131
GGATAAAAATGAAAAGCCAGAGCAGTTGGATAATTCCAGTCAGGAAGATGAGCTCGAAGCCAGTCAGACCCTTTTGGAGCCCAACGCCGAGAGCATCAGCGCATCGCCCTCGATTCTGCGACCCATCAACACTCCCAGGCGAGATGTCTCGAATGCTCCCTCGATTGTCCTTTCGCTGCCAGATACCGAAATGGATAACGTGCCCGAAGAAACCCCGGAGCAGCGGCAACGAAGACGGATGAGGTTCCTCGAGTTGCGGCGGGAACATTACAACTATATGCAACACAGTGAACAGTGCAACATGTCGGAAACGGATGATGAAGATCACTCAACGAGTCAACCCAAGACCCAGGAACAGAACAAGCCCCAATAA
>ReannCDS00132
ATGTGGCGGATGCGGATACGGCTACTCACTGGCTACCTGGTCCTGCTGGCCCTCGGCCATCTGCCGGAGCACGGCGCACTGGGCCAGAAGTACTACATGAACTTTGCCTTCAACAATAATAATCCGGACGCAGAGGGCGGAGCCGGAGCCGGAGCCGGAGGGGCTGCCGCTGGTGGTGGTGCCGCTGGCGGAGGATCCCATGAAGGATCGACCGATGCGGATGGCAGCGGTTCGACGGATGCCCCTGGCGATAAACATGCCTCGGGTGAAGCCCATACCTCTGAACCTCATCACTCTGGCGATGACTCCAGTGGGGATGAGAAACATACAACAACTGATGCATCTGAAAGTCATTCGAAAGAAGATTCCAAGAGCGGGAGCCATGAAGCCGACACCGGAAAGGATGATGACAACGACGATAGCGACAGCAAGGACGCCAAGGATCGGCGCACGAAGGTGGAGGAGAACGAGCGCAACGGTGGGGACAAGCGCAACGATCACAGCCACCACAGTAGCTACGAGATCAGCATCGACGACAGTTTCGGCGGGCGGTACGTGCGATCCATATACGAGAGCAGCGAGAGCCACGGACACTCCGGCAGCAATGCGGGCTCTAACCAGCGGGACAGCAAGGCTCGCGAAAGCAGCCAGGAGAAGTCCCAGGACGCGGCCCAGGACGCCAACGAACGGGCTCCCCTCGCCACTGGCACCGTGGCCGATGCGCCGGAAACTGGAGCTCTAGATGCCAAGCAGGATGACTACGAGGAAATGTAA
>ReannCDS00133
ATGGCGAAGACTTACTTCGATGAATATGAAAACTTGGAGATCCACGAACTCATGTTGAAAGATCGGCCTCGACAAGCCGCCTACTATAATGCGATTCTCGGAAATAAGGATCTGTTCAAAGACAAGATCGTAATGGATGTAGGTGCGGGCACTGGTATTCTGTCCGCCTTTTGTGCAAGGGCGGGAGCCCGTTTGGTCTACGCCGTGGAGGCATCCAATGTGGCCACTAAGGTCGCCCTGGATCTGATCGAAGATAATGGTCTGACGAACGTGGTGAAGGTGATCCAATCCCGGGTCGAGGAGTTTGTGCTGCCCGCCGAGGCGGAGAAGGTGGACATCATAGTGTCCGAGTGGATGGGCTTCTACCTGCTGCACGAGGGCATGTTGGACTCCGTTCTGCTGGCCCGGGACAAGTTCCTCAAGGAGGGCGGTCTCCTGTTCCCCAGCGAGTGCACCATTTTCGTGGCGCCCTGCTCGGTGCCGTCGCTCTTCGACGATTGGCACAATGTGGATGGCATCAAAATGGGCACTTTTGCCAGCAAGTTGCGAGCCCAGAAGTCGGCCAGGCCGGAGATCACCCATCTGAATCCGCAGGACCTTCTCCACGAGGGCGTCGTCTTTCACTGGATGAATCTGCTGGATGTGCAGCCCAGCGAATTGGACAGCATTCAGTTCAAGGAGGTGGTGACGGTCCAGCAGGCGGGAAACCATCAGGGCTTCTGCATTTGGTTCGATGTGCGATTCCCTGGCGAACGTTCAGTTCTGAGTACATCCCCCTTCTCCCCGCCAACGCATTGGAAGCAGTGTGTGGTCGTGCTGCCCGAGGAGTCGTGCGAGAATCTGGAGGAAAGGTCACCAATAGCCTTTCAAATCACCATGAAGCGCACTGCGGCCGACAGGCGCAAGTACAACCTGGAGGTGGATCTGCTGGACCACAACACGGAGGAGCACCCAGTGCCATGCTCCTGCCACATGACCAAATGCATTCTGACGGAAGCACACCTAAAAAATATGGACACCATATGA
>ReannCDS00134
ATGCGTACCATCAACTCCAACCAGTGCGTGAAGATCCCCAAGGATATCAAGGCCTCCGTGAAGGCCCGTGTGGTGACCATTACCGGCACCCGCGGCACCCTGAAGCGCAGCTTCAAGCACTTGGCCCTGGACATGTACATGCCCGACAAGCGCACCCTCAAGGTGGAGAAGTGGTTCGGCACCAAGAAGGAGCTGGCCGCCGTGCGCACCGTCTGCAGTCACATCGAGAACATGATCAAGGGAGTCACGTTCGGCTTCCAGTACAAGATGCGCGCTGTGTACGCCCATTTCCCCATCAACTGCGTCACCTCCGAGAACAACACGGTCATTGAGATCCGTAACTTCTTGGGTGAGAAGTACATCCGTCGTGTCGAAATGGCGGCTGGCGTCACCGTGGTCAACTCCACTGCCCAGAAGGACGAGCTCATCGTGGAGGGAAACGACATCGAGTCGGTCTCCGGATCTGCCGCCCTCATCCAGCAGTCCACCACCGTCAAGAACAAGGATATCCGTAAATTCCTTGACGGTCTGTACGTGTCCGAGAAGACGACCGTTGTGAAGCTAGAGTCTTAG
>ReannCDS00135
ATGCGTAACAACAGCGGCTATAGTATCCCGGCCAGCAACAGTCTGAATCTGAACAACAATGGAGCCCCAGCGCCACGTTACTGCAATGCGGACAATACGTTTTGCTACTACAACTACGATAACTGCAACCTGATCGCTCCCACTTGGGGCAACCGCCAGAATCAGAATCCGAGTCAAAATCAAGTACCCAACCAGAACCACAATCTGCCGTCAAAGAGAATTCCCACCAAGCAAGGAGCCAGATCGAGCTACCATCAATCGGCGGCCAATTCGGCGCCGGATTCCTCAATCTATACCGATGCATTTGGCCAGCATTCGCTAGTCAACCAGCGGATAGCTGGCAACAAGAGCTGCGAGTACGTCTACCAGACTGTTCGGCGATCGGAGGATCAGCATTCCAATAGACAGTACAAGCTGACAAGGCCCTATGCCGCTGACAAGGAGCAACAGCCGATGCTGCTGCAGCCATCCATCGTTTACTTCGATCCGGAGCTAAAGAAACGGAAAGCCCGAGGGGGACGCGTGACGTCCGATTATCTGGACAATAGTCCGGACAGATATCGGGCCCTCAATTCCCCCTCACCAGAGCCAACCTGGGATAACATACTCTCAGAGCGGCCGGCGCAGTATCAGACGACGAATCAGCACTATCAGCACTATTTTTCGTACTTTTACAATCGTGGAGCGGAGAAACTGTCCAAGCCAACGTTTGCCGTTGCCAATAGCCGCAAACTGCCAATGAGTAAATTTCAAAAGCCCAGCGCCAGTCGCAGAGATTCTCGAGATGTAGATGACACCGTCATTATTGGTCGGAGAGACAATTCTGAGGACAGAAGCTGGCAGAGTCCAAAATATGAGAAGCATGTGCTGAAGGAGAAGCTGCCGAGCAATGATTTGGAAGGCGATTACCTGGACAACGACTGGGGAGACCCTGGAAGTGGCGAGGATTACAGGGATATAAAAGAGGTCTATGACCCCGCTGTTGTTATTGATGACGGGCTGGAGCAGGTCCATCGGCGCTATTGCAGAATGTCCGAGAATGCGGCCCTGGATGATTGCGGAGATGCTCTGATTAATAACAACAATAATGAACTGAAGGTAATGCGGAAGGCGACGGATCAGCCCGTGCCCCGGTTGCCAATGACGCCAAAGAGGGCCAAAGGGGGTGCCGTGCCCGCCAAGAAGCCAATGCCCACGGTTCATCGGGTGCTGCTGTACAGCACTCAAAGTCCTCGGATGGGCCGCAAGCAACAGTTCACCACCCAGCGTCTCAGTATGAAGCCACAGAGCGCCAAGACTCTGGGAGGAGGCGATGAGGGACAAACGGTCATATTGCTGGAACCGGAAGACAAGCCGGAGGACAACCGCAGTGCCATAGACTTTGAGCGTAACGACGACTTCGACGAAGATGATGACCTCGACAATCTTTCAAATTTCGACGAAAGCGACTCGGCAAGTGTACTGTCAGACACGGAGGATGGCTATCGTGCCCATGCCTACAAGCTCACACACTCGGTGGATCGATTTTTATCGCCCCAAGGCACTCCCAGCTTTTCGTCTTCTCAGTCTTCCGAGGACGATCTTAAAAATCCGGAATCCCTCCTGGTTCCCAGTTTGTTTCCCTACGTGCCCCCCTATTTGTCCTTCTCGTCGAACACAAAAAAGGGTCCCCGGGTGCCGCCGGATCTTCATCGAGTACTCAAGTGGCGCATCACAAATATAATGCCAAAGGTCGTTCGGCTGATACTCGCCAACAGCGGGATGCGAATGCTGAAGAAAACCAACGATTGGATGGGTGTGTGGGGCAAGCACTTAAAGTCGCCGTGTTTTAAAGCCATTCGTTCATATCAAAAAATAAATCACTTGCCCGGCTCATTTCGTATTGGCCGAAAGGATTCGTGCTGGAAGAACCTGCAAAGGCAGATGGGTAAGCACAGCAACAAGGAATTCGGATTCATGCCGCGCACATACATTATTCCAAACGATCTGGGTGCATTGCGCCGGCACTGGCCGAAGTATGCCCAGCGAAATACGAAGTGGATAATAAAGCCACCAGCTAGTGCTCGAGGGGCTGGCATCAGAGTTATAAATCGATGGGGCCAGATCCCCAAGAGAAGACCGCTTATCGTCCAGAAGTACATTGAACGGCCACTACTTATCAATGGAAGTAAATTTGACTTGCGTCTTTATGTCTTGGTTACATCCGTAAATCCCTTGCGTGTTTTCATGTACCACAACGGATTGGCTCGATTTGCTTCTGTGAAGTACAGTGCTAAGACGGACACTTTAAACGATCGGTGTATGCATTTGACCAACTACAGCATCAATAAGTTTTCCTCAAACTATTCGAAGAACGAAGATGTCAATGCCTGTCACGGGCATAAGTGGACCATCAAGTCTCTGTGGACGTACTTGGCAAACCGAGGGGTTCGTACCGACTGTCTGTGGGAAGCTCTCAGAAGTTTAGTCCTTCGAACGATTCTCGCTGGCGAGAATGGCATTAATAGCATGATTAGAGCAAATGTAGAGTCAAAGTACAGCTGCTTCGAGCTGTTTGGCTTTGATGTGATTTTGGATTCCGACCTTGTTCCTTGGCTTTTGGAAGTTAATATATCTCCCAGCTTACACTCTGAACTGCCACTAGATGCCCATGTGAAGGCGCCTTTGGTTCAGGGCGTCCTTAATACTGCACTGTACAACGTACCTCCAAAACTATCTTTGGATAAGCAAAAAGAACTGGCTGCAGAATTTTCATTTCCTCCTGGCACCCAAATGTGCTATGACAAACGTCTTTATATAAATTATTTATCTCGCGAAGAAAAGGTTAAACATAACACCTTCACAAGAAAGTCTATGGAAGATCGGAATGAGTATGTAAATGCGATCCTGAACAATCTAACTCCCGATGATGTGAGGTGCCTTATCATAGCAGAGGATGAATTAGCGCGGTGTGCACCCTTAGAGCGCATTTTTCCAACTGATCAAACCCATAAGTACCTTAAATACAACGACAGCCCGCGGTATTACAATCGCCTTTTGGATGCTTGGGAATCGCGCTACGCTAACAATCGCACGGAAGGCATTGCGTTGTTGCGCGACTATTGTCAAAACAAATATCATCTTCAGGTCCCAACACCTCCAGCCAAAAAGTATATTGAAGGTGATCACACTGCATACTCCTTACACCTGAGTCCAGAACAAGACTTTCTTTCAACTTCAGGATTACTTCATCAAGTTTATGAGATGGATTTTAAAGTGACAGTCGCTGCCATCGTATTATTGGTAGTCTTTATTGTTATCGTTAGTGCAATTACATTAGTATTAATAACATATGTATATATTTGA
>ReannCDS00136
ATGGCTGATGATCAGGGACGTGGGCGCAGGCGTCCACTTGATGAGGAAGAACCCTCAACTTCCCGAGGCAATAGAGATGGACCGCAAAGCAAAATATTCAAAGGGGCTTCATCGGATGGCTCGAGGCCAGGTGGTTCAAGACCAGATCCTCGTGTCGAGAGAGAGATGTGCCTGATCCAGCTCCCAGGCGGGAGGAGCGTGGCCCTCCAGAGCGTAAGCCGCGGGGCGATCTCTTTGAGATCGTGAATTCCCGGCCAGCTGACTTGGTATCTAAAAAAGGAACTGACGGAAAACCAGTAATGCTGCAAACCAACTTCTTTCGACTAAATACTAAGCCGGAGTGGCGAATCGTACATTACCACGTGGAGTTCGAGCCAAGCATTGAGAATCCTCGCGTCCGTATGGGTGTACTGTCGAATCATGCTAACCTCCTGGGATCGGGCTACCTCTTTGACGGACTGCAACTGTTCACCACCCGTAAATTCGATCAGCAATTAACCGTGCTTGCTGGAAAGTCCAAACTTGATATTGATTACAAAATATCGATCAAGTTTGTTGGATTTATATCTACTGCAGAGCCTCGCTTTTTGCAAGTGTTAAATCTAATATTGCGCCGCTCGATGAAAGGTCTGAAGCTTGAGTTAGTGGGACGCAATCTCTTTGATCCGCGAGCTAAGGTCGAAATTAGAGAGTTCAGAATGGAACTGTGGCCGGGCTATGAAACATCGATCCGGCAACACGAAAAGGATATCTTATTGTCCACCGAGATAACTCACAAAGTTATGCGCACTGAAACGGTCTATGATATTTTGCGACGTTGCTCGCAAAATCCTGCTAGACACCAGGATGAGTTCCGTGTGAATGTTTTGGATTTGATTGTTTTAACTGATTATAATAACAAAACTTACCGTATCAATGATGTTGACTTTGGGCAAACTCCGAAGTCAACATTCAGTTGCAAGGGTAGGGACATCAGTTTTGTGGAGTACTACCTCACTAAATATAACATACGCATACGGGATCATAATCAGCCGCTGTTGATATCGAAAAATAGAGACTCGGCTCAAAAAACCAACGCCAGTGAATTGGTGGTCCTTATTCCCGAGCTTTGCCGAGTTACTGGTCTTACTGACGATATGCGATCAAACTTTCAACTAATGCGAGCCATGCATGGTCACACGCGAATGAATCCCAAGCAACGCATAGATCGACTGCGAAATTTCAACCACCGCTTGCAAAGCACTCCAGAAAGTGTGAAAGTACTAAAAGACTGGAACATGGATCTCGACAAGAATCTCACGGAAGTAAGAGGCCGCATTATCGAACCGCAGAAGATAGTGTTCCAACAGGGAAAGGTTCCGGCTGGGGAAAGCGCCGATTGGACAAGATCTTTCAGAGACCAAAAGATGCTTACCACTCCATCCGAAGGCATCGATCGCTGGGCAGTCATTGCTCCAGAGAGAAATTCTCGTGAACTAAGAAATTTGCTTGAGCATTTGTTCAGAGCAGCTAGTGGAATGGGTCTCAGAATTAGAAACCCCCAGGAAGTCAAAATTTATGACGATCGCACCGCCACATATGTGCGTGCTTTGGATGATTGTGCCCGGACGGATCTCAAACTGATCTTATGCCTGGTCCCCAATATCAACGTTGAAAGATACTCGGCGATTAAAAAGAGAGGATATGTTGATAGAGCTGTGCCAACTCAAGTCGTGACCACTAAAACTGCTTCCAATCGTAGCCTTATGAGCATTGCTACAAAAATAGCAATCCAATTGAATTGCAAGTTGGGATATACTCCCTGGATGATCGAGCTACCTTTGTCTGGGTTAATGACGATCGGATTTGACATTGCAAAGAGCACACGTGATCGCAAGAGGGCTTACGGAGCGTTGGTCGCTTCCATGGATCTTCAACAGAATTCTACGTACTTCAGCACCGTCTCGGAGTGCAGTGCCTTCGATGTGCTGTCCAACACCCTTTGGCCAATGATAGGGAAGGCCCTGCGTCAGTATCATCGAGAGCATAAGAAGCTACCCGCCCGTATAGTATTTTATCGGGACGGTGTCAGCTCAGGTTCTCTAAAGCAGCTATTCGAGTATGAGGTGAAGGACATCATAGAAAAACTGCAAGCGGAATACAAGCGAGCCAATTCTCCTCCACCGCAGTTAGCTTACATTGTGGTTACCAAATCGATGAACGCGCGTTTCTTTCTCAATGGACAAAACCCACCGCCTGGAACTGTCGTCGATGACGTTATTACTCTTCCCGAGCGCTACGATTTCTATCTGGTTTCGCAACAAGTTCGCCAGGGAACAGTGTCGCCGACTAGCTACAACGTCCTTTACAGTAACATGGGTATCAGCCCCGAAAAAATGCAAAAGCTCACCTATAAGATGTGCCATTTGTACTACAATTGGTCCGGCACCACACGTGTGCCTGCCGTTTGCCAGTATGCCAAAAAACTTGCTACCCTTGTCGGTACAAACTTACACTCCATTCCGCAAAATGCGCTTGAAAAGAAGTTTTATTATCTTTAA
>ReannCDS00137
ATGGCGAGTTTGGCTACCAAGGGATCAGGACTTGTGAACAGGCTCCTTACTCAGGCGAGGCCACAACTGGACGTGTTCCTGAAGTACGCCAAGGTGGAGCTGACGCCCCCGACGCCTGCCGACATTCCGGCCATCCGTCAGGGACTCGGCAATATCCTCAAGGGAGCCAAGTCCGGCGCCTACAAGAACCTCACCGTTCGCGAGGCCTGGCTTAACACCCTGGTGACCGCCGAGGTCATCTTCTGGTTCTACATCGGCGAGTGCATCGGCAAGCGCCACATTGTGGGCTACAACGTCTAA
>ReannCDS00138
ATGAAGAACAGGGCTGCGATTGGAGTCCTCCTGGTACTGGTATGCCAGTACGGCGGGGTCCGGGCGGACAGTGATAGCAGCGAAAGCAGCAGCAGCGGGGAGAGCAAGCACAAAAACAAGTATACGACTACCGAGCACAAGTACAATTATCCTGCATATCCCATGCCCTTCGGCTATGGGCAGCCGTATCAGTACAACCCCTATCCATACCCTTACCCACCGCCGAATCCGCAGTATCCACAGTACCTACCTTCCGCCATGCACGCCTACCCATCGCCCGGCTACCCACCCATTCCCGGCTTCAATCCGTACACCCTAGTTCCACCACCTCCACCGCCGGGTTATCCCCAGGCTGGGACTGGACAGAACCCAGGCTATAACCCAAATTCGCCAAATCAGCCTCAGCAGCCGGCGCCTGGCCAAGGAACAGGTCCTTCGTCAAACTATCCTCCAGGCGGCTCAAGCGTTATCAATCATTCCCTTAAAGTCAACAAGGAATACAACGAGGATGGTCACCACTCAACCTCGGCATAG
>ReannCDS00139
ATGTCGGAACAATGGGAGGTGGTCTCCAAGTCGCGCAAGCAAAAGAATCTGGACAAGAAGGTGATCGCCCACACGGAGCAGAAGCGGATTGCGGCCCAGCTGCCCAAGCTGGAGGAGTTGTTGCCAACTCAGCGATATCGCAATCTGTTCGGTTCCAGCAGCAACAACAACAACAAGTCCCATTCCCCCGCGAAATCCAGTTCAAGTGCCTCGTCTTCCTCTAAGACCAACAAATCGCCAGTTAAGAAGAACCCCGTGAAGAATGCGGGTGCGTCGTCGACTCAGAAAAAGTCCACGTCGTCGTCCGTGGGAAAGCCAAAAACCCTGGAGCTGGCGTTGAAGAGCATCACCCGGGATGATTTCGCCGCTCAACTGGAGCAGGTGAAGCTCAGTTGTCCTGGTTCCGAGTTGCGCTGGCTTAGTCATATTGCTCTGTACTTGAATGGCGCCCTGTCCTACGACTGCGATCCCATCTTCTCCGGCCGCTCGGCTCAGTACCCCAGTGTCTTGGCCAGTGCCTCGCTTAAGTATTCTGTTGTGGAGTTTCTGGGGAGCGTGGGCGAGCAAAACCTGGAGTACTTCTTCTACTCCCTGCTGGACAGCATGGCCACGGATCTGAATAACAACCAGACAGTGGCCGGTTACAAGCTGGTCCTCCAGTTGATCGGTCAGAACTGGCCGAGCATTTGCTCCAGGAACCTGGCCAAGACTGCGCTGCTGCGGAATTCCTACCAGAACCGTAGCAACATCTGCCTGAGCATCCTGTGGGCCATTGGTCAGGGCGGCTACCAGTCGCTGAACGAGGGCGTCAGGGTGTGGCAGAACCTGATGCTGCCCAACCTGGAGCTCAAGCAGTACACCAAGTTCGTGGTGGAGTACATGGAGCGGGCTCTAAGTGCAGCAGCTGCCAGAAAGCCGGTGGATTCGTTGCAGCTCAACCAGCAGGAGTTCTTTGCCACCTACAATGCGCTCAATGCGACCTACAACAATCTGCCCAAGGAGTGGCAGCAAAGTCTGAAACGAAGTGCGCGCTTGTTACTTCAACACTATATTGACAGTCCCGTGAAGCATGCCAATATATTCCTGACACTCTTCCGCGAAATAAGCGCCAACTCCAAGCAGAATAACGAGATCGAAGGCTGTATTAGTTGCCTGCTCAGCAGCGGCAGAGATGATTGCCTCAGGGTGTGGCGGATGAACTACAAAAAGCAACAGTTGCCAAGTCTATTGCTACTGAAAGCTATAGACGACAATTGGACAACGTCTACCCACGAATTGGCTACGTCGCCTGTATATCACACTTTTCTGCAAGATGTAGAAAATCTGAACGAAGAACTTCAGGCGGGCAAGCGCAAAGATGGCAACTTAGAAAGCTTAAAAGAAGTATTGCTGAGCGTCCAGGAGAAGAGCAGCGCGCAGCAGAAGAAGAACAAACAGAATGCTGCGGCACAGAAAAAGAAATGCGGATGCTGCAAGTGGACGTTGGGCAGCATTTTCATCATCGCCCTGATTGCCGGAGCTCTGTACTACGACACCGAGGTCAACGGCAAGGGGGTGTTCGAGAAATCGGCCACCGGCAAGGTGCTGAAGAACGCCGGAGTGCTGCCGCATGTGCAGAAGACCTGGTACACGGTCATGGGTGCCGGAGCACGGGGCTACAAGTGGGCGGAGGTGAATGTCCCGCCGTACGCCGAACCGGCGATCAAGACCTCCGGCGACCTGTGGAAGCTGGCGAGGAATGCGGCCTGCAACGTTTACCAGAACGGCAAGGGGTACTTCGGCGCCAAGTGGCCAGTTGTGGCCAAATTCATTGACCAATACGTGCCCAATTTGTCTGCCAAGATTGAAGCCTTTGCCGCGGGCGCTAGCGATTTTGCCGTCAGCAGCTACGAAAAGTCTGCCGTGCTGATCAAGGAAAAGGTGCTTGTTGGCCGTCTCTCGCCCGAGAACATCAATCTGGCGCTGAACCAGACGCGTAACGCCGCCCTGGAGTACTACAACCAGTTTCACAAAAAGGTCGACGCATACGCCAAGCTCAAATGA
>ReannCDS00140
ATGGCCAAGGAAGTCAAATGCATCGGCAGCATCGCCACGCCAATCCTCGTAATAATGATAAGCATTTCCAGAGCATGGACAATGCAGCATCAACATTTAAGTCCTGCCATCCAAGAGCATCCCGGAGTTAAATCATTATCTAATATCGTGGACGGCAATAACAACCTGTTGCCCATAGTTTCTGCTCCATCGAGCGTTGATAATGATTACGTTTACATAGCTTCTGTCAATAGCAAATTTCCCCAGTTCGGAAACTCCCTGGATGATGACCAGGAGGCCGAGGAGCAGCAGCCGGATGAGACCACCTATCCGCCGCCCGTTTTCGACTTCGGGATGCCCAGGAACATTACGACCAGGACGGGACACACAGCGGCTATCAACTGCCGCGTCGACAATCTGGGAGATAAATCGGTATCCTGGATAAGAAAACGCGATTTGCACATTCTGACTGCAGGCATTTTGACCTACACATCTGATGAGCGTTTCAAGGTGGTGCGGACCGCCGACTCCAAGGATTGGACATTGCATGTGAAATATGCCCAGCCACGTGACAGCGGCATCTACGAATGCCAAGTGAATACGGAGCCAAAGATTTCGATGGCATTCCGCCTGAATGTCATAGTAACGCCGCCAGATGCCAAGGCGATTATTGCCGGACCGACGGACTTGTACGTCAAAGTGGGCAGCAGCGTAACACTCACGTGCCTCGTGAAGCAGCCGGCGACTTCTGCCCAGGATATTGGGCCAATTTACTGGTACCGCGGCCCCTACATACTGACACCCTTCGTGGCCCATCCGAATGACGCGGCCATCGATTTGCAGCGCATCTCCATGGAGTCCACGCTGGCGGAGAAACTGCAGAGCAGATTACGCATCGCCAATGCTCAGCTGCTGGACTCTGGGAACTATACGTGCATGCCGACCACAGCGGAAGCGGCCAGCGTGGTGGTCAATGTCATCAATGACGAAAGCCCCGCGGCGATGCAGAAGAGCAGAGGCATCCGGACGAGTGGCAGCAGGCGGAGCAGTCGACTGGTCCTCCTCCTGGCCATGGTGGCCAGTTCCGTCGTGCGATGGCTTATTGGTGGCCGCCACATTGGCATCGGCATCAGCAACAGCTGCCGGGATTCCTGCTCGAATTTATCCACTCTGCATATCAATTATAGCGAACTGCACGCCAGCCACTTGGAGCAGCATCGGCGTTTGGGACAGCCTTTGGTCGAATCATGA
>ReannCDS00141
ATGAGCACGTCCACATCAGCCGCACTTGGATGGTTAATATTCCTCCCTGTGGTCCTGATGCAGCAGGACACTCAGACAGCCAACTGGTCGGCCCAAATCGAACTGGAGCTTCAGGAGCAGCCGGACAAGTTGGCCTATTGCCGGGCCCTCCAGCAAAAGAATCTGCAAATAGTGCTCCAAAACACTGGATGTGCCTCTATTCTGAACGACCAGCTCGCCGTGACAGGCGAACTGCTACTCGAGACTCAAAAGCGCTGCTGGTCCGGATGGGTGCTCTCTGGAAGGCGATGCCGCAAGATAGCCTGA
>ReannCDS00142
ATGGTGGTAAAACTAATTAAAGGTCTCAAACGTGAGATCAGGCCCTGTGTTCTAAAGTATATGCCGTACTTCGTAATGTCGTATTACTTTATGGAAGTGCTTTACTCAGTGGTGAACACTCCGCTTGTGGGCAGAGAAAGAGCCATTGTGATGGATGTCAACGAGGTGTTTGGCCACTTCTACACCACCTTCGATGTCCTGCTGACCATGGGAGCCATCTTCCTCATCCTCGGCACGCGAAAGGAGGCCAGTGGGGTGACCCTGTTGCTCATCGGAAGAGTCGTCCACCGACTGTTCTTCTCCATATGGACCATATTCTTCTATTTCCTGTTCACTGACAGCTTGGATGTGGGCTCCCTGTTGATGCTGATGGCCGCCAAAATCACACTGAGAGATCAAAATGAATGGCCACAGATGGGCGAGTCGAGGTACCAGATGATGTTGCTGGGCGGAAGACTTTGCTTGTCCAGTTTGTTTATAATGTGGCTGGACGAGGGCATGGAAACATTTTTCAGCATCGTGTCGATTGGTCTTTTGCTCTTCATTAGCCTTGGCTTCCACTGCAAACTGTTTGCCTATCTGACCGTAGGCGCCTTGTTATATCACGATGTTTTCAGCAATCATTGGAGCATGTTGTGGGGCTGGAACGACACGCTCCTCTCGATGCAGTACTTCTCCCTACTGTTCTGCAAAATTGGCGGGTTCCTGATGCTCTCTGAGCTGGGCGGAGGCAAGTGGTCCATCGATGGATTCAGGAACAGAAAAGCCGGGAAACGGGAGAAGAAAGGCAACTACCGGATCATCAAGAGCCAGGCGTCGGCCTAG
>ReannCDS00143
CCTTAGTGTTACACTGATCCTTCTGTTCAGCTTGTGTTTGCAACACTCTCAGCTGCAACTGGCTCCCTTTTCCGATCCCAAACCCTTGGCCAATAATCAGGTTTATTTTCCTGGCTTGGAGGACGACTTGGACTGGAGTGGGGCCAACTGGCACATGGTGATCCGCTGGCTGATGGATCGCCAGCAGCTGCGATTCTGCATTGCCCTCGCCAGATTCGATGAGCAATTGGTGCCCGGAACGGCCTGCCAGGCACTTTTGGCCAACGGGCCGCTGATGGCCAACTGCGACATTGGAAACATCGAGGACCTGACCATGACCATGCGCTACGCCTTCGGCGAAATTCTGCTGGATACCAGTCGCAAGTGTCGACACGGCCTGGAGCTCTTTGGAGTTCGCTGCCGGCGGAGGGCGTAA
>ReannCDS00144
ATGACGCTTTCCCGCACAAAGCACGCCAACCGGAACCACCTGCCGCACCTGCTGACCAAGGTGCCCGAGGATCACCAGGAGCCGATTAAGAATATGTGCCTCAAGATGATGTCCCACGACGCCTACGGCCAACCGTACGATTGGAGTCCCCGCGACTTTGAAATGGGCGCCCACTTGGGCCGCGGGAAATTCGGCCGCGTTTACCTGGCCAGGGAACGCCACTCGCACTACCTGGTGGCCATGAAGGTCATGTTCAAGGAGGAGCTGCGCAAGGGCTGTGTGCAGCGCCAGGTTCTGCGCGAGATCGAGATCCAGTCGCGACTAAAGCACCCGCACATCCTGCGCCTGCTCACCTGGTTCCACGACGAGAGCCGCATCTACCTGGCTCTGGAGATAGCTTCCGAAGGCGAGCTGTTCAAGCATCTGCGCGGAGCTCCCAATCACCGATTCGATGAACCCAGGTCGGCCAAATACACCTACCAGGTGGCCAATGCCCTCAACTACTGCCATTTGAACAACGTGATCCATCGGGATCTGAAGCCGGAGAACATCCTTCTGACCAGCACCGACGATCTGAAGCTGGCCGACTTTGGTTGGTCGGCGCACACGCCCAACAACAAGCGAAGGACTCTGTGCGGCACATTGGATTACCTGCCGCCGGAGATGGTGGACGGCAACTCCTACGACGACTCGGTGGACCAGTGGTGCCTGGGCATCTTGTGTTACGAGTTCGTCGTTGGGTGTCCGCCCTTCGAGTCGAACAGCACGGAGAGCACATACAGCAAGATTAGGCGCATGGAGATCTCCTATCCGTCGCATTTGTCCAAGGGCTGCAAGGAGCTGATTGGCGGGCTTCTACGCAAGGAGAGCAAGGGCCGAATCACCTTGGTGGAGGTCATGACGCACTATTGGGTCAAGGAGGGAATGGCCCAAAGGGAGCAAGAGCTTCTCAAACGGGAGCGCGGCAAGGAGAATACTGCAAGGAATTGA
>ReannCDS00145
ATGACATCGCCGCCAACGTTGTCGGTGAATCGGACGTCGGTTCAGATAAGTCCGGTCTGCGGACGCTATCTGGTGGCCAAGGGAGCGACTCCTGGCCGCGGCTTACTCATCGAGGAACTGCCCTTCGCCGTGGGACCCAAGTGCAATGGACCGGTAGTGTGCCTGGCATGCTACGAACCAGATCTGGATTCAGAGGAAGAGCAGTGCACCGAATGCGGCTGGCCGTTGTGCGAGGATTGCTCAGGAAATGAGGATAACGCCCATTTCCAGCTGGAGTGCCGGGAGCTGAGGGACTCCCGGGCACGATTCTTCCCCCTTCCCAGTGGGAGCAGCCACTGTCCGCAGTTGGATTGTATTATGCCCCTCAGGGTTCTGCTGGCGAAAGAGGCGAATCCAGAGCGATGGGACAGCGAGGTGGCACCAATGGAGCATCACGAGGAGGAGCGGAAGAAGGATGCAGATGTGTGGCACGCGGATCGCGTTAACATTGCTCAGTATTTGCGGGGTCCCTGCAAACTGGCCTCACGATTTAGCGAGGAGCTGATTATGCAGGTGGTGGGAGTACTGGAGGTGAACGCCTTTGAGGCGAGAAGCTCGAAGGGCTATCCCCTGAGGTGCCTCTTCCCCTACACCGGAATACTGGCCCACAATTGTGTGCCGAACACATCCAGGAGTATCTATCCCAGCGAGGGCTACAAAATCCGCTTGCGTGCCATGGTGGACTTGGAGGAGGGTCAGCCACTGCATCACAGCTACACATACACTCTGGATGGCACTGCCCAGAGACAGAAGCACCTGAAGCAGGGCAAGTTCTTCAGCTGCAAATGCGATCGCTGTCTGGATCCCACCGAATTGGGAACGCACTTTTCCAGCCTAAAGTGTGGTCAGTGCGCAGAGGGATACCAAGTGCCCAGAGAGCCGACGGAACTGGACACCAGTTTTAACTGCGGTAGCTGTGGATCCATCACTGCCAACTCGGAGGCGCTGGCGATGCTCCAATCCCTTCAATCCGAAGTAAATTCAGTGCAAGCCCTGGAAATGGGAGCAAAGCGACTCGAGGAGGTGGAACGATTGCTGCGCAAATACAAATCCCTGCTCCATCCGCTGCACTTCATCGCCACAGGGCTGAGGCAGCTGCTCATCGAGATGTACGGGCGGGTCCAGGGCTACGAGATGGTCCAGCTGCCGGATCACCAACTGGAGCGCAAGGCGGAGCTCTGTCGCCAAGTGCTGCGGGTACTGAACACCTTCGAACCGGGTCTAAGTCGAACCCGAGCTATGAATCTCTACGAGCTGCACGTTCCCCTGGTGCTCCTGGCCAAGAGCGGGTTCATTGCTGGCAAGCTGAACGGAGGAGAGTTGCGTGCTCGCCTGGTGGATGCCATAGACCTTCTAAAGGAGTGCGTGGAGATCCTGGAGTTCGAGGACAAGAGCTCCCAGGAGGGAGTCCTCTGCGTGGTGGCCAAGCAGGCGCTGACACAGTTAACTCTGAGCGTGGAGGGCCTGGGAAGCGAACTCGATTGA
>ReannCDS00146
ATGGCTCCAACGCCTACATATCCCGATCTGGGTAAGCTGGCCCGCGATCTTTTCAAGCGCGGCTACCATCCGGGAATCTGGCAGATCGACTGCAAGACTCTGACCAATTCGGGGATCGAGTTCTTCACCACGGGCTTCGCCAGCCAGGACAACAGCAAGGTGTCCGGCTCTCTGCAGAGCAAGTACAAAATCGAAGACCAGGGTCTGACCCTCACGGAGCGATGGAACACGGAGAACTGGCTCTTTGGCGAGATAATGCAGCGAGACAAGTTGGCTCAGGGTCTGATGCTGGCCCTCGAAGCCAAGTTTCAACCAGGATCAAACGAGGCGGATGGAAAGTTCAAGATGGGCTATGCCCAGGAGAATTTCAACTTCCTGGCCGACATTGGGCTAAACTCGGAGCCGATATTGAACTGCTCGCTGGTTGTGGGCCACAAGGAGTTCCTGGGCGGAGTGGGAACCGAGTTCGATATTGGCAACACGGAATTTAAAAGCTGGAAAGTGGCCTTGGGTTGGTCCAACGAAACCGCAACCCTCCATGGCGAGCTAAAGAACGGAGACACCTGGCTGGCCTCACTCTTTTACAAGGTGAACGAGAAGATCGATGCCGGTGTAGAGGTCACCAAAGGCGCCGGTGGCGGTGGTGGAGGAAACGCCGAAAACCCCGAGGGCGCAGAGCAGGACGGAGGCGGAGATGTGATCGTCAACCTGGGCATGATCTATCACCTGGAGGAAGAAGCCCTCATCCGTGCCAAGATCAACAACGTGGTGGAGCTGGGCCTGGGATATGAGCAGAAGCTGCGCGAGGGCATCACCGCCTCCATTTCCGCGGTGCTGGATTGCAACAACTTCAAGGACGGAAACCACAGATTGGGAGTGGGCGTGGCCCTCCAGTGCTAA
>ReannCDS00147
ATGCCAAAAGCAAAGGAACGGCTTCGCAGCTTATTCCGCAGGAACAAAAAGCGTAATCGTCCTACAACATATCCTAAGGACGAGGAGAAAAAAGAAGAGGAGCCAGCTAATCAGGAGGAGTCTGCAGAGCCCAGTAAGAAGGATGAAATGGAGATAATGCCCAATCCTCCGGAAGAGGGAGAAATGCCCTCGTACTTCCACGTGGGCGCCTTGGCAAAGGACCTTCTTATCACCGGTTTCAAAATCGGCGCCTGGAAAGTGGAGTGCAACACGAGGACGGACAATGACTACTACCTGAGCACCTTCGGCGAGGGATATCCCACCATGGATTCCGTCTTTGGAGGAATCGAGGTGTTCAAGGAAATTGATAACTATAATATGTCCCTTGGCTGGTTCACCAACAAAGAAATTGTGTCGGAGATTGGAGTGCATGGCATCAACTTTGAAAGTCGGTGGTACGCGCTCTTGAAGTCGACAATTGGCACAAAAGACGGAGTGACTTTTAAAACCAAGCTGAAGTGTGGCTTTGAGCGAAATCCTGTGAAAGTGGAGCTGGTGGTACCCGTTTACAAAGAACCCCTTTTCTTGGGCTACGTCGTGGTTACTCCAGTCGAAAATTGGCTTCTGGGATATCGGGCAGCTTACAACCTGGACGATAAAGGTTTCGATAAGCACGCTTTTTGTTTGGGCTATAACAATGGAAGGACCGAAGTGGGCCTGAAACTTGAGAATTTCGAGGACCTGCGAGGATCGATATTTCAACGGATTGGCGAAAGGTGGGCCTTTGCTATAAAGTCGAACCTTTACAGTTCTGAAAATGTCAAACAGTTTGCGTTTGGCATTGAGTACGACTTCCAGAATGGAACGTTGGTGAAGGCCAAAGTGCGCGAGGACTCAAGAACAGGGTTTGTCTATCAAACCAAAATGGGCGAAAACATTGATGTCATGTATCACCTGGCTTTTGATGGCGTAGACCCTGTTGGTGGAGCTCATAGGATAGGTGTTTCCTGGGACTTTCACTGTTAG
>ReannCDS00148
ATGTCGCAGCACTTCACATCGATATTTGAGAACCTGCGTTTCGTGACCATCAAGCGTTCGACAAATGCGCAGCAGCAACAGCAACAGCAGCAGCAGCAACAACTGCAACAGCAGCAACTGCAGCAGCAGCAACTGCAACAGCAGCAATTGCAACAGCAACAGAAGGCCACATGTGTCGCACAGCAACAAAATAGCAGACAAATCAAAGCTCAAACAGCGCCCACGGTGAATGGCAATGGGCTCTTGAGCGGCAATCCAGAAGGCGGTGGCGACTTCTCGCCGAGCCATGAAGTGGACCATCCCGGCGGAGCAGCAGGAGCAGGAGCAGGAGGATTACCACCCGGGGCAGGGGCCGCCGCCTCTTCAAGTGGCACGCCATTGAGGCACCCCAAACGCGCCAGCATCTCCACAGCATCGCCCCCGATCCGCGAACGGCGTGGCACCAACACTAGCATCGTGGTCGAGCTGGACGCAAGTGGCAGTGGCGGTGGGAGTGGCCAGGGGGCCGGAGGTCCTGCCTCGGGCAGCGGCACCGCCTCGGGAAAAAGTTCGCGGGAACTCTCACCTTCGCCCAAAAACCAACAGCAGCCCAGAAAAATGTCACAGGATTATCGGTCGCGTGCCGGCAGCTTCATGCACCTGGACGACGAGGGACGCAGTTTGCTGATGCGCAAGCCGATGAGACTAAAGAACATCGAGGGCAGGCCGGAGGTCTACGACACGCTGCACTGCAAGGGTCGCGAGATACTTTCCTGCTCGAAGGCCACCTGTACGAGCAGCATTATGAACATAGGCAACGCGGCAGTGGAGGCCCGAAAATCAGATATAATTATGGAACACGCCAAGGACTTTCTGGAGCAGTATTTCACCTCGATAAAGCGTACATCATCTACCGCCCACGAAACACGGTGGAAACAGGTGCGCCAAAGCATTGAGACCAGTGGACATTATCAGCTAACCGAAACCGAGCTAATTTATGGAGCCAAATTGGCCTGGCGCAATTCTTCACGTTGCATTGGACGCATACAATGGTCAAAGTTGCAGGTCTTTGACTGTCGGTATGTGACAACTACGAGTGGCATGTTTGAGGCAATTTGCAACCACATCAAATATGCAACAAATAAAGGCAACCTGAGATCGGCAATTACGATATTTCCCCAACGCACAGATGCCAAGCATGATTATCGCATTTGGAACAGCCAATTAATATCTTATGCTGGCTATAAGCAGGCGGACGGGAAAATCATTGGCGATCCCATGAACGTTGAGTTTACCGAGGTCTGCACCAAGCTGGGCTGGAAGAGCAAGGGCAGCGAGTGGGACATATTGCCACTGGTGGTCTCGGCCAATGGTCACGATCCGGACTACTTTGATTACCCGCCCGAATTGATATTGGAAGTGCCGCTGACCCATCCCAAATTCGAATGGTTCTCGGAACTGGGACTGCGATGGTACGCCCTGCCCGCCGTCTCCAGCATGCTCTTCGACGTGGGCGGGATCCAGTTTACGGCCACCACATTCAGCGGTTGGTACATGTCGACGGAGATTGGCAGCCGGAATTTATGCGACACAAATCGCCGCAATATGTTGGAGACGGTGGCGCTGAAAATGAATCTGGATACCAGGACACCCACGTCCCTGTGGAAGGACAAGGCCGTCGTGGAGATGAACATCGCCGTGCTGCACTCGTACCAGAGTCGCAACGTGACCATCGTGGATCACCACACGGCCAGCGAGAGCTTCATGAAGCACTTCGAGAACGAGTCCAAACTGAGGAACGGCTGTCCCGCTGATTGGATTTGGATCGTGCCGCCTCTGTCGGGCTCCATCACGCCGGTGTTCCACCAGGAGATGGCCCTGTACTACCTGAAGCCCTCGTTCGAGTACCAGGATCCCGCCTGGCGCACCCACGTCTGGAAGAAGGGCCGTGGCGAGAGCAAGGGCAAGAAGCCAAGACGTAAATTCAATTTTAAACAAATCGCTAGGGCTGTGAAATTTACATCGAAATTGTTTGGACGCGCCTTGTCGAAGCGCATAAAGGCAACCGTTCTGTATGCCACCGAAACTGGTAAATCCGAGCAATATGCCAAGCAACTATGTGAACTACTGGGACACGCATTCAATGCACAGATATATTGCATGTCCGACTACGATATATCCTCCATCGAACACGAGGCATTGTTAATTGTTGTGGCCTCCACCTTTGGCAACGGCGATCCCCCCGAAAACGGCGAGCTATTCTCGCAGGAGCTGTATGCGATGCGTGTCCAGGAGTCTGGCGAGCATGGATTGCAGGATTCTAGCATTGGCTCCTCGAAGTCCTTCATGAAGGCCAGTTCGCGGCAGGAGTTCATGAAGCTGCCGCTGCAACAGGTGAAGCGCATCGACCGCTGGGACTCGCTGCGGGGCTCCACCTCGGACACCTTCACCGAGGAGACCTTCGGCCCCCTGTCCAACGTCCGGTTTGCGGTCTTCGCACTCGGCTCCTCCGCCTATCCCAACTTCTGCGCCTTCGGCCAGTACGTGGACAACATCCTGGGCGAGCTGGGCGGCGAGCGCCTGCTGCGGGTGGCCTACGGCGACGAGATGTGCGGACAGGAGCAGTCATTCCGGAAGTGGGCGCCCGAGGTGTTCAAGCTCGCTTGCGAGACCTTCTGTCTGGATCCAGAGGAGAGTCTATCGGACGCCTCGCTGGCCCTGCAGAACGACTCGCTGACCGTGAACACGGTGCGCCTGGTGCCCTCGGTGAGCAAGGGCTCCCTGGACAGCAGTCTGTCCAAGTACCACAACAAGAAGGTGCACAGCTGCAAGATCAAGGCGCAGCCCCACAACCTGACCCGGTTGAGCGAGGGGGCCAAGACCACGATGCTGCTGGAGATCTGCGCGCCGGGCCTGGAGTACGAGCCGGGTGACCATGTGGGCATCTTCCCGGCAAATCGCTCCCAACTGGTCGATGGCCTGCTGGATCGCCTGGTGGGCGTGGATAATCCCGACGAGGTGCTGCAGCTGCAGCTGCTCAAGGAGAAGCAGACCTCGAATGGGATCTTCAAGTGCTGGGAGCCGCACGACAAGATACCGCCGGACACCCTGAGGAATCTCCTGGCCCGATTCTTCGACCTTACCACTCCGCCATCCCGGCAGCTGCTCACCCTGCTGGCGGGATTCTGTGATGATGCAGCGGACAAGGAGCGCCTCGAGTTGCTGGTCAATGATTCGTCGGCCTATGAGGATTGGAGGCACTGGAGGTTACCCCACCTGTTGGACGTCCTCGAGGAGTTCCCCTCGTGTCGCCCACCGGCGCCCCTTCTTCTGGCCCAGCTGACGCCTCTGCAGCCCCGCTTCTACTCCATCTCCTCGTCGCCACGTCGGGTTAGTGATGAAATCCACCTGACGGTGGCCATCGTGAAGTACCGCTCCGAGGATGGACAAGGTGACGAGCGCTATGGCGTCTGCTCCAACTATCTATCCGGATTGCGGGCGGAGGACGAGCTCTTCATGTTCGTGAGGAGCGCCCTGGGCTTCCATTTGCCCACTGACCGGAGTCGCCCTATCATTCTGATTGGACCCGGCACTGGGATCGCTCCGTTCCGCTCCTTCTGGCAGGAGTTCCAGGTCCTTCGCGACTTGGATCCCGTGGCCGCCTTGCCCAAGATGTGGCTCTTCTTTGGCTGTCGCAATCGGGATGTGGACCTGTACGCCGAGGAGAAGGAGCAGCTGGAGAAGGATCAGATCCTGGACCGAGTTTTTCTGGCTTTGTCCAGAGAGCAGGAGATTCCAAAGACATATGTGCAGGACCTGATTGAACAGGAATTCGATTCGTTGTACCAGTTGATTGTCCAGGAGAGGGGTCACATCTACGTCTGCGGCGATGTCACGATGGCCGAGCATGTGTACCAGACCATCAGGAAGTGCATTGCCGGCAAAGAGCAGAAAAGTGAGGCGGAAGTTGAGACATTTTTGCTAACACTGCGGGACGAGAGTCGCTACCACGAGGACATCTTTGGCATCACGCTGCGAACGGCTGAAATACACACAAAGTCAAGGGCCACGGCCAGGATTCGAATGGCCTCGCAGCCCTAA
>ReannCDS00149
ATGAGACAGGGCTTCCACATTAGTAGTCTTATAATCCTGATGGCCATTGGCCTTTCAGTGGGACAACTCAGGAGGTCTACAATAATTCGGCATACCAACCAAAACAGGACCCATGCGAATTTTAAGACCGAGAAGATCGTGCTGACGGCCAAGTATTTTTTGACGGACAGGCAGTCCCCACAAACCACTCAGGTTGTGGCCAACGGGTTCAACCGGGAATACACCATTGCTGTTTGCATCGGAACTCCACCCCAGTGTTTCAATCTGCTGTTCGACACTGGATCCGCCGACATGTGGGTGCCAAGTGCAAGGTGCCCGACGAGCAACGAAGCCTGTCAGGAGCACAATAAGTACAACTCGAGTGCCTCCAGTTCCCACGTGGCTGATGGAAGGGGCTTTTCCCTTCAGTACGGCACAGGCAGTCTGTCCGGATTCCTCTCCACAGACACGGTAGATATAGACGGTTTGGTGATCCGGAATCAGACTTTTTCCGAGGCCATCACAGAGCCGGGAAGGACTTTCGTGAATACTACTTTTGACGGCGTTATTGGAATGGCATTGGCACCTCTCTCCGGTGGTATTAACACGCCTTTTGACAACATTATCCAGCAGGGATTGGTTAAACATTCCGTATTCTCCGTCTACCTCAGACGCGAAGGAACATCGGACTTTGGTGGGGAGGTCATCTGGGGAGGAGTCGATCGAAGTATCTACAAGGGCTTCATAAACTACGTTCCCGTCTCGATGCCCGCCTATTGGCAGTTTACGGCCAACTCGGTGAAGATCCAGGACACCCTGCTCTGTGACGGATGCCAGGCCATAGCCGATACTGGTACCTCCTTCATCGTGGTTCCCCTTCGGGCTTACAATGCGATAAACAGACTACTGAACGTCACTGATTCCGGGGAGGGAGAGGCCTTCGTGAACTGCAGTAATCTCTGCAACCTGCCCAATGTCCATCTGAACATCGGTAGCACTACCTACACCCTGACCCCAAAGGATTACATCTACAAGGTGCAGGACACCAATAATCAAACTCTGTGCCTATCTGGTTTTACCTACTTACAGGGAACTTTGTTATGGATTCTTGGAGATATTTTATTGGGAAAGGTCTACACGGTGTTCGATGTGGGCAATGAGAGAATAGGATTTGCTAGACTAAGGAAGAACAGCTATGGTAGGGAACCCTCTTTCTACGGTAGAGAACCCACTAGCTATGCTGCTGACTACCTTGTTGATGATGACGACTACTCCAGATTCTTTACCTAA
>ReannCDS00150
ATGCACAGAACAGAGAAGCACTCGGAGGCATCCCCGCTGAGACTCTGCCTCGAATTTCATCAGGAGGATTCCGGAAAGGATCTGCAGATGTCGAGGAAAAAATGCAATAATAACCAACAGCGGCGGGGTCGTCGGAGGCGGACCTTGCCCGGAATTCACTGGTCCACCAGCCTGGCCGTTTTGATGCTGACCATTTGCATGGCCCACACGTCGAGTGCCGTGCCCGCCATAGAAAGCAGCAGCGCATCCTCCACAGTCGTCACGGTCGCGGTCACGCCCGGCATGGCGGCCAGCAGCTCGAGCGGCGGAAGTGGCGGATTCCACGGCCTGGCAGGCAGCACCACGGAATCCCCGGCCTCCCCGGAGCAGCAGCAGCCCCAGGGCCAATGCCTGCAGGATGGACTTTGGGTGCCCGAAACCGCGAGTCGCTGCGAATACCGAACCAGTTGTCGCGCCATCCAGCGAACTGGCCACTGCTGCCCCGATTATAAATGCGATTGCGAAAAGGATGGCAAAACTTATGCCAATGGTGATAAATTGGTTGCTCCCGACACGCCGTGCACCGTGTGCTACTGCAAAGGCGGCGAGATTGTTTGCAGCCCGGTGACCTGTTTCCGCCGTGACGACTGCATGCCCAAATACGTGCCCGGTCGCTGTTGTCCGGAGTACGACAATTGTCCGATTTTGGACAACAACCCGCCGCTGGCCAGTGAGCCGGTGAGCAGCTCCACCACCACCACCCCCAAGCCGGCGGGCCTGGCTCAGCCGGCAGGATTCAACTGGAACATCACCATCAAGGAGATAACCAAGCCCACGGAGATCCGGATAACCGACGACAACAAGGCCAAGCCGTCGATTCCGACACGCAAGCCCAGCAGTTCGATGCCCACCACCGAGGGACCTCCACCTGCACCACCAGTAACCACCAGTTTGGTGGAGAGCACCACTTCAGGAGGAGCAGGAGCAGGAGGAGCAGCAATCACAACAGCAACACCTGCCATCAGCAGCACTCCGGCAGCAGCAGCAGCAACATCGCCGGCGACAGCAGCAACACCAACGGACAGCCAAGACAGCAACCCGAAAGCACTTCCAGGCGGCAGCGAGAGCTTAAAGCTCATCGCCTCGGTGGGCTACATCGAGAGGCCCCTCGAAAGACCCCTCTCCCCCAGCAGCAGCAACATCGTGGAGCAACAGGTGAAGCCCCTGGTCACCTACAATGCCGACGGACTGCAGCCGCTGGCCGGGAACGACCCCAGCAAGGTGAACATCAAGCGGGAGTACACCACAGAGGGACCCACCCAGAGCACTGGAAACAACGAAGAGTCCGGCGGGTCGTTCTTCATCCAAAATGGCTTTAGGGACTCGCTGGTGGAGTCATCCGACGGGGGGGAACTCGAACCGGACACCGCAGGCAGTGACAACATCTACCACATCATATCCACCACTGAGGGACCTGGATCCATAGCCAGGATCACCACAGATGGGCCATCGAAACCCAGAGACGCACCACCAACAACCAGCCAATCCACCATCAGCCGTACAACCAGCAAGTCTGGCATAGAAATCAGCACAGATTCCCCAGGAGTAAGCAGTGAGATGCCTCCCCCAAGCTCCTCCACCCACCACTTGGAGGTGGAGGACGATGTGCCCCAGGTGGAGTCCAATCCGGCCTATCCCTCCCTGCCCGAGGACGACTTCAGCCTGCGGGACGTGAACTTCCCGCTCGTGGAGCTGGAGGACATAGCCGAGTCCGAGAAGGACGAGCCCAGGAGCATTCCTAGTCCCTTTGAGGTGGACCACCGGCATGTGAAGCTAACGCCCGACTCCAATCTGGATGGCAGCGGCAGTGGAAGCGGTGGCGGCGACATAGATCTCTACCAGGACAAGTCGTCGTCCACCACCGAGGAAATGATGGCGGCTGCCTCTTCCGTCCGCGAGAAGAGCTCCTTGGTGCCGCTGCTGATGTACAGTGGCGAAGACATATCCGGGGAGACCCGCATCCAGAACGGCAGCGATCTGCAGCTGGAGAAGATCGGTCAGGGCGAGGAGCTGGAGGTGGAGCTGGGCAGCGGGGAGGTTAGGGAACGGGAGCCTATCACCCCCAAGTCCAACCAAGTGTCCACCCTGGAGATCGATGAGCTGGGCTCGGGGGCGGGTCAGCAGATGGGTCAGCAGGTGGGTGGAGTGGATCCCAAGGACGATGCCGAGAGCCTGAAGCTGGACGAGAGCCAGGAGACGGTGGCCAAGACCAGTTCGCTGGACAAGTCCTCGGCGAGGGCCGAGAAGAGTTTCGTGGAGCGGGCCCTGCCCCTGGGACGCCTATATCTGCAGAGGATCTACTGA
>ReannCDS00151
ATGGATGTGGAAAACGGCGAGGGGCAGGTGCAGGTTCACCTGAAAACCAAACAGGAGCACTATGCCGTGCCGGATGTGCCGTATGCCATCGATGGAACCGTCACCACCGCGGAGCTAAACACATTCGTTAATGCCCTTCTCCGCCAGAAGGATGGCTCCTCCGAAACAGACTTTGATTTCCTGGTGTTCGACGAGTACCTGCGCGGTCGACTATGCGATCACCTGCGTGAGAAGGCCATCAGCTTTGAGGATGCCATCGAAATCGAGTATGTGGAGCGGTTTCCGGCGCCGGAGCCCCAGGATTGCCTGCTCCACGACGACTGGGTGTCGGCGGTGAAGGCCAGCGGCAAGTGGATCCTCAGCGGCTGCTACGACAACACCCTGAACCTGTGGACCAACAAGGGCAAGCACATCCTCACCATTCCCGGCCACACGGCGCCCATTAAGGCGGTGGACTGGATATCACTGGACGAGGAGACCGGTCGCTTCGTGTCCACCTCGCAGGATCAGACGGCCATGCTGTGGCAGTGGAGCGTGGCGTCCAACTCGGTGGAGTGCGTCTCCGTTTGCAAGGGCCACGAACGAGGCGTCGATAGCGTCAGTGTGAGTCCGGATGGCCAGAGATTCGCCACGGGCTCTTGGGATACCATGTTGAAGGTGTGGTCGGCAGAGGTGGAGGATGCGGCCGAGGGCACCTCCAAGCGGATGAAGGAGAGCGGCGTCAGGACCCCCAAAATGACCCTGCAGGGACATCGAGAGAGCATTTCCGCTGTGCAATGGATGGATGCCACCACTCTGCTCACTGGCAGCTGGGATCACACACTCAAGGTGTGGGATCTGAGCCTCGAGGGCATTAAGACCGAAATATCCACCAACAAGTCCATCTTCGATGCGAGCTACTCAAAGCTGAACCGGCTGATACTGACCGCCTCTGCGGACAAGAATCTGAGGCTTTACGATGCCAGGACGAACCAGGGATCTGTGGTTCGGAACACCTACCTGGGACACAATGCCTGGGTGCAGAGCGTCATGTGGTCCAACACGGAGGAGTTCCTCTTCGTCTCCGGCGCTTACGACAACCAGAACAAGTTGTGGGATTGCAGAAGTCCCAAGGCCCCACTGTACGATCTTCTGGGTCACGGCGACAAGGTCCTGGACATCGACTGGTCCAATCCCAAGTACATAGTCTCCGGAGGAGCCGACAACACGGTGCGGGTGTTCAAATCCCGCAAGGCTTTAGCAGATGACATGGAGACGAAGTAA
>ReannCDS00152
ATGATTACCAACTTCGCACTGCCCTTGCTATTGATGATCGCGGGAGCAGCAGCCACCGCAGAGCAGGTGGAGTACCTGGATCCACGTCCTCAGCAATCCTCGCCAGCGGAGCACCGCCTTAGCAAACGCATGGATCTGGAGGTGTGCATAGGTCACTTTGACGTCCATAAAAACACGATAATCCGAACCGGGGAGTCCCAGGCGATCGGTGGCAAGTACCTCCAGGGTCTCGAGTTGGACACCATCGAGGAGTGCGAAAGGCTGTGCTGCGAGACGATCTCCTGTGATGTGTACATCTTCGAGCGGAAGGCCGGAGGCTACTGCTATCTCTTCGAGTGTGGTCCTCCGGAAGACTTCCGATGCAAGTTCACACGTCACGCCAACTATACAAGTGCCGTTCTGAACCCTCAGCCGAAGCAGACCAGCGAGTTGGTCAGCACTCCGCGTCCGCAGTTGCCCCACATCCCCAGCAACAATGTTTCGCAGCAGGAATGGGAGCTGAGCAACCTGAAGTTGAAGCCGGAAGCGAGGGACAAGCCCACAGTTTCCACCGCTGCGGTGGTGGCTCCCACTTCTGGAACGGGAGTGGGTGTGGGCCAGCCGGCAGTTTACCAAGCTCAAAGCGTTCCCGCTGCGCAATGTGGGCGCTTCCAGTTCACCTGCCATTCCGGAGAGTGCATCGCGGTCTACAATGCCTGTGATGGAATACCCCAGTGCGAGGACGGGAGCGACGAGGGACCGGAATGCAACGCCGTATCGTCGACGGCCACAAAATCGAGCGGTAGCAGCGGCAATTTGGAGCCCGTGAAGCCCATGGTTCAGCAATATCTGCCTGTGCAGAACGTGCAACAGCAGTTGCAGGTCGTGGCCCAGCAGCAACAGCAACAGCAACAACAGCAGCAGCAGCAACAACCACCGCAGCAATCACAACATGTCATTGTTTTGGGTCCACCACCCCCACCGCCGCCTCCACCGCCCATGGTGAACAATCGGGAAGATGCCGCCGCCTGGGCTAACCGCAAGATGATTGCCGAGGGGCAGCAGCAGCAGCAACAGCAACAGCCACTGCCACAGCAGCAACTTCAAATGCAACAGACACCTCAGCAGAAAGCAGAGATCATAAGCACGGATGAGCAGAGCCACATATTCAGCCACAAAGGCGGCCTCCAATTGCAGCAGCCGGCTAATGGACAGGTCCAGGGGCAGGTCCAGGGAGCAGCGACGGTACAGGTTCAGGGGCAATCCACACCGCTCCAGTTGCCCAGCTACGATGGCAATCAAGCTATGTATGGCATGTCGCTACCTCGCTCCGGAATGTATTTGTCACAGCAGCAAAATCAGCCCCAGCAGCAGCTCCAGGCGTCGTCCTCTGGCCAGCAGCAGGTGCCATCCAATGTGGTGTGGGCCCCACAGACGCCTTTGGCACCGCAGCAACAGTCGCCGGTGCAGCAGCAACCTTCGCTGGTACCGCAGCAACCTGGTCATGTCTATGCTGCTGCTCCAGCCATTCAATCTGCGCCAGCTGCTCAGCAAGCGATGCTGCCTGTCCTAAATGCCGCACCCGCACCTGGAAAAAACCAGGGACTAGCTGAAGACGGGGACTACGAAGACTACGATGAGGAGACTTTAACAGAGGCGCCAAGAAAGAAGCAGCACAAGCACAAGAAGGTCAAGGTGAAGACGGCCAAGGATCCCATTGAACTGGCCTTGGAGCAAAATAAGCAGCAGCAGCAGGAGGCATCATTGCCAGCTCTACCCGTTCCCGTGTCGCCAGTGCACGAGCAGTACAAGATGATCCACGAGAACCTGGCGATGGAGTTCCGGGACCACGACGGTCACTCGGAGCGTCCCGGCGGAGCCGTTCTCTCGCTGACCCTGGGTCTGTTGGTGACCGCCGCTCTGGCCATCCTCATAGGATGCAGGATGCGAACGGTGAGCCGGAGGGCTCGACGACTGGGCGGCAAGACGCCCTATTCGCAGGAGGCCGACTTCCTGGTCAATGGCATGTATCTTTAA
>ReannCDS00153
ATGGGAACGAAGGACTATTACACTTGGACTTACCCGGACATACCCGAAAATGTGGCCCAGGAACTGCGGAAGCTGAATTGTTCATTGGTTGTGGTCGGAATCGTGGGACGGTCGCAATGCGACCAGGCCAACAAGATGCCGGCCTTTGGCATGGAGCCTCCGATAGAGCACACGGCCAGGGATGGCCAGGTGCAGTGCTACTACAAGCCGGGCACCAACAGCCTGCTGCTCCATTTCGAGACCACCTACGACGAGGCGATCCAGGGTCAGGTGATAGATGCCTGCATGGAGAACCCGGACATTCCCTTTGACTTCGACAGCTTCTACGAGAGGATACGGTCCCGCTTTGTGCGCATGATGCTCCTTGCCCTGCATGTGTGCCACATTGTGGTGTACGTAGAAACTGGGCAGACTTTTGATCCGACGCTGGTCACCGTATTCCAGTTGCTCAAGTTCGCCCGGGAGCAGCATCTGATGCAGTTCCTGCCGCAAATGCTGAGGGAGTCCCCCGCAGCCAGAATGGGCGAAAAGGCACGGCTGTGTGCCCCCAGGATTCTGTTTCTTTTCGAGAACTTTCCGCAGGACGAGCCCAAGACGCGCGAATGCGTTTCTGCCTACGAGTTCCAGACGGAGGACTGCATCTATGAGCTGCTCCGCCACCACAATATCGTGACCAACAGCAGCAACAGCTCGCTAGTGGCGCTGCCCAACAACAAGCAATTCGTCTTTTTCAACGCCCACGAAGAGTTGCGTCCAGACAAGTTGTTAAAGGCTATCGAATGCCTCAACCTTGCGATGTACAAGCCCGATACCAAGGAGGAGGAGGAAGACCTGGAGATCCTTGAACTGGCTCCCTTCGAGGGCTTTGTCAAGCCCTTCGGCCCTCCGCTTGATGAGAAGGAGTTGGAGAAGAAGCAGTACAAAAAGGACCACACGGTGTGGCACTTTCTGCAGCGACACGTTCAGGACGCTTTGTTGGGTTGCTTCGATGAGGGCTCCTTCAAGCAAATGCCCCACTTGGGGCAGTTCCACCTGCTTAATATCCAGGAGTGGCACGACTTCATGGGCACGCTGTATAAGTTGCTCGTGGAGAACGCCAAGAATCCGAATCAAGAGACCAGCAACGAAGATTACAGACTCTTCCTGCAGAGTTTCGACGAGAGCTTGAATTATGAAAAAAAATTTTGGGCTCACCTGTGCGATCTGGGCCTGAAGAAGGGCATATCCGCTTACAAGAGCGCTGCACCCGCGAACTATGGCAGCTCCACCCACAGGCAGCTCCTGGCAGATGCCACCGTTGCCTTCGAGGAGGAGGGTCGCGGTCCACAGGCAAAAGCGGCTCTGGCCAAGCTGGCAGCCGTGTGCCAAAAGCACTGGCAGGATGGACGGCAACAGTGCGAGCAGCTTAGCCTGCGCTCCCACCCCTGCACCCTGCCCAAAAACGTGCCGCACGACAAGCACAACAGCGGGGTAATCCACATATCCAGTTGCAACTGCGGCCGCACACAGGGCCGCAGAGAAGATCCTTTTAATCTGCGGCAAGCGAATTACGAGTTCTACGAGCACATAGCCCAAATGTGCAACCTGTGCGTTAAGGTGAAGCAGTACCAGTTTCCTATTTTCGAGCCTTCTGTTAGTGATTACCGGGCGGCGGCCTTTGAGGCAGCTTTTCCCCTGCTGCACACGGGAAAAAGTGGTCCGCCGCAAGACGAAGAGGGCGCAGAGGGCCTGGAGGACGAGGAGGAAGGTCAAGAGCAACAGCAGCCGGCGGAAGAGCAGCCGCAAAACTCCGCCAGCAACGGCTGCTCTCAGCCCCTTTCTCCCACCTTTGGATCCGACCTCAACATGTCTATAGCTGGATTTGGAGCCTCATTAAACGAATCGGAGGCCAGCTCCGAGCAATTGACGCATTCCGAGGCGAATTCAACGAGTAGTGGCACTTCTAGCGCCGATACGGAGAACGAACTTGTGGTTCAAATTCAAGAACCTGTGAAGAAGGAGAGCCGGGTAGACGCCGGTCCACCCGATGATTACTCAACATCCACAACGGAGTATTTGCCGGGACTGGTGCACACGGTCAGCGACTTTGGCCTTCTGCCGCTCTTCCCAAGCTGGTCGCTGGCCTGCGTGGGTCCCAGCTCCATCTACAGTCACAACACCGGGCTGCAGGAGCACTTCCAAAGCGGTTTCTTGTCCGGCGCCAATTTCCTGTTGCCCTGGGATGTCCAATTGCGGCTGGTCCATGCCCCCAAGCAGCAGCAGCACCACTCCCACCACCAGCAGCAGCATCCCGGAAAGAAGCAACAGCGCTGGAAGAAGCAGGGCGATAGGCTTTCCCTCAAAATCTTCGTGGGAATGGAGTACGAGTGCTCGCGAGGCCATCGGTTCATGATGTGCGCCCCGGATCGAGTGTTACGCGGCGGAGCGGACATCGAGCGGGACACCTGTAGCAAGGTGGTGCACAACAACATGCCGCTCTACTATCCCTGCCCCTGCCGGTCCCAGACAAACTACCTGGCCCAGCTGATGCGCATCCATGTGGTGACGCCCAAGGCGCCGGTCAATATCATTGTGGATCCCAAGGTGTGCGTGGGCAAGGGAAAGTACACCTTCACCCTGGGCAGCATAATCCCACCACGTCTGTCGCAGAGCGCCTATTGGATCATCCGGCTGCCCTACGTCTACCAGGGCGACGATGTGTTGATCGCTCCGCCGGATAAGCTGGAACCGGATGATCCGCTGGCCGGCGGTTACCTGCTGCCCGGGATGTTTGGCGTAGCAGAGACGGATCCCACGCTGGAGCTCAATGAACCTGGACGAATGGGAGTGTCCGCCGCGGGAAATTTCACTAGAATTTAA
>ReannCDS00154
ATGGCCGACAGTCCGTTCCCGATGAGCAACCGCAGTGGCCTGTTGCGCACCACCCTAAACGGCTCCCTTGGGCCGCAGAACCTGTCCCATTCGCTGCTCCTCCTCGAGCAGAGCAACGCGGCTCTGGAGGATCGGGCGCTGGTCGAGGACGCCGGCGACGATCTGGATCGCGGAAAGAGCCGCGTGGACGTACTGTTCCCACAGTTCTTCGACGTGCTGCAGGCGCATGGCGGCGGACCAGAGGCCTTCGAGGTGATCCAGGCCCTAACCCACGTCTGTCGCGGAGTCGTGGAACAGCTGGAGCTGGAGATCGATCGTGGCGTGGGTGGGGCACAGGGTGCCAGGCAGCGCGAGGCCATTCTCGCTTGGCTGCGCCAGGAGATCTACACGTGGCGACTGTTGCACGCCCTCTTCTACGACCGCATCCTGCTGCAGGCAGATACCCAGGCGGATGATGAGATGCATGACGGTCCCACCCTGGGCGGCAGCGAGAAGGAGGTCATCCAGCAGCTGTACACCATCAACGCCACTCTGCGAGAATACCAGCTGGTCGTGGACTGGCTGGAGGCCTGCTACGATCCGGGAGAGCAGCAGAACCCGCTGCACTGCCACGACCGCATGATGGCCTGGGAGAACACGCTCTTCCAGCTTGAGAACCTGCAGGGCGCCGCCTTTGGCAAGGGCCACGAGATCGTGACGCGCCTGGATCCGGATGCCCCCGTCCGTGAAAAGCGCCCGCTGCACGCCCTCGACGAGGAGGACAACCTGCGCCTGTCCCGCGCCATCTTTGCGGCCATTCGCTCGGGACGCGTCGACGAGGGTCTGAAGCTGTGCAAGCACTACGGACAGACATGGCGGGCGGCCATCCTCGAGGGCTGGCGTCTCCACGAGGATCCTAATTTCGAGCAGAGCGTATCTGGGGTCCATGAAAAGCTGCCCATCGAGGGCAATCCCAGAAGGGACATCTGGAAGCGCTGCGCCTGGATGCTTGCCGATTCCAAGAACTACGACGAGTACAGCCGGGCAACAGCGGGCGTCTTCTCAGGCCACCTGGGCTCGCTGAAGAACCTCCTAAGCAGCAACTGGCATGACTTGCTGTGGGCCCACCTGAAGGTCCAGATTGACATCCGTGTGGAGTCGGAGATTCGTGGCTGCTGCTTGAAGCGCTATCAACCGATGCCCGACGATTACTGGAACGGCAAGATGACCATGGAGCAGATCTTCGACGAGCTGAACGTGGCCAAGGATGCCTCTGTGCGGGACTTTGCCCAGGGTCAACTTGGCATTATCCAGCGCCATTTAATCTTGGATACCTGCGGAGAGCTGCTCCAGCACATGGCGCGCTGGGTGGAGAAAGATGCCGGCCAACTATCACCCCACCAACTTCGCTTCACGGCCCACATTGTGCTCTTCCTGCGCCAAATCGGACGCGTAGAGAAGGAGCGGCAGGCGGAGAAGATCATTGCCGCCTATGTGGAGGCCTTGATCGCGAGGGGCGAGCCCCAGCTGATAGCCTACTATGCAGCAGCCCTCTCGAATCCACTGCAGGTTAAGCTGTACTCGCGTTTTCTAGAGCAGGTGGAGCAGAAGCGCCAGCGGGAATTGGCTCTGGATGCCGCCTTGGAAGCAGGCTTGGATGTGGAGCAGATCACACGGATCACCGTGGAGAACATTCGACTCGTCCACCACGCTCCTGGAGAATTCGGTGAGCCGCACTCGGGCGAGATCTCCGTGCCGGATCAGCGCAAGATCTCAGCCCTGGAATGGCTCCTCCATCTGCCGGAGCAGCGCGGTGAGCTGCTGTGGCAGGCCAACGCCATGATGCGCACTTACCTGGCCTGCAGTAAGATGGAGTGCGTGCGCCAAACCTTCCGTATGGTGCCCGGCGACATAGTGCAGCAGATCGTGAACTTGTACAGCTCGGTGGACAACATTCCGCCGCGCGAGGAGTGCTGCGTGAAGGAGTACCTCTGCTATAAGGTGTATCTCTCAGGCGTGGACAGCTTCGTGGAGTGGAACCGCCTGCAGCAGAACAAGCCAAAGAAGCCGCAGGCTGGCATTTCTGCCTCCGCTCAGGACAACTTCACGGAGCGCATGGCAAGTGAGCGTAAGGAGCAGGCCCACCGATCGGAAGTCCTGCGCTGGGAGCACAAGGTCAAGGAGCAGGCCAAACAAACCATCGAAACCCTGTACAACGTGCTGATGTTCCCGGACAAGGGATGGCTGGTGGATCCGTTCATCGCCAAGCAGCCCGAGAACGCCGTGCAGCTGAACTGGGAGCATCGCCTGCTGCAGATGGAGAAGTTGCGCTCCATCTGCATTCCCGAAATCGCCCTGCTTCTGAATGAAGTCATGTTCAAATCGGGCGACTTTGCCGGCTGCGTGCGACTGGCGGATGAGATCTCCGGCGAGGGCCGACAGCTGTACAAGGTCTACACGAAGCACAAGCTGGCCGAGCTGCTGGCCAAGATCGCGGACGCCTCGCTGGAGCTGCTCAACTCGAAACTGGATCCCTGGGGCTACCCCATAACAGTCTAG
>ReannCDS00155
ATGACGGAGCTGCTGATTGATCCGGACATCCGTGTGTGGGTGTTCCTGCCCATCGTGCTGATCACCTTCCTGGTGGGCATTGTGCGCCACTACGTCTCCATACTGATTTCCACGCAGAAGAAGGCCGAGATCACCCAGATCCAGGACAGCCAGGCGATGATCCGGGCACGTCTGCTGCGTGAGAACGGGAAATATCTGAGCGCCCAGAGCTTCTCCATGCGGAAGAACTTCTTCAACAACGAGGAGACCGGCTACTTCAAGACCCAGAAGCGACCGCCCGTGGCCCAGAACTCATCCGCCATGCTCACCGACATGGTCAAGGGCAACTTCATCAATGTCCTGCCCATGGTGGTGATCGGCGGCTGGATCAACTGGATGTTCTCGGGCTTCGTGACCACCAAGGTGCCCTTCCCTCTGACCCTGCGCTTCAAGCCCATGCTGCAGCGGGGCGTGGAGCTAGCCTCCCTGGACGCCGCCTGGGTCTCCTCGGCCTCCTGGTACTTCCTCAACGTGTTCGGCCTGCGCTCCATTTACACTCTGGTCCTCGGCGAGAACAACCATGCCGACCAGACGCAAGCGCAGGCGGATGCCATGACGGGCGCCGCCATGACCATGCCCCAGGATCCAAAGGCGGCCTTCAAGGCCGAGTGGGAGGCACTGGAGATCACCGAGTACCACAACGCCCTCAAGAACATCGACGCCGACATGCTGACCATCGTCAGCGCTGCCGCGGACAAGACTCCCTGA
>ReannCDS00156
ATGGGTTGCGATGGTGGAACAATTCCCAGGCGTGATGAGTTGGTGCGCGTCAAGCAAAAGCCGGAACAGAAAGACAAGGATGCGGAGAGGGAGTTTCGCTGGCGCCACTGCACCTTGACCCAGCAGAGCCTCCAGGAGCCGATCGCCATGTGCGGCATGGGCAGGCTCTACTCCAAGCAGAGCGTCATTGAGCGCCTTCTGGAGAAGGAACCTATGCCGGAGACGGCGGCGCACGTAAAGAGCATGAAGGACATCCGCCAACTCAATCCCACTCCCAATCCCGCCTTCACTGAGGAGGACAAATCAGATGGCCTGCTGGACACACGACATGCTCCATACATCTGCAAGCTGATTGGCCTGGAGATGTCCGGCAAATTCCGGTTCGTGGCTCTTTGGAGCTGCGGATGCGTGGTGTCCGAGCGGGCCTTGAAGCAGATCAAAGGCAGCGCGGCCAGCACTTGTCCGCTGTGCCAGGCTCCCTACAGCGTCGAGGATGTGGTGGTGCTCAATGGAAACGACGAGGACTTGGAGCTGATGCGTGTCAAGATGGAAATGCGGGCAGCCAAGCGCAAGTCCTCCAAGAAGGAGAAGAAGGTAACCAAGAAGGTGGAGGTTAAAGCTGAGCCCGAAGAGTCCCAGGAACCAGTCGCCTCCACTTCCAAGTCTGCGACTGTGGAGAAGCCCACAACCAGTTCAAAAGTAAAGGCCGTGGGCCAAGTCAAACGACTAGGGGCCGTGAATGCCATGCAGGATCCTGAAATGAAACGCCTTAAGAGTGACTTTAGCGTGGCCAAGGATCCCAAGGCCAGCGATGTCTACAAGTCGCTTTTCACCTCCCACAAGACCGAGAAGGACCAGGAGCGCGCCCACTGGGTCACCTACAACCCCTTCTACAATTAG
>ReannCDS00157
ATGAAACATCTCGTCGTGCTTTGCATATTTTCACTCTTTGCCAAAGATGCACAAACGTTGCTGTTAAGCAAAACGGATTGGAAGAATCTGCGCAACAGTGGGGCCTTGGACCTAAATGTGTTGCGTTGCTTCTTGCGCGACAAAAACTTCTGCCCCAGTCCACATATCGATCACCGACTGTACGCTCCCAATGGGCCGCGAAGAGGAACTCCGTTAAATGTCAAGAACCCGTTGAGTTTATATAAGGGCGGTTTCAGTAAGAGCCGCGAAACAGTTTTTATTATTCACGGTTTTAATGGGACCGCCATCGACATTCACCTGCAATTTCTCAGGGATGCATACCTATCCCGCGACTTTAATGTCATCACCGTGGACTGGCGACCCTTGACCCGATATCCGTGCTACCTCCACTCGCTTATCAACACCAGGCTTACGGCGCAGTGCACCGCCCAGATCTACGCCTTCCTGACCCACTACGGAGCTGTTCGGGAGCGGATCACGTGCGTGGGTCACTCCTTGGGCGCCCACATCTGCGGCATGATCAGCAACCACCTGACGCGAAAGCAGTACCGCATCATCGGGCTAGATCCCGCCCGGCCGCTGATAGAGCGCAACAAGAGCAACACCTTCCGGCTGACGATCGACGACGCAAGTGTCATCCAGGTGATCCACACCAATGCAGGATTCCTGGGGCAGGAGGACAACACCGGGCACCTCAACTACTGCGTCAACGGAGGACGCATCCAGCCCTTCTGCAAGGGGAATCCCATCAGAAGGTCCCGCTGCTCTCATTTCCTGAGCATCTGCTATTTGGCCACGGCCACTTTCAAGCACAAAAAGTTCATGGGGGTTCCTTGTCCCAACGGCTGCCTGAATCTCAGTGGATCAAAGAGACTGCCCGTTAGCGGAAAAGTTAATCCCTTCGAGTTCGCCTCGCTGTTGAGGGAGTACCACATGGGTAACGACGCCCCCGATGAAGCCCGAGGCTGCATTTGCATAGATGTGCCGTATGCCAAGCACTGCCCCTTCACGGACGCGTAG
>ReannCDS00158
ATGAGTGGGTTAGGCTGGATCGTCGCCATCAAAGTAATGCTCATCGTGTGTGCGATTGGCAGAAACGCCGACTCCACCCCGTCGAATTCGCGGTATAAATGGACTACGATGGACTGGCTGGAGGCGCAGAATGTCAGTCACGAAGTGCACAATGTGACCACGGCGGATGGCTATCAGCTGCAGGTGCAGCGTCTGCCGCATCTGGGTGCTAAGCCCGTGCTCCTGGTCCACGGACTCCTGGGTTCCTCGCTGGGGTGGGTCTGCCTGGGGCCCGAGCGGAGTTTGGCCTTTCAGCTGCACCGTCGCTCCTACGACGTGTGGCTGGCAAATCTGCGCGGAGTGGCGCCCTACGGACGGCAGCACATCGACTTGACCGATGTGATGGCCGATTTCTGGCGCTTCAGCTTCCACGAGCACGGCGCCTACGATTTGCCGGCCATAATTGACCACATGGCGGAGGTCACAGGCGGCGAACAACAGGCCCGCGGAGGAGGTCGCGGTTCAGGGGCTGATGAGGAGCAAATGCCGCGCCAGGTGCTGCTAATTGGACACTCGCAGGCCTTTAATGCGTTCCTGGTCCTCTGCTCGGTGCATCCGCGCTTCAACCAGCGCATTCAACTGATGCAGGCCCTGGCGCCCCTGGCTCGACTGCATCGCCAGGTGCGCTTCGACTCCTTCCAGGTGCGCCACCTCATGAAGTTTGTCAAGAAACGCCAGAAGGGAAACAAGTTTGAGATCTTTCCGCCTGGCTATTTTCGAAAAATATGTCAAAGCAAACGGGATCTTTGCGAATATTACACCAAGCAATTGGCAGGCAGCTCCCAAAGCAACAAAAAGCTACTGGAAGCCTTCAACTATGAACATCTTCTGCAAGGTGGTTCCGCTAGAGAGATAAAACACCTACAGCAGATATGGAAATCGGGTGACTTTATTTCCTACGATTTCGGACCAGTGGAGAACATGCAAGTATACCACGGCGTGGAGGCCCTTAGTTACAATATAAGCCAGATTACTGTGCCGATCATCTTGTACTTTGGGGAAACCGATGCTATAGCCACGCCGGAGGGAGTTCATGGAATATATGCCAGAATGCTGAAGTCGGTAAAGAGTGTTATGAGGATTAGCTCCCCGAAGTTTAACCACTTGGATTTTCTTATTTCCAACGACATTAAAACCCTGGTCAACGACAAATTAATTGAGCAAATGGAACAGTTTCTCGAGGGGCGATTGCCGTACGTAATTGAATGA
>ReannCDS00159
CGTCAACAGGACAAATTAATCGCCAAGTACGGCTACGAGGCGGAGGTGCATCATGTGACCACCGAGGACGGATACATCCTCACCATGCACCGCATCCGCAAGCAGGGCGCCCCGCCCTTCCTCCTCCAGCACGGACTCGTGGACAGCTCGGCGGGATTTGTGGTAATGGGTCCCAACGTGAGCCTGGCCTACTTGCTGGCCGACCACAACTACGATGTTTGGCTGGGGAACGCGCGTGGCAATCGCTACTCGAGGAACCACACCACCCTCGACCCGGATGAGTCCAAGTTCTGGGACTTCAGTTGGCACGAGATCGGCGTGTACGACCTGCCCGCGATGATTGATCATGTGCTGAAGGTCACCGGGTTCGCGAAGCTGCACTACGCCGGCCACTCGCAGGGCTGCACCTCGTTCTTTGTGATGTGCTCCATGCGGCCCGCCTACAACGCCAAGGTCGTCTCCATGCAGGCCCTGGCCCCCGCCGTTTACGCCAAGGAGACCGAGGACCACCCCTACATCAGGGCCATCAGCCTGTACTTTAATAGCCTGGTAGGCAGCTCGATCAGGGAGATGTTCAACGGGGAGTTCCGCTTCCTGTGCCGCATGACTGAGGAGACGGAGCGGCTGTGCATCGAGGCTGTGTTTGGTATCGTGGGTCGCAACTGGAACGAATTCAATAGGAAAATGTTCCCCGTTATCCTGGGCCACTACCCGGCCGGAGTGGCTGCCAAGCAGGTGAAACACTTCATCCAGATTATCAAGAGCGGCCGATTTGCGCCGTATAGCTACAGTTCGAATAAGAACATGCAGCTGTACAGGGACCATCTGCCCCCGCGTTATAACCTGAGTCAGGTGACGGTGCCCACCTTCGTGTATTACTCCACGAATGATCTGCTGTGCCACCCAAGAGATGTCGAGTCCATGTGCGATGACTTGGGCAATGTGACGGGGAAATACTTGGTGCCGCAGAAGGAGTTCAACCACATGGACTTCCTCTGGGCCATCGATGTGCGGAAAATGCTCTACCGGCGTATGCTGCAGGTCCTTGGAAAACTGCCTGAGGACTCGCATGAAGAGGCTAAACGATCCAGGCGATCAGTTCGTGGCAGAGCGATACTATCTTAA
>ReannCDS00160
ATGCGTCTGTTTGTAGTGCTAAGTGTTTGCGTGGCTTTGGCCTCCGCCGGAGGATACGGTGGTGGCGGAGGAGGTGGTGGTGGAGGATACGCCGGGTCCTCCGCTTCCTCGTCTGCTTCAGCCGGTGCGATTGGAGGCGGTAAACTCGGCGGAGGCTATGGATCCGGAGGTCCAGGCGCCGGAGGTCCCGGCTCCGGAGGTCCCGGATCCGGAGGTCATGGCTCCGGAGGCCACGGATCAGGTGGCTTCGGCTCTGGAGGAGATTTCGGTGGAGGCCTAGGTGGCGGATTCGGCGGTGGCGGAGCTGATGCCTCGTCGAGTGCTGGAGCTGCTGGCGGTGGACTGTCAGGCGGTTCCGCTGGAGGTCCCTTCGGAGGTGGCGGTGGTGGTCATTCCGGCGGTGGAGGCGATATCTTCGGCGGAGGTGGTTCGCTTGGAGGAGGACATTCTGGCGGAGGAGGCTCTATTGGAGGTGGCCATTCCGGAGGAGGAAATGGAATTGTTGGCGGTCCTGGACTTGGATCAGGTGGAGGATTCGGAGGTGGAGGTGGACACTCCGGCGGAGGCGGATTTGGTGGAGGAGATGATTCTTCAATTGGACCTGGTGGAGGATTGGGCGGCGGAATCGGAGGAGGCGGACACTCTGGAGGTGGAGGTCATTCCGGCGGAGGTGGCCTAGGTGGAGGAGGATCAGGTGGAGGATTGGGCGGCGGCGGAAGCTCTGCCTCATCTTCAGCTGGTGCTATTGGTGGCGGCCACGGAGGCGGTGGAAAGCCAGGAGGCGGCTTTGGAGGCGGCGGAGGACCGGGCTTCGGACCAGGTGGAGGAGTCGGCGGTGGAATCGGAGGAGGAGGAGGACATTCCGGAGGTGGAGGTCACTCTGGAGGAGGCGGACCCATTGGAGGTGGGCCCGGATTTGGTCCAGGACCAGGTTTCGGCGGAGGCTTTGGGCCTGGAATTGGAGGCGGACCCGGTGGCGGACACTTTGGAGGAGGTCTTAGCGGCCACAAGCACGGAGGTCATGGAGGCGGTGGCGGATACAAAGGTGGACCGGGAGGCGGCGGTGGATTTGGAGGCGGTGGCGGAGGCGGAGGCGGAGGTGGTGGCTATGGAGGCAAACCTGGAGGCGGCGGTGGCTATGGCGGCGGACCAGGCGGCGGTGGAGGTGGTGCCTACTCGAGCGCCTCTGCTTCTGCCAGTGCGTCTGCGGGTGCCGGCAGCGGAGGTGGCTACCATGGCTAG
>ReannCDS00161
ATGAAGTTCCTGGCTGTCTGCATTTTCCTGATCTTCGCCCTGGTGGCCGTCCAGGCCAATGGAGGTGGTGGCGGAGGAGCCAGTGCCCAGGCAAGCGCCGAGGCCACTGCCAACAGCTATGGAGGCCCAGCTGTCGCTTCTGCTCATGCCAGTGCTATCGCCGAATCTGATTCCTCCGGCGGACGCCATGGCCCACACAGACGA
>ReannCDS00162
ATGTTGCGAACCTTTGCCATTCTGCTGGTGATCGCAGTGGCCGTAAATGCGAGAGCTGCACCACAGAGAACCACCGTTTCGCCGGATTATGAAACCACCGAAAATGTGGAGCTTATTGAGGAGTCCACCTATATGTCCGTGGAGGAGGGAACCATCACGGTGGACGTCGATTCGGATCTGATACTGACCACCAGTCCCGAGGGCGAGGCCTTCACCGAGGCCAGTCCGATGGGTCTGACGGAGGAACCGCTTCCGGATTCGGTGGTGCAGCAGTTGGAGATGGAGCGGGCCCAGGAGGAGCGGCTGAAGAATCCCGAGGAGCCGGAATCGGAGCTGGAGTCGGAGTCGGAGAATGAGGAGCAGAGCGCTACAACCACGGAGCCACCGAATTCTAATAATACTGGCACCACCAGGCGCAGCTTCAAATTTGGCGCAACCACACTGCCACCAAGTTTCATCACAACTACCGAAAGAGGCATCACTACCATTGCACCACAGGAAGTCACCACATCACGCTCTTCGGAGACTGAGGAAACCACCGAGTTCCAGGAGGTGAGGACCATGAGAAACTACTTCGAACGGAAGCCAGCGCAAATGGGAGAAATCGATCTGGACATGGCCGAGAACCGAATGGAGACCACCACGAATATCCCAGCCCAGGAGCCCGTGGAGCTGTCCATGATCATGACCACCGAAGCCGCTTTGGTGGAGGAGAACCCCAAGCCGAATAGTGAGAGTGATCAGGCGGAGTCGGTGGAAACCACAGTGGTGCCGCTTTACCAATATGTTAGCAATGGAGCTCCCATTGTCACGGAGCCACAGCCTGAACATTCTACGGTTATGCCAGTATTAAACGAAGAAGTAGCCTCTACTGTGTCTCCATTAGAAGAAATTAAAGAACTCTTACTGGTTTCGTCCACCTCAGCACCAGAAACCACCACAGAGGCTGAGGAAACCACAACTCAAGCTTTTACAACCACCACTACAACCACTGAGGCTGTTGTGCTGACCACCAAAGTGGAAACTCTGTTGAATGCCCAGCCAGAGACTACTACCAGTGCTCCAGAGACCTCAACTAGCACCACTAGTGCTCCAGAGACCACAACTAGCACCACTAGTGCTCCAACCACAACGAGTACCACCAGCACCACCAGTGCTCCCACCACGACAACCACCACAACTACAGAGCGGCCCATTCAGACGCGAGCTCCTCGAGTGGAGCGGATCTTCAACTCGGACGGAGTGGAGGTGCTCTATGGTTACTCGTCGGTGGTGCGGACCAACCGCTCGTGA
>ReannCDS00163
ATGATACGAACCAGGAGGTCGAAGAAAGCAAGGAGAGTTCCCATGGAAGAGATTGCTAATTTCGACGAAGATCCCGAATTTCGAGCACTGCTGTTGGATATTATGCGTGTTCTGGAATCGATTCCCGAAGCAGCTTGA
>ReannCDS00164
ATGCGGGATCCATATATAGACCATCTGTTTCAACTGCGAACTGGAACGGATGAACAGTCGCTGTCCCATATTCAGAACATTGGAAATGGAGGTCCACATTTGGAAAGCTCTGCACAGTCGCAATCGCAGTTGCAGAACATTGAAACTGGCAATCCACATCTAGAAAGCTCTGCACAGTCACAATTGCAGAACATTGGAACTGACGGTTCACATCTGAAAGGTTCTGCACAGTCGCAATCGCATTTGCAGAGCATTGGAAGTGGCGGTGCACATCTGGAAAGCTTAACAAGGAAGTTGCAATCGCAGTCACATATTGGATTTCTAACTAATCTCCGGGAACCAAATATTCGACCTCTGGTCTTACAACCAAAGCTTTCCCAAACACAGTCCCAGTTGAATTCACTGTACCAAATAAAGCCACAGCAAAACTCACTTTCATCACTATCACTGTCCCAGAGACAGTCACAGTTACAGTCCTTATCGCTGTGGCCAGGATCACTTTCCCAAGCACAGTCCCAGTTGTCCCAAATACAGTCACAGTTAAACTCACATACATCAGGATCACTGTCCCAGAGACAGTCGCAGTTACAGTCCCTATCGCTGTCCCCAGGATCACTTTCCCAAACACAGTCCCAGTTGAATTCACATTCTTCTGGACTACTGTCCCAAATACAGTCACAGTTAAACTCACATACATCAGGATCACTGTCCCAGAGACAGTCGCAGTTACAGTCCCTATCGCTGTCCCCAGGATCACTTTCCCAAACACAGTCCCAGTTGAATTCACTGTCCGAAACACAGTCACAGTTAAACTCACATACATCAGGATCACTGTCCCTGAGACAGTCGCAGTTACAGTCCCTATCGCTGTCACCAGGATCACTTTCCCAAACACAGTCTCAGTTGAATTCACAGTCTTCTGGGCCACTGTCCCAAATAAAGTCACAGTTAAACTCCCATCCATCAGGATCACTGTCCCAGAGACAGACGCAGTCACAGTCTCTATCGCTGTCACCAGGATCACTTTCCCAAGCACAGTCCCAGTTGAATTCACATTCTTCTAGACTACTGTCCCAAATACAGTCACAGTTAAGCTCACATTTATTAAGATCACTGTCCCAGAAACAGTCACAGTTACAGTCCCTAACGCTGTCGCCAGGATCACTTTCCCAAAGGCAGTCCCAAGTGAACTCACAGTCTTCTGGACCACTGTCCCAAACACAGTACCAGCTAAACTCAGATTCATCAGGATCACTGTCCCAGAGACAGTCCCAGTTGAATTCACATTCTTCTGGACTACTGTCCCAACTACAGTCACAGTTAAACTCACATTTATCAGGATCACTGTCCCAAAGACAGTCGCAGTTACAGTCCCTGTCGCTGTCACCAGGATCACTATCCGAAACACAGTCCCAGTTGAATTCACAGTCTTCTGGACCACTGTCCCAAATAAAGTCACAGTTAAACTCACATCCATCAGGATCACTGTCCCAGAGACAATCGCAGTTACAGTCCCTATCGCTGTCACCAAGATCACATTCCCAAACACAGTCCCAGTTGAATTCACAGTCTTCTGGGCCACTGTCCCAAATAAAGTCACATCCATCAGGATCACTGTCCCAGAGACAGTCGCAGTTACAGTCCCTATCGCTGTCACCAGGATCACATTCCCAAACAGAGTCTCAGTTGAATTCACATTCGTCTTCTCAGTTATCAGACTCACTGTCCCAAATACAGTCACAGTTACAGTCCCAATCGCAATCACATTTAAGAGAACAGAACCCTGCAGTTTCATTCATTCCATATGGCTCCCTGCTACCGCGACGTTCCCCTTTACCAGTCTCTTCGCCTGAACCAAAAGCAGTTTTGCAAACAGATCTTTTTAAAAATGCTAAAATCAGCGTGATTACTTCTGAGTACAAAATATACAGCCCACCCAAATACCACTCCCAGACGGACATCTTGGATGACTCCAAGCTGACAACGGTGCACCTGATTGAAAAGTACGGCTATCCATCGGAAACCCACTTTGTGAACTCTGACGATGGCTACAAGCTCTGTGTGCATCGTATTCCCCGTCCTGGAGCCAAGCCTGTCCTACTGGTTCACGGTCTGATGTCCAGTTCCGCCTCGTGGGTGGAATTGGGACCCAAGAACGGACTGGCTTACATCCTGTACCGAAAGGGTTACGACGTCTGGATGCTGAATACCAGAGGCAACAAATACTCTAGGGAGCAAACTGGTCCTCGCAAGAAACCGCGGAAGTACTGGAACTTCTCCTTCCATGAAATCGGCAAATATGATGTACCAGCTACAATTGATCTTATCCTCAAGCGCACCAACGAGCCGAAGCTCCAATACATTGGGCACTCACAGGGCTCCACCGTATTCTTTGTGATGTGCAGTGAAAATCCGAAGTATGCCAATAAGGTGCAGCTCATGCAGGCCCTTTCCCCAACGGTTTACCTGCAGGAGAACCGTAGTCCAGTGCTTAAGTTCATTAGCATGTTCAAAGGAAAGTATTCGATGCTGTTGAACCTTTTGGGGGGCTATGAGATCTCGGCGAAAACGAAGCTCATAGAGCAGTTCCGCCAGCACATTTGCTCCACCTCTGAACTAGCCAGTCAAATCTGCGCCATCTTCGACTTTGTGCTCTGCGGATTCGACTGGAAGAGCTTTAATAAGACGCTAACCCCCATTGTGGCGGCCCACGCCTCCCAAGGAGCCTCTGCCAAGCAGATCTACCACTACGCACAGCTGCAGGGTGACCAGAACTTCCAGCATTTCGATCACGGACCGGTCCTGAATCGGGTTCGTTACGAGTCCAGCGCTCCACCAGTCTACAATCTCTCGCAGACGACCACCAAGGTGGTGATCCACCATGGCGGAGGAGACTGGCTGGGATCCGACTCGGATGTGAGCCGGCTGCAGCAGAGCCTGCCCAATCTCGTCGAGAGCCGGAAGGTGAACTACGATGGCTTCTCCCACTTTGACTTTACGCTCTCGAAGGATGTCCGGCCGCTGGTCTACAGCCACGTCATTCGCCACTTGTCAGTTCAGCTACCAGGATAG
>ReannCDS00165
ATGCGACACGCGATCTGGTTTCTCGCAGTGCTCGGGGCTTATTCGCCCTGTGGGTCTACGGTTTTGGGTGGATTCGTGGAGGATACCTTTCCAGCGAGTGTGATTGAGGACGCCCAACTGAATACGATACAACTGCTGGAGAAGTACAAGCATCCAGCGGAAACCCATCAGGTGACCACGGAAGATAAATATGTCCTGACCCTCCATCGCATTCCCCGACCTGGGGCCAAGCCAGTGCTATTGGTTCACGGCCTGGAGGACACCTCTTCCACCTGGATTGTGATGGGTCCTCACAGTGGCCTGGGTTACTTTCTGTACGCCAACGGATACGATGTCTGGATGGGCAATGTCCGTGGTAATCGCTACTCCAAGGGCCATTTGAAACTCAATCCGAATACGGACAAGGCTTACTGGAGCTTCTCGTGGCACGAGATAGGGATGTACGATCTGCCGGCCATGATCGATGGGGTACTGGAAAAAACAGGATACCAAAAGCTGAGCTACTTTGGCCACTCCCAGGGAACAACCTCGTTCTTTGTGATGGCTTCGAGTAGACCGCAGTACAACTCCAAGATCCATTTGATGAGCGCTCTGGCCCCTGTGGCCTTTATGAAGCATATGAAGGCTCCACTCCTGGGAATGGCCCGCATGGGAATCAACATGTTTGGTGAAAACTTTGAGCTATTTCCACACTCTTCCCTGTATCTTAACCAGTGTATTTCCTCCGCCGCCTTGCTGAAGACTTGTATGCGCTTCTATTGGCAGATTGTGGGAAAGAATCGGGAGGAGCAAAATATGACCATGTTTCCGGTGGTGATGGGTCATATTCCCGGCGGCTGCAATATCAAACAACCCCTCCACTACATCCAACTGCAGAACTCAGATCGCTTCTGTCAGTACGACTACGATCCCAAGGAGAACCAACGGCTTTACGGACGCCTCACTCCTCCGGATTACCGCCTGGAAAGGATTACTGCTCCGGTGGCCCTCTACTACGGCAGTAATGACTATCTTTCGGCAGTGGAGGATGTTCAACGGTTGGCGAAACTTCTCCCCAATGTGGTGGAGAACCATTTGTACCGCAAGTGGAACCACATGGACTTGATCTGGGCCATCAGTGCCAGGCGTTCGATTCAGCCCAGGATTCTGCAGGTGATGCAGTACTGGGAATCAGGCGGGGCAACTAAGGACGTCACCACAGGAACACCGGTGGAGGAGGAGGTGGCTCAGTTGACTACGGGTTCCCCGGTTGATAAGGACCCAGAAGAGGATGAGCCGGCTGGCAGCATCGCTGGAAATGAGGAGCAGCGAGAAAAGGTCCCGCAAGATCACCTAGAAGGTGATCTGGTAAAGGCAGCTACTGATCCCACTTCAGAGCTGTAG
>ReannCDS00166
ATGAACAGTAAAATTACCAAGTCAAAATTGACCTCTCCAAAATTGGTGAGATCATCGCCGAAAAGTGTTCCACAAGCTGCGAAGGGTGAACAAATTTTCAGTTGCCAGTTTGAAGTGTTTGGTCATGTGCAGGGTGTCTTCTTTCGCAAGCATACTCAAAAGAAGGCCAAGGAGTTGGGAATAACTGGCTGGTGCATGAACACTACCCAAGGAACAGTCAAGGGAATGCTTGAAGGATCCTTGGACCAAATGACTGACATGAAATACTGGCTGCAGCACAAGGGCAGTCCTCGTTCGGTGATCGAGAAGGCGGTTTTCTCCGAGAATGAAGCTTTGCCCATCAACAACTTCAAGGTGTTCTCAATTCGCCGCTAA
>ReannCDS00167
ATGGAGGAGGACCTGGAATTCCTTATTAACGCCCTGTCGGTGCCAAATACTCAATTGACCGAGCCGTACGACGAGGCACAGTTGCTGGAGATGCGTGAGGCCTTCAAGACGCTGCAGAAACTCCTTCAGCGCAGTTCCTTGCCCGTGGAGGCGAGTCTGCGCTCCATGCCGAGGTCAAAGGCCGGAGAACACACAAACAGGTTCGAGGAACGAGATCTGCCTTCCGTGCTTGCACTTCTGGGCAACGATTACGAGAAGATCAGCGATCAAAACAGTGGTACTCAGGGCTGGAACTCGGCGGAAAGTGGAGCCCGAACGTCGCCCATTATTTTGGAATGTGGGCTGAGGGAGAGTCCCCTATGTAGCAGTTCCTGGAGCGCCAGCGAGAGTCCCGATGTTGAAGACATGGCGCTGGTGCCCTACGAGGAACTCTGCAACGAGCGAAGCAGCTCGGAGACCACGCTAACCGGCCAGTCCTATTCATCGTCGGGCATCTCGATCAGCATTCCTGTCAATTTGGTCTGGAACAACAAGGAGTACAACGAGTCGCAGAGCACGGACAGTGAAACCACACTAAAAGCCGACGGTCGCCGGTACTCTGTCCTAAATTAG
>ReannCDS00168
ATGTCGGCAAATTTGCTAATATTTGCCCTAAGTCTGTGCCTGCTGCAATCGGGAAACGTTGGGGGTTTATCTCTGACGTTCGGAAACCTCACCTTATTCAACGTTAATTTTAAAACGCCTGCCATCTTGGGTCGATCAGTAGCATTGGACAGCAATCTGCGAATCGAGAATGATGTGGATCCCAATATACAGGAAGACTCTCAATTGAATACGTATAATCTTATTAACAAATATGGATACCCGGCGGAGAATCACACCGTGGAGACTGATGACGGATATATACTCACCCTGCACAGGATCGCTCGACCAGGAGCAACTCCAGTTCTTCTGGTGCACGGACTGCTGGATAGCTCAGCTACCTGGGTGATGATGGGACCGAACAAGGGACTTGGTTACCTGCTCTACGATCAGGGGTACGATGTCTGGATGGCCAATGTTCGGGGAAATACGTATTCGCGAAAGCACGTGAAATACAGCACACACCATGCCAAGTTCTGGGACTTTACATTCCACGAGATGGGAAAGCACGATATCCCCAGCACGATCGACTATGTACTAAACTCAACCGGAGTCAGTCAGCTGCATTATATTGGTCACTCGCAGGGAACAGTTGTGTTCTGGATTATGGCCAGTGAAAGACCCGAATACATGGACAAGATCGTTCTGATGCAGGGCTTGGCCCCAGTGGCCTTCTTAAAGCACTGCCGCAGTCCAGTGGTCAACTTCCTGGCCGAGTGGCACTTATCGGTGAGCTTGGTGCTCAAGTTGATTGGTGTCCACGAGTTCCTGCCCAAGAACGAGTTCACCAGCATGTTCAATAGATTCATTTGCGATGAGACAACCATTACCAAGGAGATCTGTTCGAACGTGATCTTCCTGACCACCGGATTCGACAAGCTGCAATTGAACGAGACAATGCTTCCGGTGATCGTGGGCCATTCTCCGGCCGGAGCCTCCACCAAGCAGATGCAGCACTTTGGGCAACTCAACAGGTCGGGGGCTTTCCGGCAGTACGACTACGGATGGCTGCGGAACCACTGGCGTTACGGGACCATCGAGCCACCATCTTACCATCTGGAGAATGTCCGGGCCAAGGTGGCCCTATATTACGGCCAAAACGACTGGCTGGCGCCCCCGGAGGATGTGGAAATGCTGCACAGGGAACTGCCAAATGTGGTGGAAAAATATCTGGTGAAAGACAAGGAATTCAATCACTTAGATTTTATCTGGGGCATCGATGCCAGGGAATTGCTGTGGGACCGAATGCTGGAAAACATGAGAAATCATGAAAACTCAGTTATATAA
>ReannCDS00169
ATGGTGAAGTCGAAGACATTTATCCTCTTTGCATTTACTGCGTTGGATATTATAGGATCTCTGGCAGAAGACCAAAATGCTAGGCGCTTTGTATGTCTGTTATCGGACCCTCCCAATCAATGCAGTGCGTACTGTGTTTCAGCACTGCAGCCAGTGATTAACCACATCACAAAAGAGCAGCAGGACTCAAATACCTACGAATTAAAACTTAATGAAACCCAGGCGAAACTAGATCTAATAAAAAACCAGTTGACGACGACGCAGATCCAAATGAAAGACCAGCAGATCTTCCTACAGACAAATTTGACCCAGTCTATCCCACAGGACCTCAAGGAAAGACTGGACAGAATTGAAGGCAATCAGACACTCCTAGCAGGCGAACTTCAAGCAATTAAGAGCACTACGAAAATTCAACTAACCGCCATGCAGGACACACTATCCAAAGTTGACCGGAGAACCATGCTGCAGAACTATCAACGGATAGGAACGAGATTATTTTACATAGAGCATAACTTGTATGTGAATTGGTGGACAGCAAATACGATCTGTGCTGAGATCGGTGGCCATTTGGCAGCATTCAAAAATGATCAAGAGTTTAACGGCATAGCTAAGCAACTTAAGCAAGAAAACTACTGGTTGGGCATATCGGATCCTAAACAAAAGGGCGATTTTAAGAGTGTGGCTACCGGCAAGCGAGCTCCCTATTTTAAATGGCGTTCAAACGAACCAAATTATCGCAAGTTCGGGCGCAGCGATGAGCACTGTGTTTACGTGTATGGAGTCAGGAACTATATGATAGTTTTATCTTGTACCAAAGATCTTATGCATTTCATATGCCAAGCAGACAAAGATGTGTA
>ReannCDS00170
ATGGGCTGGATTTTTGCTGTGCTCGTCGCACTGGTCGCCCTGCTGCTGACGAAACCCGGATGGCGCTGGTTCTACATAGCGGGTGCCACCGCTAGCCGCGATCTGACGGCTCTTTGGGCCTATATCAAGCTCTTGAGGTACACGAAACGTCATGAGCGGCTCAACTACACCGTAGCGGAAGTCTTTGAGCGTAATGTTCGAATCCACCCGGAAAAGGTGGCTGTGGTCAGCGAGACGCAGCGCTGGACCTTCCGCCAGGTTAACGATCACTCCAACAAGGTGGCAAATGTGCTGCAGGCGCAAGGCTACAAGAAGGGTGATGTGGTGGCTCTTTTGCTGGAAAATCGCGCCGAGTACGTGGCCACCTGGTTGGGTCTCTCCAAGATTGGCGTTATCACTCCGTTGATCAACACGAACCTGCGTGGTCCTTCCTTGCTGCACAGCATCACTGTGGCGCACTGCTCTGCCCTCATCTACGGAGAGGACTTCCTCGAAGCGATTTCCGATGTGGCCAAGGATCTGCCCGAAAGCCTTACCCTGTTCCAGTTCAATAATGAGAACAACAACACCCAGACTGAGAAGAACATCCCGCAGGCCAAGAACCTGAACGCTCTGCTCACCACCGCCAGCAGTGAGAAGCCCAACAAGACGCAGGTTAACCACCACGACAAGCTCGTCTACATCTATACCTCTGGCACTACGGGATTGCCCAAGGCGGCCGTCATATCTCACTCCCGGTATCTGTTTATTGCTGCTGGAATCCACTACACCATGGGTTTCCAGGAGGACGATGTCTTCTACACGCCCCTGCCTTTGTACCACACCGCTGGAGGCATCATGTGCATGGGTCAGTCGGTGCTCTTCGGCTCTACGGTTTCCATTCGCAAGAAGTTCTCGGCATCCAACTATTTCGCCGACTGCGCCAAGTACAATGCAACAATTGGTCAGTATATCGGAGAAATGGCCCGCTACATTTTAGCTACGAAACCATCGGAATATGACCAGAAGCACCGAGTGCGCCTAGTTTTTGGAAACGGACTTCGTCCGCAGATTTGGCCGCAGTTCGTAAAGCGCTTCAACATCGCCAAGGTGGGCGAGTTCTATGGCGCCACAGAGGGCAATGCCAACATCATGAACCACGACAACACTGTGGGTGCCATCGGCTTCGTGTCGCGCATCCTGCCAAAGATCTATCCCATCTCTATCATTCGCGCCGATCCGGACTCTGGAGAGCCCATTAGGGACAAGAATGGCCTGTGCCAGCTGTGCGCTCCCAACGAGCCAGGCGTATTCATCGGCAAGATAGTGAAGGGAAATCCATCTCGCGAGTTCCTTGGTTACGTTGACGAAAAGGCATCTGCCAAGAAGATTGTAAAGGATGTATTCAAGCACGGAGATATGGCTTTCCTCTCCGGAGATTTGCTGGTCGCCGACGAGAAGGGCTATCTGTACTTTAAGGATCGCACTGGTGACACCTTCCGTTGGAAGGGCGAGAACGTGTCCACCAGCGAGGTGGAGGCCCAGGTCAGCAATGTGGCTGGATACAAGGATACCGTGGTTTACGGCGTGACCATTCCGCACACCGAGGGAAGGGCTGGCATGGCCGCCATCTACGATCCTGAACGGGAGCTGGACCTCGACGTCTTCGCCAGCAACTTGGCCAAGGTGTTGCCCGCCTACGCCCGTCCCCAGATCATTCGACTGCTCACCAAGGTGGACCTCACCGGCACCTTTAAACTGCGCAAGGTGGACCTTCAGAAGGAGGGCTACGACCCCAACGCGATTAAGGATTCGCTGTACTACCAGACTTCCAAGGGGCGATACGAACTGCTCACGCCGCAGGTGTACGACCAGGTGCAGCGCAACGAGATTCGCTTCTAG
>ReannCDS00171
ATGGCATTGCAACGGGAAGCAGGAGTGCAGGACTTCGTCCTCCTGGATCATGTGTCCATGGAGAAGTTCATGGATAACCTGCGAAAACGATTCCAAGTTGGGTCCATCTACACATACATCGGCGAGGTGTGCGTCTCGATGAATCCCTACAAACAGATGAACATCTACGGCCCGGAGACTATTCGGAAGTACAAGGGTCGGGAACTGTTCGAAAATGCCCCCCATCTGTTTGCGATCGCCGATGCTGCCTACAGGGTCCTCAAGCAGCGCCAGCAGGACACCTGTATCCTGATATCCGGCGAGTCCGGTGCCGGTAAAACCGAGGCCTCCAAGATCATCATGAAGTACATTGCGGCGGTGACAAATGCCCAGGGTCAGAACGAAATCGAAAGGGTTAAAAACGTCCTGATCCAGAGCAATGCGATCCTGGAAACCTTCGGCAACGCTAAAACCAATCGGAACGACAACTCCAGTCGTTTTGGAAAGTACATGGACATTGAGTTCGACTACAAGGCGGATCCCGTGGGTGGTATCATCACCAACTACCTGCTGGAGAAGTCGCGAGTGGTGCAACAGCAGCCGGGCGAGCGGAACTTCCACAGTTTCTACCAGCTACTTCGCGGTGCCAGCGACAACGAACTGCGACAATATGAACTGCAGAAGGAGACGGGCAAGTACCACTACTTGAACCAGGGCAGCATGGACATCCTGACGGAGAAGTCCGACTACAAGGGCACCTGCAACGCCTTCAAGACCCTGGGCTTCTCCACGGATGAGGTGCAGACCATTTGGCGGACGATTGCTGCCGTCCTGCATCTGGGAAATGTGGAGTTCCAAACCATTGAGGATGAGCTGGTAATTAGCAACAAGCAGCACTTGAAGTCCACGGCCAAGCTGCTCCATGTCACCGAATCCGAGCTTTCCACTGCACTAACCAAAAGGGTCATCGCCGCTGGCGGAAATGTGATGCAGAAAGATCACAACGCCACGCAGGCGGAGTACGGAAAGGATGCCCTGGCCAAGGCCATCTACGACCGGCTCTTCACCTGGATCATCTCCCGCATCAACCGGGCGATCCTCTTCCGGGGCAGCAAAACGCAGGCGAGGTTCAATTCGGTCATCGGAGTGCTGGACATCTACGGCTTCGAGATCTTCGACTCCAACAGCTTTGAGCAGTTCTGCATCAACTACTGCAACGAGAAGCTGCAGCAGTTATTCATAGAACTGGTGCTGAAGCAGGAGCAGGAAGAGTACCAGCGGGAGGGCATCGAATGGACCAACATTGACTACTTCAACAACAAGATCATTTGCGATCTCGTAGAGCAACCGCACAAGGGCATCATTGCCATCATGGACGAGGCCTGCCTCAGCGTGGGCAATGTGACGGACGACACGCTCCTGGGGGCCATGGACAAGAACCTCAGCAAGCATCCCCACTACACGAGTCGCCAGCTGAAGCCCACGGACAAGGAGCTGAAGCATCGCCAGGACTTCCGCATCACCCACTACGCCGGCGATGTGATCTACAACATCAACGGATTCATCGAGAAGAACAAGGACACGCTGTACCAGGACTTTAAGCGCCTGCTGCACAACTCCAAGGACGCCAACCTCAGTGAGATGTGGCCCGAGGGAGCCCAGGACATCAAAAAGACGACCAAGAGGCCACTGACAGCCGGCACCCTGTTCCAGCGATCCATGGCCGATCTTGTGGTGACTCTGCTGAAGAAGGAGCCCTTCTACGTGCGCTGCATCAAGCCCAATGACATCAAGAGCTCCACTGTTTTCGATGAGGAGCGTGTGGAGCACCAGGTGCGTTACCTCGGTCTCCTGGAGAACTTGCGTGTGCGTCGAGCTGGATTCGTGCATCGCCAGCGCTACGATAAGTTCCTGCTGCGCTACAAGATGATCTCGCAGTACACGTGGCCCAATTTCCGGGCCGGAAGTGATCGGGATGGAGTCCGGGTACTGATTGAGGAGAAGGGCTTCGCGCAGGATGTGAAGTACGGCCACACGAAGATCTTCATCCGCTCGCCGCGCACCCTGTTTGCCCTGGAGCAGCAGCGGAACGAGATGATCCCGAACATCGTGACCCTGCTGCAGAAGCAGGTGCGCGGATGGATTGTGAGAAGGAACTTCAAGAAGATGAAGGCGGCTATTGCTATCATGAGGGCCTACAAGACCTACAAGCTGCGCAGCTATGTCCAGGAGCTGGCCAACCGCTTCCGGAACGCCAAGCAGATGCGGGACTACGGCAAGAGCATCCAGTGGCCACAGCCGCCGCTCGCAGGACGAAAGGCGGAGGCCAAATTGCACCGAGTCTTCGACTTCTGGCGGGCATGCATGATCCTGCGCAAGTATCCTCGCAACGAGTGGCCCCAGTTGCGGCTCCAGATCATTGCCGCCACCGCTCTGGCCGGAAGACGACCCTACTGGGGTCAAACGCGCCGGTGGGTGGGCGACTACCTGGCCAACTCGTTGGACAACAGCGGCTACGAAGCCTACAACACCAGCGTGCGGAATATAAGGAACAACCTGACAGGAGTCGCCGGCGCGGAGTCCTTCCGCCAAGTGCTCTTCTCCGCCTTCGCCAAGAAGTTCAACCATCACAACAAGCAGTCGGATCGCGCCTTTATTGTCACCGACTCGACCATCTACAAACTGGAAGGCATCAAGAAGAAGTTTAAGGATATGAAGCGCCACATTGGAATTAGAGAGTTGACTTCCATAAGCGTAACTCCTGGCCGAGATCAACTGATCGTCTTCCACTCTCCCAAGAACAAGGATCTGGTATTCTCCCTGCAGGGAGAATACACGCCCCTCAAGGAAGATCGCATTGGCGAGCTGGTTGGCATTGTCTGCAAGAAGTACCATGACCTCACCGGAACCGAGTTGCGTGTGAATGTGAGCAATAATATTGCCTGCCGCCTGGAGGACAAGGCCCGCACTATTTCTGTGGAGGCGGCGTCCAATGTGGAGATTCCCAACTTCCATCACAAAGAAGGCAATATCATCTTTGAGGTGCCAGCGGCGTATTGCGTTTAG
>ReannCDS00172
ATGGATTTCACGGGCTTTGAAGTGCGCAAGTGCCCACCGACTGCCATGTACATTCCGAACTTCATCACATCCGAGGAGGAGCAGCGCATCCTGAGCCAGATCGAGCGGACTCCGAAGCCCCGATGGACGCAGCTGCTCAACCGCCGGCTGGTCAACTACGGCGGTGTGCCGCATCCCAACGGGATGATTGCCGAGGAGATTCCCGAGTGGCTGCAGAGCTATGTGGACAAGGTGAACAACCTGGGCGTGTTCGAGTCACAGAACGCCAATCATGTCCTGGTCAACGAGTATCTGCCGGGCCAGGGGATTCTACCGCACACGGACGGACCTCTGTTCTTCCCTATCATCTCGACCATCTCGTGTGGGGCCCACACCGTGCTCGAGTTCGCCAAGCGGGAGGACACCTCCGCGGAACCAGAAGCTGGCGATGAACAGTCGACGGCGCCCCGCGAGGTGCGCTTTAAGCTGCTCCTGGAGCCGCGCAGCCTGCTCATCCTGAAGGACACGCTGTACAGCGACTACCTACACGCCATTGGCGAGACCAGCGAGGATGTGCTCTGCGACCGCATCTGCAACTACGATCTGTGCGAGAACACCTACAAGATCGGCGACCACCTGGTCCGTCGATCGCCCCGCATCTCCCTCACCATCCGCAACGTTCCCAAGACCAGCAAGATGAAGCTCAAGTTCTGCTAG
>ReannCDS00173
ATGATACACGATTTGGTAATGGCTTGTTTGAGCCACAGTTCCAAGGGGCTGGGTATGAAGGCCTTCACGGACACCACAGTTATCGAGCACTTTATACATCCTTGCGAGAGGCAGATATTTTTGGATATTCTAAAAATTATAAAAGTCTACCATGAAGTGGCTCAGTTTACACAGTCCTTAGGACCGCAGAAGAATACACTTGGCGAACTTCCAGATCTTTCACATGGCTATTACTTGATAAACTTGGCCAAGGGCATCGAGATTGCTCTTGAGGAGTACTATGCGGAGATCAATAGCCTGGAGAAGTATTGCTCCGAGAACGAGCGCACTTCGCTCTCGTATGTCCACAATGCACTGCAACTCAAGTTGCCCGTTCTGGTTTTTCTGAGAAACCTCACCATGGAGATCCAGGTGCGCAAACTGCAAGGATGCGCCATGCTCCACAACCTCCATCAGCAGTCTGAGCACGGAGACCTTCAACTGGAAAGAGTGATCAGGAAAATTATGAAGCCTGTTAAGTACGCATTTTTCTCGAGCCTAGCTCACTGGCTCTTGTTCGGGGTGATCGACGATGTCCACTCGGAATTCTTCATTAAATTCACCCCAAACGATGGGGCTGATAGTAGCTCATGCAGCAAATCAGCTAGTAGTTCTGTAATGAGTGCCGACAAAACCCCCGAGGACTATATATGGCAGTACGAAATCAATATGGATCAGCTGCCAGGATTTCTCTCCATCATTGTGGCTGAAAAAGTCCTGTTTGTGGGGCAAACTGTGCTGGTCTTCAAAATGCGGCGAAATGGTACGGCAAAAAGCAAAACAGACCAATTGGCAGTGAAGCTAGCTGAATTGTCGCGGGATGATATCTACGAGCTGTGGAACGGCAGAGAATCCGAGTTCTTTAAAATGGTCCTAGACCTGAGCAACGATGAAACAATCAATGTCTTCCGCATCGAAAATGTTATAAACGATATCAAGAAATACGTTAGCATGCGACTCTCGGAAATAGCCGTTAACGAAGTGGATCTAGAAAGCCAAATGGGACTCATCAAAGACTTCTATTTGTTGGGCCGAGGAGAGTTTTACTTGGAGTTCTGCTGCCAAATGATCGGAAACATGGAAACGTATCGTGAAGAAAGATTTAAAAACATCACCAGATCATTTGAGCTTGCAGCTACCGTCATGGGAATCTCAGATGACTTGGACCACTTTTCACTCAGTTGCCAAAGAAGCACTGGTGAGCCAGATGAAAGTTCAGATTTTCATATTCTGCAGGGGCTCAACCTAAAATACACTTATGAGTGGCCGTTGAATCTGTTGTTTTCGCCTAAAGCAATTGAGCGATATAACAAGATATTTCGATTCCTACTGATTATTAGAACTTTTCAGTACGAAATACAAAGAGTCTGGGCCAAGCAGACTTGGAAGGCAAAGAGTCTGCCTGCGCCTTTGGATAACAAAATCATAAATCTTCGCAATCACCTTATGTTCTTCCTGAACAACATGCAGTACTACATTCAAGTGGATGTTCTCGAAAGTCAATTTAGTGTTTTTATGAATGTAATTAAAAGCAAGGCTGATTTTGAGGAAATACAAAGAGCTCATACCATATTTCTGGCAAATGTTCTTTCACAATGCTTCTTGCTTTCCGATTCGAAGGAGGGCCAAGCTAATATCACCGGATGCCAAACCCAAAACCCCATTTATGGAACACTTCTAAAACTCTTCAGCATTTGTGACAAGTTTGCTCACATGACCCAAACGAAAGATCCGCCTGATGACTTTATGGGGGAAATCGACAGTCTTAATGAAAGATTTGGTGTACAAATTGCGAGCCTTATCCAACTATTAGTTGATGTTAAGTCAGCATCTTGCTTGGGTCCGCTTTCTCAACTCCTTTTGCGTTTGGATTTTAATCATTGGTTTAGCGGCAAACAAAATGTGTCGGCATCAAGCAAATAA
>ReannCDS00174
ATGCAGAACTCCCCGGCTCCGTGTGCCTGGTACTTGCCCTGGTCTCTGGCCGCCCAGCAGCACCAGCAGAAGATGATGCAGATGCAGTCGCCGTTTCTGGACAAGATGGGGGCCCCCTCGGTGGGCGGGATCTTCGCTGCCCAGCCGCAGATGCAGCAGCAACTGTCGCCCAACACGGCGGCAGCTCCTCCGGCCAACTACCAGCAGCCCGCTCTGCACCCGAGTGCCGCTCCTGGAGCTCACTTCCACATGGGATCGCCGTACAATCACTTGGCTCCCCAGCTCCTGAATGCCGGACAACTGAACCAGAATGCACTGGCCAATCAATCCCACTTGATGCACTCCGCCATGTTCTCTTCCCTGCCACTCGGAGCCTACTATGCCCAGGCAGCCGGCGGAGGTCATGCGGCCTATGGAGGAGTTCCGCTGACACCGGCTGCCCAGCAGTCCCTAATGGCGGCCACCGGAGGAGCACCTGGTGGCCACCTGGCCGCCCAGCAGACACCTGCCCAGCTGCCGGTCCAGATGCCCGTGCAGATGGCCCCGCGGCCCAATCCTTCCGCCTGCTCCATGGTCCAGCCACTCAACTGCCTGCCCCACCAGGAACTGAATCACCTGTCGTCCATCAATCTCAACCTGCTGCGGAGCCCAGCGTCCTCGCTCCCAGCCATCCAGGTCTTGCCAAGTGCCGAGGTGCCGATTAATAAAAAGACAACCTCTCCAAGGGACACCGAAAGTCTTAAAATTAAGATACCAGAAAAGCGGAAAACAGACGATAATGATCAAATAAAAGAATTGAAAAAAGCCAAGCTGGAGACAAAAGCGTTGAAGGCTAAGAGACCGGGATTTACGGATGAAAGATATCAAGAAACTTCCTACTACATGGAAAACGGTCTTCGCAAGGTATACCCATACTACTTTACATTCACAACCTTCACGAAAGGCCGCTGGGTGGGCGAAAAGATTTTGGATATATTCTCTCGGGAGTTCCGAGCACATCCTGCCGAGGAATACGAGCGATGCATTCAAACGGGCACTCTGACTGTCAACTTCGAGAAGGTACCCATTGACTACCGGTTGAAACATAACGATCTGCTCGCCAATATTGTTCACAGACACGAAGTTCCAGTGACTTGTCAACCAATTAAAATTGTGCATATGGATGAGGACATTGTAGTTGTAAATAAGCCAGCATCGATACCTGTACACCCATGTGGACGGTATAGGCACAACACTGTAGTCTTCATACTTGCTAAGGAGTTTAACCTCAAGAACCTTCGCACAATTCACCGACTTGATCGATTGACTTCCGGGCTTTTGTTATTTGGACGTAGTCCAAAGAAGGCGCGCCAAATGGAGCAGCAGATTCGAAACAGACAGGTTGAAAAGGAATATATATGCAGGGTTGAGGGCGTATTTCCAGAGGGTATAGTGGAGTGTAAGGAACCCATTGAAGTGGTTAGCTACAAGATTGGCGTGTGCAAAGTATCTCCAAAGGGTAAAGATTGTACGACGACGTTCCAAAAGCTGTCCCAAAATGGCACAACTAGTGTGGTACTTTGCAAACCACTTACTGGAAGAATGCATCAGATAAGGGTGCATTTGCAATACCTAGGTTATCCCATTCTCAATGATCCACTCTACAATCACGAAGTCTTCGGTCCGCTAAAGGGACGATCCGGTGATATTGGTGGAAAGACAGACGATGAGCTTATACGTGATCTCATAAATATACACAATGCTGAGAACTGGCTGGGAATTGATTGTGATTCGGACATATCTATGTTTAAGACCACCAAGGACGAGGCAGATCGGGAAAGTCTCAGCAGTGAGCACACTTCCGTCGTTCATCACAGCGACGATGATGGGGGCGTAAATTCACGGGAAACAACACCTCCATGCACTGAAGCCCAGCAACCAGAAAGTAGCGGTAAAAATATAGAACGTACAAGTATAGCCAAGGAGTATCCAGTTACTGTACAGAAGTCTTCCACGGAAATTTCCCCAGCTCTGCTGGATACAATGGAGGTTCCATTGGGTGGAGGTGGATGTAACGTGAACAAGGTTTCAGTAGATGAGCACTGCTACGAGTGCAAAGTGCACTATCGTGATCCAAAATCAAAGGACCTTATAATGTATCTGCACGCTTGGAAGTACAAGGGCCCTGGATGGGAGTATGAAACGGAGTTACCCAATTGGGCCCGCAACGATTGGGACCACTTAGACTCTGTATGA
>ReannCDS00175
ATGGATTATTTCAGTGGTGTACTTGTTTTTATCACCCTCTTTTTACTGAACCCAGTGATATCTGAGACAACCTGTGGGTTTAAGGCATGCCCCAACACGAAATTAAACATGATCAATGTTCATTTGGTCCCCCATTCGCACGACGATGTCGGTTGGCTGAAGACGGTTGATCAGTATTACTACGGAAGTCAGAATAGCATTCAGCACGCAGGAGTGCAGTATATTTTGGATACAGTGGTCGAGGAGCTTCTGAAAGACTCGAAACGGCGTTTTATTCAGGTGGAAACCTTCTTCTTTTCGAAATGGTACTCCGAACAAACCGAAACTGTTCAACGAGTGGTGCAAAAATTGGTAGCAGATGGACGATTGGAGTTCGCAGGAGGAGCTTGGAGTATGAACGATGAAGCCACAGCTCACTACCAAAGTGTAATAGATCAATTTAAATTGGGCCTGAAATACTTAAAAGACATCTTCGGTGACTGTGGACGTCCGACAGTCGGTTGGCAGATCGATCCTTTTGGCCACTCCCGGGAAATGGCGTCTATATTTGCACAAATGGGATACAATGGCCAATTTTTCGCTCGCATGGATTACTTGGATAAATTGAAACGTCTGCTGTACCAAGAAATGGAAATGATTTGGCAATCGAGCGAATACCTGAAGAATTCTAACATATTTACTGGAATGCTTTACAATCACTATTCCGCTCCTCCCGGCTTTTGCTTTGATATCAATTGCCAGGATGCTCCAATTATCGATGGCGAGAGCTATGACAATAATGTTGACCAAAGAGTGAGTGACTTTATCGACTATGTTAAGAAAATGGCAGAGTTCTATCGATCCACTCACATAATGGTACCCATGGGAGACGATTTCCAGTATGAAGACGCGGGAGTTAATTTTAAAAACATGGACAAACTGATTAAGTACGTCAACGATCGCCAATTAGCGGGATCACAGGTCAACGTTTTCTACTCAACGCCCTCCTGCTATCTCTACGAACTGCATCAGTTGCACCAAACTTGGCCGAACAAAACCGAAGATTTTTTCCCGTACTCCAGTGACTCTCACTCTTATTGGACAGGATATTTCACCTCCCGTCCAACCCAGAAGCGCTTTCATCGGGATGGAAATCACTTCTTTCAGACAGTAAAGCAACTGAGTGTTTTGGCCAATTTAACCGATACTCAGCACCTGGAAAATCTTGAAAGTCTTAGCCAGGCTATGGGAATCATGCAGCACCATGATGCTGTGACAGGTACCGAAAAACAGGCTGTAGCCCGCGATTACGACCGTATGTTGTTTAAGGCGATCGTTGGTGCCGAGAATAATGCTCGCGATGCCCTTCGATCCCTAACCAATTTAACTTCTGGGGAGTTCGAAAGTTGCCTGGAACTGAATATAAGTGCATGTGCTTTCACCCAGAATACTGCCAACAATGTGGTTGTGACCCTAGTAAATCCACTGGCTCATTCATCAACGCAATATGTGCGAGTTCCGGTGAAGAATGAAAACTACATAGTTACCGATGAAAAAGGTCGTGAAATACCCTCGCAAGTTATACCCATTCCCTGGGAAGTTTTAGCTCTGGAACATCGATCGAATGGCACGCAACACGAGTTGGTCTTTAAAGCCAGTGTTGAGAAGATTGCCAACTTTTTAATTCGCGTACTGCCAACCCCGAAAAATATTGAAGAACACCATAGGGATTTCCCTGAGGAAAAAGCCCAGGACGGGGCCGATGAACTAATAGTGGAGAATTCGCTCGTCAAACTGACTTTTGATACCACTACGGGTGGCTTGAAAACCATTGAAATGAACGGCATAGCGGAAACTATTCAACAAAGCTTTGGAGTATACAAAGGATTCCGAGGCAATAATGATGAAGCCAAAAACCGCTCTTCCGGAGCATACGTTTTCCGACCGGACGGAGATATTGAAGTACTGAACAATAACAAAGTGGAGCTTACTTTCTATAACGGCTCGATAGTTAAAGAGGTCCATCAACATGTAAACGAATGGATATCCCAGGTTATCCGCATATACGATGAGGTAAATCATGTGGAGTTCGAATGGTTGGTAGGACCAATTCCGGCGGATGACGAAGTTGGAAAAGAGATAATCACTCGCTTCTCGAGCAATATAGCCTCGAAGGGCAAATTCTATACCGACTCAAATGGCCGTGAAATGCTAGAACGTAAGAGAAACCAGCGGGAAAACTTCGATCCAAATATGTCGGAAGGTATTAGCGGAAACTATTACCCAGTAACCGGGCAAATTTCCCTGCAAGACGACGTAAAGCGAATCACCCTGCTAAACGATCGAGCTCAGGGAGGAGCCAGCTTGAAAGACGGGGAATTGGAGCTGATGCTGCATCGTCGCCTCTTAAGTGACGACGCATTCGGAGTTGGTGAAGCCCTTAATGAGACTCAGTATGGAACTGGTTTGATCGCAAGAGGAAAAATATATTTAATTCTCGATGCTGCCTCGGAGAAACCAAATCACGCAGAGCGACAGCTACAGCACGAGTTGGACCAACACTTTTGGAGGTTTTTCAGCAAATCCAATAGTGTGCCCTCTGTAAACAAGCACATGATTCCCGATTTCACAGCCTTTCCTAAATCTGTCGAACTGCTCTCTTTTGAACAATATTCCAAGGACCAAATATTGATAAGAGTGGAGAACTTGAACACGGAAGGAAACGTGGTTAGCTTTAACATTCACCCCCTTTTTGAGTCCCTGAACGGAGATCGGATTTGGGAAACCACTTTGGACGGAAATATGCAGCTGAGCGATATGAAGAGGTTCAAATTCAGTCAAGATGGCTCCGGTGGAATTCCTTCCTCCGTTGAATATTACTACGCTCCTCATAATCCCATGTCATCTGACTCTACAATGAGCGCCTACGAATTCGTTGTTACTCTGATCCCAATGCAAATTCGTACATTCATAATCCAACAAAAATAA
>ReannCDS00176
ATGCAGAGACATCACCCACATTATTGTAACTCACCCGTGGTCACACGTACAGCTGCGGTCAGCATAATAGCATCAGGGATCCAAGGCTTAAAAATGGCAAAGCTATTTTTAATATTCAGTATTCTTACGATTCTCGCATCTATACCCGAAACCAGTTTCGTAATAGCGGAATTAACAACAAAAGAGCGAATAAAGAAACATCAAGAATGGTTGAGAGAGCATCGAAAACCCAAGACGAAAAAAATTCATTCGAACAACTCATATTTTGAGCTCGCCAATTTGTGGCATACGAGAAAAGATTTATCGCTTAAGCAAAAGCCAAATAACAAAGAAGAATATTTAGAAAACGAGACCACTAGTAAAATATCTAACAAATCCGATGAAAAAGTATTAAAGCCCACGAGTATACTAGTAAATATCACGAATCAAAGTACATCGACATCCAAACTTGAACTGGAAACAACTACATCAGCAAGTTTGATTACTAGAGGTCCCGTCGAAAATGGTGAAGTTGCAACTACCATGCAAACCTTAAAAGTCGACGAGGTTTTCTCGTCTCCGAATCCACCAAAAGAAATAACTACAAAAAAGATGAAAAAGAAAGTGTATCCATATCCAAGATGGGATAAATGGAGTAACTGGAGCGCTTGTTCGCGAAGTTGCGGCGGAGGAGTAAAGTATCAAACTCGAAAATGCATTAACCGAAATCTATTAACGAATAATCAGCTTACGAGTAATGCATGTGTTGGATACTTCAAACGCTATGAGCTCTGCAATGATGTTCCATGCGACGCCCAATCCCCGGATTTTCGAGCTTCTCAATGTAGTGCTTACAACGATAAAGAGTTTCATGGTCATCGATATAGGTGGGAACCATACGTAAAGGATGATGCTGAATGTGAGCTCAACTGCATGCCTCTTGGAATTAATTCTTTTGCCACACTTAACGAGTCCGTAATTGATGGCACGCCTTGTCAACACCCCGCTGAGTACTATCGATCGCAACTTTGGAACCGAGCTGTTTGTGTTGATGGTGCTTGTAAGGCGGTACACGCCAGTGGCGAGATTGACGGATTATATGCACACAGTGGGTCCGTCAGTTGCGGAGGTTTACTGTGTCGACCTGTCACCGGGATCTTTACTCGGGATCCTCTTCCGGAACAAGCTTATATACATGTTGCTACCTTACCAGTGGGTGCCTCCAATATTTCGATAACGGAACTCAAGAACAGCATAAACTTGCTAGTCCTGCGTACGTCTAAGGAGGTATCCATTTTCAATGGCGAAAATTCTGTGTCGGAAAGTGGATCCTATGAAGCGGTTGGTGCCGTATTCGACTATCACCGAATCGATGGAACCCAGGATAGTAGTGGGGTGACAGAGTGGATCACAAGTATTGGGCCCATCAGGGACTCATTGCAACTTATGGTTTTCACCAAGACTCCAAATAATACTGGCATAAAGTACGAGTACATGCTGCCGATAATATCCGAATCCGAGGAAAACGAGATGTCCTTGGAGAGTAGCGATGGCCTGTTGAGGTCCGGAATTGAGGACACCAGTTCATCCAGTAGCTCGAGGCCTGGACGAAAGCGTATCTTTAATTGGAAAGTAATTGGGTTCAGTGCCTGCACGAAATCCTGTGGAGGCGGCACACAGGCACCCATTATACGTTGCATTCGCAAGAATCCACTGCGGTATTACTCGCAACGCCGTTGCACGCATTCCGTGAAACCGGTCCTCAATGAGAACCTACTGCACTGCAACACGCAACCCTGTCCGGCGTATTGGAGATTCGAGGATTGGGGCGAGTGTCGTTGCTTGGCCAGCGGAGGCTTCCGGCGGAGAGAGGTTAGTTGCGTCCAGGAACTGGCCTCTGGGCTGGTCATCCACGTCGATAAGGCCGCCTGCATGGAGGAACAACCGCCCACCCAGAAGCAGTGCGAATGTCCCAAGACCCGGCGTCGCAACTTGTCCCGCTATCGTCTGCAAGGTGGTTCGGAGTCCTCGAATAGCACTCAGGTCAAGAGGAGTAAAACCGAAGGGTCCGAGTTAAATGCCATCTGGTTGATGTCCGAGTGGAATCAGTATTGCTCGGCCACTTGTGGCTCGGGCGTTGAGTATCGTACAGTATTTTGTGATCGCTCCAAGGCCGGCGAGCAGCGATGTGATCCCAGAACCACTCCTGAAAGTCGTCGACCCTGCAAGAAGCCCAGTTGCGAGGTGGGCGACTGGTTCACAGGTCCTTGGTCCTCGTGCAACGGCGACTGCTTCGACTTGACGCGCAGCCGCGAGGTGCTGTGCATCCAAAACCAGCTGATCACAGAGCCCAAGGAGTGCACCCCAGAACTAAAGCCGCAGTCTGTCGAGAAGTGCTCCCACGAGGAGGTGGAGTATTGCGCTGCCCGTTGGCATTATTCGGATTGGTCGGAGTGTACCAAACCATGTGGGGGTGGTACCCAGCGACGCAGTGTAAAATGTTTGGAATACGATATAAAGATGAACGCCTTACGGGAATCAACGCAATGTCGGTACACGACCAGAGAGCCCATATATCGTACCTGTAACGCGGAAAAGTGTGAAGAAGTGCAGACAAGTGAAGCTACTCCGACTTGCACTGATAAGTTCGCCAATTGTCAATGGGCTTCGCAAGCCAAGCTTTGTAGCTACGATTATTATCGCGAGAATTGCTGTGTTTCTTGTACTGGTGGCATTTAA
>ReannCDS00177
ATGACGACCAAACACATTTATTCCACAACCAATTTGTCGGACCTGCAGCTGAAGGAGCAGGGCAATTGCCTGTTTGCAGCCCGAAAATATGACGACGCAATAAACTGCTACTCAAAGGCCATCATAAAAAACCCCACAAACGCCACCTACTTCACGAATCGAGCCCTCTGCAACCTGAAACTGAAGCGGTGGGAACTCTGCTGCCAGGATTGTCGGCGCGCCCTGGACATCGATGGGAACCTGCTGAAAGGACACTTCTTCCTGGGCCAAGGACTCATGGAAATCGACAGCTTTGACGAGGCCATAAAGCACCTTCAACGGGCTTACGATCTCTCCAAGGAACAAAAGCAAAACTTTGGGGATGATATTACCTTGCAATTGCGTCTAGCTCGCAAAAAACGTTGGAACGTCTTGGAGGAGAAGCGAATACAGCAGGAAATTGAATTGCAAACCTATTTGAATCAGTTAATTAAAGGAGACATGGAAAGCCGTCTATCAAATTTAAAACTTAATGAAAGTGCACACGAAGAACAACTAAAAGACAAACAACAGGAGATTGAACAAGAGTGTGACGACCACATAAAAGAACTAAACAACATATTTTCTAAAGTTGATGAACGCCGAAGGAAGCGCGACGTTCCCGATTTTTTATGTGGCAAAATTAGTTTTGAAATATTAACGGACCCTGTGATAACTCCATCTGGAATTACCTATGAACGCAAAGATATAGAAGAGCATTTACAGCGCGTTGGACATTTTGATCCTGTTACACGTGTGAAGCTCACTCAGGATCAACTAATACCAAATTTTTCGATGAAGGAAGTGGTTGACTCTTTTATTGCAGAGAACGAATGGTCTTTAGATTATTGA
>ReannCDS00178
ATGCCCATAGGAAGCATTATCAAAAAGGCATCTAGCTTCATACTAGGTGACGAAAGATTGGACAAAAAAATCGATATTTCTTACGAAGACAACGAAATCCTCTTCTGCAAGAATAACGTTTGCATTCATCCGCCCACAATCGCAAGGGATGAATCTGATATTTTACACAACCCCGGATATCTTACGTGCACGACGAAGACCTTTGTGGATCAGTACAACAGCGCCAAGAGGCCAACGCTTCTGCTCACTTGGATACCGAACTCTTCACTATGTAAATACACCAACCTGAACACCGAGGATTGCCGGGGTCAGTGCAATCCGAGGACTAGGTCTCCGGACTCCCGGAACGGCTACTGTCACGTGACCATACCCCAGACAATCCAGGAACGGGACATCAGGGAGGAGGATGACAACGCGGCGGAGATGCAGGAGCTGAAGAACGAACTCCAGCCACTTCTGGGGGGTCAAACTGCATCTATAGACGATCTAACGGCCTTGCTGAAGAATAACCCCATCACATCGGTGAACATTACGATTTCCAATCCGCAAATCGAAAACAGCAATATTTCGCAATCTTTCAACTGCATCACTATACGGACCGATGGGAATAGCTGCGCCGAATGCTCCAGCGGACCAGGCGTTTCGGATGGTCCTGCATCCGATAACCCGAAGTGGACCACTCCGGAACTCTTGGCCTTTAAGCACAACCTAGAGTTTCCGGATAGCGGCAATTCGACGCCGGCCGATCGCCAGAAATCTGTAATGAAGTGTCGCCATTTCTCCGTTGATTTGAGCCAAATGCGATCACTTCGCCTCTTCTTCAATGACGACAACTGTACTTCCGGTCAGCTGGTTATTGCTTCGCGGGAGTCGCAGTACAAGATACTCCACTTCCACTACGGCGGACTGGACCATTTGGCCCAGGTTTTGCATCAGTGGCACTGCTTTCTGCACAACATCACGTCGGAAACGGGTCAGGATAAGTTCGACTTGCCGTATAGGCACTTCATGGTCTGTCGGCCGGAGGTTAAGAAATCCGAGATGCATCCGGATGAGGGAGATGTGAAGAAAATCACCACGAACTTTTTCTACGGCACACTGCTCAACGAGAAGGGGCAGATCGAGGACGACTTGCTTCTTAGGAAATGCGTGTTCTTTGGCGGTCTAGAGAAAAGCCTCAGAAAGACGGTGTGGCCTTTTCTCCTCAAGTGCTATTCATTCTCATCGACATTCGAGGATCGCGCTGTCCTTATGGACATTAAGCGGCAGGAGTACGAGGAAATAACGCGAAAACGTCTGTATTCCATGTCCCCGGAACAGCAGATACATTTCTGGAAAACTGTGCAAAATGTGGTTGAAAAGGACGTGGTGCGAACGGACCGCACTAATCCCTTCTTCTGCGGCGAGGATAACCCCAACACCGAGGTCATGAAAAACATTCTGCTCAACTTCGCTGTATACAACACTGGGATGTCCTATTCTCAGGGTATGAGTGATCTCTTGGCACCTGTTCTCTGCGAAGTGCAAAACGAGTCGGAGACCTTCTGGTGCTTCGTGGGTCTGATGCAGCGGGCGTTCTTCGTATGCACTCCCACCGACAGGGACGTGGACCACAACCTGAGCTACCTGCGGGAACTGATCCGGGTGATGCTGCCGCGGTTCTACGAGCACCTGGAGCAGCACAATGACTCCATGGAGCTGCTCTTCTGCCACCGTTGGCTGCTCCTCTGCTTCAAACGCGAGTTTACCGAGGCGGTGGTCATCCGGATGTGGGAGGCCTGCTGGTCGAACTACTTGACGGACTACTTTCATCTGTTCCTCTGCCTGGCCATCATCGCCGTCTATGCGGACGATGTGGTGGCCCAGAATCTGCGCCCGGACGAGATGCTGCTCCACTTCAGTTCGCTGGCCATGTACATGGACGGGCAGTTGATCCTGCGCAAGGCGCGCGGCCTGCTACACCAATACCGCCAGCTGCCGAAGATCCCGTGCACCCTGAGTGGCCTGTGCAAGCGGTGCGGCCCCGGGATGTGGGACTCCGAGCATCGTCCTGCGCTGGAATGCGTGGGCCACAGCGATGATGAAAAGTGCTCGCTCTCTATTGACTAG
>ReannCDS00179
ATGTTCAAGAACACTTTCCAATCAGGATTCCTATCGATTCTGTACAGTATTGGCTCGAAGCCTCTGCAGCTGTGGGACAAGAAAGTGCGCAATGGGCACATAAAGCGGATCACCGACAACGACATACAGAGCCTCGTTCTTGAGATAGTCGGCACCAACGTTAGCACCACGTTTATAACATGTCCGGCGGATCCGAAGAAGACGCTGGGCATCAAACTGCCATTCCTAGTTATGATCATCAAGAACATGAAGAAGTATTTTACTTTTGAAGTTCAGGTTCTGGATGACAAAAACGTGCGGCGAAGGTTCAGGGCCAGTAACTACCAGTCGACAACTCGTGTCAAGCCATTCATTTGCACCATGCCCATGCGATTGGACGAGGGATGGAACCAGATTCAGTTCAACTTGTCCGACTTCACCCGTCGCGCATATGGCACGAACTATGTGGAGACACTCCGTGTACAGATCCATGCAAACTGCCGCATCAGACGCGTCTACTTCTCCGATCGCCTCTACTCGGAGGACGAGCTGCCGCCGGAGTTCAAGCTCTTCCTTCCCATTCAGAAGCCGGTGCAGAAGTCCAACGCTATTTGTAGCTAA
>ReannCDS00180
ATGAATATTTTCCGATTTGCTGGGGATCTCTCGCATGTGTTTGCCATTATAATACTGCTGCTGAAGATATGGAAGACCCGCTCGTGCGCCGGCATATCGGGCAAGTCGCAGATCCTGTTCGCAGTGGTCTACCTGACGCGCTACCTGGACCTCTTCACCACCTACGTGAGCCTGTACAACTCGGTGATGAAGGTGCTCTTCTTGGCCACGTCCGGTGCCACGGTGTACCTGATGTACGTCAAGTTTAAGGCCACCTACGACCACAACCACGACTCCTTCCGCATCGAATTCCTGCTGGTGCCGTGCGCCCTGCTCTCGCTGGTGATCAACCACGAGTTTACGGTCATGGAGGTGCTCTGGACCTTCTCCATCTACCTGGAATCGGTGGCCATCCTGCCGCAGCTCTTCCTGGTCAGCAGAACCGGCGAGGCCGAGTCCATCACGAGCCACTACCTCTTCGCCCTGGGATCGTACCGCGCCCTCTACTTGCTCAACTGGGTCTACCGGTACATGGTCGAGTCGCACTACGACCTCATCGCGATCTTCGCCGGAGTGGTCCAGACCGTGTTGTACTGCGACTTCTTCTACTTATACATTACCAAAGTTCTTAAGGGCAAGAAGCTACAGCTGCCGGCATAA
>ReannCDS00181
ATGGCTGCCGAAATAAAACCAGCGCAGCGGACCAACAATGATCGCTTTAACACATCCAAGAAGCCGGAATTGCTGAGTAAGCTGGAGGGCAGTAGCGACGATGTGAACGCAGCCATCCTAATTCCAGGCGAAAACGGCGTAATTAGCGTTTCAGATGACAAAACCGTTCGAGTTTGGTTGAAGCGCGACTCAGGCCAATATTGGCCCAGTATTTGCCAGTATATGCCTTCCGGCTGCACGGCCATCGAGTACGTCCCGGATTCCCGGCACTTGTACGTCGGCCAGGAGAACGGCACAGTCACCCAGTACGCCCTGTCCGAAGACTGCAATCGCCTGTCCTTCTTGCGGGATTACTTGTCGCATCAGGCCCGAGTGGTAGCAGTGGTCTTCTCGAGAACCCACAAGTGGGTCCTCTCCGCAGGCAAAGATAAGCAGTTCGCCTATCATTGCACGGAGAGCGGTAAACGGGTGGGCGGATACAACTTTGAGACACCATGTACAGCTCTCCAGTTTGATGCATTAGCCAAGTACGCGTTCATTGGCGACCACGCTGGGCAAATCACAATGCTGCGGTGTGATGTTCAAGGAGTTCAGCTGATTACCACTTTCAAAGGACATACAGCGGAAATCCGGTGCCTCAGATGGGTGGAAGGACCCCAGCTCTTATTTAGCGGAGCTTGCGATCAGTCCGTAATAGTTTGGGATGTCGGTGGCAAACGTGGCACTATCTACGAACTGCAGGGACATAGCAACAAAGTTACTGCCCTGTCCTACGCCAACCAAACTCAACAACTGATAAGCTGTGGCGAAGACTCTGTTGTTGTTTTCTGGGAAATGAATGCGATGCGGAAAGAAGTTCCTGGCTGGGTGGAGAGCAACAACTGTCAGCTTTGCTCCAGGCCATTCTTCTGGAACTTCCGCTCCATGATGGATCAAAAGCAGCTAGGAATACGGCAGCATCATTGTCGCCATTGCGGCAAAGCCGTGTGCGACAACTGTTCAACCAATCGTATTAACATACCCATTATGGGCTTCGAGTTTGATGTTCGTACCTGTGATCCGTGCTACAAACAACTTCAGACCGTCGAGCGCCCCTCGCTGGCCTCATTCAATGACGCCAAGCACTCTATTGTGTACATGGACCTCGACGAGGACCGCAAGCGCCTGTTGACAGTGGGCCAGGACAGGCTCATCAAGATCTGGGATCTTTCCAACATCTGGGCATAA
>ReannCDS00182
ATGACGGACACTAGTGGACCTGCAGTGCGCATGCCCTGGGTTGAGAAATATCGTCCAAGTGGCTTAGAAGACTTGATATCACACGAAGAAATAATATCAACAATCACCCGCTTTATAAGTCGCAAGCAATTGCCCCATTTACTTTTTTACGGTCCACCTGGCACGGGAAAAACGAGCACAATATTGGCGTGCGCCCGTCAACTTTACTCGCCGCAGCAGTTCAAGTCCATGGTTTTGGAGCTCAATGCCTCGGATGACCGAGGAATCGGAATTGTGCGAGGTCAGATCCTTAACTTTGCCTCCACGCGTACCATATTCTGCGACACATTCAAACTGATCATTCTGGACGAGGCCGATGCCATGACCAACGATGCCCAGAACGCTCTGCGTCGTATCATCGAGAAATATACGGACAACGTGCGGTTCTGTGTGATTTGCAATTATCTGAGTAAAATCATTCCGGCCCTGCAGTCGCGTTGTACCCGCTTCCGATTCGCCCCATTATCTCAGGATCAGATGATGCCCCGCCTTGAAAAAATCATTGAAGCTGAAGCCGTTCAGATAACTGAGGATGGAAAACGGGCTCTACTTACTCTGGCAAAAGGCGATATGAGAAAGGTCCTGAACGTTCTGCAAAGTACCGTGATGGCATTTGATAAGGTCAACGAGGACAACGTCTACATGTGCGTGGGCTATCCGTTGAGGCAGGACATCGAACAGATTTTAAAGGCCCTGCTTTCTGGCAGCAGCTTGGAGGACTCGTTTAAAACGGTCGAAAGTGCAAAGTATGCTAGAGGTCTCGCTTTGGAAGACATCATAACCGAACTGCATTTGTTTGTTATGAGGCTTGAACTGCCAATGTCCGTCATGAACAAACTTATTGTCAAGCTGGCACAAATCGAAGAACGATTGGCCAAAGGATGTACTGAAGTTGCCCAAACGGCTGCCCTGGTGGCCGCCTTCTTCATTTGCCGGGATATGGTATCAATGGAGAAGTAA
>ReannCDS00183
ATGCATACCATCTTTCGGGGCCCATTGCTTTTTCGCCGATTTTGCCAAATAGTTGCACCCAGAGCACTGCCCAGAAACTACATTCATCGAGAATTGCCTTTGACTTATACCAGAGCCATCATGTCAAGCACTTTGTCCAAAAAGCTCGCTTATCCAGTTGCACGGAAGGATGAATCCGTGGAGGAGGACTTCCATGGCACCCCGATAAAGGATGTGTACCGCTGGCTAGAGGATCCCGATTCGACGGAGACCGAGGAATTCGTCAACGCCCAGAACAACATAAGCCGGCCATTCCTCGAAAATGGTGACGAATGGAAAAAACTGAATTCCAAACTCACCAAGCTGTGGAATTATCCCAAGTACGGATGCCCTATGCGATATGGCAACTACTACTATTACTTTATGAACACTGGGCTGCAAAACCAAAGTGTCATGTATCAGCAAAAATCGCTGGGCGACGAAAGTGAAAGCAAAGTTTTCCTGGATCCGAACACTTTGTCTGAGGACGGTACGATTGCCCTGACCCAAAAGGCCTTCTCCGAAGACGGCAAGTATATGGCCTATGGACTGAGTGAAAGTGGATCTGATTGGATCAAGATCCTCATTCGAGACGCCGAGACTGGTAAAGACTTAAGCGAAGTCCTCGAGAAGGTCAAGTTCTCCGAGATTTCGTGGACAAAAGACAATAAGGGATTCTTCTACGGTAGATACCCCGATCAAGATGGAAAAACTGATGGATCTGAGACTAAACAAAACGAGAATCAGAAATTGTACTACCATCGCGTAGGGGAAAGTCAGGACAAGGATACACTTGTGGTCGAGTTCCCCGAAGAACCTTCATGGCGAATCCAATCTACAGTCTCTGATTGCGGGAAATACTTGATTCTGGCCATTGTAAAGGATTGCCGAGACAATATTGTGTTCTATGCAGACCTGAAGCCTGGCGCAGAAATAAACTCCAAACTCAGTGTTAAGAAGATTGTGGAGAAATTCGAGGCGGACTATGATTACATTACCAACGAAGGTTCAAAAGTGTTCTTCCGTACAAATAAAAATGCACCAAATTATCAAGTTATTGCCATAGACTTCAACAAACCAGAGGAGGAGAACTGGGAAACACTTATAGCCGAGCACAAGTCTGATGTTTTGGACTGGGTTAAGTGTGTTGATGCTGATAAATTGCTCGTTTGTTACATTAGGGACGTGAAGAGCGTTCTGCAAGTCAATTCCCTGAATGATGGAAAACTACTGCGTGAATTTGATTTGGATATCGGCACCATTGTGGGAACCTCCGGAGAGAAGAAATATTCCGAAATATTCTACAACTTTTCATCCTTTTTGAACCCCGGCTCCATTTACCAGTATGATTTCAAGACACCCGATCAGTCGCCTTCAGTATTTCGCGAAATTAAGCTAAACTTGGAAGGTTTTCGTCGGGAAGACTACGCCGTTGAACAGATATTCTACAAGAGCAAAGATGGCACCAAGGTACCCATGTTTATTATTAGGAAGAAACGTGATAGCATTGAGCCGCGACCATGTCTCCTTTACGGATACGGAGGCTTCAACATCAGTATGCTGCCATCCTTCGGACTCTCAGGGCTTATGTTTATAGACACTTTTGATGGTGTGCTCGCCTATCCGAATTTGCGAGGTGGCGGCGAATACGGCGAGAAATGGCACAATGGCGGTCGCCTGCTGAACAAGCAGAACGTATTCGACGACTTCCAAGCGGCTGCCGAGTATTTGATCGACCATAAGTACACGTCCAAGGACCGACTGGCGATTCAGGGAGGTTCCAATGGAGGACTTCTGGTCGGCTCATGTATTAACCAACGTCCCGATTTGTTTGGAGCTGCTGTGGCACAAGTCGGAGTAATGGATATGTTGCGCTTCCACAAATTCACCATTGGGCATGCGTGGTGCTCGGATTACGGAAACCCATCCGAAAAGGAGCACTTTGATAATCTGTACAAGTTTTCGCCGCTGCATAATGTGCACACCCCGAAGGGCGCTGAGACGGAATACCCATCCACTCTGATCCTGACGGCCGACCACGACGATCGTGTCAGTCCCTTGCATTCGCTGAAATTCATCGCCGCCCTGCAGGAAGCTGTTCGCGACTCCGAGTTCCAAAATAACCCGGTCCTGTTGCGGGTCTATCAGAAGGCGGGCCATGGAGCCGGCAAGCCCACCTCGAAGAGAATCGAAGAAGCCACTGACATCCTGACATTCTTGTCGAAGAGCCTTAATGTCGACAAAGTCAACGTTTGA
>ReannCDS00184
ATGCCGCAGAATGAGTATATGGAACGCCATCGCAAGCTGTATGGCAGGCGATTGGATTACGAGGAGCGGAAGCGCAAGAAGGAAGCCCGTCTTCCCAAGGACCGCGCACGCAAGGCTCGCAAGTTGCGCGGCATCAAGGCTAAGCTCTTCAACAAGGAGCGACGCAATGAAAAGATTCAGATCAAGAAGAAGATCCAAGCCCACGAGGAGAAGAAGGTCAAGAAGCAGGAGGAGAAGGTTGAGGATGGAGCCCTGCCACACTACCTGCTCGACAGAGGCATCCAGTCCAGCGCCAAGGTCCTGTCCAATATGATCAAGCAGAAGCGCAAAGAGAAGGCTGGCAAGTGGGACGTGCCCATTCCCAAAGTACGCGCCCAGTCGGATGCAGAGGTCTTCAAGGTGCTGAAGACAGGCAAGACAAAGCGGAAGGCGTGGAAGCGCATGGTCACAAAAGTCACCTTCGTCGGCGAGAACTTCACCCGCAAGCCACCAAAGTTCGAACGCTTCATCCGACCCATGGGTCTGCGTATGAAGAAGGCCCATGTGACGCATCCTGAACTGAAAGCCACCTTCAATCTGCCCATCATCGGCGTCAAGAAGAACCCCAGCTCGCCCATGTTCACATCTTTGGGCGTCATCACCAAGGGTACTGTGATCGAAGTCAACATCTCCGAACTTGGATTGGTAACGCAAACGGGAAAAGTAGTCTGGGGCAAATACGCACAGGTTACGAATAATCCAGAGAACGACGGCGTCATCAATGCAGTGCTGCTTGTCTAA
>ReannCDS00185
ATGTCGTCTTCGTTTAGATATAATCTTTTAAGGAGTGTCAAGCCATACACTGCTTTCGCCCCGCAACTGACCAAGTCTATGTTACGAGTCCTTATTCAAGTATCTGTGCATTTCATTGAAACAAAAAAGTCGTCTTCAGAAGTGCTATCCCTGGCACTGAACAAGCTAACAAATTCGGGCCAGAAGATTCCACCAAACTTTTGTGAACTTTTTACAATGATATTTTTAATGATGCAAATCTTTCTGAGATATCCAAAAGGCGCTGTAAAACATCATGAGTTGCGAAAGTGTTTAATGGACGACTTGAATTTTACAGAAGAATACGTTGATGACATTTGCAAGGTTTTATTAAACCATCGAGATATACTCAGCAAGAACTTTGCAGAAACCAAAATGGACCGGGTTAAAATGACGAAGTTGCAGTGGAGAATTAATATTTCCCTATCCTTAAATACTGTGCAAATAGATAAACCTACAATAGTCCTCCACTTCAAACTCCACAATAAAGAATATCGTACTCTAGAATTGCCACTATCTATGTTCCAGCAAGTCCGTTATAATATCGCAGTTTTACTGAATGAGTTGCAGTCATTGCAAAGCCGCGCGGCTTTAAAATAA
>ReannCDS00186
ATGAACGGCCTGAGCAGCAATGATGACGCAGTCGAGTGCCCTTTGTGTATGGAGCCGCTGGAGGTGGACGATCTGACCTTCTTTCCTTGTACCTGCGGATACCAGATTTGCCGCTTCTGTTGGCACAGGATCCGCACGGATGAGAACAAGTTGTGTCCAGCATGCCGAAAGGAATATCCAGAGAATCCAGCTGACTTTAAGCCGTTATCACAAGAAGAAATGATTGCCTTCAAGTCCCAGAAACGCCAAAGGGACCAACAACGAAAACAAAAGATCACCGAGAACCGAAAACACTTGGCCAACGTTCGTGTGGTCCAAAAGAACTTGGTGTTCGTTGTGGGCTTACCACCTCGACTTGCTGACGCAGACATACTAAAGAAACACGAGTATTTTGGTAAATATGGGAAAATTCATAAAGTCGTTATAAATCCAAGTACCACGTATGCCGGGGTCCAGGTAAGAGTTGGTCCATCCGCTTCTGCCTATGTCACATATGTTAATAACTCGGATGCTTTGCGGGCCATTCAAAGCGTCAACAACATTATGATAGACGGGCGGCTCATAAAGACTAGCCTGGGGACTACTAAGTACTGCAGCCATTTCATGAAAAACCAGCAGTGTCCCAAGGGCGACTGCATGTACTTACACGAACTGGGAGATCCCGAGGCCAGTTTTACTAAGGAGGAAATGCATCAGGGAAAACATCAAGAGTATGAGAAGCGTTTGCACGATACTCTAATTGCCTCATTCGGACCGAATACAGCAGGTATTATAAATGGTAATGGAGCTTCTAAAGCAAATGCCGCGATTCCATCGTCCTCGTCAGCGTCATCCTCGTCGTCTGGATCGGGTACGAATGCTTCGAGTGCAGCCAATGGCCAGCAAAAGGAGGCCTGGCCCAGTTTATCGGTCTCGCCCATTAATGGCAGGGAGGCGACCGCGAGTGCGAGCAATTCCAGTGGGAAGAGCAAACGGGAGAAGCTGCGCAACGAGAAAAGACACGAAAAGAACAAATCGAAGAACAAGAACAGCGGCAACACAAACTCCAATGCCTCGAACAAGGAGAACTATGTTCCCGAGTCGCGGGGCAGCACAAGTACTGAGACATTCGCAGAGGCCCCAGCGGATGCACCAGCTTCCACGAAGCCTGAGCCGCAGCAAAGCTCTAGCAATCGATCGAGGGCAGATCGTGGAAAAGATCGGGCCTCCAATCACGCAGCTAGTGCAAAGGAACAGAAGAAGGGCAAGGAGCCTGCTCCTGCACCCGCAGTAACTAAACAGGTGGAGAGAATTGAGCCGAGCGAGAGTACAATAACACAAAAGAAGACGGAAGTAATCGAAAGCTGTGAAGATAATTTACCACAAAAGAGATTAGCTGGAACAAACGTTCAAAGATCTGTGAGCTCCTGTAGCGAAAATAGCGATGGCCACGTCTCGGAGAGTAGCTTAAGTGAAAAGAGTTTACCTGGTGATTATTCCGATGAGAAGTGCAATAGTGTGAATTCTGAAAGCCACCAAGAAAGTGTGAAAACTCAGGAAGAAGCCGAAAAGAGCAACGAGGCTATTGTCGATGATGAACCGGTTCTGACAGTATCTAATTCCTCGGAGGACACTAGCCCCGCTGTAGTGGAGTCTAGTAACGAGAAAGATGGAGGATCCCTAGCCGACGATCCAGTCGACCCCTCGAGCCTGGCGGATAATGGAAGCAGAGTGACTGATGCGCTGTCTAAGCTCAACATTTTCGCTGACACGCCCAGCTTCTTCACATCGTCATCATTCCAGCAAGTTCCCTTAATAAAGAATAAGCTAGATTTGGAAATGCGACAGTCTCATTTACCAGACTTGGTCAACGATATTGATGGAATCCAAAAGGCATCAAATACGAACGAGTGGGAAGAAGCTTTCAAAAATGTGATGATTCGCAACACTAGGCAAGTGGAGGAGCAACTACTTCAACAGCAACATCTGCAACAGCAGCAGCAGCATCACCACCAGCAAGTTTTGCAACAACAAGAGGAGTTCCTTCGCATGCACGAACTACAAAAACGCAACAATTTTGCGACAAATGTTTCACAAATCAACGGTCCTGCAAATGATTTCCTTAGCCATTTCCAGGCAAACTCAATCGATTTAAATAGAGTTCAAGCCCAAGCACTTCTGCATCAACAGCTATTACAACAGCAGACCGGGGAAAATCTGTTTGGAGGAAACATGTCGAAATTCTTTGATTTTCATAAAATTCAGCAGCAGTCACACCATCAGTATCTTAATGGACACCCGCCTCAAATCAATGGAAACAGTGCTGTGCCTGAGCCACAACGAGTGGCGGCCTTCTTGGAAAACAATCGACTGAATTCGCCTTTTGTTGAAAATGGACTTATTAATTCACAACAGCAACCTCAAAAGCCGAGGATGATGGGAATGTTTGAAAATCTGCCTCCTAATACGCAATCTCAGCAGAGTCGGTTCACACAGAACTCCATAGTCGACGATGACTTAGGTTTTGACCCCTTTATTGAGACCCAAAAAGGACTGGCCGAACTGATGGAAAATGAAGTTGTTCAACAACAGAGTATTAATAATGAAAACTCCGGGCCGAAGCTTCCACCACCGCCCCAAATTCCCCCACATCAGCAACTGGTGGACAATATGCAGCGAGCTCGCATGCCGCCGCCAGGCTTCAACCACATGAACACCCTGGGCTTGGGTGGAGCATCCAGACTGCAGCACACTAGCAAAATGATGCCCTTCATGAACATGCCTGGCAACGGGGTGGGAAACAACGGCGCCCAGGGGCAGCACCAGTTGCCGATGGGTGCCAACTGGAATGCTCACTTGGCCATGCACCAAAACCCAGGTCAGCCCGTGGGCGACTCACAATTGCAGCATCCTATGGCTCACAACAAGGTTTACAACAACAGTGATTGGACTACAATGGATCCGGCTATACTTTCGTTTAGACAGTTTTCATCCTTCCCACAAAACCAAATTCCCCCACATCCTCAACAACAGCAGGATATGTTTTTGCAGCATTTGGCTCAACAGCAAAATTCCCAGAGTGGTAAGTTTGTTAAAGCGTTGATGGATCAACAGCCGATTAAACATGCACCCCTTCTCCTTCCAGGTTTCAACAACCAGCCACAACTGCTTCCCATGGGGATGCCCAATAATTTGCTGAACGGACAACAGGCGCAGCCGCCACAGGTCAATGCCAATGTTCAGGGCATGCTTGAGTTTTTAAAAAGCCGTCAATTCGTTTAG
>ReannCDS00187
ATGGCGACCAGTGACGACGAGCCGATGCACTTGTATGAGGTGTTCCAGAACTGCTTCAACAAGATAGCCAACAAGCAGCCCACGGGGACGGTTGGAGCGGATCGCGGCGGTGGCGGTGGCTACCACTCGCCGTACGGTAGCCTGGGCGTGGAGAACGGGATGTACCCCAGTGACTTCAACTCGATGCATGATGCCGCCAACGGCGGGAACAACCGATATGCCAACGCCTCGACCGTCGATCAGTATTTTGATTCAGCCGCCGCCGGCAGCGGAGGGGCGTGGTGCCAGTCGCAGATGGGCAGCGCCAATAGTTACATGGGCCAGGCGGCGTACCAGAACAGCGGACCGCTCTCGGGGCACTCCATGGACCAGCAGCAGGTGCACCAGCCGGACGGACTTGGCATGGGCGGAGGAGGCGGTGGCGGCGTCGCGGACGGGATGCACTGCCCGGTGTCGACGGCTCTGCCGCCAATGAGCTCTTTTCGCGCCAGCACCGGCGGCATCGGAGGACCTGGAGCCGGGCAGCAGGCACCAGTGAACGTTAATGTGAATCCCCCAGCCGTGTTCAACTCTCCGCAGGCCCACAACCATAACCATACAGTACAAGCACAGCACAGTGCACTGTCCACGGCTGGACCGCTTGGCCATCACTCGCTCAACCACACGCCGCACGCACATTCCCACACACTCCCGCTCCCGCACGCCCTCCCCCATGGCCATCCCCATCCACACCCCCACCACAGTCAGCAGAACAGTCCTGCCGTGCAGAGTTCGGATGCGTTCAGTGGTGCCGGGGCCAGTGTGAAGGTGGCCGGAGCTGGTAATTCCTCGGCAGCGGCCCTGCGGCAACAGATGTACATGCCGGCGGATCAAAGTATTAGTAGTTTCGGCTCGAACCCCTCCACGCCCGTCAACTCGCCGCCGCCGCTGACACAGTCGGTGGTTGGCGGCGGAGAGCCGTCCGTGTCCGGCGGCGCTGGTTGGGGACATTCGGTGCTAAATGGCGGACCCAGTTCGAGTTACGCCAGCGAAATGGTTCCTGGGTCCAGCCTTCACACCATGGCCTCAGTGTTCCAGGGAGTTCGCATGGAGGAGCGACTGGACGACGCCCTGAACGTGCTGCGGAATCATTGCGAGCCCGAGATGCTGGCCGGCGTCAATCAGACGCTGGCCTCGATCGACAACATTGACGCATTGTCCTCGTTTGTGCCCAACTCGCCGTCGCATCTGGGAAGCGGTGGAAACGCTGGCTCAGTTAGCAACACGTCCAATGCAGCCCTGGTGCACGAGGTTCTGGCCTTGGGCGCAGCTGCCGCCGGCACATCCGGCCAGTCTGTGGGCGGCGGGGCCGGAAGTCTGGCCAGTCTGAAACTGGATCGCAGTGCGTCCACGTCCTTGACCAAGCAAACGAAAAAGCGGAAAGAGCACACGGCCATTAGCAATTCGGTTCCGGCGGGAGTCTCTACCACCTCGAGTTTGACCAGCCTTGACATTTCGGACACGAAGCCAACCAGTTCCATTGAGTCGTCGAATTCGGGAATGCAGCAGCACTCGCAGGGCTCAAAAGGTTCGAAAAGACCGCGACGCTACTGCTCCTCGGCGGACGAGGACGACGACGCCGAACCGGCGGTGAAGGCCATTCGCGAGAAAGAGAGGCGACAGGCGAACAACGCCCGCGAACGTATCCGCATTCGGGATATCAACGAGGCGCTGAAGGAGCTGGGTCGCATGTGCATGACGCACCTGAAGTCCGACAAGCCGCAGACGAAGCTGGGCATCCTGAACATGGCCGTCGAGGTGATCATGACGCTGGAACAGCAGGTGCGCGAGCGCAATCTGAATCCGAAGGCGGCGTGCCTGAAGCGACGCGAGGAGGAGAAGGCCGAGGACGGCCCCAAGCTAAGTGCCCAGCATCACATGATACCGCAGCCGCAGCAGGTGGGCGGTGCGCCCGGGAGCAGCTACCACAGCCAGCCAACGCAACTTGTGCCGCCGGCGCAGACCATTAGCACCATGACCATATCCCTACCCGTTAACCAGGCCAACAGCGGCCTGCCACCCCACTTGCAGCAGCAGCAGCAGCAACAATCACAGCTCGGACACGCCCAGCTTCCGCAATAG
>ReannCDS00188
ATGGAGGATTTCGAAAAAATTGAGAAGATTGGCGAGGGGACATATGGAGTGGTGTATAAGGGACGCAATCGCCTAACGGGCCAAATAGTGGCGATGAAGAAAATTCGCTTGGAGTCGGACGATGAAGGCGTTCCATCGACCGCGATCAGGGAAATTTCGTTGCTCAAGGAGCTGAAGCATGAAAACATTGTGTGTTTGGAAGATGTCCTAATGGAGGAGAATCGCATATACTTGATCTTTGAATTTCTATCGATGGATCTGAAAAAATACATGGATTCGCTGCCAGCGGATAAACATATGGAGAGTGAATTGGTTCGAAGCTATTTGTACCAAATAACCAGCGCCATTCTATTCTGCCATCGTCGCCGAGTACTTCACCGGGATCTGAAGCCTCAAAATTTACTGATCGACAAGAATGGCCTTATAAAAGTGGCAGACTTTGGTCTTGGGCGTTCCTTCGGCATTCCAGTACGGATCTATACCCACGAGATCGTGACTTTGTGGTACAGGGCTCCGGAGGTGTTACTGGGCTCACCCCGATACTCCTGTCCCGTCGATATCTGGTCCATTGGGTGTATATTTGCCGAAATGGCAACGAGAAAGCCGCTGTTTCAGGGTGACTCGGAAATCGACCAGTTATTCCGAATGTTCAGAATTCTCAAAACGCCGACCGAAGATATTTGGCCAGGGGTCACTTCGCTGCCCGACTACAAGAACACGTTTCCCTGCTGGTCCACCAACCAATTGACCAACCAGTTGAAGAATCTCGATGCCAACGGCGTCAATCTCATTCAAAGTATGTTAATCTATGACCCGGTTCATCGCATTTCCGCCAAGGACATTTTGGAGCACCCCTATTTCCATGGCTTTCAATCGGGCTTAGTTCGAAATTAA
>ReannCDS00189
ATGAAATCCGAAATTTTGGCAACCGCCTTTTTGGGTCTGGCGGTTAGGTCGATAATCTCGCTGTATCCTTACTCCGGACTCGATTCCCCGCCTATGCATGGCGACTACGAAGCCCAGCGCCACTGGCAGGAAGTCACCGTGAATCTGGAGGTCGGCGAGTGGTACACAAACAGCTCCGACAACGATTTGCTCTACTGGGGTCTGGACTATCCGCCTCTGACTGCTTACCACAGCTATTTGGTGGGTCGGGTGGCCAAGTCAATGGATCCCCGCTTCGTGGAGCTGCACCAAAGCAGGGGATTCCAGTCGAAGGAGCACAAACGCTTTATGCGCGCAACAGTTGTGACTGCTGACGTACTCATCTATTTGCCGGCATTATTGTTTCTGGTCTATTGCATAGACAAAACCTTCAAAAGCGATGACAAGCTGTTCCTATTTACACTGACTGTTGCGTATCCAGGCCAAGTACTCATTGACAATGGACACTTTCAGTACAATAACATATCACTTGGCTTTGCCGCCGTGGCAGTTGCAGCTATCCTGCGAAGAAGGTTCTACATGGCATCGTTTTTCTTCGCATTAGCCTTGAACTATAAGCAAATGGAGTTGTACCACAGCCTGCCGTTCTTTGCATTCCTTCTGGGAGAATGTGTGTATCAAAAAAGGTTTGCATCTTTCGTGGCTAAAATTTCACGGATAGCAGCCATTGTCCTAGCCACATTTGCTATTTTGTGGCTTCCCTGGCTGAAATCTCTTCAAGCGACGTCGCAAGTATTGCACCGCCTTTTTCCGGTCGCCCGGGGAGTTTTTGAGGACAAGGTGGCAAACGTTTGGTGCGCCGTAAACGTGGTTTGGAAATTGAAGAAACATTTACTTAACGATCAAATGGCCCTAGTGTGCATTGGTTGCACTTTACTTGCTGCCCTGCCCACAAATGTACTCCTCTTTCGACGGCGAACTAAAGTCGCTTTTTTACTGGCTCTTTTTAATACATCTCTAGCTTTCTTTTTGTTTTCATTTCAAGTCCACGAAAAGACAATTTTACTGGCCGCCTTACCATCCCTTTTCTTACTTAAATGGTGGCCCTACGAAATGGTTCTTTTTCTGGAGGTTTCCGTGTTCAGTATGTTGCCTCTTCTATCAAGAGATGAATTGTTGGTGCCTGCAGTAGTATCAACTTTGACTTTTCATTTGTTATTTAAATGTTTTTATTTAAATGCAAAGCAAAGAGACGAGTTCCCAGTGAGGTACCTTGCAAATATATCAAGCATTCTAATGACTTTGATTATGGGAGCTTCTCTAACAATCCCAGCCCCTCTACGCTTTCCTGATCTTTGGCCCTTAGTGGTTTCTGTTATAAGTTGCGGCCATTTTGTGTTATTTTTCTTATGGGGAAATTTTCAACAATTTACCTGCAAGATAAGTTAG
>ReannCDS00190
ATGGGTACAAATTTTGTTATTTATCTGGCTTTAAGCGCATTGCTTTTTGCATTTACGGCAAAAGCGGAGATAGTTAACACAAATGTGGAGAGAACGCTGGACTTAACTTCGCAGCTGGTGAAAGCCACAACGAAGATTTCGGCGGAAGACTCAGCCGGCAAACCCATTGCCGAATACGTGTTTTTCACATCGGAGCCCAGCCTTGCGTACATATCGGTGAAAGATAACGCCGACAGGAATGTCCAGATCAAGACCAATGAGCCGGTGAAGGGTGAGCAGAGCTTCACGTTCACCTTCCCTATGGCCTCCGCAAAGCAGACCTTCGTGGTCGAGACCGTGGCCTCCAAGAGCATCCTCCCACATCCCGAAGAAATCAAGCAGAACGATAAGCAGTTTGTGAAATATGTGGGCAACCTGCACCTCTATTCGAAGTACAAGACCAACAGCCAGAAAACCAATGTCAAGCTCAGCTCCTCGAACATTTTGTCGCACACCCAGGTCAAGCCTTTTTCGGTGTCCTCCAACAAGATCACCCTGGGCCCCTACGAAAACGCTGAAGCCTTCAGCCAGGAGGCTCTGGTTATCCACTATGAGAACTCGTCGCCTTTTGTCACCGTCAATTACTTGGAGCGCATCCTGGAGATCTCCCATTGGGGCAACATTGCCGTCCAGGAGTCCATTCAGATGACCCACACCGGTGCCAAGTTGAAGGGATCGTTCTCGCGCTACGATTTCCAGAAGGAAGGTCGCTCTGGACTGGCGGCCCTTAAGTCGTACAAGACCTATTTGCCAGCATCTGCATCTGGAGTCTACTACCGCGACACAAATGGCAACATTTCTACCTCCAACATGAACTCTGTGCGGGACTTTATTGAACTCGAGCTGCGTCCTCGCTTCCCGCTCTTTGGCGGCTGGAAAACCCAGTACACTCTCGGTTACAATGTTCCCTCGTATGAGTACATGTTCAGCGATGGCAACAAGTACCAGCTGAAGATGAACTTGATCGATCACATCTACGATAATATGGCCATCGATGAAGCCACTATTAAGATTATTCTGCCCGAGGGATCCAGCGACATTAAGCTCTCGACGCCCTACTCGATAAGCAGGCTGCCCAACGAACTGGTGCACACCTATCTGGACACCACTGGTCGCCCGGTGGTATCTTTCTCCAAATCCAATTTGGTAGAAAGTCATATTTCTGACTTCACACTGTACTATAGCTTCTCGAAAATTTCCATGCTGCAGGAACCTCTGCTGGTTACCGGCTTTATTTATATAATTTTTGTGGCCACTATTGTCTTCTTACGTTTGGACTTTTCAATTACGTCCCACGCGCATAAAGAATAA
>ReannCDS00191
ATGGCCTCCGAAGAGCTACCAGCTGATCTGGACAAGTTGAAAATAACACAGACTCATCCTCCAATCAAGTCTGTGGAACGGAACCCCTTTTACGATGCAGATAATGGATTCGATCCGTGTGATAACTCCGAGGCATCAACGAGCTCCAAGCCCCGATCACAACATCGCTGGAAGTGCAGACCCCGTCGAAGATCCGAGAGCTGCCTGCAGGACTGCAAGCAAGAAGACTCCTTTCTTCCAGCCGAATCGTTCGAGATTGTTAGTCCCTTGAGCTGCTCCCACGGAGTCCAGAAGCATTCTCAAAAGCGCAATTACCATGCCCCAGCGAGGAAGAACATTCTTCGGCAGCCCATTTTAAGATCCTTGAACGGCTGCGAGCATGGCAAATGGATTGTGCGCAGTGGTCGGATTGTGCCCTGCAAGCCCAAGGAGGAATCCAGTGATATTGTTGGCCAGGTCAACGAAGATATGAAGTCGAGCTGCTCGTGTGCATTTCGCGATGTCATTGGCGAATGCAATGCCATGCTCGACGAATCGAAGAGAAGCACTCTGGGAAATAGCTGGCACTTGTCGACTTCGAAGGCGCGCCGCTCAGAGAGTGCTATAGAAGAGCCAGGACCCTCAGGACTTCAAAGCCATAAGAGCGACTCCTTCGCCATCTCCGCCGCCACGAGATCTCTATCAGCGGTTTCGCTGATGGGAGCAACGTGCTCGCAGCAGGCCAGCTACAATTCCACGAACCCCGGAAACTGCGATGATGTGACCATCGGCGAACTGGCCAGCTACTTCGACACCATTGTTCATATTCCTAAAAAGATGTCCTCAATGGCCGAGATGATGTATATATAA
>ReannCDS00192
ATGGAACAGATTTTGAACAAGGAAAACACTGGCATTCAATTGCCGGCGAATCCCATAAAAAATGGAGTCCCTAGTAATTCTGTAATAAAAAAACCACTGGGGAAACTTGACAATGTGATGCCCCAAACTCCTGGCATAACCCCATTTAAAAGCAGTTCCTTGAAACTCGAGGGCAGTATCGCCAAGTTGTCGCTTCGTAAGGCCCCTTACCCCAAACAAAATGTGGTAAGCAAGGACCGAGAAGAGATTAGTCTTAAATCAACGAGCTGCTACTTGGGCTCCTACATATTGAAGTGCGAAGCCAAAGTCATTAATTTGTTTGACTATACGGACTTTCCGAACGAGCAATGTTTGAAGAAGTGCAGCAAGCCAATCACGGAAACCTGGTCGGAGAATCAGCCTGGATACGAAGCACTGTTCGATCAACTTTATTGTGACCTTCGCACATTGGAAAATCATTTAGAAAACGTGTGCCTCCCTCCGTTCGATTCCGAATTTAATGATCTCCCATACACATATGACATAGAAAATATCGAAATTGCCGAGGATGAATACGTTCTAAATTTATTTCCACCCTTGCCCAACTTGGACAATTTTGATATTCTGTTTTAA
>ReannCDS00193
ATGCTAAAAACCGCTGTTAGCCGCTTATTACAAATTAATTCAGTGAAATGTGGCGGCCGGGCGAGTTCGGTTCGCAATATCAACCTGATTCCCATGGTAGTCGAGCAAACTGGCCGCGGTGAAAGGGCCTACGACATATTCTCGCGCCTGCTGAAGGAGCGGATAATCTGCCTGATGGGCAACATAACCGACGACATCAGTTCCACCGTGGTGGCGCAACTGCTATTCCTGCAATCGGAGAACGTCAACAAGCCGATCCATCTGTACATCAATTCCCCTGGCGGCGTTGTGACAGCTGGCCTCGCTATCTACGATACGATGCAGTACGTCAAGCCACCGATAGCCACTTGGTGTGTGGGTCAGGCCTGCTCGATGGGATCCCTCCTGCTCGCGGCCGGTGCTCCTGGAATGCGATACTCTCTGCCCAACGCCCGGATCATGATACACCAGCCCTCTGGTGGCGCTCAAGGTCAAGCTACAGACATCCTGATACACGCCGAGGAAATCATCAAAATCAAGCGCCAGCTTACCAAAATCTATGTAAAGCACGCGAAGAACTCGTACGAAGAGATGTGCGGTCGCATGGAGCGCGACCACTTCATGACCCCCGAAGAAGCCAAGGTAGTGGGCATTATCGACCACGTCCTCGAACATCCGCCAGAGACGGTTTCCGAAACTGGTCCGGCATCGGATGGCGGTATCACCTCCGGCAAAACCGTGCCCGAGGAATGTGAGAAGAAGAGAAGCAAGCAGGCGGCCTAA
>ReannCDS00194
ATGTTCAGGAGCAAAAATGAAGGGAATATTGTGTACAAATGCACGGTTCGACTCCTCGACGATTCCGACGTCCTGGAATGTGAATTTCAGCCGCTTCATAAAGGAATTTACCTATTGGAGTACTTGTGTGGTGAATTGGAGATAAAAGAGAAGGATTACTTTGGATTGCGATATGTTGACTCCTCGAAACAAAGGCATTGGCTTGACCTGTCCAAGTCCATTATAAAGCAATGTAAAGAAATGGACCCCCTGTTATTTTCGCTGCGAGTGAAGTTTTACCCAGCGGATCCATTTCGACTGACTGGCAATGCACGGATTATGCTATATCAGCAATTGAAAAGGGACCTTCGACATGGTCGTTTATATTGCTCCTTGGGCGAAGCGGCGGCATTGGGAGCTTTAATTGTGCAAGAAGAGCTTGGCGATTATAACGAAGATGTGCACATAGGAGGTTATGTATCTTCCATAGAATTAGCTTTACGACAGACGGAGTATCTGGAGAAAAAGATAATCGAGCTGCATAAAAAGCGAGAGCCTGGACAGGATCTCTCCCTAGCTATGGACGAGTTCCTAGGCATAGCACGCGGCTTGGAGACCTACGGCATTGATCCGCATCCGGTGAAAGATCACCGGGGATCGCAGCAGTATATCGGAATAAATAACTCGGGTATTAGCACGTTCGTTACCGGCAAACGATCTCAACACTTTCGCTGGAATGAAATTCACAAAATCAATTTTGAAGGCAAAATGTTTATAGCACATCTAAGCTATACCGACGCAAGCCGAGAACCTAAAAAACATACAGTGGGGTTCAAGTGTCCAACCGGAGCTGCTTGTCGATATTTATGGAGATGTGCCATTGAACAGATGCTGTTTTTTACATTGCCCAATAGCCAAAGTGCCGCTGTGATTTCAGGCGGAGGATTTTTCTCCTGGGGTACGAAATTCCGATACACTGGAAGAACTGAGCGTGAAATTTTGACTGAAAACATAAATGCATTGCGGGAACAAAAAATAAATAATTCGAATTCAAGCAAGCGAAAGGCGAGCAGTGTGCCAGCCACGCCCTCCAGCCCACAAGGCGATTTAGCACAAATACGATACAGCAGTTTACCGAGATCAACGATGTCGGAGCCCTTGGGATACGGCATGCCAAATGGCCATTTCTACGGGCAGGATCACGGAATGAGTGAGGCCAATGGGGGCATTCAGATTTCCAGCCTGGAGCCCGTCTGCGAGGAGGCCCGGCTAAGGTCGTCGAACATCGAGGGTGTTAACTATTTGGCGACCCAAATCGGGGGCTACACATACCGGGATTCCGTCGAACATTCTTCCACTGAGAGCGGGCTGACCGTGAATGGATACGACCATCCGAGAAAACATAACGAATCGAAGCAACACGGATCCTACTCCCCCAATCTGTACTACGGACAGTCCGATGCCTTGAACTCCAGTTCGCCTGCCGATAACTTCCTGCATGCGGATCAATCCGTTCGTAAGGTGAAGAAGTTTCGCAAGTTCCACCTACTACACGCCTTTGTTCCGTCCGTTATATTTGTGGCTTTTGCGATGGCCGGAACTGCTGTGTTTATTATGGAATCCGAGTCGGAAGCTTTCGAACAGTTGCGCAACTCCCCCGAAATGCTTTGTTTGCGCTATCAATACTATCAGCCTTTGAAAGAGTTTGTTTTGGAGAAGTTGGGTCGGAGAAAATAA
>ReannCDS00195
ATGAGTGCAATTTCTAATGAAAACATTATTTGGACCATAAAAAACGGGGAGTTCGACGCTGTACAAGTCGCTTTTCAGAACGATGCACAAAAGGTGAATGAGGAAATTAAGGGCCGATTCCCAGTACACTATGCGGCAGATTTTGGTCAGCTTAACGTTCTTCAGTTTCTGATTAATATAGGAGCCGACGTCGATAGAAAAGACAAGCATGGTATTACCCCTATTCTTGCTGCCATTTGGGAAGGACATACGAGCTGTGTGGAATTTCTTCTAAAAAAGGGAGCAAATAAAAATGGTTCCACTCCCGATGGCCAAAGCTACCTTGAGGCAGCGGAAAAAGACGAAATTAAAAAACTACTTGCATAA
>ReannCDS00196
ATGTATAATGTACCACATAAGTTTCGTCAAGTTTGTCGATTGTGCCTCACATTGGTTAACGAGTGCGATGTTGCAGAACTACAAATTTACGATGTTTCGTCGCATAATAGTGCTCAAGACAGGAATACGGCCGAATTCCGCAGAGACGAGAAGCGTGCCAACTGCTATTGCAGTGCTCTGAGCCACAATCTGTGCAGCTGCATCGGTGATAACTCGCTATCAGTATCCGCAGTGACCAATAATGAAACGGGAACGGGTCCAAGCCAACTCCAACCCAAGTCGCAGTCCCAAATGCAAACCCTTCACCTTCACCAAAACCAAACGCAAACCCATTACACGCCAAGTGTGCCTTCTGCTGCGGACACAAAATCGAGTGAACGCGAACGCCAATTGGAGTCGGACATCGCCGAAAGATCAGTATTCAAAAGTCAGTCATCGTCGACCCACGAACAGCATATAGCACGCGGGGAGGTCCGGTCCCAAGCCCATTCCCAATCAAAATCGGAACTCCCGCGGGAGGAGCGTAATCATAATCAGCACCAGCATCAGCATCAGCGCGAGGAGACAAGTGTGGATGTAGATATAACAAAAATAAGCGGAACCGATAACTACGGCAAAGAGCACGGCAGAGATGATTCATCACCACATCTTACATTTCAGATATTCAACTGTCTCTCTATTAAGGCACTGCCTAACGATGGATTACCCAACGTGATTTGTGGTGATTGCAGACAAAAATTGGATTCTTTCGAAAAGTTTCGTACCATGGCGCACAACTCACAAATAGCTTTGCAAGAATTTTTAAATATATCAAAACATTTGAAACTAGACTCAAATGATTTGGAACTTAAGCTTGATGCAATTTTAAAGGCTTCATCAGAGGCTATAGCGGCAAAGGCTCTGACGGAGCTAAGCACGTTTTCTAAAGTTAAGTACGAACACAGTAAAATAGATTCCACCATCCAGCATGGCTTGGATAGGAAAATGGAGATTAGCAATCAAGATATGCCAGCACATAGCTTATATCCAAGTTTATTCAAATCAATTAATATGAAAAGCGATCAAAAGAAGGTAATGTCCGGATCCTCACATAGCCAGTTTGAATCAAAGCTGCAAAAGGACTCGGAAACCGAGAAATATGAAAATCTGCAGCAGCAGCTAGAAACGGCTGCCGTTCTAATGGATATAAGCAAAAAAATTGTAATTTCCCCTCCATGCTCGAATCCCCAATCTCCGTGTTTCTCTGCAGCTGTAGATACAAGTATTAAAAGTTCTGTGATAAAATCAAAACGTCCATTAAACCAAAATGAAATTCAGGACGGAGTTGAAATTGACTTATCCGTCAAAAAACAAAAGAACGATTACTCTAATCAACGGAACTCGGCCCCAATACACCATTTTTGCCAAACTCCAATGCTTGATATTCAGTCACACTTAAGAAGTGAAGAGGATTTTCAAAACTACAGTATTACCATTAACCAAGTTGGTGGGTCCGACTACAAATCAAAGGCACCGAAAGCCAGTACCGGCTCCTTACTAGACTCCGGCGACAGCTCCGACTCTCACAAACTGGAGATGGACATCGCGTCGTCAATCAATGATAGAAAGACCCCGGATAGTCTAAGCTCGGATCACGCAACGGATGCGGCAACTACTCAACTCTGGCAAGCTCTGGCCCGATCAGCCGCGAAAAGCAAAGAGGAAAATCAGGCAACACAAATAATCCGGAGCATGATGAGCCAGTCTTTCGTGTTTCCGGCTCCGTCGACAGTATCATTTACAAAAGTACCTGAAGAACCCATAGCACTATTAAAGGATCTATCAGAGGCTCAATCCAGCAAATCAAAACACTGTAGAAGAAAACAAAGTTTTCCTACCAAAACTGATTGCATCGATGTAGTTAATGAGAATGTGACTGATACTTATACCACTTCAGAAGCAGCTCCAGAGGAAAAGAAAGATAAAAGGAACATTAACCTTTTTAATGCCATACCTGGTGCTCAAAAAGATATGTCATGTTCCAACTGCGGCACCCTCACTACTACAATTTGGAGACGAAGTGTTCGAGGAGAAATGGTTTGCAACGCGTGCGGGTTGTATTTCAAGCTGCACGGGGTCAACAGGCCGCATTCAATGAGACGCGATACCATACACACCAGACGCAGGCGTCCTAAAGAATTGGAGCGATCTAAAAAAAAACACAAGCAAATGTCATCATGTTCTTCAATGGAACCAGCGAAACCAGATTTCTTGACGTCTAGGGAACACCTTGATATTTCTGGGTTGGTTTTAAATAAATACAAAAAGGAAATCGATGAATCCGACACCGCAGCAGCACTTAAAGATATTTTATTAAGGCGGAAGAAGTCAAATTCTTTGCCGGCGTTTAATGATACCTGTGAAAGTGCGGATCATTCCGCACCGCTTAACCTTGTTTCCAGTGAAAATAATGCAAAGTTAACATAA
>ReannCDS00197
ATGCCCAGCTCAAGAATGGATATTTATATTACAAAGGGAATTACCAACCCCAACTATCCTGGATTTCAAAAATTTGCCCATACTCTTTCTGATGACTACATTCAGTACTCTGACATGGAATGTAATGAAAGTGATTTAACGGATAGTGACAGAGAGGATGACCAAAACCCGTTCCAAAATAAGGCTGTCGACAAATCAGCTCCAAAAACGTTTGAAAATACCCAAGATTTCACTTTGAGTAACTGCGGCAAGATTGCTTTTGACAATGGAAACACAAGTTCATTTGAGGAAACTAAAAACAGATCATCATCCCCCAATATACCGGACATTGTAAATAAGAATTATAGTGGGAACTCAGAAAACTCAATGCGAACATTAAATAAGCCTGACCTTATTTATAACCTTAGTCAGAACTATGCAAATGAATTTTCTCCCTGGTCATGTACAATTAATTCTAAATATGAGGGCCAGCTGCAAGGACAAAGTCCAATTGATATAGTTGGAGATTTTGGTGGCGAAGTGGAGCGGGAATTCGAACTCCTTATCACTGGATATAAAAACAAGAAAACACCAAATGGGTTACAGGGATCAAATTTGACAAAGGTATGCGATGCAGAACTATCAAATGGTACAGAAGCTTTAAAGCATACAGTCTCGACGCGATTGTCTGGAAATAGCATTCGCAAAAATAAAAAGAAAAACACTCCATATGGGCATGAGTTGATAAAGACTAAGCCCAAAAAACCATCACATGATGAACGACAGCTACCACCAGACACCTTCGACTACAAAACATGTGCCCAACGAAAATATATAACTTGTGATTCTGAAAGTTGTTCGTCGGTTTCGGAGAAAAACAAAAATGATTTTCGAAATATCAATCAGGGTGAAATACCGAATTTGAGCAATTTAGAAATCGGTCAGAGCCAGCAACATATCGAGGAAGACAATAAAAAGGTGACGAACCGAAGGTATTTAAATCAATCATGCTGGTCACAATACTTGGAAAATCCCACAAAATATTCCAAAGATCCATCTGCTACAATGGTTTTAGAACAATTTGATGCATACAAAGTAGCTAATGATATGGACGTGGAAACATTACAAAATCATTTTAAAAAGGTTAAGCAAATAGAAAAAAAGCGCCGCTTTAATCGAGACGAAATACGTAAAAGATTGGCGATAGGAGATAAAGATCCTTTAAATAATGACATAAAAAAAGAGGAATTTCTTACCGGTTCCGACAATGAAAGTTCCGATTCTGAAACATGTCCCAAGTTATCAAGTGGAGCACCTCGCAAGCAATCTGATTTCTGTGAAACAAAACGCAATAAGGAATTTGAAAACGATAAAATCTTTCAAAGAAACCAAATTAACCAAGAAAAAACCATTAATCAATTGGTCAATGGTAACATTATTGAAAAACAGGATTTTCCATCAACAGAAAACTTGTTCTTCTTTGCAAATCAATCAAAGCTCCAAATAGAGGTTAGAATAGCCCTAGCTCAATCGAAAGAAATAGCCCAAATGAAAGTTAAGGCAAAGAAGCATGGTGTAACACCAATTGTGGAAGTAATTCGTACAATGCTGTATGATGTTGGAATAAAAATGGATTCAAATCATCGGTGGATATCAAGACAATTGCTCACTGGAATTCACGTTCCGATTCTACAGTTATTGGTCAATAATCTTCAGAAATATATTGAAAACCTAAATGTCACTCTACTAGAAAGCCTTAAGGAACGAGACGATCTTAATTCGGACCAAGATGATATATTACACGATCTCGAAAAAATAAATAACTTTTTTGTTTTTCAACAGCAATCTGGACATCAAGTCAATAAAATAGTTAGACACGGCCTTCTTAATTAA
>ReannCDS00198
ATGCATCCAATATCACTTATATTTCGTGTTAGCAATGGAAAGGATCCATCTTCCTACAGAGGTTCAGAGACCGGGGATATACTTTTGAAGGCTACCTCTGAGACTTTATCGCCGAAAATGGTTGTGGATTTTGTCGCCGGGCTGATCGGAGGTGCTGCTGGGGTTCTGGTTGGCCACCCCTTCGATACCGTGAAAGTCCATTTGCAAACCGATGATCCTCGTAACCCCAAATACAAAGGCACATTCCACTGCTTTCGGACGATACTGCAAAGAGACAGCTTCAGAGGACTATATCGAGGAATTAGCAGCCCCATGGGTGGAATTGGATTGGTGAACGCAATCGTTTTCGGGGTGTACGGAAATGTTCAGCGATTGTCCAGCGACCCCAACTCGCTGACGTCACACTTTTACGCGGGCTCTATCGCTGGTATAGCCCAAGGTTTCGTCTGTGCACCCATGGAGCTGGCCAAAACGAGACTCCAGTTGTCGTCGCAGATTGACAGCGGAATAAAATTTACTGGACCCATTCACTGCCTAAAACACATTCTGAAAACCGAGGGTATTAGAGGAACTTTTAAGGGGCTAACTGCCACGATTCTAAGAGATATTCCAGGCTTTGCCAGCTACTTTGTTTCCTTCGAGTATCTCATGCGCCAAGTGGAAACTCCGAGTATTCCGTACACTCTAATGGCCGGAGGATGTGCGGGGATGTCTTCCTGGTTGGCCTGCTATCCCATCGACGTGGTCAAAACCCACATGCAGGCTGATGCCCTGGGCTCGCAGGCCAAATATAATGGATTCATCGACTGTGCAATAAAAGGCTTTAAAAACGAGGGCCCACAATTTTTTTTCCGCGGCTTAAACTCGACTTTGATCAGAGCATTTCCGATGAACGCCGCCTGCTTCTTTGTGGTGTCCTGGATACTGGACTTTTTCAATGCCAAGACTGGCGTGGATTCCGTAATGCACGCTGATCAGACACTAACCCTTGTGAACTTGGACAATAGGACTCAAGCGGATTTGGAGACGACGTCGCCAACGGTGGAGGAAGTTGTGCGGAAAATAATAACGGAAAATGCCATAGCTCATCAGTATGTGTCCAAGCCTCAGGACGTCGTTCACAACCAGTTTGCAAGTAGCACAATTAACCTTTCCAAAGAATCAAAATCCCGTTTAGCATCCGATTGTAATTTAAAATAA
>ReannCDS00199
ATGAATGAAGCTGACAGTCTTGCGGAAATTTTTAGAGGCGGCTTACCTCACTGCCTCATCATTGTTTTTTCTATGTTGTTAATATGCTCACCGGTAATGCCAAGCGAATTCGAGGTTATTTCCATGTCCAAATACGATCTAAATGGGCAACATTATGGAAGCCGGGTAGCTGCAATATCCCTAGAAGCGAGATCTTTGTATTCTTGGAACACGTCTAGGCACTGTGTTCTCACACGGTTAACCGACTTGTCTATTCACGATTTTGACAAATTAAGGCAAAGTGCTGGAGGACTAGTCCTTATGTTGCCGTCGAACATCTTGGATCTGGATCTAGAAACCAAAGAACTTATAACTATTTTAGAGCAATCCATGCTGACACATACAGCTGCGGTGCCCATATACTTTGCACCGTACAATAAGGATTTGGAAAAGATCATCGATGACATCACCTATACGACCACGGATAACGCGGGTCAAAATCAAACGGCTCTGGGGCAATTGATTGTAACAGTTTCGGCCAACAGATACCATGTGAATGTTGGGGGCGGAAGTATTGTGGCCAATAAGAACAGCAAAGTTCCTATTATCCACGGTGAGCTGATTCCAAATCAGTTGGCCCTAAAACCCACAGAAGCAGTTGGCGATGTGCAGAAACTTCCAGTCATTTTGATAACCGCAAATCTAAAAACCTTTGGAATATATAATGATTATCCAGTGAATGCTGATGCTGCTGTTCTACTGGTGCTAATGGAACTGTTTAGCAAATTGCACTACACATCAAGTATGGCACCGAAGTATCGCCTCCGATTTTTGCTTTCGGACGCTGGCGTCCTACTAAACTTCCAGGGATCAAAGAAATGGCTCGAGGTTGATGATAATGCGCTACAGAACGTTGAGTTTGTTCTCTGTTTGGACACCATAACCGAAAGTTTATCTTACACTGCAGACAATGCTTTGTACATGCATGTCTCTAAGCCACCCAAGGATAAGACTTCTATCAGTAATTTCTTCAAGCTCTTGAAGTCATCAGCTGAGAAGTATTCGAATGGACTAACAGTAGAGGGTGTGCATAAGAAGATCAACCTAGCTGACACCAAACTTGCATGGGAGCATGAGCGCTTCAGCATCAAGCGCTACCCTTCATTTACCCTGTCGTCCGTAAAGAGTCCGAGAAGCCCCATCCGGACTACAATATTCAAAAACGATGAGAGCAGCATTGTGGAACACACTCTGAACACGTCGCGAATTATAGCGGAAGCTCTGGCTAGCTTTATGTACAAAGTGGATCCGATTTCCAGCATCTTCGATGGGCAATTGACTGTTAAAGAAGAAAACATCTTGCCATACTTTGGAGTTAAATCCATACTGCATAATAACGACGTAAAGGATGCTTTCGAAAAATACCTTAACAATGTTAAAATCATTTACGATAAGCCTGATGGTAGAGATCCGGAATTTATGTTCTACAATGAGAACGATGTGAAACTGAATGTTTATAGAGTTAAGCCGGCGATCTTCGATCTCTTCCTAACCATTGTTATTGGCGTTTATCTATTGGCCGTATTCCTCGCTATACAATACTTTCCCCGGTTTTACGACGAGGTATCGAAGTTAACAAAAGAGGATCCCGTGGGACAACTCAATGGACACTCTTCTGAACGACTTAAAATGAAATCCCATTAG
>ReannCDS00200
ATGATATTACTTAATTGCCTTGTAATATTCGCCTGCATATTTACTGGTGGGGCTCAAGATCGTTCTCTGGACAACTTGATTGCAGATATTTTCAAACCCGATGAAACACCCAGCTCCTCCACAACAATCACTCCAGTTGTCAATCCCAAAGATCCGTCAAGCAACTCAGGAACAGGAACAGACAAAGGAACAGAATCTGGAACAGGATCAGCCCAATATAAATCCTGTGGAGATCAAAAAGAGTGCGTACCCCGTTGGCTCTGTGCAAATGATACGATCAACACCAGCGGCGATGGTATAATTGACATTCAAATCGGTACGGGCTCACAATGCGAAAACTATCTGGATGTGTGCTGTGATCTTCCAAACAAGGATATCGTCGATGGACTGGGTTAA
>ReannCDS00201
ATGGGAACGGTGTTGAGTTTTAATCCGCGGGATCGGCATCCCATATACTCATCTCAGCCAAATTTTCAATATAATCACTCGACCGATATTCGAAACGAAAACGACAGTACAGGCTCAATTGATTCACATCTGAATAACTTTTCGTACGAGCAATTAAATAACGCGAAGAACAGGGAAAACAAGAAGTCGGCCTGCCACCAGATGTCCAAGAACGTAATAGGACAGCCTGGTTCTTGTGGGGGAGTGCACATAAACCTACAGACACAAACTCAGCTGAGTTCGCACAACTTGAACAACTTGTCAAATGCCTCGAAGGATACCATTACCAATGTCCTGGACACGCATAACGAAAACTCGGTCCTCAAGGCGGAGAAGAGCTCCTTCGAGAAGAACCTGAAGAAGCACTCGATCTTCATAAACGCCCTCTCCTGGAAGAAGCTCTCCACATCGCATAACAAGAAGAAGATCGAGAACAAGAACAAGTGTGCAAATCTGCCCACGGCCTGCTTCAAGGCCCAGCTCCTGGAGTCCTCCTCCTTCGCCTCCTCATCGGACAAGAATCGAAACATCCAGCTGCACTGCAACCGCATCGAGGAGCACAACCAGCAGCACTGCAACCAGCATCAGCACCAGAATCAGGCCCAGGACATCCGGGAGGAGGTCATCACCGGACCATCCAGCAAATCGCAGAACCCTTCCAAGGCGAAAGACCCCGTCAAGGTCAACAACAAGAACTCGATATCCAACCACAACAAGCTGATCCAAAAGCAGCCCTTGACGCTCAGCCTGCCCCAGCAAGTCCAGGCATCGTCCATTCAAATCAAAAATACCAACCAGATCCCTCGCAAAACCGTCATTCAGGCATCTACTTCGGAATTGCTTAAGTGCTTGGGAATGTTTTTGCACTGTCGTTGTCAAAGACTAAACAACTTCGATGCCGGAGATGCTGTTATGTGGCTCAGAGCAGTGGATCGCAGCCTTTTGCTCCAAGGATGGCAGGATGTAGCGTTTATAAACCCGGCAAACGTGGTATTTGTCTACATGCTAGTTCGCGAACTGGTTAGCGGAGAAGAAAGCAAGGAATCAGATCTTCAGGCTTCAGTACTCACCTGTTTGTATCTGTCTTACTCGTACATGGGCAATGAAATCAGCTATCCTCTCAAACCATTTTTGGTTGAAGACTCGAAGGAGAAGTTTTGGGACAGGTGCCTCGTCATTGTAAACAAGCTAAGTGATAAAATGCTTAAAATCAATGCTGAGCCTGGATTTTTTACGGAAGTCTTTACTGAGCTGAAATCTTGTGGTCAATATCATCCTACACTTAAATCGTACTGTGGAGGCGCCTGA
>ReannCDS00202
ATGATGTTACTAAAGGGCCTTATAATATGCGCCTGCATATTCACTTGCGGAGCGCAAGACATATCCTTGACTTACTTAATTGGAAAAACTTTTGAAAACAAAGAAGCACCCACCACCAGAAGCACTCCAGTTTTCAGTCCAAAAGTTTCACCAGGAACTGGATCAGCCCAATATCAGTCTTGTGGCGATCAAAAAGAATGTGTACCCCGTTGGCTGTGTGCAAATGGCACGATTAACACCGACGGATATAATTTGATTGATGTTCGAATTGATACGGACTCAGAATGCCAAAGCTATTTGGATAAGTGCTGTGATCTTCTAAGCAAGAGAGCCGACTCTATATTTCCTCTTACCCCTGAAATTCCTGAAGGTTGCGGATACCAGAATAAAAACGGCGTTGGCTTTAAAATTACTGGAGCTGAGAACCAAGAGGCCGAGTTCGGGGAATTCCCTTGGATGTTAGCTATTCTTCTAGAAGAGGGATCACGTAAGGTGTACGAATGTGGGGGAGCTTTAATAGCTCCGAATGTGGTGCTTACTGCAGCCCACTGCGTTCATAACAAACAACCAAGAACCATTGTTGTGAGAGCAGGGGAATGGGATACGCAAATAGAACTAGAAGTTTTATCACATGAGGACCGGTATGTGAAGGAAGTAGTGTATCATGAACAGTTTAATAAGGGAGCCCTTTTCAACGATATTGCTGCTCTGTTGTTGGAAAGCCCATTCACCTTCCAACCGAACATTCAAACTGTTTGCCTGCCAGACGTTGGTCAAAACTTTGATTATGATCGTTGTTTTGCTACCGGTTGGGGTAAGAACAAGTTTGGCAAGGACGGGGAGTACCAAGTTATCCTGAAAAAGGTGGATATGCCAGTGGTACCAGCACAACAATGTCAGACGAACCTGCGCGAAACTCGCCTTGGAAGGCACTTTATTTTGCATGACAGCTTCATTTGCGCTGGAGGAGAAAAGGGTAAGGACACTTGCAAGGGCGACGGAGGTTCCCCCTTAGTATGTCCCATTAAGGGCCAGAAGAATCGATTTGTGTTAGCCGGTATTGTTGCCTGGGGGGTAAACTGTGGACAAGAAAACATACCCGGAGTTTATGCTAGCGTGGCCAAACTTCGTCAATGGATTGACGAAAAATTGAAACTTTGGTGTATTGACCCCAAATATTATTCACCCTAA
>ReannCDS00203
ATGAATCCTATGATAACTTTCTTTCCTGGATATTTATTCATACCATTAATTATTTTTGGAAGTTCGGCGCACAGTAACTCCTATGCTGTGAATAAAAGCAGAATTGTTGAAAGCAATGAATGGAGCTATCCTGATTTTGGAAAAGAATCTATTCATAACACCGGAAGGCGACCGGAAAAACTGGCGATACAACATTATAACCGAGAGGCTGATCGAAACGTGACATTAAAACGTGGTGTGAGAAATTATCAAAAACCATCCGAAAAAATAACGAGACACAAAAACAAATACAGGCCGTCAAGTGCTCTAAGGAAAAATGTCAGTCCCCATTACACGGATGACAGTTCGGAAAATAAGCATTACCATACATTTGAAGAAATTCACGAGCACATAGATGAAGATGATGGACAGTACCAAGCATCTGAGCAAATAGGAACGCAATCCATCCTAAGTGAACACGTGGAAGAACAGTCAAGTAAGAAGGATAACAAGCGGATGAAAGTCAAGATCAAGCATCATCATCACCACCATCATCATAACCACATAAAGGAAATGATAAAAACCGTACCTCAACCCTATCCCGTGGAAAAAGTTGTGCATGTCCCCATTGAGAAAATTGTGGAGAAGATCGTACACGTCCCCAAGCTTGTAAATGTTACGGTTGAGAAAATAATACACGTGCCAATTGAAAAAATTGTGGAGAAAGTGATACACATTCCCAAACCTGTCCAAGTTCCAAAGCCGTATGTAGTTGAAAAGATCGTTGAGAAAATAGTGCATGTCCCAAAACCGTATCCCGTTCTTCGGACTGTGCCCTATCCAGTGGAAATCAAAGTCCCCCAAAAAGTGCCAGTCCCCTACAAGGTGGAGGTTGAAAGGAAGGTTCCCGTTTACATTCGATCAAGCGAGCCATATAAATTCGAGCCATCACCTTTCGAAAGCTATCCCCATGCTGAAGAGTTCAAATTCAGTGGGGAAATGAATCATCCGCCACCTAGAGAACATAGAGAACATGAGCCTTCTTCTCTACCATCGTCGAATTACTATAATCGGATATACAAATCAAGGGAACTAGACCATCCTCCGCGGTTAGAAGACTACCAAAATTCAATTCCGCCGCAGTATAATCACGAATATGTAACGAAAAGTAGTCCTGAGCCGCAGTATAACCACGAATATGTAACGAAAAGTAGCATTGAACCGCAGTTTAAGCACGAATATATAACTAAAAGTAGTCCTGAGCCGCAGTTTAAGCACGAATACATAACCAAAGGTAATATTGAAGCAACTTCTTCTGGACG
>ReannCDS00204
ATGCCGAGCCCAACAAAAGCAGCGGAGGCAGCAACAAAGGCAAAAGCAACAAGTGACTGCAGCTGCAGCGCTGCCAGTGTTGAGCAGCGTGCCCCCGCAAACGCAGCTAACCCCTCACCCTCACTACCCACTAGCGGTAAATTTGGCGGCAAAACAGAAGATCAAAAAGCGGCCGCCATTAACAAGCAAAAGGAATTTTGCGTGCCAAACGAGACCAGCGACTCGGGCTTCATTTCCGGCCCCCAGTCCTCGCAGATCTTCAGCGAGGAGATAGCCCCCGACTCGGAGGAGCAGAAGGATCAGCAGAAGGATACGAAACAGGACCAGGAGGAGCCCCGCAAAGTACAGCCCGTCGTCCTCGATTCCGGCATAATCGACGAAGAGGAGGACCAGGAGGAGGAACAGGACAACAAGGAGGAGGAGGAGCACCAGGACCCCAGCGTCGATCCAATGCGACTCAAACACAGCGCGGACACAGGCATCCCACAATGGACCGTCGAAAGCCACCTGGTCAGCCGCGGCGAACAGCTCAACAATCTCGGCCAGAGCAGCACCCAGATCTCCGGTCGCAGCAAGGTCCAATCCTCCACAGCCAGCACCACCGCGAATCAGAATCCCACGGGATCAGGAGCCACCTCATCCGCTCCGCCCAGCAGCATCAACAACTTGAACGCCTGGGAGCAGTTCTATCAGCAAAACGACGACGGCGACACACCTCTGCACCTGGCCTGTATTTCGGGATCCGTGGACGTGGTGGCAGCCCTAATTCGCATGGCCCCGCATCCGTGCCTGCTGAACATCCAGAACGATGTGGCCCAGACTCCCCTTCACCTGGCCGCCCTCACGGCCCAGCCGAATATCATGAGGATACTGCTACTGGCTGGAGCTGAGCCCACGGTGCGCGATCGTCATGGAAACACAGCCCTGCATCTTTCCTGTATCGCCGGGGAGAAACAGTGCGTCCGGGCCTTGACAGAGAAGTTTGGAGCCACGGAAATCCACGAAGCCCACCGACAATACGGACATCGTTCCAACGATAAGGCAGTGAGCTCTCTGAGCTACGCCCGACTCCCCGCCGATCTGGAGATTCGCAACTATGATGGAGAGCGCTGTGTTCATCTGGCTGCCGAGGCGGGACACATCGATATCTTACGCATTTTGGTATCCCATGGAGCCGACATTAACGCTAGGGAGGGCAAATCGGGCCGCACACCTCTGCACATTGCGATCGAGGGCTGCAACGAGGATCTGGCCAACTTCCTGCTCGACGAGTGCGAGAAACTCAACCTGGAGACGGCAACCTTCGCCGGATTGACGGCCTACCAGTTCGCGTGCATCATGAACAAGTCGCGCATGCAAAACATCCTAGAGAAACGCGGAGCGGAGACCGTAACGCCTCCAGACAGTGACTACGACAGTAGCGATATCGAAGATCTAGACGATACGAAGATGTACGATCGCTTTGGCGATCCGCGCTACTTTGTCAGCTACAACGGTGGCAATCCCATGACAGTTGCCTGA
>ReannCDS00205
ATGCAAACCCGAAGACGCCTCCATCAAACGGACCAGCAGGATTACAGCAGCAGTACCTATACCATTCAAGAGGATCAGCAGGGAGGAGCAGGCGCAGGATCTGGGGGAACGGGAGCAGCTGGCGGATCGGTAGGACTCTTAGCACAGTCTTTGGTTCAACCACCGTCTGCTCACGAGGCGGCCATCCAGATTGGAGACGCCAACCAGTCGGGGCAATCCCTTGAGGCAGTCGACTACTCCGACGATAAGTACGGCAAGGCGGCTCGCCAGTGGAACCTTCGAGCCTTCTCTGGCCAGGCACTGCGCACCTTGACTGCCGCTGCCGCCGTGGTCACCGGCAATCAACAGGGCACTAACGACAATAGCCAAAGCAACTACAGCTACCCAGCTTCCATTCCGACCAGTTCGCAGTTTTATCAACCGAGGGAGGAGCACCAGGAGTCGGAACCCGAGCCGGAGATCTTCGTCATGGCTGCCCGCGATCGGACGGGCGAGTTCGCCAACGCGATTCGATCGCTGCAGGCACGCAACATCACCAGGGCAGTCAATATCCGCGATCCCCGCAAAGCCAAGCAGGTGCAGAGCTATTCGGAGTTCATGATGGTGGCCAGGTTCATCGGCAAGAACATAGCCAGCACCTACGCCAAGCTAGAGAAGCTCACCATGTTGGCCAAAAAGAAGAGTCTATTCGACGACAGACCGCAAGAGATCCAGGAGCTGACCTACATCATCAAAGGCGACCTTAATGCGTTGAACCAACAGATCGCCCGACTGCAGGACATCTCCAAGGACCAACGGCGTCACACGAACGGCAAACACTTGGTGTCACATTCCTCCAACATGGTACTGGCCCTGCAATCCAAGCTGGCCAGCATGAGCACGGACTTCAAGCAGATTTTGGAGGTGCGCACAGAGAACCTCAAGCAGCAGAAGACGCGGCGTGATCAGTTTAGCCAGGGACCAGGTCCGTTGGCTGCCCACACCGTCTCGCCGTCGACGGCTAAGCAGGGGTCGCTGCTCCTCAGCGAGGAAAATCAAGCAGTGAGCATAGACATGGGAAGCAGCGATTCAACACCGCTCCTGTCAACCCAGACACAGATGGCCATCTACGATGACTCGGATAACTACGTCCAGCAGCGGGCGGAAACCATGCAAAACATAGAATCTACCATCGTTGAGTTGGGTGGCATTTTCCAGCAGCTGGCGCATATGGTCAAGGAGCAGGAAGAGATCGTGGAGCGTATTGACACGAATGTGGCGGATGCGGAATTAAATATTGAGGCGGCCCACGGCGAGATCCTGAAATACTTTCAGTCCGTCTCCAAGAACCGCTGGTTGATGATCAAGATATTCGGCGTTCTTATATTCTTCTTCCTGTTCTTCGTTGTTTTTATGTCGTAA
>ReannCDS00206
ATGGCGATACCTAAGCTGGACTTAGATTTGTTTAAGGGAAACATCCTCGATTCGTGCTGGAAAGTGGGAGGCCGAGGCCGCAAGTCCCATTCATCGGCTTTTGCACAATTCGATCGTAATGAGATCGCCGCTGTGGATATAGTCGCTTGTTGCAAGCAAATCACTAATTTAATAGAAGAAAACTCATTTAGAGGCCGCCGATCAAATCTTTTGGCAACAAGGAAGAAGGAAAATTTTAGTTTTAAGGATTTTTCGCGCTTGGCATACGGCGCTACCAATATTTATAGATGTCAGGTGGACATACTTTTGGGGGATACCATGCTTTTGATGGAGCAAATGAAACGTACCAACGTGGATTTGGTTCTTACGACCACGAAATCTGTAGTGGTCAAGGAATCGGGGATAGGATGCCAACGCAAACGTAAGCGCGTGATTACCAAGAAGTCAAAGGTCACCGTCTCCAAGCGTCCCAGATTGCAGGAGTCGGAGCTTCTGGACAAATCCACTCAGGAGTATTACGAAAATATACTATCCGAATGTCAGTTGTGGCAATCAGAGTACACACAGCAGGTGGAAGAGGACTTACACGAGTCCATTGAACCACCCAGAAGTTGCACACAATCAAAGTCATATCATGCCATTACCATTACCGAAGAATTTCAAATTCACGAAGATCAGAGCCATATTATGCCATCTGATGGTTTTGGCGACGGCGAGGATATGGATTTAACCATTTTCGAAGAACTTTTCCCCAAAGGCGACCAAAGGAAAACATTAAAGCGGCGCTCAGTAACCCAAGATTCAACTGACATTTTACCAGATAAAATGCCGAGATTGGATGAAGTAAATGTTTTCGAAGCTAACAATGCTATTATGACCCAAATCTTTCCGCATAACATTGAGCCAGCTGACATATCTCAAGTATGCTGCGAACCATCGGTCCAGTATGTATTGGAGAATTTTGAAGAAATCACATACAGCAAGCCGAAAAATCGTCGCAAAAGAAAGCTGATAGTAGACAAGCGTATTGAGTACACTAAAGAACAACTGGTAAAGCAAAGACTCAAGTATATGAATGATTATTCATCTAGAGAGGTTATAGTAAAAGAGCCATCGAAACAGCTAAAAACACCGAACGAACTTTTATGTAAACTGAATAACAATTTATTTTGTTCAGCTATAAGTAATAACATCGGCATTAACTCAAATAAAGATCAAATGCAAAACGAGTCTGAAAATACATTAAGAACAATATTTGGCAGCGAATTTACAGAGACGCTTTCCAAGGAAATCTTTGCTCAGCTAGCTGGCAAGAAAAGTTCAAGAAATACAGACGCATATATAAATCAACCTATTCCCCTCGAAATGGAAGACATTTTACTAACTCCTGAGCAACCTAGCTATGTAATTGGTAACGATCTACCAATCAATAATAACAATTTGTATGAACGCAGTCTACTATGTCAGAATAATAATTTTGATATTCATAGCGTGATGATGGAACTTTTAAGCATTTGGCGTAATAATCCAGAAATCATTGGAATCAATGCCAATGATTTCATCAAATCTTTTGTTGATCGCATCAAGGCTTCGCTAGCTTTTCTTCATTTGTTGTATCTTAGACGCGACAGATTCATAGAGATCTCAAAGCGAATTAACTCCCTTGAAATGGACCAAATTACTCTGGGCAAAGAGTCCGCTAAGCTCATAGAAAATCTTACGCAAGGCGAGACTTTCTAA
>ReannCDS00207
ATGGACTATAATATACACAAAATATGTCGTGTTTGCCTGGAGGAGCTACATCCGGTGACTTCGATTTATAGCACAGACTTTGCCATGATGCCCTCGGTGATGTTGATGCAATGTGCCAAAATTAGAGTGCTTAAAACCGATGGCTTGCCCTCGGTGATCTGCAACAATTGCATTTACCGGTTGGGAGTCGCTTTCCACTTCAAACAGGAGTGCGAGAACAACGATCTGCGGCTCCGCCAATATTTGGGCATCCTGGAGTCCTGGCGCCAGGATGCGGCAACCAACACGGACTTTGTGGAGAAGCCCTCGCTTCCGCAGCGCGACAGCGACGAGGAGGAGCCGGTGGAAACCAAAGGAAGCAAGAGGCGATCCCGCTACCAAAGGAAGCCTCCAGAGGAGCACAAGAAACGGGGTCCCAAACCGGTGCCAAAGATGCCTCACACTTGCTACGAATGCCACAAGAGTTTTAAGTGCATCGCCCAACTAACGCAGCACATTAGAACTCATACGGGAGAGAAACCCTATCAATGCAGCTTTTGCATCCAGAGATTTGCCCAGAAGTACAACCTAAAAGTCCATGAACGGACTCACACGGGCGACAAGCCATTTCAATGTGAGATATGCTCCAAACAGTTCTCGGCATTGGGCAACTTTCAAGCGCATCAAAAGATTCACTTGGGAGTGCGGGATCAGATTTGCTCGCTCTGTCCAAAGGCCTTCTACACAGCCGGTGATCTCTCCAAGCATATGATAACCCATACTGGTATTAAAAACCACCATTGCGATGTTTGCGGCAAGGCTTTTAGCAGGCGAAGAGATATGCGATCTCATAAACTGAAGCTGCATCCTTTGGAGTCCAGCACGAATCATGACATAGTTGACGATGATGATGACGAGCCCATAGATACGGATCCCGTGGGTCTGGACACCCTGGATCACGCACACTTTAAGTGCCCGGACTGCGACAAGGCTTTCGATACGGCGGACAGTCTTAGTTTGCATTTCCGCACACATGCGGTCAACAATAACCTGCTTAATTTGCCACTTCCACCTGCACCACCCATGTCACATCACTACCATCACGATGCCCTGCATCATCTGGGACCACCGAACCCGGCCACCCAAATGGGAATGGCTGCCATGGCCCATATGTTGGCCCCACCACCTCCTCCACCGCCCACGCCCAGCGAAGGACGCTACACGATGCTACACCACACGGCTGCTCAGAGATTGCATTACTAA
>ReannCDS00208
ATGTTTTATGCGGTCATCTGGATTTTTTGCGCCACTCTTTTGGCCATCTTGTTTGGAGGAGTGCGAAAACCGAGGCGTTTTCCGCCAGGACCTCGTTGGTATCCGATAGTAGGAAGTGCCCTCCAGGTTTCCCAGCTACGATGTCGTCTGGGGATGTTTTGCAAAGTGATCGATGTATTCGCCAAGCAATACGTGAACCCCTATGGCTTCTTCGGCCTAAAGATTGGCAAAGATAAGGTGGTAATAGCTTATACGAACGACGCGATAAGCGAAATGATGACAAATGAGGACATTGATGGCCGACCAGATGGCATATTTTATCGCCTGAGGACCTTCAATTCCCGGTTGGGAGTGCTTTTGACCGATGGCGAAATGTGGGTGGAGCAGCGTAGGTTTATCCTGAGACACTTGAAGAATTTCGGATTTGCCCGAAGTGGCATGATGGATATTGTCCACAATGAGGCCACCTGTTTGCTGCAGGACCTAAAGGATCAAGTGGCGAAGTCTGGAGGCAAGCAGGCGCGAATTGAAATGCACGATCTGACGAGTGTTTATGTCTTAAATACCCTCTGGTGCATGCTGAGTGGTAGGAGATATGAGCCCGGCTCTCCGGAGATCACGGAGCTACTGGAGACCTTTTTTGAGCTCTTCAAGAACATCGACATGGTGGGTGCTCTCTTCAGTCACTTTCCGCTTCTTCGATTCATAGCTCCGGACTACTCTGGATACAATGGATTTGTGGAAAGTCATCGTTCCTTGTATTCCTTCATGAGCAAGGAGATCGAGCTGCATCGCTTGACCTACAAGAACTACGATGAGCCCAGAGATCTGATGGACTCGTATCTCCGTGCCCAGGAGGAGGGAAATGATGATAAGGGAATGTTCAGTGATGAAAGCCTGCTGGCCATTTGCTTGGATATGTTTTTGGCTGGATCGGAGACGACCAACAAGAGTCTGGGTTTCTGTTTCATGCACTTGGTGCTGCAGCCGGAAATCCAGGAGCGGGCCTTCCAGGAAATTAAGGATGTGGTGGGCCTGGAGCGCATACCCGAGTGGTCTAGGGATCGCTCCAAGCTGCCATATTGCGAGGCCATCACATTGGAAGCGGTCAGGATGTTTATGGTGCACACTTTTGGCATACCGCATCGAGCAGTCTGCGATACCCGATTGTCGGGCTATGAAATTCCAAAGGACACAATGGTAGTGGCTTGTTTCAGGGGAATGCTGATGAACCCAGTGGACTTTCCCGATCCGGAGGCATTTGATCCCGAGAGATTTCTCTTCGAAGGTCATTTAAAGCTACCCGAAGCCTTCAATCCCTTTGGATTCGGTCGTCATCGCTGCATGGGCGATTTGTTGGGGAGGCAGAATCTGTTTATGTTCACAACCACAGTGCTGCAGAACTTTAAAATGGTGGCCATTCCTGGCCAGGTGCCGGAGGAGATTCCGCTCGAAGGAGCCACCGCTGCCGTAAAGCCATACGACATCATGTTGGTAACTAGGGAGCAATAA
>ReannCDS00209
ATGTCGTCAGCGGAGCAAGTCCTTGAATTGCTGGAACAACTGGAGAAACATGAGGAGGAGTTAGAGCGCTTGGAGCAGGAGCCGACGGAGGAGTCTATTGACAGTCCAGAAGAGCAAGTACGCAAGCTAAAGGAGCAACATTCGCAGATGATGCTGCTCAGCACTCAACGTCGTCGTATTTTTGACCAGTTGCAGCAAGAGATTACCCGGTGGTCCCGCTCACAGCAGCCTTCGTTCTTCGGCGAGCACCGCCTCTTCACAGAACTGCGCACAATAAGTCACCGACTAGACAGGCTCACCGAAGACTCCACCTGTTCGATTTGCCTGTCGCCCTGGACAACCGAGAATGGTCATCACCTAGTTGCCCTGCGGTGTGGGCACTTGTTTGGCAGCAACTGCATTCACACGGCCATTAGAAGGTTCCATCGATGCCCCATCTGCAGGCGCCGGGCCTATCATACCGACGTACGCAGAATCTACGGAAGAGGTTCTGTGACCCAATAA
>ReannCDS00210
ATGATAAAGTGGATTTGGCTGCTATCCCTTGTGTTGATTATCTACAATATCAAGGCTTCAACAGATTGGTGCGCAACTGATCTCTGCAATGGGAAACACGTCCTTTGCCAAAACAATAGGAAATTTCATTCACCTTGTCCGGACCAAGCCACAGCGATGGTGATAATGAAAAAGGATATGATTAACTTAATTCTGGACAAACACAATGATTATCGCAATAAGTTTGCCGGCGGAATAGATAACCATGCGAAGGCAGCAAGAATGGCCACAATTCAATGGGATTCGGAACTGGCCAAAGTGGCTGATGCTTTGGTACGTCGATGTGAACCCCTCAGAGATGAGTGCGTAAGAACCCCGAATAACCTATACGCAGAAGTGAGCTACTCCCTCGACAAGTACTACTGTATGACCACGAAAAAGGATGCTCTGAGAAAACAACTAGACTACTGGTTCGATCCGAAAAGAAAAGATGAATCGCATAAACTATTTTTCTCTGTCAAGGAAAATGAACAGGAACTTCCGATGAACTACTTTCAGGTACTCAGGGATCGAGCAAACCGCGTGGGCTGTGCCATAGTTGAATATATTCGCCCAGCACTCGTCCATCAATTACTAAAATGTGTTTACAACTGTGGCGTAACTCTCTGTGAGGACGATCATAATCCTGTCTACGAGGACACCGAATATGATGCAGCTGAAGAATGTGTGATGGGATCAAGTTCTAAATATAAAAATCTTTGCCACGAAGATGAGCAAGTTAAAAGCTGCGATGGCGGAGAACTCGTTGTGGAAAATGAAAATAATAATGAACCTCCTCCCACTGCAACTACGATTCCAATTCCAACTTATAACATAAGTGAGTTCTTACCAGCAATACCGGATAATCCCGATCCGTTCCATGGTTTTGGTGATCTTCCGGACAACCCCGATATATCATTCAGAACTAACAGAAATCATTCACTCTTTGGAAAACATGGAAAGAATCTTGAGTATAAGCACTGGTTAACTAATTTAATACCATCGAGACCGCTCAACCCTTATAAAGTAACCAAAAGAATTAAATAA
>ReannCDS00211
ATGCCGAACATTGTGGCATTAAAGCTCAGCACCAGCCATCCCATTCCGGGGGGTCACAAGGAGGCTGCAGATATCCTGGTACTGGACCAATTGGCGCTGCAGCAACAAATCAGTGCGAATTTCATTTTCCACGCGATTTCCAACTACAAGAAGACGCCATCCGAGCGAAAGACTCTCGAATTCATAGCCAAAAAATGGCTGCAGATCCAGTTGCTGTGGCGCGAGTTCCGGCTGAGGGATAAGCAAATACGGCGGCGTGGCCACAAGGATGCGCACTTTCTGGAGCACGGATACTTCCAGCAGGAGCTCTTCGAGCTGGTCCACGAGAAGTATTCGGCTGCCCGCGGATGCCTGAGTCGTGACAAAAGAAATCTGCTCACTGGTCAGCCATAG
>ReannCDS00212
ATGACGGAGCACCAGGCGGAGGAGCAGGCGGCACCGCCCCCGACCAAGGTCAAGGCCACGCCCACGCCCACCCCCAGCTCGAAGTTCAAGGAGGCCAAGGAGGAGGGCTTCCTGTCCACCTCGCCGGATAGCGCCAATGGCGATGCCCAGCAGAAGCTGCCAGCGGATCAGCTGGCCACCATGTCCGCCACTGGCCTTCATCCGGAGAAGCCGGGCGGAGCCCGCCCCCTCATCCTGCAGGCCTTCCACCAGTGCTCCTCGCCGGAGCAGTGCGTCACGCTGCACAACATCCTCGACTCCTTCAAGGCCCCCCTCTCCGAGGACCAGGCCTGGGCCCTGATCCACCAGTTCGCCGGTCTCTACCACCAGGTGGCCGTTCAGGCCCACACCTGCGCCGCGGACTACGAGGCCGCCCTGCCCACCGGATTCGAGCTGCACTTCCACCGCGACGGCAGCGTCCACTTCTCCGGCCGCGAGCAGCTGCCCCAGGAGGAGCGGCTGCCCCAGGAGCGGCTGCCCCAGGAGCAGGCCGAGGTCGGGGATCAGCCGGACCACAGCGCCAGCAGCAGCGGCGACAGCAGCGCCATCGTCATCAACAGAGCCTTCGACAACAACCATCATCATCACCATCACCATCACACGCCGCTCGTCGTTTCGCATAGAAAGATTATCAGCGAACTGGCGGAAATCGTCTACACTGCATTGGACTACAATCTGCCAGAGGACGAGGAGTGCCAAATGTCGCAGGAGCTGGAGAATCTATTCAACTTTATGACGGCAGATGAGGCAGACGATGATTGCATTGACGAGGGCATCGACGAGGGCGACAAGCGCTGGGACGACGATTCCGAGGAGGAGCGCAACGATACCAAAGAACTAGAGCACATAATCGAGACCTGCAGAAATCACATAAAAACCACCCTGCCAGAGAATCACTACAAAGCTGTTTGCAGAGCCCTCGTGACGGAGACCATCGAGCTCCGTGTTTTTCTGCAGCAGGTCCTGAACAATGCAGGTGCCGAGAAGCTGATCAAGGCCTCGGAAACTTCGACCACCACGCAACAAGAACTGGCGAAGCTGGGCTTCAACGACTGGGCACGCTTCTGGGTGCAGGTGATCGACGAACTGCGAAGGGGAGTGCGCCTGAAGAAGAGCAACCACGAACGCACACCCATCGAATACGAGCTGACGCCCTACGAAATACTCATGGGCGACATCAGAGCCAAAAAGTATCAATTGCGCAAGGTGATGGTGAACGGCGATATTCCGCCGCGCGTCAAGAAAGATGCCCACGCCATGATCTTGGAGTTCATCAGGTCACGGCCGCCGCTGAAGAAGGCCAGCGAACGCCAGTTGGGGCCGCCGCGCATTTGCGAACCATCTCCGCGGGAGCAGCTGATGGAGTCCATTCGGAAGGGCAAGGAGCTCAAGCAGATCACGCCCCCGGAGGCGCCAACCCTGAGGCAAAGGATGCTTCCAAGTGCAAACTCCACGCTGTCACGATCCAGACAGCGGCTCATCAAAGTGGATTTCTCCAAGTTCCAGGACGAAGATCTCTTCTACGATGAGTCCAGCATCAGCAGCACCCACTCCACAGCGGCCACCCACCACCACCAGCAGCACCACCATCATCCCCATCTGGCCGAGATGCACCGCTGCTCGCAGCCCAAGATGCCGCCCTATCCATTTGGTGGCTACATGGTGCCCAGCCAGGCACGACAAGATTGCCGGGAGACGGCGTCGCTGATGCGGCCCCGACGCACAATGGATCCAGCCAGACAGGCGGCGCCTCCAGAGGAGCCTTCCTTCACGGAGGACGAGTACCACAGGTTCTACGACACGGCCCTGGAATCCTACGACCTGGCCACTCAGTGCGAGTCGAGGAGGGCTTCCCTGCGCCGCCACACCATCGTGGGCTGCCAGAGCAACCTGGACGAGACGCACTCCATGCCGCCCACGCGGCCCGAGTCGCGTCAATCGGACGACGTCAATAAGGAGACCCCCAAGAGAAGTCCTGCGAACCAGACCCATCCCCCAGACGAGGCCAGTTCAACATCCTCGCTTGGGCCATGGAACAAGTCCTTCATGGACAAGCAGACCTGGATGGAACGGGGGGACGATCGCCTGTCCGTCACGCTGGCGGAGATCGTTCACATCCGTTCCGTCATGACCAAGGCGGAGCTGGAGGGCCTGCCGATGGACGTGCGCGTCAAGGAGGATGTTGAAAAGCGGCGCGTCTGCTTCCTGTGCCTGCGGACGCGCTTCTCGTTCTTCGGTCCCTGGGGCATCCAGTGCAAGCTGTGCCAGCGCACGGTCTGCGCCAAGTGCTACACCAAGATGCGCATTCCCTCGGAGCACTTCCGCAATGTGCCCCTCGTGCTGATCTCGCCATCTCTGCTGTCCAGTCCGGCCAGCTCGAGCACCCCATCACCCTCCCATCACGCCCAGCAGGCGCACTCGTCCTCGACGGGGAACATCATGGATGACCAGTTCCCCAAGTCGCTGATCGAGCGTCTCCTGCGCTCCGAGTCAGATCGAAAGACTCGCAGCACTGTGGGCAGTGCTCCATCATCACCCAAGCACCAAAGATCAAACATGAGCACGCCGGGCATCAGCGTGGGACCCGGAGCTTCCGCCTCCTCGGCGGCGGCCACTGGACAGGCTGTGGAGGCGCTGCACGACCAGGCGACCATGTCGGCCTCCTACTCCGCGGCCATGCGACCCTCGGGCGTTCAACATCAGCAGAAGCAGCACTACAACAACGCCATGTCCAGGAGCATGGAGGGTCCGCGGAGTCTGCCCGTGCACAGCCCAGCATATCGACCGCTCTCCAACAACAGCACGCTGGAGAGGAAATCCCGCTTCTCGAGGGGCTTCAACCTCTTCTCCTCGGGCAGCCACCTGGCCCAGACGCAGGAGCAGAAGGAGAACCTACGGGGCGAGCAGGTGACCGTGTGCAACGACTGCCAGGGTCTGGTCAACGAGATCACCAGCTCCGTGAAGCAGAAGCGCAGCTCCGCCCGGAACCGCACCATTCAGAATCTCACCCTGGATCTGACGCCCGTCTGGAAGTAG
>ReannCDS00213
ATGAAGAGGAAACAACGAAAAGGTGCTTTAGTTGCGGGGCGGGGTGGGAAAAAATGCACCGAGTCGCTCAAGGATCTGTTGGGTAGTGTGGGCATTAATGGCACAAACGACTGGTTAGATTACGTTAACAAAATCGTTGATAATAAAGCTGTACTAGTTAAATCCCCACACGAGTGTGAAAAGCTGGTCGAAGGCTCTGAAGAAAACTTAAGCAAAAATTCGGGTAAACAAATCTTGTTTCCTCCTCTCCCTTCAATGGATAAACGGAGCAGAAAGATTAAAAACATGAAGCTTGAAATAAAGAAATTGTTCGAGCCAGAGTTACAAAAGGCGGATGTTCCTGAAAAGAAAAACAGGATTTTCCAAGCTTTGGGTAATTTCTTCTTGATACTTTTCGATCAAGGACCCATTGAGCAAATCAGTTGCCTTGTATTCACTATATTCACGATGATAAAGTGGGCGATCTTGAAGCTTGAGATCAAGCCGAGCATTAAAGATGGGCCCCAGGATAAGGCCACTTCCCCCTTAGTTGAGAGAATGGCCCCATTGTGCTCCAATCGACATCGACCATCCATTAATGAACGCACTAAGCATAAAAACCACAAGTTTTAA
>ReannCDS00214
ATGATTGTCCTTGTGTGGGTTTTACTGGCCGGTCTGCAGGTGCAGGGTTGTGTTAATCGTGTGCCAGTTGTTAAAATGCGTGGAACTCTGGTAACAATGCGTAAGCACCAAAATTATGCCAACTGCACTACAAACTGTGGACCCTTGGTGGGAAGAACCAGAACTGAGACATACATGGGATTCCACGACGTTTGCTGTGATGGTTATATACGCAATGAGGACAACGAGTGTGTGCCGCAGTGCAAGGATTGCGGAATCGCAGGAAAGTGCCTGTCGCCCAATGTGTGTTTGTGTGACAAGGGCTACTCGAACCGCCGGGATCGCAGTCACTGTGAGCCGGAGTGCAGTGAGCCCTGCGTAAACGGAAACTGTGTGGCTCCGGACGAGTGTGAGTGCCTTCCGGGCCACCGGTTCTACAATGGCTCCCAGAAGGAATGTGAGCCGCTTTGCAAGGAGGACTGTTCAAACGGTCGCTGCCTGGAGACGGGAAAGTGCCAGTGCAACAACGGCTTCCAGCGGAATGACAAGCTGAACAAATGTGAGCCCATCTGCCAGGATGTCTGCTACCACGGCCAATGTGTGGCGCCCAACGAGTGCCGCTGCAATCCCGGCCACGAGCAGCGTTTGGGCCAACCGTGGATCTGCGACCCGATCTGCTCGAGCGGCTGCGCCAACGGCAGCTGCCTGGACGCCGAGGAGTGCTACTGCAAGGAGGGCTATGCCCACAAGGACGGCACCCTCGCCTCGGGCTGCGACCCGGTGTGCAGTCCCGCCTGCGTGAACGGCACCTGCATCTCGCCCGGCCACTGTGCCTGCTCCGAAGGACACGTTTTCGCCGAGGGATCGCGCCATGAGTGTGTGCCCAGCTGTCGTTCCGGCTGCGAGAATGGCTTCTGCAGTGCCCCAGGTCGCTGCGAGTGCCACGAGGGCTTCGAGAAGCTCTCCCCGCACCGCTGCTCCCCCACCTGCCAGCCGGGCTGTGGCCGCAACGCCCGCTGCACCGCTCCGGACACCTGTGCCTGCGATGCGGGCTACGTCTTCGTCAACGGCAGCACCACCGAGTGCGAACCCTTCTGCCCCAGGAGCTGCCGGAACGGGATCTGCAGCAGTCCTGGCGTTTGCACCTGCTTTGATGGCTATCAGGCTCTTCTCTCTTTCTACTGCATCCCGGTCTGCTCGAAGTCCTGCATCCACGGCAGCTGTGTGGCGCCCAACGAGTGCCGCTGCTTCACCGGCTACCGACCGAGTGCCAGCCAGGGAACCAGTATTTGCGAGCCCATCTGCAGCCAGGATTGTGGCCACGGTCTCTGCATCGCCCCGGAGATTTGCCAGTGCGATGTGGGCTATGCGAAGCGGTGGCCCCGCGGCTCCTGCGAGCCCCACTGCCCCCAGAAGTGCGTGAATAGCCACTGCGAGGGTTCGGGAGTGTGTCGCTGCTACGAGGGCTACAAGCTGAGGCCGGGATCCACCTCCGTCTGCGATCCGGAATGCTCGCCGGGATGCAGGAACGGCACCTGTGTGGAGCCCAACAGCTGTGCCTGCTTCGCTGGCTACGAGGACACCAAGGTGCCCTACGAGTGTGTGCCCACCTGTCGGCCCAGGTGCGAGAATGGTCGCTGCTCAGCCCCGGGACACTGCGAATGCAATCCCGGCCATGTGGTCACCAACTCCAGCGAGCCGAACTCCTGTCGACCCCAGTGCCGGGAGCAGTGCATCAACGCCGAGTGCCTGGCACCGGAAAAGTGCGTCTGCCTGCCGGGCTACAGATTTTTGGCCGATAGCAGCACCGAATGCGAACCGATTTGCTCCAAGGGATGTCGTTCCGGCCAGGAATGCATTGGGCCGGACACCTGCGAGGGCTTCGATTCGATGATTAGCCCCACAACTGGCAGACACCTGGTCTTCCACTGGTCCATGTTCATCCTGGCCATCCTGCTCTGCCTGGCCTTGGTGATGGTACCCCTCCTGGTGCTCAGGGAGCTGCAGCGGCGTCGTCGAGGGGGCGACAAGCAGAGGAACAACCTCATCGAGAACCCATCCTACGGAGTTGTGCAGGCCAACAGCGAGGAGGCGGATAACGAGTTGGGGATCGGTCTAGGGGATTAA
>ReannCDS00215
ATGCATTCATATTCACTAAATTTTATGTGCCTGGCAGCGACCATTGGCATAAGTTTGGGCCAATTCTGGTCTGGTGGACATGTTTGCAATAATCCGCAAAGGGTTACATATACTCAAAGGGTTCTCAAGACGAAATTAGTACCTTATCCACAGTATTCCTATTTCAGAGGTTGGGAAACAAAGTATAGGCAGGAACCTAGATGGGAAGACCAGGTTGCCCACAGATATGAGCCCAAATACAGTTGCTGTGAAGGGTACGAAGGTTCGATATACGATTGCAAGCCCGTCTGCAAGAACAAATGTCCTACCAACGGATTCTGCGCATCTCCCGATCAATGTAGCTGCAAACAGGGCTACGGTGGATCCGAATGCCAGCCCATTTGTCCATTGGGTTGTGGAAAGAACGAGTTTTGCGAGCTGCCCTCGGTGTGCAGCTGCCAAAGTGGCTACCATGGCGAAAATTGCCTTCCCATTTGCCCCGGTGGATGTGGAGATCATAGCTTCTGTTCGGAGCCCGGTAAATGCGAGTGCGAACCTTTTTATAAAACACTGGGAAACGGGACAGACTGCCGGCCAGTTTGCTGGCCGGAATGTGGTCAGAACTCGTCCTGCCAGGAGCCGAACTTGTGCACCTGCTTAGATGGATACCTGGATGATGGGCGGGGCAGTTGCGTTCCAATCTGCCAGGAGGAATGTGGCCCCAACAGCCGATGCTTGAAGCCAGGGCTTTGCGAGTGTGAGGATGGCTATGCCGGCGACGAAAGGGGTGCCAATTGCCAGCCCGTGTGCTCCAGTTGTCCGGAAAATGGTAGCTGCTTGAGTCCCAGTGTCTGCACCTGCAATCCGGGCTACGTGATGAAAGACAATCGCTGCGAGCCGCATTGCGAGGAAGATTGCTCGGATTACGGACACTGCGTGGCGCCCAATCGGTGCGAATGCTACCCGGGTCACGAGGTGACCAAGGTAGACATGAAATGTGCTCCCATGTGCACCAAGGGATGTCCAAACGGCTTTTGCTTTTCCCCGGAAAAGTGTGTCTGTAACTTTGGCTACCTGATGGGCCCGAATAACACCTGTGAGCCACAGTGCAGCCTTAATTGTGTCCACGGCCAATGCACCCATCCGGACACTTGTTCCTGTGATCCGGGATATGAATTAATTGAGTTCTCCAATCATATTTGCCAGGCTATATGCGAAAGCGGTTGCAAGAACGGTGATTGCGTGGCACCAAATGTATGTATATGTCACGACGGATACCAGCCTAACGACAGAAATCCTTCCACATCCGTTTGCAAGCCGCAGTGTGCCGAGGGCTGTGAATTTGGGGATTGCGTTGCCCCACACGAGTGCCATTGTTGGCCGGACTACGAGAAAATCAACGGGGTCTGTAAGCCTCAAGAAACGACTACCCAACCTACCGACACAACTTCGGAACCCAATACCATAACGGTCGATCTTACGACAACTACAGAAACAGATCTCACATCACCCACCGAAGTCCTGCAAGTACATCACTCAAATTGCACTGGCGGTTGCATGTGCTGGATTGAGTACGATGAGGAGGGTACTTTTAACACAGCCAAGTGCGCCAAGATCTGTGTGGATCCTGAAGACGAACCGTGTCTTAACTTGGATAACTGTCACTGCGACCTACCGACTGGTCAGTTGGTCTGCAAAGAAGACAGTAGTGAGGATAGTAGCTCAGAGGAAACACATTATATCTGCAAAATGCAGCAGTTGAAGAAGGCAAGATCGGAAGCCGAGGTCAGGGTTCAGGAGAGCACTAAATCTTCTACCAAAGTAATGGTCATCTTAAGCTCTTGTGCTGGAATCATCCTTGGTGCGGCCATTGCAGTTATAGCCACGAAGTACTATCGCCGTTCTGCCTCCAGGCGAAGCTATGAAGCCGACGAAGCCATCTGTGAAAATGATTTTGAGTAG
>ReannCDS00216
ATGTCGCCACTTCTGCGCTCTCTGTGCCTCCACTCGGTGCTCCTGGTCCTGTTCCTCTGCGTCCTGCAGGCCGTGGAGCTGCAACTCCACGAGCAGCAGCTGCAGCAGCAAAAGGACGAACAGTTGCGCCTGCGCGAGGAGCAGCGCCAGCGGGATCTGCTACGGGAGCACGAGGCACTCCAGCGACGCCTCTCGTCCTCGACCACCAGCCGGAAGCCCTACATTATACCCAATGGACTATCGCTGCCCCGGAGGGGGGAACATCCGGACAAGTGCTACCGGGAAGTGCCGGCCGTGTTCTTCCAGTACGACAAGGAGGTGAAGATCGTGGGCAACAGCTCCACCAACCCGTACTTCAACGTGATCGAGGTGTGCTGCAAGGGCTGGCGGCGGTACGAGTACGATTGGAGCCAGTGCGTCCCCGACTGCGGGGAGCGGTGCCAGGAGAACGGCTTCTGCTTGGCGGGCGGCATCTGCCAGTGCTTCCCGGACTTCGTGCTCAACTACCGCAACAACTGTGTGGCCACCTGCCCGCTGGGCTGTCCGCATGGCCGCTGCTACCTGAACGGCACATGCCACTGCGATCCGGGCTATGAACTGGACGGATCACGAAAGTTCTGCCAGCCACAGTGCAATGCCACCTGTGGCCACAACGAAGTCTGCTTGGAGCCGGGCAAGTGCACCTGCGCCGAGGGATATGCCCGCGGACTGAGGGAGTCCGCCGCCCTGGGATGCCAGCCCGTCTGCATTCCCGACTGCGGATACGGCCACTGCGTCCGGCCCAACGAATGCGAGTGCTTTCCCGGGTTCCTGAAACGGCAAAACAGCGTTTCCTGCGAGATCGAGTGCTACATGCGCTGTGAGAATGGCTTCTGTGCGAACAGGACGACTTGTGTATGCCAGAATGGATATCGCTATGACCAAAATACGACGAGCTGTCTGCCGGATTGCGGGGACAACTGCGAGAATGGGATTTGCATCTCGCCGGGAAACTGCCGCTGCTTCAAGGGCTACGTGCGGAACCGGGAGAAATGCGAGGCGGTCTGCGTCGGAGGATGCGGCTTTTATGGCAAGTGCATAGCCCCCAATGTGTGTGGATGTGCTGTGGTCCCGGGTCCCGAACGAACCTACCAACGGTGCGAGTTCGGGTTGTGCAACTCCATGGGACGCTGCCGCTGCCAGGTGGGAATGACGCGCTTCATCGACCGGTGCATGTCCCCGGATACGGTCACCACATACGCCTCCACGAATCCCATCAAGGTGAACGCTTCGCTGATCCAGGAGTTCAATCTCCTGCTGGGCAGGCACTTCAACTTGACCACTCTCAGCGACATGTGGTGGCTGTGA
>ReannCDS00217
TTCACCCAGAGTGGCTTCGAATGGAGCAGCTACAACGAGAGCAGCTATGGCTGGAATAGCCAGAACCATGTGGGCCAGGAATCCAGTGGATATGTGCCTGCCGAGACATACCAACCCTCCACCCTGCCGCCACTTTATGGACACTATGTGCAGGCGGTGACTTCGCCGGCTCATCGGGCCCAAGTCCTCGATGAAACGGCCCTGTTCATCAACAAAACCCGATCTGGAATGGCCAGCGGGGTGTGCTTCAAGGATGTTCCAACCGCCTCGCTCCTCCGCAGCTCCCGGGATAAGTTTGTGGGCAACGGGACCACTCCGGACATGAGTCGCATCCAAGTTTGCTGCGAGGGCTACGAGCGGAACCCGCACATTTACCGCCGCTGCGAGCCAATTTGCGCCGATGATTGCCACAACGGAATCTGCACGGCTCCGAACACCTGTGTCTGCATCCCTGGCCACGTTCGTACCTCCGAGGGCAAGTGCATCTCCACCTGCCCCCTGGGCTGTGGCAATGGGGTGTGCGATGACAGGAACGAGTGCAAGTGCCGCGAGGGATATTCCCTGGAGCCGGAGAGCCGCAAGTACTGCCAGCCGGAGTGCAATCCCGGCTGCTCCTTCGGACGCTGTGTGGCGCCCAACAAGTGCGCCTGCCTCGAGGGATACCGCCTGGCCGCCGACGGATCCTGCGAACCGGTCTGCGACAGCTGCGAGAACGGCAGGTGCACGGCTCCAGGGCACTGCAACTGCAACGGCGGCTACCTCAAGCTCCAAGGTCGCTGTGAGCCCATCTGCTCCATACCCTGCAAGAACGGACGCTGCATTGGCCCGGACATCTGTGAGTGCACTTCCGGCTTCGAGTGGGACCGGAAGTCGGGCGAGTGTCTGCCGAAGTGCGACCTGCCTTGTCTCAATGGCGTATGTGTGGGCAACAACCAGTGCGAGTGCAAGACAGGATATGTGAAGGACGAGCACCAGCGGAACATCTGCCAGCCCCACTGCCCCCAGGGATGCCTGAATGGCTTCTGCAGTGCCCCCAACTTCTGCATCTGCAGGCCGGGCTTCATCAAGAGCGGCATCAAGGGACGCCAGATCTGCCAAGCAGTCTAA
>ReannCDS00218
ATGATACGAGAAAGGTTTCTGAATAAACTTTTCCTGCTCCTGGTATTTGTTATACCACTGGGTTCCGGACAAAACAGCAGCCTGAAGATCAACACAAACGTGAAGGACATTGAAGACGTGGTCGTGGCCCAGCCCTCCATCCAGGGACCGGGTAACATCTGCATCCGCGAGGAGCCCTACGTGGAGCATGTCCAGGTGCCGGAGATGCAGCCGGTGCGCGTGCGCACCTCCAGTTGGTGCATGGAGATCCCGCCGAGGTGCGCCACCTACAAGACGGAAATGCGCGAGGTGATGCGGGTGCAGAAATTGAACAAGACGCGAACTGTTCGCTTTTGCTGCCAAGGCTACGAGGGAAATCTCTCCGACAGCCAGGCCACATGCAAGCCCATATGTCGGGGCGGCTGTGGGCGTGGCAGTTGCGTAATGCCCGACATTTGCAGCTGCGAGGAGGGCTACGTTGGCAAACATTGCACACAACGATGTGATCATGATCGCTGGGGCTTGGACTGCAAGAACCCCTGCCAATGCCAAAATGGAGCAGCCTGCGACAACAAATCAGGACTATGTCACTGCTTAGCCGGCTGGACAGGACAGTTTTGCGAACAGCCCTGTCCGCAAGGAACCCATGGCATTATGTGCCGCAAGGCCTGCGATTGCGATGAGAAGCCCTGCAATCCGCAAACTGGTGCCTGCATCCTACAGGATCATCCGCTGGAGCTGAATGTGAGCCATGTCATCGTGGAGACTGTGAACTCCACGCTGGAGAAGATGGGTATTATTCCACGCGCCACCACGCCCCCAACCCAGCCTGAGGTCATAGTGATCAAGCAGCCAGTTAACCAGGAGAACGCCCAGCCCGCGCCCAAGATCATTGTCCACCAGTCGGGCAGTGAGCTGCTCGAGAATCTTCATTCGGCCGCAGCCGCCGGCGTTCCCACACCTGAAATCATCCACGTCATTACCAATGGGATCACCTCGCCGCAGGAACATCTGGCCGGATTCGTTGGAGGTAACTCCAACGCGGGCCAGGCGGCGGCTGCGGATCATCAGTCCGGCTTGGTGACCACACTGGTTAGCGTTATGCTACTTCTGCTGATAGCCATTGCGGTGGGCTCGCTCTACATTTACCGGAGGTATCACCACAAGAACTCAGCCGTCTACAATGCCAACGGGACAGTGACCACGTTGCCGGCAAATCCGGAGGTGGTTCTCACCGAGGCAGCGGCCCTGGGCAAAAACTTCCACGAACCACTGCCCGAACCGCCCGTGGTCTTTGCGGTCACGCCCCACTCGAACGAGGCACAACCAGAATTATATGACACGCCCAGCAATAACTCTTCGATTAAAACACCGCCCTACGCATATGCTAGGAAGGAGTCCCTTTACTCGGTGGTCTCGCCAAAGTCTCGCAAGGGCAGCCTGGACTCGCATCTGTACGATGAGATCCGGTACCATCAGCAGCACCACCTCCACCATCAGCATCACCCTCGGAACCACCAACACGTCCAGCACTCCACAACTGCCTCCGCATTTTTGCCAGCCAGGCCGCCAGTGATGCCAGCAAGTGAACAGTTCTCAAACGGGGGTCATCATCCTCATCAGCGATCACACCATGTCACCCACTTGATAATCCCCCCACAGAACTCCAACTTCTTGCAGGTTCCTGCCCAGATGACTGCCAAAAGAATTGCCCACCTGTGA
>ReannCDS00219
ATGAAAGTATTCATCTGCTTAGCCGCTCTGCTGGTGGCCTCCGCCTGCGCCAGCAAAACCGAGGGTGAGAAGGTGCCCCTGGAGAAGAAGCTGGACAAGCGCGGCCTGCTCGACCTGGGCTACGGCTACGGACACGCTGGCCTGGACACCGGCTACCTGGGACACGGATCCATCTCCGGCCACGGCAGCTACGGACACGGCTACGGACTGACCGGACACTCGGCTCCCGCCGCCATCGCCGTGGGCCACAGTGGTCCCGCGATCTCCATTGGACACTCCGCTCCCGCCGTGGCTGTCCACCACGCCCCCGCCCCCTATGTGATCAGCAAGCAGGCCGATGTCCACAAGACCATCACCATCACCAAGGGAATCCCCGTGCCCGTCCACGTCGACCGCCCCTACCCCGTGGTCCATGAGAAGCGCGTACCCGTCGAGGTTAAGGTGCCCGTGCCCCAGCCCTACGAGGTGATCCGCAAGGTGCCCGTGACCGTCAAGGAGTACGTCAAGGTGCCCGTGCCAGTGCCCCAGCCCTACGAGGTCATCCGCCACGAGAAGGTGCCCATCCATGTGCCCGTCGACCGTCCCGTGCCCGTTGAGGTGCCCAGGCCCTACCCCGTCCCGGTGGCCAAGCCCTACCCCGTCTACGTGGAGAAGGCCGTCAATGTCCAGGTGCCCGTGCACGTGGACCGTCCCTACCCGGTCTACGTGAAGGTGCCCGTGGTGTCCCACTCCGTGGTGAAGCACGCTCCTTCCATCGCCCGGCATCGGCCACAGCGCCATTGGACACAGCGCCATTGGACACGATGCCTCCGTCTATGCCGACCACCATGGCTACCACAAGTAA
>ReannCDS00220
ATGTTTAAGATTATTATATATACTGTAATGAGCCTATTAATGTTCAAAAGGATCAGTTGCGATGCAGATCCTCACTTGTGCCAACAACACGTGGCTGTAAACTACACGGAGATGATAGCTAAGCCTATGGAGGAATATGGAAACTTTGCGAAATATTTCTCAGAATTGGGAATACAAGCAGGGAATAAAACTGTGACCAAAACCAGAATAGAAGATAAATATCTTTGTTGTCCTGGCTACAAAAAGTCTGCCGATGGACTATGTGTTCTCGATCAAACCACAACTTCGACCACACATTCGACAACAGAAGCACACGATTTAACGGAATCAACTAAATTACCACAAATGGATTCATCTATATCCAGCTCTATAACAAAAGTGAATAGCAGTCACAAATCACTAATTTTGGGTACAATTTTAGGAGTTTGTGTTGTAATAATTATCATAGCTTCTGTGATTACATGGCAAATTCGGAAGCGCAGAAATATGCCAGGTAACGAAAGCCGTCAAGTACAATTTGATGCTGAAATGCAAAGAGCTCTATTATAA
>ReannCDS00221
ATGTGGATATGCTCAGCGGTTTTGCTTCTGGTGGGATTTACACTGGCTGAATCACCCCCCGATGAAACATTAGATAGATTTTTGAATGAAACCAATCAACAACTCGCTGTTATTTATGATCAGGCTGTTCTGGCTCAGTTTCTGAATGAGTTGCGCGGACCCAATGATTTGGTGGCTCTCCTGGAGATCGAGGTCACCGACGATAAGCTTCTGAAGTATGTGAGGACTTTGATGACCCGCAAGGCCAAGTTCAAGCGCTTGGGACTGGGAGACTCGCGCCAGCGGAGATTACTTTCCAAGTTTCCCCAACTGGGCTACGAGGCTCTGAACGACAGAGATTTGAAGCGGGTCTACGCACTGGCCTCTAACATGAGCGACAATTACCATAATGTCAAGCTGTGTGCTTACAAACAGCCGGAGAATTGCACTTTGAGACTCATACCAGAGGTCCAATCGATAGTTCAAGGGAGCCGAGATCTGGACGAGATCGAATATTACTGGTTCGAGTGGCGAAGGCGCACTGGTTTGGCCACCAGATCTCAGTTTGTGGCGTTTATGGATCTTTATAAAAAGACCGCCCAGCTAAATGGATATCCTCGCGCCGAGGACTACTGGTTTCGATCCCTGGAACTGGATGGTCAGAAGACCATGGCTCTGCTGGATAAAATAATGCATGGCTTGAGGCCTTTGTTTCTGCAGTTCCACGCCCATGTCAGGGGATCGCTGAGGAAGATGCACGGTGAGGACTTGGTGCCGAGGAACCGACCCTATCCCCAGCATTTGGCAGAGGTCTTCATTGGCAATGCCTTCAGAAGGGTGCAGGCTGAATGGTATGTGGATCTACCTTCACCGGAGACGGGGCTGGCCAATATTACCCAGGAGCTGCATCGCCGGGGACTGAGCACGACTCAAAGGGTGTTCTGGAATGTGGCCGAGTACTACAGAGCCCTTGGTCTGCCCCAGCTGGAGGAATCCCTTTGGACTTATGCCCAGAAGGTAGCCTCCGATGACGATGATCGGTGTTGGCACAAAGCCTGGCGGTATTATGCCCTGCCCAGGACCAACTTTACCTTCTGTCCTCTGAATGACGAGGAGCGTTTCTTCAACATGTTTGAGGCCCACTCGGACTTACACTATTATCGAGCTGCCTCAGTGCAGCCAACCTTACTCCAAGAGGAGCCCTTTCCCAATTTCAGTGATGCCATTGGCAAGTGTTTTTCCATGGCAGCCAGTTCACCGCGGTTCCTTAGGAAACTTGGGCTACTAAGGGATGCCAAGTGGAAGGAGTTGCCCGCTCGTCTGAATCGATTATATGTTCAAGGCCTGAGGGTTGTGTTCCTCCTGCCCGTTTTCTATGTCCTGGATCGTTATCGAGTGGAAGTCCTGGCCGGTCACATCAAGGCGGATGACAATGAGGCCTATTGGCGATTTACTGAGCATTTTACAGGAGCGACAGCACCAACGAAGAGGACCAACGAACAGTTCGATGTTCCGGCCAAACTTCTCATGGAGGTAGACGATCAGTATGCCAGCCACTTTCTTAGCATTGTTTTGCAGTTCCAGCTGTTAAAATACTTTTGCACCGAATCAGGACAGTTTGAAAATGGGAATCCCAGGATGCCCTTGGACTTGTGCGATCTTTCCGATCAACGAGGCATAGGAGGGATTCTCCTTAAAGGCATGTCGCTGGGCTCTTCGGTTCACTACAGACAGGTACTTCAGGAACTTGTTGGTGAACCCGAGATCAGCATAGATGGCTTGCTGACCTACTTTCAACCTCTATATGATTGGTTGCAACAGCAAAATCAACAGAATGACCTGGAAGTGGGTTGGAAATAA
>ReannCDS00222
ATGAGACTGTTTCTGGTGGTTCTGCTGGCCACTTTGGCGGTGTCCCAAGCTTTGGTCAAGGAGGAGATCCAGGCCAAGGAGTACCTGGAGAATCTGAACAAGGAGCTGGCCAAGCGGACCAATGTCGAAACGGAGGCGGCCTGGGCCTATGGCTCCAACATCACCGATGAGAACGAGAAGAAAAAGAACGAAATCTCCGCCGAGCTGGCCAAGTTCATGAAGGAGGTGGCCAGTGACACCGCCAAGTTCCAGTGGCGCTCCTTCCAGTCGGAGGACCTCAAGCGTCAGTTCAAAGCCCTGACCAAATTGGGGTATGCTGCACTCCCGGAAGTCGATTACGCCGAACTACTCGAAACGCTCTCCTCCATGGAGTCGAATTTCGCCAAGGTTAAGGTCTGCGACTACAAGGACAACACCAAGTGCGACCTGGCCCTTGATCCGGATATCGAGGAGGTCATCAGCAAGAGCCGTGACCACGAGGAGTTAACCTACTACTGGCGCGAGTTCTACGACAAGGCCGGTACCGCCGTGCGATCCCAGTTCGAGCGCTACGTGGAGCTCAACACCAAGGCAGCCAAACTGAATAACTTCACCTCTGGCGCCGAGGCTTGGTTGGATGAGTACGAGGACGAGACCTTCGAGCAGCAGCTGGAGGACATCTTCGCCGAGATTCGACCCCTCTACCAACAGATCCATGGCTATGTGCGCTTCCGCCTGCGCAAACACTATGGCGAATCGGTGGTCTCCGAAACAGGACCCATCCCCATGCACCTTTTGGGCAACATGTGGGCCCAGCAGTGGTCGGAGATCGCGGACATTGTATCACCATTCCCCGAGAAGCCCCTGGTCGATGTCAGTCAAGAGATGGAGAAGCAGGGATACACCGCCCTCAAAATGTTCCAGATGGGCGACGACTTCTTTACCTCCATGAACCTCACCAAGTTGCCGCAGGACTTCTGGGACAAGTCGATTATTGAGAAACCCACTGATGGCCGCGATCTCGTCTGCCACGCCAGTGCCTGGGACTTTTACCTAACCGATGATGTGCGCATCAAGCAGTGCACCCGGGTTACCCAGGATCAGCTCTTCACCGTCCACCATGAACTCGGACACATTCAGTATTTCCTCCAGTATCAGCACCAGCCTTTCGTATACCGTACTGGGGCCAATCCTGGATTCCATGAGGCCGTCGGGGATGTCCTTTCCTTGTCCGTTTCAACCCCCAAGCATCTTGAGAGGATCGGCCTGCTGAAAGACTATGTTCGCGACGATGAGGCCCGCATCAACCAGCTGTTCCTCACCGCCCTGGACAAGATCGTATTCCTGCCGTTCGCCTTCACCATGGACAAGTATCGCTGGTCCCTGTTCCGTGGAGAAGTAGACAAGGCCAACTGGAACTGCGCCTTCTGGAAGTTGAGGGACGAGTACTCCGGCATTGAGCCACCTGTAGTGCGAAGCGAGAAGGATTTCGATGCACCGGCCAAGTATCACGTTTCCGCTGATGTCGAGTACCTTAGGTACCTGGTCTCCTTCATCATTCAGTTCCAATTCTACAAGTCCGCTTGCATCAAGGCTGGCCAATACGATGCCAACAATGCAGAGCTCCCTCTGGATAACTGCGATATCTATGGCAGTGCTGCGGCTGGAGCTGCTTTCCACAACATGCTGTCCATGGGCGCCTCGAAACCCTGGCCCGATGCACTGGAAGCCTTCAACGGAGAGCGCATCATGTCCGGAAAGGCCATAGCCGAATACTTTGAGCCCCTGCGCGTTTGGCTGGAGGCCGAGAACATCAAGAACAATGTCCACATTGGCTGGACCACTTCAGATAAGTGTGTGTCTTCTTAA
>ReannCDS00223
CATCCGCACGCGCTATCGCATCCGCATCCGCAGCAGGTCCAGAATCAGCTGCTCAATCCTCTCCAGAACCAGTTGCCGCCCACGCAGCGTCACAACCATGCCACGCCCACCCCTGGGGCAGCCTCCGCCTCTGGAGCATCATCCTCATCATCATCCATCCTGATGGCCCATCCTCCACAGCCGCTCATCAGCAACTCGCTGGCCATCCGCCAGGAGATCCAGCGATTCGAGAGCGTCCACCCATCGATCTATGCCATATACGATATGATCGATCTGCTGCCGTTAGCCGATGCCCGGATAGCCCAGTCCATCCGGGATCATGTGGTCTGCATTGAAGATTCCTTTGTGAACAGTCAGGAGTGGACGATTTCTCGATCGGTACCCGATTTGAGGCTGGGAATCGTTGGTTCCCTCAACTCGGGAAAGTCGGCCCTGGTGCATCGCTATCTCACGGGATCCTACATGCAGGAGGAGTCGCCCGAGGGCGGTCGCTTCAAGAAGGAGGTCTTCATCGACGGCCAGAGCTACTTGCTGCTCATTCGCGACGAGGGTGGAGCTCCCGAAATGCAGTTCGCTGGCTGGGTGGATGCGGTAATCTTCGTGTTCAGTCTGGAGAACGAGGGCAGCTTCAACACCGTCTACAACTACTACACGAAAATGGCGCATTTTCGGAATGGCCAGGAAATACCCATGATATTGGTGGGGACGCAAGATGCCATCAGTGAGCGCAATCCCCGCGTGATCGACGACACCCGCGCCAGGAAATTGGCCAGCGATCTGAAGCGCTGCTCCTACTACGAGACCTGCGCCACCTATGGCCTAAATGTGGAGCGTGTCTTTCAGGATGCCTGTCAAAAGATCCTCTCGCAGCGCCTGCCCTTGCCACCACAGGTGCAACCGGCGAGACCGACGACCCCGCAGGGCAATCGCTTGGGTCTGGCTCCTTACCAGGCACCCACCAACGGACAACGTGGCCAGCAACAGCTGCCACTGCGAATGAGTGCGGACTTCGCCCAGGCGGAGCAGAAGCTGTGGTCTCTGCAAGCCGCGAGCAGCTCCACCACCAATGAGAACAACAACATCACCAAATACAATCCCGGAGCGGCCAGCTCGCTGCAGGGCGATTGCTCCCAGGTCCAGCTGCGGGATCCACGCGATCTGGCGCCACCGCCGGGCAAGGAACTGCCCACGCCCACCTCGACGCCAACGACGAGCCGCAAGAGTCGGCGACGCTCCAACCTGTTCATCCCGTCCTCCTCGAAGAAGGCGGACAAGGAGAAGGAGCCGAAGAGCAGCGAGCTGGGCAGTGGACGGTCCATTCCCATCAAACAGGGCTACCTGTACAAGCGATCCAGCAAGTCCCTGAACAAGGAGTGGAAGAAGAAGTACGTGACGCTGTGCGACGACGGCCGGCTCACCTATCATCCCTCGCTGCACGACTACATGGACGATGTGCACGGCAAGGAGATCCCGCTGCAGTACGTCACCGTGAAGGTGCCGGGACAGAAGCCTCGTGGCTCCAAGAGCATCATCACGAACAGTGCGCTCACCAGCTCACTGATGGCCAATAGTCAAAGGGCCCAGAACACGCTGAGTGATGGCATCGGTTGCCTCACCCTGGCCAAGGACAATCAGCGCAAGCTGAGCGAGAAACTCTCCCTACTTGGAGCCGGATCCGGAGCAGCTGGCGCCGGTGGAGAGCCGCTGAAGTCGAACAGCTCACAGCAGACGAGCGGGGACGAGGGCATAGCCATGTCCAATTCAAATTCGCAGACTTTCATCGCCGGCGAGACGGCCAATAAGTTGGAGGCCCAGACGCCGAATGTGAAGAAGCGCCATCGCCGCATGAAGAGCAGCAGTGTGAAGGCCAACGAGGCGGACGACAACGATGGCTATGAGTTCTACATCGTGTCGCTGGACTCCAAGCAGTGGCACTTCGAGGCGGCCAATTCGGAGGAGCGCGACGAGTGGGTGGCGGCCGTCGAGCAGGAGATCTTCAAAAGCCTGCAGAGCATCGAGAGCAGCAAGACCAAACAGGCCACCAGCACGGATCTGGCCGCCATGCTGGCCATCCGTCAGCGGGTTCCCGGAAACGGATTCTGCGTCGACTGTGGAGCGCCAAATCCTGAATGGGCTAGCTTGAACCTGGGCGTACTCATGTGCATCGAGTGCTCGGGCGTGCATCGCAATCTGGGCTCGCATATATCCAAGGTTCGCTCTCTGGGCCTGGATGACTGGCCATCCCCGCATCTAAGTGTGATGCTGGCCATTGGCAACAGTCTGGCCAACTCCGTCTGGGAATCGAACACGAGGCAACGGGTGAAGCCCACTTCGCAGGCCAGTCGCGAGGAGAAGGAGCGATGGGTGCGCAGCAAGTACGAGGCCAAGGAGTTCCTCACCCCGCTGGGCAGCGGATCCTCAGCGCATCCCAGCCCGAGTCCGGGTCAGCAGCTGATCGAGGCTGTGATTAGGGCGGACATCAAGTCGATTGTTTCGATCTTGGCCAACTGCCCGTCCGAGGTGACCAATGCGAATGTGAGCGCCAGGGATGTGCGCACTCCCCTGCTGCTGGCCTGTGCCATAGGCAATCTGGCCATAGCACAGCTGCTCATCTGGAACGGCGCCAACATCAAGCACACGGATCACGAGGGTCGCACCTGCCTGGCCTACGCTCGAGCGGCACAGTCTCTGGCCACCGCCAAGTCGATCAAGGCCGCTGCGGCTGCGCAGGCGGGCACCACGATTCCGGCGCCCGCTCCGCCCACAAACGGTGGCATTCCTGCTCCCCAGTACAATGTCGAGGACACGACGGCGCTGGTGGAGCTGCTCGAGGGACTGGGCTGCCCAGAGGCGGCTCCTCTGACGGCCAGCGGCACCTTGCCGAGGAGACGCGACACGCTGGGCACGCCCTACGAGAAGTCCGTGTCGGGTGTGATCTGA
>ReannCDS00224
ATGCGTTTTCTGGTAGTCTTGGCCTGCCTGGTGGCCGTTTGTGCCGCCAGCACTCTGCCCAACAAGGTGCAGCAGCGTCTTCTTGAGATGGCGGATCAGAATGGTGACATTGATCTGTTCGTGGAGCCCGAAGTGGGCGTAGAAGTTGCCCCCCAGTTCATTGTGTCCTGGCAGGCGCGTCGCTTCATCCGCAAGCTCCAGAAGCAGATGGAGTGCGGATGGCCCCAGTATGGCATCCCAGTGCTGGCCCCTCTGCGCATCAACGAGATCGACCTGGACTTCAAGAAGGGCATCTTCGAGACCGTGAACAACGTGTTCCGTCTTAAGGTTGCCGGATTGGATGACTTCCAGATCAAGAAGTTCAAGCTGAACGTAATCACCAGCAAGGTGACCTTCGATTTCCTGTTCGAGAACATCGATACCACCGCCCAGAAGTACAGCACCGACACCGTGATCGATGCCCTGCGTCAGTTGGGTCTGTCTGTGGAGTACGAGGGATCCGGAGAGCTGTTGTTCGACCTGATCAACCTGCGCATTGCCGGCACCCTGAAGTACAAGCTGCCCATGCTGTGGGGATCCGCCAAGATCACCTCGCTAAAGACCACCATCTCCCTGGAGTCCGTCACTTCGGACATCTCTGGATTCATGGGCGACGGCAAGATCAACCGCGCCATTAATAGCCAGCTGGAGAACATCGTGGTGAAGGCCATCAATGACAACCAGGATACCATTTCCGATACTATTGAGGACGCCATCGTGACGCCAGTGAACAAAGCCCTCAAGGGCAAGGACTTCTGGACCGTCGTGGACCTGATCCTGTCCAGCAGCGATGGTGAGAGCGAGGACGATCCGATTGTCGTCGATTGCGATCCCGCTGACGATCCCTGGGCCTAA
>ReannCDS00225
ATGAAAATCTTTGTGGCTCTTTTGGCTTTTGTGGCCGTTGCCAAGGCGGCTTCCGTGGGTCAGCCCATTGCTACCCAATCGATCTCCAGCTCGATTGTGGATTTGATCGAGGGAATCCAGGAGCAGATGCCCTGTGGCTTCACCGGACTGGGCATTCCGCCTATGGCTCCCCTGAGAATTGACCACAAGGAAGTTAACATCGATACCAGCGCGCTGAAGGCTGAGGGAACCATTGACCATTTCCGCCTCAATGGTCTGAATGAGTTCGACATCGATGAGATGAAGGTCAACGCCCTGACCAGCAAGGTCACCTACAAGTTCACCTTCCGCGACGTGAACGTGGACACCCACTACGATCTGAGTGTGTTGCTGAAGAAGTACGGATTCACCATCAAGTTGATCGGCGCCGGTCACGCCAAGTTTGCCATCAAGGACATGGTCATCTGGGGCACCCTTAAGTACTCCCTGGGCGTGCTCAGCGGCAACCTGAAGCTCAAGTCCCTGGAGGTGCGCACCCACTTGGGTGAGGTTGACTCCGAAATCGAGGGCATCCTGGGCGATGGCAGCATCAACGAGAAGATGAACGAGTACCTCGCTGAGGCCGTGGAGCTGGCCATCAATGAGAACGAGGATCTGATTGCCGACACCATCGAGAGCATTGCCCTGCCCGCGGTTAACAGCGTCTTGGACGACGTCAGCCTTGCCGATGTCATCTCCGGTTCCGGTTCCGGTGGTGAGGGCGGTGAGAAGGAGGTCTGCATTCCTCCCGAGCTCGAGTGGTAA
>ReannCDS00226
ATGCTGCTGAAATATATTCCCTTAATTTTGTTGGTCCAGCTTTTAGTAGCAACTGCTAAACCAACTAATCCACATCTATTCAATTCCGATGATCCATTGCAAAGGGATTTGGAGAGGCAGGCCAAGGAGGAGACAGTCCACCTCCTGGATTCCCTGTTCCGTTCTCAGATCGCCTATTTCACCGAGGTGAAGACCGCTCTGAATCCCCAAACAAAGCGATTCCAGGACATTAGTCTTTATATTACACGCCTAAATCAAGCCATTGCTGAGAAGGATCTGGACAAAAAGGATCAAATATGGAGGGACGTTTTTGAAGAGTTCAAGGAATCCCCCCTACTACTGAACAGGGAATCTGAGACAGGTCTCACCGACTCGCAATACAAGACCCTGCTTACCGGTCAAAAACTCCAGGACATATCCACCAAGTTCGTAACCGATGTGGCCGATTACTTCTGGGAAATGGCCAAGCTCAGTGGCAAAGTCGTTGGTAATGGCATATCGAACGGTAATCAATCTTAA
>ReannCDS00227
ATGCCGTACGCCAACCAGCCGTCCGTGCAGATAACCGAGCTGACCGACGACAACGTGAAGTTCGTCTTGGAGGACACGGAGCTGAGCGTAGCCAACAGCCTGCGGCGCGTGTTCATCGCGGAGACGCCGACGCTGGCCATCGATTGGGTGCAACTGGAGGCCAACTCCACGGTGCTCTCCGACGAGTTCCTGGCCCACCGCATCGGCCTGATCCCGCTGATCTCCGACGACGTGGTGGAGCGGCTACAGTACACCCGCGACTGCATCTGCCTGGACTTCTGCCCCGAGTGCAGCGTGGAGTTTACCCTGGACGTCAAATGCAGCGAGGAGCAGACGCGCCACGTGACCACCGCTGATCTCAAGTCGAGCAACGCCAAGGTCCTGCCCGTGACGTCGCGCAACCAGGGTGAGGAGGACAACGAGTATGGCGAAAGCAACGATGAGATTCTGATCATCAAGCTGCGCAAGGGGCAGGAGCTGAAGCTGCGTGCCTACGCCAAGAAGGGATTCGGCAAGGAGCACGCCAAGTGGAATCCCACAGCGGGCGTGTGCTTCGAGTATGACCCCGACAACTCCATGCGACACACCTTGTATCCCAAACCAGATGAGTGGCCCAAGAGCGAGCACACCGAGCTGGAGGACGATCAGTACGAGGCGCCCTACAATTGGGAGGCCAAGCCGAACAAGTTCTTCTTCAACGTCGAATCTTCCGGCGCCCTGAAGCCCGAGAATATCGTGGTTATGGGCGTGCAGGTACTGAAGAACAAATTGTCCAACCTGCAAACGCAGCTCAGCCACGAATCCCAGAACGATGCACTGGCCGTTTGA
>ReannCDS00228
ATGAGCCGGTTACAGCGGTGCTTCAAGTCTTTGGCCTCCGCTGGCTTCTTTCGCAGCCAGGACGACAACAAATTAGAACTACTCTCTCATGGAAGGGAGTATGCTAACTTACTACAACAGCACTGGCTGCGACTGCGACCCCTGGCTGCTCACCTGGGGGACACCAGCGAATCCAGTTCAACATCCAACCAGCAGCGTTTTTCCTTCCCCCAAAGCCAGCAATTCCGTACAAATTTCCAAAAACTCCTAGATGATCATCCCCGGAAAGCTAAATGCCCCACTCTTCTGAAGCACCAGAGCACTTGCTCCTCTGCCCATCGCAATCCCCTCTTCGAGATAAAGTCGCCTTCGCTACTCCTAACCACAGACTTCCTGGTGGAACCACATCGTGCCCTGGAGCACTTTTACAACATGCAGCGCGAGAGCAAGATCTGGTGGATGCGGCTGTCGTCGAACCCCAGTCGATACCGCATTGTTGCCTGCGATTTAGGCGAGGATCTCAATCCCAAAAACTATCAAGCCATCGACATTCGGTCGAGCTACGGCGAAGCGGGAGAAGTGACCGTGGAACAACTGAGTCTGGTGAGGATTGAAGACGACAAGGACTTTCGTCTGCCCGATGCGCGAACAGGCGAATCTGTGCAACCGACTGTCATACGATCTGTGATTGGGCTGGAAACTGCCACCTGCGCGCTTCTCTTGGATGGCTGTGATCATGGTCGAAATGAGCAATCCCTGCTTCTACATCGCGTCTTGGCGCCGTACCAATGTGGAATTGCCTGTGTAGAAAGCGACTCCGAGCTGTCGAAGGACTTGGCCGATCTTTGTCTTCACCTGAAGCATGTTATTAACCACGCGGGTCTGCGCCTCTGTCAAGGCAGTGGATTTGCTTCGACCAAGGATGCTTCTCATCTAGCCGAACACCTGCTGGAATCGGATATGCTGGGCGTACCCTATACACTAGTTTTAAGCGAAAAAACGCTAAGAAACGGGCTGATGCAGTTGCGCAGTCGGGACACCAGACTGGCGGAGACCATACACATAAGCGATGTACCGGACTATTTATTAAATATATTTAAAAACTGA
>ReannCDS00229
ATGGCCGAAACCTACACCTTTGGCAACTCGCTGGCCTCCATCACCTGCCACGCGTGGAACAAGGACCGTACCCAGATTGCCTTATCGCCCAACAACCATGAGATCCACATATACAGCCGGGAGGGCAGCGACTGGAAGCTGGCGGACGTGCTCAACCAGCATGATCTCCGCGTCATGGGCATCGACTGGGCCAAGAACACCAACCGGATCGTGAGCTGTGCTGCCGACCGGAACGCCTATGTTTGGACGCAGGGCGAGGATGGCAAGTGGAAGCCAACGTTGGTGCTGCTGCGCATCAACCGGGCGGCCACATGCGTCAAGTGGTCGCCGGCGGAGAACAAGTTTGCCGTAGGATCGGGCGCTCGACTGATCTCCGTGTGCTACTTCGAGTCTGAGAACGACTGGTGGGTGTCGAAGCACATCAAGAAGCCGATCCGCTCGACGGTCACTTCGCTAGACTGGCACCCAAACAACGTCCTGCTGTTGGCCGGCTCGACGGACTACAAGGTGCGGGTCTTCTCGGCCTTTATCAAGGACATTGAGGAGCCGCCCACGCCGACGCCGTGGGGCAACCGTAAGCCTCTTGGCCAGTTGATGGCCGAGTTCCGTAACTCGCAGACCTCTGGCGGCGGTTGGATCAACAGCGTTAGCTTCTCCAGCGACGGCAACAAGGTGTGCTGGGTCGGCCACGACAGCTGTGTGAGTATCGCGGACGCCACGAATGGCAACACGGTGATCCGCTGCCGCACCGGCTATCTGCCCTTCCTGTCCTGCGAGTGGGTCTCGCCCACATCCGTCGTGGTGGCCGGCTACAGCTGCGTGCCACTGCTTTATAGCCTGACTGCCGATGGAAAGCTGGTGCTGAGCGGCAAGCTGGACAAGTCGCAGAAGAAGGAGTCGAGCGGCATTACCGCTATGAGGATCTTCCAGTCGATGGATCGCAACATGCGCACGGAGAACACGGACACGGTGGTCGACTCGATCCACCAAAACGCAATCACCAGCGTGCGGTTGTACGCCGGCGACAAGTCCAGCGCCACTAAGGTGTCCACCTCGGGCGTCGACGGGCAGCTGGTCATCTGGAACGTGGAGCAGGGCGGCATCAATGGAGGCATGCGCAACCTGCAGATCTAG
>ReannCDS00230
ATGCTGGCCAGCGAGAACTTCCCCACACATCACTTCAAGGAATCTATATTTAAGCCTTACAGTACGAGTGGCGATGATTTGGCAGCGGTTAACTCATTGGCGACCACGTCGTCACCGGCTGATTCCGCCTCCGCAGTCGCATTCGAGACGGCCAGCAAAATGTTGGCCACCAATGGTAACGGCATCACGGATGCGAAGGATGATCTATCCAGCTTTGTGGCCAGCCACCCGGCGGCGGAGTTCGAGGGCTTCATCCGGGCCTGCGTCGACGAGATCATCAAGCTGGCCGTCTTCCAGGGCACCAATCGCTCCTCCAAGGTCGTCGAGTGGCACGAGCCAGCGGAGCTGCGCCAGCTCTTCGACTTCCAGCTGCGGGAGAAGGGTGAATCGCAGGACAAGCTGCGCGAGCTCCTGAGGGAGACGATCCGTTTCTCGGTCAAGACGGGTCATCCTTACTTCATCAACCAGCTGTACTCGGGTGTGGACCCGTATGCCCTGGTGGGTCAGTGGCTAACCGATGCCCTCAATCCCAGCGTGTACACGTACGAGGTGGCTCCACTGTTCACCCTTATGGAGGAGCAAGTGCTGGCCGAGATGCGTCGCATCGTGGGCTTCCCCAACGGCGGCCAGGGAGATGGCATCTTCTGTCCTGGCGGCTCGATAGCCAACGGTTATGCAATCAGCTGCGCCCGCTACAGACACTCGCCCGAGTCCAAGAAAAACGGACTCTTTAACGCGAAACCCCTGATCATTTTCACCTCGGAGGATGCCCACTACTCAGTGGAGAAGCTGGCCATGTTTATGGGATTCGGCAGTGAGCATGTGCGCAAGATAGCCACCAACGAGGTGGGCAAGATGCGGGTGAGCGACCTGGAGGATCAGGTGAAGAAGTGCCTGGAGAACGACTGGCAGCCATTGATGGTCTCGGCCACAGCCGGAACCACCGTTCTGGGCGCCTTCGATGATCTGACTGGGATCTCGGAGATCTGCAAGAAGTACAACATGTGGATGCACGTGGATGCGGCTTGGGGCGGCGGTGCCCTCATGTCCAAGAAGTATCGCCATCTGCTCAGTGGCATTGAACGGGCCGATTCGGTGACATGGAATCCGCACAAGCTGCTGGCCGCCTCGCAGCAGTGCTCCACCTTCCTGACGCGTCACCAACAGGTGCTGGCCCAGTGCCACTCGACCAATGCGACCTATCTGTTCCAGAAGGACAAGTTCTACGACACCTCCTTTGACACCGGCGATAAGCACATCCAGTGCGGTCGGCGAGCGGATGTCTTCAAGTTCTGGTTCATGTGGAAAGCCAAGGGCACTCAAGGACTGGAGGCGCATGTGGAGAAGGTCTTCCGCATGGCCGAGTTCTTCACCGACAAGGTGAGGGAGCGCCCTGGGTTCGAGCTGGTCCTCGAGAGTCCCGAGTGCACCAACATCAGCTTCTGGTATGTACCGCCCGGTCTGCGGCAAATGGAGCGCAACCGGGAATTCTACGACCGGCTGCACAAGGTGGCGCCGAAAGTTAAGGAGGGCATGATCAAGAAGGGCTCCATGATGATCACTTATCAGCCGCTGCGACAATTGCCCAACTTCTTCCGCCTGGTGCTGCAGAACTCCTGTCTGGAGGAGTCGGACATGACCTACTTCCTGGACGAGATCGAGTCGCTGGCCGAAAATTTGTAA
>ReannCDS00231
ATGTCTGCCTATAAATATGAGAGTATCAAGACTACACTGCTGGATCCCACGGCATCCTTTCGTTCCAGCCTATTACTCGACGAGGAGGCAGTAAGGCAGCTGCGCGGTCAGTGGAGCGATTATATCTTAAGCCTTCCGAAGACGCCTTTCGAATTGCAGCTGGCCAAATCTAGGGCGGATCAAGCCCTTGAGTTGGTCAGGAGCAAGCAAAAGGCAGTCGAAAAACAGGGCCCATCCACTCCGAAACGCTGCCGCCGTCCCCTCACAGATCTGCACAATTCGCCACGTACCACTAGCCGGATGAAGCAAGTTCTCGAGACCCGAATGCGACCCTGCAAAATTAAAGAGCCCGAATCGGAATACAACCTGTGTCCACAATGCGGCCTTGTCAAGGATTCGATTTTAAACCATGAACACGCCGAGAGGAGACTACAAAAGTTGTTCGAGCAGCATCCCAGTTTGGTTCCAAAGGGGCGGTATAGAAAGTCGCCGAAACATTTGCGTATACTATA
>ReannCDS00232
ATGTGTGATAAAAACAAACCGTCTGTTCAGGATATCGTAGAGCTGTGTTTTCGAAAATTCGAATCCTTGCCAAAAACAGGAAAGCCCACTGCCAATCAATGGACCGTTTTGGCGGGCGTAGTGGAGTTCAACCGGCGAACGGGGGCCAGTCAACTGGTGGCCCTTGGATGCGGGACAAAGTGCATAGGACAATCCAAACTTTGTTCCCGAGGTCTTGTCCTCAACGATTCCCATGCCGAGGTGTTGGCCCGCCGCGCCTTCCTTCGGTTCTTGTACCAGGAGCTGAAGCAGGAGAGGATCTTCCATTGGAACAGTAAGCTAAGTAGCTACGACATGGATGAGCACGTGGAGTTCCACTTTCTGAGCACCCAGACGCCCTGCGGAGATGCCTGCATTAAGGATGAAGGAGAATCAGAAAAACAGGCCAAGCGTCAGCGGCTGGATGAGGAATCCGACATGGTCTTTACCGGCGCCAAGTTAATAGGTGACTTAAGTGACGATCCTATGCAGCAAACTCCCGGAGTTCTGCGAACCAAACCAGGCCGCGGAGAACGCACCTTATCCATGTCCTGTAGCGATAAGATAGCTCGATGGAATGTGTTGGGTGTGCAGGGAGCACTTTTGGATTCCCTGATCTCCAAACCCATTTACTTTAGCAGTCTGAACTTTTGTTGTGCCGATGCCCAACTGGAATCGCTAGAAAGAGCCATCTTTAAGCGTTGGGAAGGCAAGCCCTTCGAGAATCTGCGGTTCCAGCCCCAGAAACCACAGATACGCATAGATTCCAGCATATCCTTTGAGTTTTCGCAACGCTCCGACTGGCAGCCCTCGCCCACTGGCTTGGTTTGGTCCCAACTGCCGGAGGACTTAAGACCATATGAAATTTCTGTGAACGGAAAGCGTCAAGGGGTGACCAAGAAAAAGATGAACACTCCACAAGCTGCGTTGGCAGTTAGCAAGTACATGCTGCTACTCACTTTTATGGAGTTAGTCAGATTTAACCCGAAGCTAAGCGAAAAATGTGGTCAAAACCTATCCGATCTTGAGCTTATGACATATGCTTCTTGTAAAGAATTGGCAATGGATTACCAGTTGGCATGGCGACAAATAAAAGATAAATACTTTCTTCAATGGACCAAAAAGCCGCATGAATTGCTAAACTTTTCTTCAGCACCCAATGAATGA
>ReannCDS00233
ATGCACAACAACTCCACGAAGACCAAGGAAATGTTCATCGTGCGTGCTCTAGAGAAGATCCTTGCCGACAAGGACATACGGCGCTCCCACCACTCGCAGCTGAAGAAGTCCTGCGACTCGGCGCTGGAGCAGATCAAGGCGGAGCTAATCAGCGCCGGCCAGATCGCGGAGGGCAACGAGCTGCCCTGCGCCGCACTCCCGCTGCCCAAGAACGATGCATCGAGCATCATCAATGCGGAGACCTACTTCCTGCCCTTCGAGCTGGCCTGCAAGAGCCGCTCGCCCAGGATCGTGGTCACCGCTCTGGACTGCCTGCAGAAGCTCATTGCCTACGGCCATTTGACGGGCTCCATTCAGGACTCTGCGAATCCTGGTCACCTGCTGATCGACCGCATCGTTGTGACCATATACGGCTGCTTCAATGGTCCCCAGACCGATGAGGGTGTCCAGCTGCAGATCATCAAGGCGCTGCTCACAGTGGTCACGTCGCAGCACGTGGAGATCCATGAGTTCACGCTGCTCCAGGCGGTGCGCACCTGCTACGACATCTATTTGTCGAGCAAGAACCTGGTCAACCAGACCACGGCCCGTGCCACGCTCACCCAGATGCTGAACGTGATCTTTGCCCGCATGGAAAACCAGGTGTACGAGCTACCACCACCCAATCCCAATCCCATTAACGGCAGCATCCACTCGGAGGACTGCAATGGCTCCGGAGAGGAGCCGCTGGGGGATTCCGACGAAGTCATTGCCTCGGAGCTGCTGGCGGAGATCATATCAGCTGCCTACAATGAGGCCATGAAGGATCAGGAATCGGTGGGGGAGCCCGAGCCCACAGTGAACGGAAACGACTACTCCTCGCACTCGGATCACGACAGTGTAGAGCTGCACAGCGAGAATGACGCAGTGGTCACCGCCAAGTTCACGCACATCCTGCAGAAAGATGCGTTTCTCGTCTTCCGGGCGCTCTGCAAGCTATCGATGAAGCCCCTGCCGGAGGGTCATCCGGATCCCAAGTCGCATGAGTTGCGTTCTAAGGTGCTATCGTTGCATCTGCTGCTGCTCATCCTCCAGAATGCCGGGCCCGTCTTCCGTTCCAACGAGATGTTCATCATGGCCATTAAGCAGTACCTTTGCGTGGCCCTGTCCAACAACGGAGTGAGCCTGGTGCCGGAGGTCTTCGAGCTGTCGCTCTCCATCTTCGTGGCTCTATTGTCGAACTTCAAGGTGCATCTGAAGCGCCAAATCGAGGTCTTCTTCAAGGAGATCTTCCTCAACATTCTGGAAGCCAACTCGAGCAGCTTCGAGCACAAGTGGATGGTGATCCAGGCGCTAACACGGATCTGCGCCGATGCCCAGTCCGTGGTGGATATCTATGTAAACTACGATTGTGACTTTTCGGCGGCTAATCTTTTTGAGAGACTCGTCAACGATCTTTCGAAAATTGCCCAGGGTCGTCAAGCCCTCGAACTGGGCGCCAATCCAATGCAGGAGAAGTCGATGCGCATTCGGGGCCTGGAGTGTCTCGTTTCCATTCTAAAGTGCATGGTGGAATGGAGCAAGGACTTGTATGTCAATCCCAACATGCCTGTTCCCGCACTGCAAGTGCAATCGCCCACGACCACGGATCATGATCAGGCGGACACCACTATTCAAACGATGCACAGCGGATCTAGCCACAGCCTAAACTCGAATCAGGAGCTGCTGCAGGACCTTCCAGAGGCGCTGGAGGAGCGCAAGATGCGAAAGGAGGTGATGGAAACGGGCATCGAATTATTCAACCGCAAGCCGCAGAAAGGAGTGCAGTTTCTGCAGGAAAAGCAGCTACTGGGCGCCACATGCCAGGACATTGCCCGTTGGCTGCACGAGGATGAACGACTGGACAAGACGGTGATTGGCAATTACCTGGGCGAGAACGACGATCACTCCAAGGAGGTGATGTGTGCCTACATCGACGCTTTTGACTTTCGCCAACTGGAGGTGGTGGCCGCGTTGAGAATTCTCCTCGAGGAGTTCCGGCTGCCAGGCGAAGCACAGAAAATTGATCGACTGATGGAGAAATTCGCCAGCAGGTACTGCGAGTGCAATCCGCAGAACCAGCTATTCCAAAGTGCAGACACCGTTTACGTGCTGGCATTCAGCATAATCATGTTGACGACGGATCTTCATTCGCCGCAGGTCAAGCACAAGATGACCAAGGAGCAGTATATCAAAATGAACCGCGGCATCAGCGACAGCAAGTCAGATTTGCCCGAGGAGTATTTGTCCTCCATCTACGATGAGATTTCCGAGCACGAGATCAAGATGAAAAACAACTCCGGGATGCTTCAACAGCCGAAACCCACTGGGAAGCAGCCTTTCATCACGGAGAAGCGACGAAAGCTGTTATGGAACATGGAGATGGAGGTCATCTCGCTGACGGCCACCAATCTTATGCAGTCTGTTTCGCATGTCAAGTCACCCTTCACCTCAGCGAAACATCTGGAACATGTGCGTCCCATGTTCAAAATGGCCTGGACACCTTTCCTGGCCGCCTTTTCGGTGGGTCTACAGGATTGCGATGACCCGGAGATTGCTACGCTTTGCTTGGATGGAATCCGTTGCGCTATTCGAATTGCCTGCATCTTCCACATGTCCCTGGAGCGAGATGCCTATGTTCAGGCCCTGGCGAGGTTTACCCTTCTAAATGCTAACTCGCCCATCAACGAGATGAAGGCCAAGAATATCGACACCATCAAGACGCTTATCATGGTGGCCCATACGGATGGCAACTACCTTGGCAGCAGCTGGTTGGATATAGTAAAGTGCATTAGTCAGCTTGAGCTGGCACAACTAATTGGCACTGGTGTGCGACCCCAGTTCCTTTCCGGGGCGCAGACAACGCTCAAGGACTCGCTTAATCCCAGCGTGAAGGAGCACATTGGCGAGACGAGCAGCCAGAGCGTGGTGGTCGCTGTCGATCGTATATTCACTGGCTCCATGCGACTGGATGGTGATGCAATCGTGGACTTTGTAAAGGCCCTTTGCCAGGTGTCTGTGGATGAACTGCAGCAGCAGCAACCAAGGATGTTCTCCCTGCAGAAGATAGTGGAAATCAGTTATTACAACATGGAGCGTATTCGTCTGCAATGGTCACGTATTTGGCAAGTGTTGGGTGAGCACTTTAATGCAGTCGGGTGCAACAGCAACGAGGAGATCTCCTTCTTCGCGTTGGACTCACTGCGTCAGCTGTCGATGAAGTTTATGGAGAAGGGCGAGTTTAGTAACTTCCGCTTCCAGAAGGATTTCCTACGACCCTTCGAGCACATAATGAAGAAAAATGCCTCTCCGGCCATTCGAGATATGGTGGTACGCTGCATCGCCCAGATGGTGAACTCACAGGCGCATAACATCCGTTCTGGCTGGAAGAACATCTTCAGCATTTTCCACCTGGCAGCGGGAGATCACGAAGAGCCGATTGTGGAACTGGCCTTCACGACGACAGGCAAGATCATTGGGGATTTGTATCAGCGTCAGTTCGCCATCATGGTGGACTCGTTCCAGGACGCAGTCAAGTGTCTGTCAGAGTTCGCCACCGCCAGGTTCCCGGACACCAGCATGGAGGCTATTCGGCTAGTGCGAACTTGCGCCCAGTGTGTCCACGAGGCGCCACAATTATTCGCGGAGCATGCCGGCATGGAGAACGACGCCTCGGTGGCGGAGGAGGATCGTGTTTGGGTGCGCGGATGGTTCCCTATGCTGTTCTCGCTTTCCTGCGTGGTTAATCGCTGCAAACTAGATGTGCGCACACGCGCTTTAACCGTGCTCTTCGAGATTGTGAAGACGTATGGAGAGAGTTTCAAGCCCAACTGGTGGAAAGATCTGTTCAATGTGATCTTCCGCATCTTTGACAACATGAAGTTGCCAGAGCATGTCACCGAGAAGTCAGAGTGGATGACCACCACCTGCAATCACGCCTTGTACGCCATCATCGATGTCTTCACGCAGTACTTCGATGTTCTGGGACATTTGTTGCTAGAGGAACTCTTCGCCCAGTTGCATTGGTGTGTTCAGCAGAGCAATGAGCAGTTGGCGCGATCTGGCACCAACTGCCTGGAGAACCTCGTCATTTCGAACGGCTTCAAGTTCAACGAGTCCACCTGGGACAAGACGTGTCAGTGCATCCTGGACATCTTCAATGCCACGTTGCCACAGGATCTTCTCAGTTGGCGGCCGAAAGCACATTCCAGTAATAACCTACCCCAGGAGCACAACCACTTCGAGGCGCTGCACATTCGGTGCGTGGTGCAGCTCGAATTGATACAGACCATGGACAACATTGTCTTTTTCCCGGCGACATCGCGGAAGGAAGACGCCGAAACACTGGCCCAGGCGGCCGCTGACTTAACGGGCGGAAGGAATGGATCGCAGTCGCAGCTGCTTGAGTGCCAGCGGGAGGAGCAGGGAATGTACGGCTACCTGAGGACCCGTCAGTTGCTCACCTTGGCCGACTGTCTGATGCAGTCACATCGATTCGCCAAGCGCTTCAACGCCGATCATGATCAGCGCAGTCTGTTGTGGCGGGCTGGTTTCAAGGGATCGGTGAAGCCGAATCTGTTGAAGCAGGAGACCTCTTCGCTGGCCTGCGTCCTGCGCATCTTCTTCAAGATGTACGGCGATGAGAACAGGCGCAGCGACTGGCCGGGCATCGAGCAGGAGCTGGTGCAGGTCTGCAAGGAGGCACTGGGCTACTACCTGAGTCTGCAGAGCGAGGCCCACCGAGATGCCTGGACATCGCTTCTCCTGCTCATCCTGACGCGCCTGCTCAAGATGTCTGATGCAAGGTTCGCCACCCACGTGTCTAACTACTACAGCCTGCTGTGCGAAATGATGTGCTTCGACCTCAAGCCCGAACTGAGAAGTGTCCTTAGGCGTGTGTTCATGCGCATCGGTCCAGTATTCAATATAATGAGCGTTAAATAG
>ReannCDS00234
ATGGCTTGCAGTTGCAGCCCACTGTTCTTTGTCTTTCTGCGGAAGAACCTGCTCTACCTAAGATGCAACTTCCTGCCGCTGTTCTTGATCTGCATCGGATTCGGCGGAGTCCTCACCGCCTATCTGCACTGGTCGACCAAGCCCGTGCAGCTCCAAATGGAGGAGTTTGAGCCCAAAAATGAGATGGCGCTCAAAGAAACGTACTTTCCCGGAAATGAACAGGACTACATATACTATGCACCCCAATCCTCGAATGTGGAGGACATTGTGAATCTCCTGCGGGTGGACCTGGGGTTAATACCAGAGCGACTTCGGGCCTACAACAACAGTTTCGAGATGCAGCTAAACATGGAGCAGCAGTGCCGGTCGAATTGCTTCGCCATCAGCTTCGACCAGGTGCCAGACCGCGGATCTGGCGGAAAGTTTCGGTACAGCCTGAGCTCGAATCAGATGAGAATTTCGCCCAGGAAGCGCTTCGTTAACGACGAGGAGATTAATCATCAGAAAGATGATGACGATTACATTCGTGCCGGTTTCCTGACCTTGCAGCACATTTTGGACAAACAATACATGAAGTACCAGGAGCTGGGGAACAACTATGAAATACTGGTCAGCTCGATGCCAAACCTGGAGGTTATTAGCATGGACAGCCATCGTCTGACGTACTTTGGCACCTTGTGCAGCATCCTGTTCAATGTGGTTCTACTCAGTACCTTTGTTGTGCCCTTTGTGGAGGAGAAGCAGAACGGACTGAAGGAGTTTCTAAACCTGGTCACGCCCATGAGTTTCCTCAACGGCCTCACCTTCTTCCTCATTCGCTTCGTGTGCTATACAGCGCTGATACTCGTTGTCCTGATCGTTGCTTACTTGTACAAGGCACTGGGGCTGATCTGCTTCGCTTATGTGGCGGTGTTGTTTCTGCTTTATATATTGTCCACCATGTCGTACGCATATCTGATCTCTGTTTGTTTCCACTCAGTTTTCTATGCGAAGATTGGCGGCCTGGTGATGCTGATCATTCCCTATGTGTTCTCCTTTGTCCGAAGCTGGGCCACATCGCTGGCCTTTGTCTTTTTCAGCACCAACGCCTTTCTGGAGGGATTGGATATTTTCCAGACGTTCTCTAACAAGCATCGCGAATTCGGGGCTGCGGATCTGTTTCGTGAAATCAAATACGATTCCTCTAGGATGTTTTGGGTCTATGTTGTTCTCGTTTTCCAATCCTTTTTGTACGCCCTGCTCTACAACTACTTGGGTTGTGTGTTTCCTGGTCCTGGCGGACTAAAGCGTCCTATTTTCTTTTTCCTAGATCCCAATACCTACCGAAAACGACAACGCAATGAGTACACGACTGCTCCCCGCGGCACCCAAGCCATCATAATCACCGAGTTGTGCAAGAAGTTCCAGACAAGTAAGCGTGAAACGCTCATTTCGGACAACCTAAATATGACAATCAACAACAAGGAGATTACAGTCTTACTGGGCCACAATGGTGCCGGCAAAACCACGATGATGAACATGATAATGGGACTGGTGCCCAAGGATTCGGGCAAGATAGTTGTGTGCAGTGAGCGCGATGTGGCCTCCTATCGCCACCTGATTGGCTTCTGCCCGCAGCACAGTGTCTTCATGAGCTACATGACCTGTCTCCAGCACCTAGAATTCTTTGCCCAGCTGCGTGGAGCTGGTCGCTCCAATGCCCGTGATTGGGCAAATGAGAAGCTAACGAAACTGGGACTAGAAGATAAGAAAGACCATTTCGGAAAGGATTTGTCGGGGGGCATGAAGAGACGCCTTTCACTGGGTATCGCCATTGCCGGAAACACCAAAATTGTAATTCTTGATGAGCCCTCGTCGGGATTGGACATTAACTCGCGCCGTGAGCTGTGGGACATCCTTCTGAATCTGCGCAAGGAGAAGGCTATTTTGGTGACCACCCACTACATGGAGGAGGCCGAGGTCCTTGGGGACACCATCTGCATACTGGCCAATGGCAAGCTTCAAAGCATTGGGTCTCCTTTGCAATTAAAGCGCAAATCGGGCATCGGTTATCGCTTGAAACTGGAGGTCAACGATTTTACGTATCGCGAAAACGAAATAATGGAAATAATCCACGACTTTGTACCAACAGCCAGGGTCTTGAATGTGGTGAAGCCCACTGTGTATATTTGCCTGCCGTATGCCTATAAAAAGTGCTTCGCTGAAATGCTACACAAACTTGAGGCGAAAACAAATCAACTGGGCATAAATACAATTTCCATGACCGACACTTCCCTGGAGGATGTTTTCCTAAGTTGTGCCGGGGAGCAGGATCAAGTGGACACCCCAGATGGATCCAGAAACGATGCCCCGCTACTGACCCCCTACAAAAGATTGCCCAGTCAGCCGCTGCAGCCCAGTCTTCTCCAACTTTGGATGGCGGTCTTTTACAAGAAGTGGACCTTTATCACCAACGAATGGTTATATACTCTGATAATGCTATCAATTCCCTTTGTTTGCGTTTGCGGGGCCATACTTGTGATGCACGCCATGTCCATAGTGGAGAACGAGGAGGCTTTGCCGCTGAAACTCAGCCAGATGGGCACAGGCATTGTTTACATCCACAATCCGACGGGCCATCACGCCCAGGTGGAGCAGCAGCTGCGTCAGCAGATCGAGCTGAGCGGAATCACGGTGAAAACACTGCAGCTGCGTGGGAGTAATGATGTGAAAAATGAATCTCTGGACTTGCAACGTGACAACTTGGCTGATTTCTTGGAACAGGTAATTGGCATCCTCGACATGTACGGCGGTGGGCGTGGCACCGCGGATACGCCAACCATTGAGATCTTTTACTCGGGAAATCGCTACCACAGCTCAGTGGAGCTCATCAACTTGGTGGACTCCGCAATGCTGAAGCTGGAGCGTCAAGAGGCGGACATTGATACGACCTACGTGCCCATCCGTCGATTTGTCAGCGATATAAGTCCCTCCCGCCTGGAGTACTATGCGGTCATCGTGTCCGTCGGCATGTTCTTCTTCATGTTCTACTTCATCTCGCTGCCGTTCCGGGAATACGCCAACGGATTCCGCCAGCTGCAGACCATGTCGCGATTTACCTACTGGATATCTCATTTTGCCTTCGATATGCTGCTCCTGATCTTTGTCTGCGTCACACTCTTCCTTTTGCAATACCTGGTTATGCCCGCCGAGCTCTACTCCGTGGCGGATCTAAAGGTCATTGTATTGAGCATCTTTTTCTACTGCTGCAGCTACCTGCCCATTCTGTACGCCCTGGGCAACAACTTCAAGTCCATCTCAACGATATCCACCTATCTGCTTCTAATGCTGATCGTGTCGGCCATTGCCCCACTGATCACCTCCAGCAATGCGGCGGCCATGAAGCTGCACGAGACCAAGATCGCCTTCCTACGCTTCCTTCCGGACTTCAATCTGAACCACCAGTTGCGCGTCATCAACGAGAACTTCATTGCCCGTCGACGCTCGGGACTGATGAAGAACCTCCTCTGCGAGGACACCTTCTTTGTCTATGCCAGCGCCGTGGGTTTCCTGGTCATGGCATTCTTCACCATCGTGCTGGAGCACAAGTATCTGCGTAAGCGACTACACGATGGCCTCTGGAACTGGAAATTACCGCATAAGAAGTCCAACTCGACTGGTACCCTGCCCAGTACTCCGATGTCGGTTATTGATGATTGTGCAAAGGAAGAGAGGCGGGTTGAGGAGCTGATCAAGACCCCATCGCCGGATTATCCACTGATTGTGAGTAATCTTCGCAAGTGTTACCGGGACACGGTGGCTGTGGACGGATTGAGCTTTGCAGCCGAGCGCGGCGAGTGCTTCGGTCTCTTGGGTGTGAATGGAGCTGGCAAGACAAGCACATTCCAGATGATAGCAGCCAATTTGCCGCTGGATAGCGGCAACATACGCATCCATGACATTGAAATTCAAAAGGATGAAGTGGCATATCGCCATTGTTTTGGCTACTGCCCGCAGTACGATGCCCTGAATAAGTTCATGACCGCAGAGCAGTGTCTGCACTACATGGCATTGCTTCGAGGACTGAGCAACGCCCCCGAGGGGCAAGCCAGCGTCAAGGAAAACGTCAAGTACTGGCTGGAGAAGATGCATTTGACCAAGTATCAGCAGGTGCAAGTACGCCACTATTCGGGCGGCACAAAGCGCAAGCTTCTGGCGGCAATGGCCATGATTGGTGCTCCCTCATTGGTGCTCCTGGACGAACCCACCACCGGCGTTGATCCCATTTCGAGAAGGTTCCTCTGGCAGTGCATCAAGGACTTTCAAGGACAGGACCGCACTGTGGTGCTCACGTCGCATAGCATGGACGAGTGTGAGGAGCTGTGTAATCGCTTAGCTATCATGGCACATGGCAAGTTCAAGTGCCTAAATAATATTTGTGCCCTTAAGCGATTGAGCGGCTACACCATAAAACTTAAAATGAAGGAGGACACCGAAACGGAAGAGAATGTGAGCACGATCACCGCCACGCTGAAAGCGCAATTTGCGGGACTGGAACTGCGCGAGAGCCATGCCGGCACCCTCACCTACTTCGTAGGCACCCAGGAGAACGTGGTCCTCTGGTCGGACGTGTTCAAGATAGCGGAGGACTATCTGGCCGATCGGTTAAGTGACCTCGTGGAGGACTATTCTGTGAACGAGTGCACCCTGGAGGATATTTTTCTCAAGTACGAGAAAGAGTCAAAGTCACAGGCAGTGTCACGACAAACTTCGGTGCAACGAAGTCCCCAAATCAACTACGTTTAA
>ReannCDS00235
ATGTCGCGCAAAATGGCCAAGTTCTATAAGCTGGACATCAATCGCACCGAGTGGGAGATACCGGAAACGTACCAGAACCTACAGCCCGTTGGCCAGGGAGCTTACGGGCAGGTGTGCAAGGCCGTCGTCCGCGGAACGAGCACCAAGGTGGCCATCAAGAAGCTGGCCCGGCCCTTTCAGTCGGCCGTCCACGCCAAGAGGACGTATCGGGAGCTGCGACTGCTGAAGCACATGGACCACGAGAACGTCATCGGTCTGCTGGACGTCTTTCATCCCGGACAGCCCGCCGATTCGCTAGAACAATTTCAGCAGGTCTACATGGTGACCCACTTGATGGACGCCGATCTGAACAACATCATACGCACCCAGAAGCTGTCCGACGACCACGTCCAGTTTCTGATCTACCAGATCCTGCGCGGTCTGAAGTATATCCACAGCGCCGGGGTCATCCATCGCGACCTGAAGCCCTCGAACATCGCGGTGAACGAGGACTGCGAGCTGCGCATCCTGGACTTTGGCTTGGCGCGTCCCGCTGAGAGCGAGATGACCGGGTACGTGGCCACGCGATGGTACCGGGCGCCCGAGATCATGCTCAACTGGATGCACTACAACCAAACGGTGGACATATGGTCTGTGGGATGTATAATGGCAGAGTTGCTGACGGGACGCACCCTCTTCCCCGGCACCGACCACATCCATCAGTTAAACCTGATCATGGAGGTGCTGGGCACGCCGGCCGACGAGTTCATGAGCCGCATCTCCTCGGAGAGCGCCCGGAACTATATCCGCTCACTGCCGGTTATGCCGCGCCGCAATTTCCGCGACATCTTCCGCGGCGCCAATCCGCTGGCCATCGATCTGCTGGAGAAGATGCTGGAACTGGACGCCGACAAGCGCATCACTGCCGAGCAGGCGCTGGCCCATCCGTACATGGAGAAGTACCACGATCCGACCGACGAGCAGACCGCCGCGCTCTACGATCAGAGCTTCGAGGAGAACGAGCTGCCGGTGGAGAAGTGGCGGGAGATGGTCTTCACCGAGGTGACGGCATTCAAGCCCACGGCCGCCTTCGCCGAACTACTGCCCAAGGAGCAGTAA
>ReannCDS00236
ATGGTTCGCTTAATGATCTATATTCTATTGGGAATAGCATTTGGCTTTTGTCGTCTATGTTTCTCCGGCACGGGGTTTCATATAACTGAACAAAAACGAAGACACACCGTAAAGGCACGTATAATGTCCAACATTAGCATGACGCTCTATTGGTTGTTCCAAAAGTACTTACCATTTGAAATCATTAAAAACGAAAATGAGTGGGATGAAATCATAGGTGCTGAAGAGGTCGAAATATTTGCTTGGGACTAA
>ReannCDS00237
ATGTCAGCCAAATTCAGCCTGATCTTTGCCCTGGCGGCCCTCTGCTGCCTGGTGGTCTCCACCGAGGCGGCGGCCCAGCGCAGCCGAGTCCTCAGCTCCCGCCGTGGCTCCGAGCTGGTCGAGAAGAGCACGGACGGCAAGGAGGAGTCCGCTCTGGCCGCCCAGGAGCAGGAGGTCGAGCGACAGGAGCAGGAGCAGCAGAATAACGATCTGGAGGCCCGCAGCGAAAATGGCGCCGTTGCCACTGAGAACAAACAGGACCAGGACTCCGCCACCGCCACCAAGGACAAGGACACCGTTGTGCGGCCCAACAAGAATGACGCCCGTGCCCGCCGCGTCGTTCGTGCCGGCCGTCGTCGTGGAGGACGCCGGGGAGGTCGCCGGGGTCGCCGCGGAGGTCGCCGAGGTCGCCGCGGTGGACGCCGAGGTGGACGCAGGCGGGGTGGACGTCGTGGCGGCGCCCGTCGCCGTGCCACCGTCAAGAGGCGCACCGGCAAGGGCAAGGCCTAA
>ReannCDS00238
ATGGTTGAGCCACACTGGCTGCCACGCCCACAACGCCGCTTCCGCCCACGGCCGGAGGTTAATGTCCGGCAGTTGGCCATCGCGATAATAGCCACTGCCGCGGTTACCATGCTGATGACAGCCACGCCCACTCTCGCCGAAATCCCCACAAAAGGCAAACACACGCGACTGGACAGCCAGCAGACGGCACAGGATGATTCGGACTTTCCGCGATTCGCGGAACCCATTGCCAATGTCACCGTCTCCGTGGGAAGAGATGCCTTGATGGCCTGCGTGGTGGAGAACCTCAAGGGCTATAAGGTGGCCTGGGTGCGGGTGGATACGCAGACGATCCTATCCATTCACCATAACGTCATCTCGCAGAACAGCCGCATCAGCCTGACCTACAATGACCATCGTTCGTGGTATTTGCACATCAAGGAGGTGGAGGAGTCGGATCGCGGTTGGTACATGTGCCAAGTAAACACGGATCCCATGCGCTCCAGGAAGGGCTACTTGCAGGTGGTGGTGCCCCCGATGATTGTCGAGGGCCTGACCAGCAACGATATGGTGGTGCGCGAGGGTCAGAATGTCTCGCTGGTCTGCAAGGCACGTGGCTATCCGGAGCCCTACGTCATGTGGCGTCGCGAGGACGGCGAGGAGATGCTAATTGGCGGGGAGCACGTCAACGTGGTCGACGGCGAGCTGCTGCACATCACCAAAGTGAGTCGCCTGCACATGGCCGCGTATCTGTGCGTCGCCTCCAACGGAGTCCCGCCATCGATTAGCAAGCGGGTCCACCTGCGTGTGCAATTTCCGCCAATGCTCTCCATTCCGAACCAGCTGGAGGGAGCTTATCTGGGTCAAGATGTTATTCTCGAGTGCCACACCGAGGCCTATCCAGCATCCATTAACTATTGGACTACGGAGCGTGGTGATATGATCATATCGGACACCTCGAGAGCTGGCGATAAATACGAGACCACATCAACCGTCAGCGGTTACACAAAATACATGAAGTTAAAAATCCGTGCCGTTGGTCCCAACGATTTTGGCACATATCGCTGTGTGGCGAAGAACTCGCTGGGCGAAACCGATGGAAATATAAAGCTGGACGAAATGCCAACACCAACAACGGCCATTATTTCAGAGATGTCCTTGCTCAACCGCAGCTATGATGGCAAGAGACGTCATAGAAATAAATTTGAGTCGGCTAACGCTTTGCCTGATTATGGGGTTGAGGAGTGGCGTGACGGTGCCCAAGGCAACCATGGTGGGAACAATGGCGATAGCAATCAAACGCCCGTGCGTAATCCCCCCGGAGCATTTCACAATTCTGCAGGCTCACTGGCGCAGCATAATCTACTTGCTAAAATAATGCTCGGCATTAAAACGCAATCATTTGGGATTTTCAAACGTTTATCGAGTTCTTTGCCATCGGCGGTGGCCCAGGGCTTTCTCTGGCTGTCGACGTTATCGCCGGTCGCGCCAAGTCGGTGGCGTATGAGTAATATGGAAAGCCGGCCGAATTCACCGGAGACCGTTGTCAACAACGATACCGCCGCTGGATGCTGGACGGAGGAGAGGAGTCAGGGCGGGGAGACCAGCAGCAACAACAGCAACAACTTCATTACCAACAGCCCACCAATGTGGGCGGGGCAATTGCGCATATTTCACATTGCTCATACGCCGTGTGGCGCGTCAACGCAGCACTCGAAACACGAACGCCTATGGCAATCGCTGTGGAAGTGGAAGTGGCAACGTCAATGGCAGTGGCAGTGGCAGTGGCCAATGCTCATTTGCATAGTAATATTGGCTGGCTGTTTTGTTCGGTGGCTGCCAGTGCTACTGCATTTTATCGGCCGCCACATCGGAACATTTTCTATTAGCGCGACGCATAGGCAACATTTAATGTGCACATTTTGGGCCATCGGTGGTAATAAGGTTGTCGCCAAAAACACCTCCCCAGCCAGGCCAAGCACCCTCGAAATGTTGAGCCCTCGGAAATTTTCGAGATGA
>ReannCDS00239
ATGGAGGACGGGAAGGTTCCAGCGCAGGCGCAGCCGCAGTCGCAGCCGCAGAGTCATCCTTTGGAGGACGTTTCCCTCAATGGAAACGATGACGACAAGCAGACGCCCAAAAATTGGGTTAAATTCGACGATGAGGCGGACAGCGGTGAAAAAAACAATAACAGTAACGACGGCAATGCCACACAGCAACCACAACAACAACAACAACAACAGCAGCAGCAACAACAAAACAAGTTAACTCTGCCGCCGCCACCGTCGGTGGTTAGTAGCAACAACAACAGGCGGGCGCGCTCGCGCAGTCCGTCCGCAGCAACAACAACCACACCTGTCCAGCGCCCGGCCGTTTCCTCGACCACAACTGCGACGCCGGGAGAGGGGCAGGTTCAAAACCCCTTGCCGGATGTGGCACCCGCTGTTTTGACAACCGAGAGCACGCACGTTAATCTGAGTGCATCCGGCAGTGGCATTGTCAGCGGAGCAACTGCAACTGCCAGTGGATCTGCATCTGCATCTGCGGCTGGCCCGGTCCGACACCCCGCGCAGCTAATAAACCAAAAAGCCTCCGCTGCTCCCTCTCCATCGCCAGCCGCAGCGGCATCTTCTAGCCATCATCATAATGGAGGTGGCGCCAACGGCACTGGAATTGGCCAGCCGGCGGATCAGGGCTCCGGGATGCGCACAATCGAACTGTCGACGGGCCGCATCCGCGAGGGATTCGCAAATGGCGATGTTATTGTGACCCTACTGCCGGCCAACACCAAGTGGCCCTGGATAACACCTGCCATATTCCGGCCGGAGTTGGTGCCCGAGGAGCTGATGGCCCAGGGCCTGACGCTCACCGTGGAGGACTATGTGAACGCGATGGAGACGCTGGTGAACGACTACCGCTTCACCGTGTACAACATCTGCTACAAGCGCATCCTGGTCTGCTGGATCCTGTTCGCCTTTGCCGTGCTGTTGGCCCTGCTCTTCTCGGGCCTGCAGGGCGTGGCTCTGTTCGCCCTGGGCGTGGGATGGCTTTTCCTCAACGCGGCGGCCATCTTCGTGTGCATGTGGGTGAAGTTGCGCCTGTCACGGGGCCTGGAAAAGTGCCTGGCCCGGGTCAACCGGCAGCTGATGCGCCACAAAATCCTGCTGGTGCTCGACGACCGGGGTCGCATCTCGTGCCACAAGGTCAACCTGTGCTTCATGTACTTCGATGCCACGCAGTGCGTGAGCTTCCTGAACGAGTTCCTGGAGCACACGGAGCAGACGGGCGGCGATGCCATCAAGGCGGGCTGGGAGGCGAAGTTGGACATTGACCTCAACGACATTGTCATCCAGGGCAGCCAGCCGGTGCGGATGCCCCGCAAGCAGGCCGTGGCCCAGGAGCTGTTTCTGAGCTACCTGCAGCGCTGGGGCAAGGACTTCCTGCGCCGCCGTCTGGATTGGACCGTCCAGGAGGCCGGCGTCCACGAGACGCCCCGCCATCTGCAGTCGTCGATCTGCCCCTGCCAATACGAGGAGGAGTTGTTGCGCAACAAGATCAAGATCAGCCTGCAGCACCGCCACTGCTGCGGCATCAACTGCATGGGCTGCTGGCTCTAA
>ReannCDS00240
ATGAGTCAGTCTTGTATACCAGTCAGCGCAAAGATGTCGAAGGCAAAGAAAGTTTTAGATGAAGCCCGAGAAACTCAAAACCGGGAACTGGACCTGGTGGACAAGGGTCTCACGTCCTTCGAGGAGATGCCCGGGTTGTTCAACATGTCCAACATCACGCGCCTGACCCTGTCCCACAATAAAATCAGTGTGATCAGTCCCGGAATTGCGAATCTACTCAATCTGGAGATCCTCAACCTCTCGAACAACCAGTTGACCGAACTGCCCGTTTCGCTATCGTCCATGCCCAAGCTGCGAATCCTCAATGTGTCCATCAACCGTCTGGTTTTTCTTCCTCGGGGCTTTGGAGCCTTCCCCGTTTTAGAAGTCCTGGACCTGTCGTACAACAATCTGAATGAAAAGTTGCTGCCTGGCAACTTCTTTGGAATGGAAACTTTGCGTGCTTTATATCTGGGCGATAACGAATTTGAGTATATTCCGAAGGAGGTGGGCCAGCTGAAGAACCTGCAAATTCTCGGACTGCGCGACAACGATCTTCTGGAGCTTCCCCGGGAAGTTGGAGACCTGGCCCGCCTCCGGGAGCTACACATTCAGAACAACAGGCTGCAGGTCCTGCCGCCAGAAATTGCCCAGCTCGACCTCTTGAGCAACAAGTCGGTGATGAAGATGGAGGAGAACCCCTGGGTTAATCCTATTGCCGAGCAATATCTGCTAGGCATCAGTCACGTGATCGACTACCTCAAAACGGAGACCTATAAAATCATCTACAACCGTCATTTGCAGGCAGGACGCAACGGTCCACCGCCACCCAAGGCCGACAGGAGCAAGAAGGCCTCCCGAATACGCGCATAG
>ReannCDS00241
ATGGCTGATTTGCCGCAACAGCCTGAGTGGGGCGTAAAGCTGTCAAAATTCTTCATTGTACCTCAACGGTGGATTCTGGCCATCATGGGATTCTTTGCCATCTTTAATGCCTATACCATGCGCGTTTGCCTTTCGCAGGCCATCACAGTGTTGGTGGTGAAACAGAACTATACGGATAAGCCCCATGGCGAATCAATCTGTGAGGCGGACGAGGATAGTCAGGGTCCAACTAGCCGGGAAGGTGGTTCCTATGAATGGTCCGAGGAGAAACAGGGCTTGATTCTGGCCTCCTTCTACATTGGATACATTGTAACCCACTTGCCGGGTGGCATATTGGCTGACAAATTTGGCGGTAAATGGACATTGAGCATTGGAATCTTGTTCACGGCGGTATTCACAGTCCTCACACCGGTATGTATCGTTTATGGCGGAGCCGATGCACTGATCGTTCTCCGTGTCTTTATGGGATTGGGTGAAGGTACGACCTTTCCGGCCCTGAGTGTTTTACTGGCCGCCTGGGTGCCAGCAAACGAGAGAGGAATGCTGGGTGCCCTGGTTCTCGGCGGTGGTCAGGTCGGTAGTATCGCTGGCAATTTGCTATCCGGCTTGATACTCGACGCTATGGACTGGCCGTGGGTGTTCTACATCTTCGCAATCATAGCCTTTGCGTGGTTTATTATTTTCACGCTGATTTGTTTCAGTACCCCATACACTCATCCATTTATCAAGCCAAAAGAGCGCGAGTATTTGTACACGGAAATACCGCCACAGGATAAGAATAAGCCGAAAACGCCGTTTAAGGCCATTTTTACGAATGTACCCATGTGGGCACTAATTAGTGCACAAATTGGTCACGATTGGGGATTCTACATCATGGTATCGTACTTGCCCAAATATATGGCCGATGTGTTGCGGTTCTCGATCAAGTCGAATGGCCTGTATTCCTCTTTGCCCTATGTTGTCATGTGGATTTTGTCGCTGGCCAGTGGCTGTGTGGCCGATCAGATGATCAAACGTCACTGCATGAACACTACGAATACGAGAAAACTGATGACGGGTTTGGCCGCCTTTGGGCCAGCCGTCTTCATGGTCGCCGCCTCCTATGCCGGATGCAATCGCGCTTTGGTCGTTGCCCTATTTACGATCGCCATGGGTCTGATGGGCACCTACTATGCCGGAATGAAGCTCACGCCGCTGGACATGAGTCCCAATTATGCCGGTACATTGATGGCCATCACCAACGGCATTGGTGCGATCACGGGCGTTATTTCGCCCTATCTGGTGGGTGTGATGACCCCGAATGCCACCCTGCTGGAATGGCGAATCGTCTTTTGGGTGGCCTTTGCCGTCCTTTGCATCACGGCGGTTATTTATTGCATTTGGGCCTCTGGCGAAATACAGCCCTTCAACGACGGCACCAACTCAAATAAGAAGAAGGAGGCGACATAA
>ReannCDS00242
ATGAATAAAAGAAAAAACAAGAACGATGAAGGCGAAAGCCTGTCATCATCGGATTCTCAAGATCAAGTGATCATAAATATGCCACCAGCCGTTGAAAACGCCCATGTTGTGTATCTGCCAGATGCGAATTTAGGCGCCACTGAGACGGAGTCTCCAGTGAATCCTGACCAGGTGAAGTCTCCATCGAGTTCGGATCAAATGGTGGGCAAGCGTGTGACTTTCGATATAGATGAAACGCCCAGTACGAGTGGGCAGTCCGCAGGAAAGAGACAACAGCTTATAACTGAGGATCTTCAGACCAACATATCTATCCCCATCAGGGTAGAAACCCCTAAGCAATCGCATAATGTACTGCTCTATTGCTTCTCCCGCAATGTGGATGGCATTGAAGGGCGCCAGGAATGCCGTCCAGCGGTTTTTCTACCAATTCCGCAATACTCCGAACTGGGCACCCAGACGGCTGAGTTAGTATCACAACCCCGACGATTCCGTTTGGATCTGACAACCCTAAGAACAGATCGAAACCGTGCGCCCTGCGAAAGATCCCAGCACACGATCACCATCAGTGGCAACAATCTGCCGCCCAATCCTCCCCAGCTTCGGCAAACGATATGTGCGCGAATTGGTCGCTCAATTGGCGATTGTTTTGGAGCCTTCTGCCTGTGCCTGCAGGTCAACAAGGACTGCGTCTTCTGTCTGGGCTTCTTTGTGGCCTTCGTGGTCAGTTGCAGCTTCCTCACCGCCTTCTTCTACCGCACCCTCAGCTTCACCGCATCACCGGTCCGGGTGGCTGCCAGTCCAGTGAGTGGCACCTCGCACTACGAACTGGCCACTCTGAGGTTCAACGGGGGTTACTACTATATCTACAATAGTAACCAACAGAAATTTATGTAG
>ReannCDS00243
ATGCTGAGTCCAAAGAGTGATGCTTCTGGAGATGATAGCTCTCCGGTAATTGCACAAGTGGAAAACAATTTCGGAAATGAAAATAAAGCTCCACCTATTGGCTGGAACATTGAAGATAAGGATGGCCAGGTTCCTAATAACCCGATTCCCGGCTACCTAAAAGAGATCCATCTGAGTCATAAGCAGATCAGCAAGCGCTTCACTGAGCTTCTGAATTTGTTCGAAGACTACACCAAACTTTTAGACAGCGAGCATGTGCATCATGTTGGCGTTCCATTCCGGCTGAAGCGAGTCCTATCCGAGCAATTAGCTTTGAAGGCAGAAGATGAAAATTTGGAGCAGAGAGCATCATCAAGTCTCACTCAACTATCGGATGTTACGTTGAAACCCTCTTGTGAGGTGAGCAGTCAGACTTCTTGGAGTGCCGTGGATCAGAAACAAGCCGAAGGTACCGATTTGGAGGCCAAGTTGGCCGCTGTGGGCAGAACTGTTGACCCGGAAAGGGAGAAGCCGAGCAAGGTCCTGCAGCACACGATCCACATCGAGGTGGAGTCGGTGACCTCGGCCACGGATATGCAGAGGGCCCCGCTGCGCCAAAGGATGTGGCAGGTCCTTGTGCAGACTGGGGATACGATAGTCGCCGGCGCCTACTTGATTGGCGAGAACATAACCTTTGCCCTTTTCATTGTCCTGTGCATGTGGTGCCTTTACTTGTTGTTGAGTCACTTCTATGGCTTCCTGCACACCAATGTCAACCAGCAGATCGACTTGAAGCGCAGCTTGGTGCGCGGGCCTCAGCCCAAACCGTTGGGATAA
>ReannCDS00244
ATGAAAAGTGAAGATCGAAATTTTCGAGTCATCATTGACCAAGTTAACATAACCAATCTTGATCGAGATGTTTATGAAAAATTTGATTGCGAGGTGTACCACGTGAACAATCGCACCTACATGACCTCGAGTCATACTTTCACACGAACGGTTGATGAAATTAGTGTGCATGCTGCCCTGGATTTTTATAAGCTGAACAGTAAACAGAAAATGAAACTGTATGATGTTGAGTTCGATGGATGTTACATACTGGAACATGCTAACAAAAACCGTTTGTTCAATATGTATGTGAAAAATTTGAAAAAGCATTCAAATGTGAAATTTCAGTGCCCCTTTAAAGCTCATGTAAACTATGAAGTGAAAAACATGTCGATGGATGAGCAGGACTTCCCCTCTTTTGTACCACTTGGAAATTTTCGATCCTTAATCGAGTATATAATAAATAGGAAATTGAGAGCTAGAATCACCGCCAGCGGAAAAATTATCCCGTATGCAACAGATCCGTTCAAGATCCTAACATAA
>ReannCDS00245
ATGAAAGCTTTATTTTTGAAACGCTGGTTCTTAATTATTAATTGTGTGAGCGCATCGCAGAGAAACTTTTATATCCTTGATGATGTCAGCACTAAAATTTTGAACAAGGAAACAATCGAAAAGTTGAGCTGTCAGGTCTTTCAAATTGATAATCGCAGTTATGTAAATTGCCGAATGTTGCTAGATCGCGAAATCGGTAATGTTGATGTTCGGACAGTATTGGAGTTTAGGAAGCGAAATGGTCCAGCAATGAAGTTATATGATGTTCGATTGGATGCTTGTCTTCTTATGGGAAGTTTTCATAAAAATCGATTTTTGAATCTGTATTCAAAGAACGTTAAAAAACATTCCAACTTGCAATGCCCTCTTAAAGCGAACTTCAATTATACTCTGAAAGGACTCTATATGGACGCCGGTTTTCCCTCGTCTGTGCCCTCTGGATCATTCCGAAGTCTAAGCGAATTTTATTTAAACAAATCATTGATGGCATCCCGTGTAATAACCCACGGAAAAGTCACACATAGACTTTGA
>ReannCDS00246
ATGAGAACGTCGTATTTTATATGTGGAATATACGTCCTTATGGACTTGGCTAGTAGCGATGAACGCAGCTTTCGGATTTACTTTGACGAATTTTCAATCAAGTATAAGGTGCCAGACATTTTTGAGAAGATGGATTCTACTTTGGTTCAACTGAACAATCGGAGCTACATCAACGCAGAGATGATACTTAAAAGGGATGTTGCCGATTTGAATGTTCGTGCCATTATGGAGTTTTGGAAACCAAAGGCTCAAACAAATATGAAATTGTACGATGTTCGTGTGGATGGATGTAACTTACTTCAAAGTATTAACAAAAATAAACTCTTTAACTTCTATGTGAAGAGCTTTAAAAAGCACGCTAATGTTATTTTAAAGTGTCCACTTAAAGCGAACTTCAGCTACAAGATGGTGGATTGGTTTTTGGATGAAAATGATCTACCACTGTTTGTGCCACTCGGTACATTTCGAACGATCACTGAATATTTTACCCAAAAGCGATTAGCAATACGTGTTCTTGTACATGGCAAAGTTTTACCAAAATCTTAA
>ReannCDS00247
ATGTATGCAGCAGCGGGTGGCGCCTCCCTGGCCTCCCGCCAGGCGCGGCAACGCCAGCGTCAGCAGAAGAAGACCCAACAGCTCCAGGCGAAGCTGCATCCACCGAAGGCGGCCGGACCAGCAATCGGCGATCTTGCCGCCGAGGGCGCCTCCACGCCCACACGCAGCCAGTCGCGCCAGTTCCACCAGCTGCCCACCAACTATCTGCGCGCCCCGCAGCCCCATGGACGCAAGCTGAGCGCCACCTATACGACGCAATCGAAACTCCTACTGCCAATCGAGGAGGGTGACACCCAGTCGGTGCTGCAGTTGCGCATGCACTCCCACGCCCATTCCCATGGCCATGCCCACGCGCACGCCCACTCGCACTCCCATGGACCCGCCCTCGCGCCACCGCCCATATTGAGCCATCATGGGCAGACGCCCTACCAGCAGTTCGCCTCATCCCACGGACGCGTCTCACCGAAACTGGTGCATCGGCATTCCGGCAGCGGCAGCAGTGCCGCCGGTTTCCATCCGGTGATCTCCGCCGGACAGCTGCACAAATCTGCGACGGCCACGCTGCCGCTGGTCTCGCACATGGAGGCGGGGGCGGAGTCGCCATCGGCGGTGGCCGGCGTTAAAACGACAGTGACCTCGTTGGAGACGGCCACGCCCACGTCTCCGCCGCTGGCCAGCACTTCCGCTGCCGCTGCCGCCGCCTTGGCGGCCGAGGCGCAGGCAGAGTTAGCTGGCGATGGCGATGGCGCCGGCGCCATGTTTGTGCCCCACCATGATGCCATCATTATAACGCCGGCCACGCCCATGGCCTCGCCGGGTCATGTGGCCAAGCTGCGTCGCCCCGGGCCGGAGGAGCTGCTCGAGGCGTCTGCCGAGCGGCAGCCGCTGACCGCCGGCGTTGGGCTGGAGGAGGACGAGGATGAGCCGGCGCCGCCAACGCCGGGTCAGCTGGAGCGCAAGTGCAGCGTGTACAGGATGCGCAGGAGCGACGCCTTCGAGCTGGACACAGGTGGCCCCGGCGGCGGTCTCAAGCGGCAGCTGCGGGAGCTGCAGTTCAGCGCCGGAGTCCAGCAGACGCAGTACGAACCGCTGCTCGCCGATGAGCCGCAGCTGATCTTCAAGGGATTGGGGGTCAATGGGCGCAAGATGCAGATATGCGCCTACTGCGAGGAGGGCATCTGCGTGTGCGAGCACCTCGAGTGCGCCCAAGGACGTGCCGCCTGGTTGGAGCGGGGCCGACGCTGCAGCGTCCAGGATCAGCAGCAGCAGCAGGCCACCTGCCATCGACGCTGGGTGAAGCGGAACCGAATCCAGGACGCCTCTTTGGGCGGCTCGTCGGACGATGAGGATTTCCTGGGCGTTCTACGAGGTCCCAGCACCTTTGCGAATGCCTTCCTCTACGTGGGTCTGGGCACGGTGGCGCTGGGCCTCGTCATCGCATTCGTTGGCACCGGCGAGAAGGGCTTCAAAACCACGGAACTAAGACTTATAGGCCCCTCTCTAATAGGATTGGGCCTGATCTGTTGCATTTTACGCATACTCTTCTGCATCTGTCCATCGCACTGCATCTCATCCAGCAAAAAGACGCGCAAGAAAAACGGCAACAAGATTGATGCGGATCACACAACATCGTTGTTAAGGAACGAGAGCAAAAGAGTGTCGATAGCGAGGGGACCCAGTTTTCAGCCCAAATACCCCATAGCACACAAACGCAGCCAGAGCAAAATGCTGAACGAGGGAATGGAGGCACTGCGTCAGATAGCCACCACATCCTTGTTCATGCAGAACGAGCAGAAGACCGCCATCAATCGGGTGGTGCCGATCATCAATGAGCCAGATAGCGGTGATGCTCCCCTGGAGATGAAGAAACTGCAGACGGCTCTCAATGCCTGCGAGATGAGCGACGAGGAGCAGGATCAGGATCGGGAGCAGAAGCAGCAGCAGCAGCAGATTGCCAAACGTACAACAGCCACAACTGCCGTTACGAGTAGTACCACCAAAGACCCAACATCAACAGCAGCCACATCGAGGATAACGAGGGCCACCACCCTGAGCACGGTGGACGAGAAGCCGGACAGCAAGCTGGTGCGTCAGCGGGTGGCCCTGCAGCAGCAGCGAAGGCAACAGGAGCAGCAGGAGCAGCCCACTGTTCCCAAGTCGCAGTCCTTGTCCTCCTCGTCGACGGTCAAGGATTCCCTGGAGGTGGTGGAGGAGACATCCCTGATAGATGCCAGCAATGAGACCACATCTCCTCCACCTGCGATGCCCAGCAGCTGCAGTACGGGTGCGATACCCCGGCTCAATAGGCCGGGCATCTCGACGGGGGCCACGCCCAAGACGACGAGCACGACCACGACGACGACGCCCACCATCACGGCCCGGCTGCCCACGTCGCAGTCGCATCCGACGAGCTATGACCTGCCACCGGCCATGCCGCACACCTATTCCGCAACGGCGACGGTACGCGGACCGCTGGGCATGTCCATGAGCAGCTCCGCCTCCGGCAAAGCGTTCGGCATGGGAGGAGGAGGAGGAGGAGTAGGAGGAGGAACTGCCTTCACAATGCCGCCCACCACCACAACGATTAGCCTGCTCCCGCTGCCGGCGCCTCCTCCAACGGTGGCCACGGCCACAGCGTCATCAAGTATTCCCGGCCAGGTGCTGGAAGCCACGAGTCTGAGTCTGAGCCTAATGCGGCCGGCCACCGCATCCGGCGTGGTGCTGGGCGGACTGACCACCTCATCGTTCACCAACAGCTCAGCGGATCACCACAAATCACATCCGTCATCCGCCGGATCGGTAATGGGGCGTGGCAGCAGCCTACTGCTATCAACCCCCTCGGCGGCGGCAGCGGCGTCGTCGTCGTCGTCATCGAGCAAATTCGAGCCAGAATTGGTGCTCAGTCCGGCTAAGCTTGGCCAGTAG
>ReannCDS00248
ATGCTGAACATATTGGGCCGGAGTGGTGGCACTAGCGTGCGCTCCTTCGCCAAGGACGTTCGCTTCGGCGTCGAGGCGCGCAGCCTGCTCCTGCAGGGCGTGAACGTCCTGGCCAACGCGGTGGCCGCCACTCTGGGCCCGATGGGCAGGAACGTGCTCATCGAGCAGCTGCTAATATCGCCGCGGATCACCAAGGATGGCATCACGGTGGCCAGCAATGTGCAGCTAAAGGATCGTCGCCTGGATATGGGTGCCCAACTGCTCCGCCAGGCCACCAACAATACGAATAACGATGTGGGCGATGGCACCAGCACGGCCACGATCCTGGCCCGTGGAATGGCCTGCCAGGGGATGCACGTGCTCCGCCAGGGTAAGGTGAACGTTCAGCTCCTGCGGGAAGGTATTCTCGAGGGATCGCGGACGGTTTGTGAAGCTCTGGGCGAGATGTCCCAATCGGTGGATACAATAGGCCAAGTAGAAGCCGTGGCCAAGGTGGCCCTCAATGGAGACGAACGACTGGCAGAACTGATTGGCGATACCATATTGGAACTGGGAGAAAATGGTGTCATCTTGGTCAAGGAGTCCCATGGTCCCAACGATGAGGTTAAGTTTCAGGAAGGCATTACTCTGCCCTGTGGTTACTGCTCACCGTTTATTGCCGCAAAAAGTGGCAAGGACAGCCGCCTGGAACTGGGAAACTGCTTGCTCCTGCTCACCCTGGCCAAGATTGATCAGGTCGAACAGATCCTGCCCGCTTTGGAGCTGGCCCGGCTGAGGGAACAACCCCTTTTGATTATAGCCAAAGATTTTGCCAGCGACTTGCTTAAAACCCTGTTGCTTAATCACCTGCAGGGAAGGGTTCAGGTCTGTGCAGTCAAGGCGCCTGGCTTTGGCGACGAGCAGCGCCTGGAAATGCAGGATCTGGCTCTGGCCATGGGTGCCCATTTACTGGAGGATGCCTCTTGGCTGGCGGATCTCAGTGAGGAGGACCTGGGTGAGGTGGTGGCTGCTGTGGTGGATGCCAAGGAAACGCACCTTATGCAACCGATCAAGGTCAACGAGGAGCAAGTGCAGTCCCGGATTCAGCACATCCGTGAGTTGATCGATGAGGCTGTCACCGATGAGGAACTGGACCGGCTGAATACACGACTGGGACGATTGCAGGGCCGGCTGGCCACCATCTATGTGGGCGGGACCAGTGACCTAGAGTTGAGCGAGCGGAAGGATCGTTTTAACGATGCCCTGCACGCAGTCCGAGTGGCCATCAGCGATGGCGTTGTTCCCGGAGGCGGCACAGCCTACCTGCGGTGCATTCCAGCTCTGGATAGGTTGCCGCCCGCCAAGGCTATGGAGCACCAGGTGGGCAGAGAAATTGTGAAGGATGCTCTTCGGCTTCCCTGCTATACAATTGCCCGCAATGCTGGAGTGAATCCCAATGAGGTTCTCCGTCGAGTCCTCGATGGAAGCGGAAACTTTGGATTCGATGCCGCCACCGGGGAGTTCGGAGATCTTGTGGTCCGAGGTATTGTTGATCCCGCGAATGTTTTAAGAGCCGCCATGGCGGCTGCCGCCGGAATTGCCTCTCTTTTGGCCACCACCGAAGTGCTTATTACAAAGCAGCCGATCAAGCCAAAGATTCCCAAAAATCAAATCACCCGGGATCTGGCTAGACTTGTTGGCATGTAG
>ReannCDS00249
ATGTTAAGCCATTTGCCGGTAGTGTGGCTTTTTCTTGGCCTGTCGGTGGTGCAGCACGATGGTGCCGCGGGTCAGATTATCCCACTGCCCACTTTTTGTATGGGCCATAGCCCGCAGTGCAACTGTGCCGCCGAGGCGAATGTGGTGCGGTTCCACTGTCCGGATGAGTACGCCATGCTCCTGGAGGTCTCCGGGCCGGGGGCTTCACTGTACATGAGCTACTATGCCACGGCCGAGACCTTGCATTGGCTGCCCCGCTTCAATATCAGCGATCTGGTGAAGATCGAGTTCGATGCCTACACCTTCTGGCCGGAGACATTCCTGGGCGATCTGCTGAAGACCATAGGGGTGCAGAAAGTGGAGACCATTCTCTTTCGGGATCGCACTATGGAAACGGTGGCCACCCGGGATGTGTCCAACGCGGCGGATGGATATATGGAATCCACGCAGCCGGGCAACATCACATCCTGGCACTTTGGCGCTGTGCCTGGCCTGAAGAAGTTTAAGTTCTACAGCAATGTGAAGGAGCTGCAGGAGACGATATTCCATGGATTTGATAGCGTAACGGATCTGCTGCTCAACGTGAATGTGACCACGCTGCCGGGCAATATGCTGACCACGGTCAATGGAACCCTGAAAACCCTGACCATCGAGAGTCCGGGCATGGTCTCCTTTGGGAGTCCCCTGCTCCGTGAGCTCCAGCAATTGTGCAACTTGAGTCTCGTCCTGTTGGATCCGTTCCGCGTTCGCGATAAGGAGTTGCAACCGCATTTCTTTGGCTCCATGGTTAACCTCGTTGAGGTGCGATTGGCGTCTTATACGAGCAATGTAAACCAGAGCATGTTCAAGGGCTCCAGCAAGTTGCATTTGATCAAGATGAACGGGAATGATGATCTCACGGAGCTTCCTGGCGAGATATTCCTGGATCAGGTCAATCTGCTGACCCTCGATCTCTCCTGCAATGCGATCAGCACTTTGCATGACGACGTCTTCAAAGGCCTGGGCAATTTAACCAGTTTGGATCTATCCAAAAATAGACTGACTAATTTATCCAGCACCATTTTCGCCCCGCTGTCCTCGCTGACTTTCTTGCGTCTGAACAAGAACTCCCTGACCTCGATGTCGCCGAGTGTGTTCCAGGATGTGGTCAGTTTGAACTTCATTGAGATGGTGTACACCCAGTTCTACGGGGCCACGCTCCTGATGGGCTACGAGGCGGTGGTTTGCACCAACGACGAGTCCTGTCAGTACAAATCGGCGGAGTGGCAGTGCGACTATCGCTGCATCTGCTGGGTGCAGCGGGAGATAAACAGCCTGATCGTGGATTGCCGTGGAACCAATTTGGGGGAACTGCCAGACCTGCCACACACCACAATGGTGAGCACGATCCTCAAGGTGGACAACAATAGCCTCACCCAACTGCCCACCGCCGGCGATCACAGGGGCTATGCCAATGTGAGTAAACTCTTCTTGGCGGATAACAATCTAACCACCCTGGGATCGGGGGACCAGCTGCCCCAGAATCTGACCCACCTGGATGTGACAGGCAATCAGATTCAGTCCATAAGCGAGGAGTTCGTGGCGTTCCTGCAGCAGGCGAACAATACGATGACCCTATCGCTCTCGGGTAACCCCATATCCTGTGATTGTGATGCCCTGGCGCTCTTGTTCTTCGTTCGTACCAATCCCCAGCGCGTCCAGGATATCGGGGAGGTGATGTGCACCAAGCAGAAGAAGTCCCTCCAGCGGATGGAGGCCTTCGAGCTGTGTCCCTCCTATGTCCTGCTGATCAGCTGCGTGATTGGCGGCCTGGTGATCATCATCTGCCTGATCACCGTCTTCTACCTGATGTTCCAGCAGGAGCTGAAGATCTGGCTGTACAATAATAATCTGTGCCTTTGGTGGGTCTCCGAGGAGGAGTTGGACAAGGACAAGACCTACGACGCCTTCATCTCGTACTCGCACAAGGACGAGGAGCTGATCAGCAAGCTTTTGCCAAAGCTGGAGAGTGGTCCGCATCCATTCCGGATATGTTTGCACGATCGCGATTGGCTGGTGGGCGATTGTATTCCGGAGCAGATCGTGCGCACTGTGGATGACTCGAAAAGAGTGATCATTGTGTTGTCGCAGCACTTCATCGATTCGGTGTGGGCCCGCATGGAGTTCCGGATCGCCTACCAGGCCACTTTGCAGGACAAACGCAAGCGGATCATCATCATTCTCTACCGGGAACTGGAGAACATGAATGGCATCGATAGCGAATTGCGGGCCTACCTCAAGCTGAACACCTACCTCAAGTGGGGAGATCCGCTGTTCTGGAGCAAGTTGTGCTATGCCATGCCTCACAATCGGAGGGTTCTGAAGGGCCAGAAGAAGCATGCGGGTCCCCTCATCTGA
>ReannCDS00250
ATGTGGAACAAACCGTATATGGGAATAATAATCTTTTGTATGATGGTCAGCAATGGAATGGCCATACCCACCGAGTTGGCCAGATACACTCAGTTGGGACAAGGACCATTACCGGAGGCCAACAACAGTATAGTGAGCACCACAAATAACCTGGGTCTTAAACTGGAAACATCCTCCCCAGCTCCGGACTTTGAATACGCCCTTCTGGGTGAGGATCCGCAAGATCAGCAATGGTATCGTGTTAGTCTTACCCCGAAAACCAACAAAACGGGCTACCGGGCACAGTTCGCCACTCGGAAGCATCCACCCTTCGACTCGCAAGTGGCCCATCGGCACGATAAGACCATTCAGGATCTGCTCAACTGGCTGGACCGTTCCGAGGATCAAAGTCTGTTGAAGGTTTATCGTGACCTCTTGGCATACACGCCGCAGGCAGAGTCATCCCAGGAGTTTCCCCATGGCAACGAAATCGAAAAAGAGGAAAAGGTGCCAAGGAAGCAGGGATGCCGAAGGCACGATCATCGATTGCTCCTCGTGGAAGAAGAGGGAACCAGCTCTACAACATCATCACCACCAGGGCAAAGTCAACCGCAGTCGGCAAACAACTTGGTCTATTTCATAAAGGGGCTTAAGTAA
>ReannCDS00251
ATGAAGTGCATCGCCATCATCTCCACCGTCTGCCTGCTGGCCGCTTTCGTTGCTGCCGATAAGGAGGATAAGATGCTCGGTTCGTCCTACGGTGGTGGCTACGGCAAGCCCGCCGCTGCTCCTGCTCCTCAGGCCTACGCTGCCCCGGCTCCCGCTCCCCAGGCCTACGCCGCCCCAGCTGCTCCATCCTACAACCCGGTCTCGATCCCGGCCCCTCCCTGCGCCAAGAACTACCTGTTCAGCTGCCAGCCCAACCTGGCCCCAGTGCCATGCAGCGCCCCAGCTCCCAGCTACGGTTCCGCCGGTGCCTACTCGCAGTACGCCCCCGTCTACGCCCCCCAGCCCCTCCAGTGGTAA
>ReannCDS00252
ATGGGCACTTTGGGCAACCAGTTCATCCTGTCGCGGGAGCGTCGTCGCTTCGGGCGGCAGTGCCTCTTTACGGACCGGAACGAGATGCTCCTGAGTGTGAATCCCAGTGGACGCCTGCGCCTCAAGTACATCCTGCGCAATCCGATCCACGAGAAGACGCAGCTGAGCGAGCAGTACGCCGTTTCCTCGGTTCTGACCCACAATGTGAGCCTGGACTCGCACGGGATGAATCACTTTGAGGGAGGCTGGAACGTGAAGGAGGTGAACGTTATGGACGAAGAGTCCACGTTGCGCTATCGCAAGAAGGTCGAGCGTGACGACACCTGGGGCGTCGAGGTTAATAAGCTGATGCACGACGTAATGCAGATCAGTTCGGCCAACAATGCTGTCAACATCTATGAAGACTTTTTTGTGGACCTGCCCGATGATCTGGGTCGCGGTATTAGCATGAAGATTGCGGCCAGGTGTACCCACGTCTTCCACGACCTGTGGATTCCACCGCGCCAGCTGGTGATGTGCGAATGGCTGAACAATGATCCCAATCAGTTCCTTCTGACCTTCTCCAACCGGAAGAGCCTGGAGCCGGATTACACAAAACAACTGAACACTCTGCCGGACTTTGGCAACGATAATCCCCACGGATTCTACGTCTGGGACCTGGACGACGCCACTCGCCCGGTGGCCCACTACGATTGCCAGAGAGTCCTGCTGATCGCCAAGGTGTGCGTAAGGGATGAGAGCTACATGGTGGGTGGCTTCCAGGAGGGCCAGGTGGGCTTCTGGCAAACGGACAGCATGGGCGGTCCCAAAAGGATTTGCCCTTTAGAGGCGTGTCACCGCGAAGCCACCTCGGCCCTCTGCTGGGTGCACTCCAAACTCAATACGGAGTTCTATTCGGGTTCGCTGGACGGCTCCGTCAAACACTGGGACACCCGGGATCTGCTGATGCCGGTGAATGAGGTCCTGGCCGAACCGTATCCCCAGCAAGTCCAGAACCGCCAGGACTCCCATGGCGTGACGGTCCTCGAGTTCGAGTACACCATCCCGGTGCGCTACATCTTCTGCACCGACATGGGCTGCGTGTTCGTCGGGAATCGCAAGGGACTCACTCCGCAGGAGACCATCGTGGGCGTCTATCAACTCTTCTCCGGCCCCATCCGCTGTGTGATGCGCAATCCGTTCTTCGTAAAGAACTTCCTCCTGGTGGGCGATTGGCGGGTGCGGATCTGGTCGGAGGAGGTGAAGAGCTGCCCCAGCACCTTCTACTTCCGCCGGCCCAACCAGGTGATCAGTGGTGCCTGGAGCACCGGTCGTTGCTCATTATTCTGCATCGGCGACGACAAGGGCAACCTGGAGTTCTGGGACCTCCTCATGACCCACTCTCGTCCGATTCTGACCATCAAGATGAAGCACGTCGTCACCCATTTGGTATTCAAGCCGGATGGGTCGATGCTCGCCGTGAGCATGGCCAACGGGGATTGCGTGATGCTCCGTTTGGAGGAGGGCATGCGAAGTGCCACGGTGAAGGAGAAGTCCCTAATGATGTCGATGTTTGAGCGGGAGATATCGCGCTGCAAGCTTTTGGAGGCCCGCGAGGAGGAGATGAAGCTGAAGAAGCGCCTGACCACCATTTTTGAGGAGGAGGAACGCAAGTCCAAGGAGAAGCTGGAGGCCAAAAAGAAGAAGGCCCAGGCGAAGAAGGACCAAGAGCCCAAGGCGGAGGACGAGGCCACCATTTTCCTCAGGATGATCGAGAACGATCCGGAATTCAGCAAGGCTATTTTGGAGTTCAACGAAAGCATCGAAACCGTCGCCGCCAAGCGATCTAAGCGGGTTTTCGCCATGGAACACACCGTTTTCGAAAAGAATCAACCAAACTTTACAGCCTAA
>ReannCDS00253
ATGAAAATTGGCTTGTGCGCATTCAGCGGGTACAAAATCTACCCCGGCCATGGCAAGACCATGGTTAAGGTCGATGGCAAGTCCTTCACCTTCCTGGACAAGAAGTGCGAGCGCTCCTACCTGATGAAGCGCAATCCCCGCAAGGTTACGTGGACCGTGCTGTACCGTCGCAAGCACCGCAAGGGTATCGAGGAGGAGGCCTCCAAGAAGCGCACCCGCCGCACCCAGAAGTTCCAGCGCGCCATCGTTGGTGCCTCGCTGGCCGAGATCCTGGCCAAGCGTAACATGAAGCCGGAGGTGCGCAAGGCGCAGCGCGACCAGGCCATCAAGGTGGCCAAGGAGCAGAAGCGTGCCACCAAGGCCGCCAAGAAGGCTGCCGCCCCAGCGCCCGCCAAGAAGACCGCCCCCAAGCAGAAGGCCCAAAAGGTCACCCAGAAGGCCGCCCCCCGCGTCGGAGGCAAGCGGTAA
>ReannCDS00254
ATGTCCTCTGCTATATACTTGGAGAACTATCTGGACGGATTGGAGAGTCTGCCCACCGAGCTGGAGCGAAACTTTAAGCTGATGCGAAAACTGGACGATCGCGCACAAACTGCCATGAAAAGCATCGATAGCCATGCCAAGGACTTCATGCGAAAGCTGGGCGAGAACGGGGCCATGAGCGACGAGGAGAGGAAGGAGCGCCAGGAAGACATCAAGGCGTTGTTCGGAAAGGCCAAGGAATACAGTGACGACAAGGTGCAGCTGGCCATCCAGACATACGAACTAGTGGACAAGCAGATCCGGCGACTGGACAACGACCTGGCCCGCTTCGAGGGCGAGATCCAGGAGAAGGCTTCCTCAACACGCGCCAAGTCCGAAGAAGTGGTGGCCAAGAAGGGCCGCAAAAAGACCAAGGACAGCAAGACGACGGGCAAAAAGAAAAAGTCCGCCTCCTCGGACGAGGACACTGGGCGTGGCAACAACCAGACCAACGCCAATTCCAGCCTCAATTCGAGCAGCAATGCCGGACAAGGTACCAAAAAGAAAAAGTCCAAGGTAAATCAAGAAAAAGAAACTCGCAAGGGGGGCGCACAAAAGAAAACCGTCGAAGTGGATGACTCGGAAAAGGAATCGTGTCACACGACCGCCACGCATCCCAGCGATGTCATGGACATGCCCGTCGATCCCAATGAGCCAACGTATTGCCTCTGCCACCAAGTGTCCTATGGCGAGATGATTGGCTGCGACAATCCCGACTGCCCCATCGAGTGGTTCCACTTTGCCTGCGTTGGCCTCACCACAAAGCCAAAAGGCAAGTGGTTCTGCCCCAAGTGTACGCAGGACCGAAAGAAGAAATAG
>ReannCDS00255
ATGCCTCTCAAACTGGACATCAAGCGTCGCCTGACGTCGCGCTCGGACCGGGTCAAGTGCGTCGATCTCCATCCGGCGGAGCCCTGGATGTTGTGCGCCCTGTACAATGGCCACGTACACATCATGAACTACGAGAACCAGCAAATGGTAAAGGATTTCGAGGTGTGCGACGTCCCCGTGCGCTCCGCCCGCTTCGTGGCACGCAAGAACTGGATCCTCACCGGTTCGGATGACATGCAGATCCGGGTGTTCAACTACAACACGCTGGAGAAGGTGCACTCCTACGAGGCGCACTCGGATTACCTGCGCTGCATTGCGGTGCATCCCACACAGCCGCTGGTGCTGACCAGCAGTGACGACATGCTCATCAAGCTCTGGAACTGGGAGAAGATGTGGGCCTGCCAGCGCGTCTTCGAGGGCCACACCCACTACGTCATGCAAATCGTGTTCAATCCAAAGGATAACAACACCTTCGCCTCCGCCTCCCTAGATCGCACGGTTAAGGTGTGGCAGCTAGGCTCCAACTTCGCCAACTTTACGCTGGAGGGGCACGAGAAGGGCGTCAACTGTATTGATTATTACCATGGAGGCGACAAGCCATACCTGATTTCCGGTGCCGACGATCGCCTGGTGAAGATCTGGGACTACCAAAACAAGACCTGCGTCCAGACCTTAGAGGGACACGCCCAGAACATTTCGGCCGTCTGCTTCCATCCCGAGCTCCCCATCGTGTTGACTGGCTCCGAGGATGGCACCGTGCGCATTTGGCACTCGGGCACTTATCGTTTGGAGACCTGCCTGAACTACGGATTCGAGCGGGTCTGGACCATTTCCAGCATGCGGGGCACCAACAATGTGGCCCTGGGATACGATGAGGGCTCCATCATTATAAAGGTGGGCCGCGAAGAGCCAGCAATGTCCATGGACGTGGTGGGAGGCAAGATAATTTGGGCTAAACACTCGGAAATGCAGCAGGTCAACCTTAAGACCATTGCCGATGGCACTGAGATCAAGGATGGCGAACGCCTGCCCGTTGCCGTTAAGGACATGGGCGCCTGCGAGATCTATCCTCAGACCATCGCCCACAACCCCAACGGCCGTTTCGTTGTGGTCTGCGGCGATGGCGAGTACATCATCTACACATCGATGGCGCTGAGAAACAAGGCCTTTGGCTCCGCCCAAGAATTTGTGTGGGCGCTGGAGAGCAACGAGTATGCCATCAGGGAGAACAATGGCACCGTTCGTCTGTTCCGCAACTTCAAGGAGCGCAAGAGCTTCACTCCCGAGTATGGGGCGGAGAGCATTTACGGCGGCTACTACTTCGGCGTGAAGACCTCCTCCGGATTGGCTTTTTACGACTGGGAGACATTGCAGCTGGTGCGGCGCATAGAGGTGCAGCCGAAGAACGTGTTCTGGAACGAGAGTGGCAGCCTGGTCTGCCTGGCCACAGATGACTCCTACTTCGTCCTGGGAGTGGACACAGCCCAGGTTGCCAATGCCGTGGAATCCAAGGAGGGACTGGAGGATGATGGCGTGGAGAGTGCCTTCAATGTGTTGGGTGAGGTCTCAGAGTGCGTCAAGACAGGCCTCTGGGTGGGCGACTGCTTTATCTACACCAACTCGGTTAATCGCATCAACTACTACGTGGGCGGCGAGATCGTCACAGTATCCCACTTGGACCGTACAATGTATCTGCTGGGCTACGTGCCCAAGGACAACCGCATATACCTGGGCGACAAAGAGCTGAACGTGATCAGCTTCTGCCTGCAGCTTTCCGTGCTGGAGTACCAGACGGCGGTGATGCGCCGCGATTTCGAGCGCGCGGACATAGTGCTGCCCACCATTCCCAAGGAGCATCGCACCCGCGTGGCACACTTCCTGGAGAAGCAGGGCTTTAAGTCGCAGGCCCTGCAGGTCTCCACTGATGCCGACCACAAGTTCGACTTGGCCTTGCAGATCGGGGAATTGGAAATCGCCCTCAAGTTGGCCCGCGAGTCGGAAAATTCCCAGAAGTGGTCACAGTTGGCTGATGTGGCAGCGAGCAAGAACAACATGGCCCTGGTAAAGGAGTGCATGCAGAAGGCGAACGACTTCAGTGGTCTCTTGCTGCTCTCAACCGCTTCCGGCGATGCTCAATTGCTCGAGGAAGTGGGTGCCGCCGGCTCCACCCAGGGACGCCACAACCTCGCCTTTCTGGCAGCCTTCCTGCGTTCGGACGTGGAACGCTGCTTGGATATTCTCATCGAGACGAACCGCCTGCCAGAGGCAGCGTTCTTTGCCCGCACCTACCTGCCCAGCCAGATGTCGAGGATTGTGGAGCTGTGGCGCGAGAAGCTCGGAAAGGTCAATGAAAAGGCGGGCCAGTCGCTGGCCGATCCGGCTCAGTATACAAATCTCTTCCCGGGCCTGGGCGACGCGCTGCGCGTGGAGCAACATTTGGAGGAGGAGCGGGCCCGCAAGGCGCCGGCGCGTATAGCCTCTCAACTGCCCCTTAACAGCGAGCGTAATCCCCTCCAGGAACTGCTTGCAGTCGAGCAGGGTGGCGCCGGCCAGCAGCTGGAGGAGAAGGTGAAGCCAACTTTCGTTCCCGCTCAAGCCGCTGTTCCCAGCAGCCACGTGGCCGAGCCCACATCTGCCGCGGATGACGACGACGACCTAGACCTGGAGATAGATGGCATTACGTTGGATGACAATATCGATACGACAGATGTGAACCTGGATGATGACTTTCTAAGCGACGATTAG
>ReannCDS00256
[truncated: 20,999,528 more chars]
