# Supplementary material for: Trichomes on female reproductive tract: rapid diversification and underlying gene regulatory network in Drosophila suzukii and its related species
Source: BMC Ecol Evol. 2022 Jul 28;22:93. doi: 10.1186/s12862-022-02046-1 (PMC9331688; doi:10.1186/s12862-022-02046-1)
Supplement: Supplementary file 3 — Additional file 3. Reciprocally re-annotated CDS. The .zip folder containing reciprocally re-annotated reference CDS used for mapping D. suzukii and D. subpulchrella RNA-seq reads. [file 12862_2022_2046_MOESM3_ESM.zip › ReciprocallyReannotatedCDS/ReciprocalReanno1to1CDS_WT3.v2.1.fasta]

>ReannCDS00001
ATGATCAAATCCGAGGCAGATTCCGAACGGACCAAGCTAGAGAGGGAAATCTCCGAACTGCGGGCAGCACTCAACAGGAAAGAGCAATGTCTGCGGGACCTGAGCTCCACGGTAACCGCCGCTGCAAGAGCACAGAATCAGTCCGAAGGTAATGCTATGAAATCGCAAGGGGAGTCCGCCCACACCAAGTTGAACAAAGATGACGTAGCCCGGTATAGCCGGCAACTCATACTGCCGAGTTTTGGGGTCCAAGGTCAACTGAAGCTGAAAAACAGCTCTGTGCTGATTGTGGGCCTTGGCGGATTGGGCTGTCCGGCGGCACAATATCTTGCGGCAGCTGGCTGTGGAAACTTGGGACTCATAGACTACGATGACGTGGAGCGGAGCAACTTCCACCGCCAGATTTTGCATTCTGAGGCTCGGTGTGGTATGTCCAAAGCAGAATCGGCAAGGATAGCCCTGCTGGAGCTAAATCCAAACTGCGAGATACGTTGCCATTCGAGGCTATTGTATAGTCAAAACGCAATGCACATCCTCCGTGGCTATGATGTGGTCCTAGACTGCAGCGACAATTTGCCTACGCGTTATCTACTTAGTGATGCATGCGTGATGCTGAGGAAACCCCTCGTCTCCGGGAGTGCCCTGAAAATGGATGGTCAGCTCACTGTTTACAGCTATGGAAACGGACCTTGTTACAGGTGCATATACCCAGTGCCTCCGCCGCCGGAAGCGGTTACAAATTGTGGCGATGGTGGAGTCCTGGGCGCTGTCACCGGTACCATTGGTGCAATGCAGGCTCTGGAGGCTATAAAGGTTATTGTGGGACTGGGCGATGTCCTAGCCGGTCGCCTGCTCATCTTCGATGGCAGCAGCGGCACGTTCCGAAACGTTCGCATTCGCAGCAAGCGACCCAACTGTCATGTGTGTTCTGCTCAGCCGATAATTACCGAGTTAATTGACTATGAAATTTTTTGTGGCATGCATGCCACCGATAAGAACAATCCCATGCAAATGCTTGCGGCGGATGAGCGCATGTCCGTGGAAGAGTATCGAGAGAAGCTCCAAGCACAACCCCATCTGTTAATCGATGTAAGGCCAACGGCCGAGTTTGAGATATGCCAACTGCCTAAGTCTGTCAATGTGCCATTGGTCGAAATCCTGGACGATGGCTACTTGAAGCGATTTTCCAATCATCTGGAGGACAAGGCGCTGCCTATTGTTTTGCTTTGCCGGCGTGGAAATGACTCACAGATCGCCGTTCAGCATGTGCGCAATCGATTTCCAACGCACTTCGTGCGAGACCTAATTGGCGGACTGCACGCCTGGGCAAGCAATATAGACCCTAGTTTTCCGATATACTAA
>ReannCDS00002
ATGATGGAGAACAGCACCGATGCTCAGCCGCATTTGACGGGCCTGCCGCCACTGCCAAAAAGTCTGAGTGCCGCCACGGCGGTTCCTGTGACAACAGGCCCGCATACCCGCACGGCCTCGCCGGCGTCCAGTGTTTCCGCACTGGCGGCCGTCGCAGGAGAACTGTACCTGGGACCCTCCACCTCCTCGTCGGCGGCGGCGTCCAGGAATCGCAGCTATAATGGACATGGACACGGCCAGCGACACGGGAGTCTCTCATCCACGCAGGAGTCACTCAGCGATCGAGAATCCGTGCACAGTCGTGCATCCAGCACACACAGTGCTGGGCCGGGGCACACACCCACCAACAGCTCGAGCAGCACTGGAGCCACCTCGTCTACTATTGACAACCAGCTGGCCATTCTGCGCAGGGAAATGTACGGCTTGAGGCAATTGGATCTTTCACTGCTGTCACAGCTGTGGGCACTAAACGAGTCCATACAGGGATTTCGGGTGTTCCTGCAGGAGCAAGATGCGCTGTCGCCGCCCTCGAGGTCTCGCACGCCGTCGGATGCGAATTCTTTGAGCTCAGACGAAGAGGACGATGCCTCCTATGCGCCAGTGGCCTTGACCAAAATTACAGATGCTGCCGGAGGTGGGAGTGTGAGTGTGGTGAGCTCCAGGGCCAAGGTCTCTCCGGCCAGCGGGGGACTACCCACCAAACCTGCAACGGGTTCCACCACCTCCCACGCCTCGACGAGTTCCACATCGGGGGCCTCGGGATCCTCGTCGGCTGCCTCCTCTGTGGGCAAGCACCAACAAATGCAACAGGCGAACCTCTACCATCAGAGGACGGCTCCACCACCCGCACCTCCAGCCCAGCACAAGGCGCATCCGCAATTGCCAAGAATTCTGCAGCAGCGCATGAGACAGGCCCCACCTCCTCCGCCACCCACAAGGCAAAAGGGTGGAGGCGGAGCCAGCACCAGCAGTAGTAACCACAGCATCAGCAGTGTCACCCAGACGCATCCACATTCACACCAACATCCCCAACAAGCACATCATCCGCGGCCAGTATGA
>ReannCDS00003
ATGTGCCGCTGCTGTCAAAACTGTTGGGAAGATTTCTATTGGAACTGCTTCGAGGAGCGTTTTTGCTACGACGAATCGATCGCCAACTACAATCCCGAGGAGGACGAAGACTACTTGGAATCCAGAAAGAATGGCCAGATTATTGGGCGCATTCAGCCTACATCGACGGATAATAATAATTTGTTGACGGCGCCCCAGCCAATTTGCGATCAGCCGCAAATGAGGCAAGGCATCTCGAGCTTGGGCCTGAGCCTAATGAGCGCCAAGATTCACGAAGAGGACTATCGGCGGGAGACTCAGATCAATGTGCCCAATTTGGGACCGGAGATATTGGCGGTGTTTGCCAATTCGCAGATCTTCCAGGACCATCAGCCCACCAAGCTAAACCGGATCAGCACTAAGACCTATCTAGCCGGGATACATTCGCCGCATCGCGAGATGCCAACGACTCCGAGACCCAGTGATCAGGATCGATTGTTGCGACGTCTGGAAGGCGATGATACGGATGCAAGAACAGGATCGACGGACAAGCGAATTACATTCACTTTGGCGCCCAGTTCCGCTGAATGCTCTCCTTCGGGAAGCCAAACGACCCTTACTCCCAAGAAATTTGAAGCCATTGCCGAAGAGGAGAAGGAGGATGTAAAGGCCGAAGAGGAGGTAGTGCTGCGACCTAGACTGATCGACCGCCATCCCCACTTGTTGTCCAATCCCAGCGTTCTTCGATCCGCTAAAAGCGTTCCGCACATGAATGTACGATCGTCGGCCAGCGAAACGGATATATTCTCAATTAGCGGCACCATGACCGGAAGCAGCCAAATCAGCATGACGCCCGAGGTGCCCTCCATATCGTTCAACAATCTGCCGAAAAACTACGAAGACACGCCCACCATCGAAAAATACAGGGTATCACAGAGTCTTTATTCCATCCAGACGGCAAATGCAGCTCGGGCCACCCAAGATGATTACTCGATGCCACGCTATTTCCGTCGATCTGCCATGCTTCTGACCCAGAGCTCCGAAGTTCTGCCGGGTTCCAGTTCAATGGTCTCCATGTCGCCATCAATCACCTCTTCTTCTGCTTCGCCGGGATCGTCCAAGGACGAGCTGAGACGACCCGAGAAGGAGAAGAACAAACGACTCCAGATGCTGCGCGGAAATCTCCCGCCCCTGCTTATCCACTCTGTGTCTTTCAAACGCAACCGTGACGAGGGAAAGCAAATGCACTAG
>ReannCDS00004
ATGCAGCCGTTGCTCCTAGTGCTGGCCCTTTGTGTGGCCCAAGTTTGTGCCCGCTCCGAGGGCTCTCCAGCCGACTATAATGACGACTACGACGAGGATACCAGGATCCAGACCTCATGGCAGCCCGAGCCGCTGAAGCCAGCCCCCTGGCAGTCGGAACCCCAATATGTCCAGACCCAGGAAGCCATTGTTCAAGTTCCCGAAGTCGGACAGATTTCGGGAATTAAAAACTTCAAGACCATTGCCAATCGTCCGGTGAATGCTTTTCGCGGTCTGCGGTACGGCAAAGTTGGAGGCGGCTTGGCACGCTTCCAGGCTGCCCAACCAACAGGATTCCAGGGAAGGGTTAGTGCCACCGAAAAGAGCACCAACTGCGCCCAGTTTCCGGAGCTAGACCGTCTGAGAAAGTCCGAGTCCCAGGGAGAAAACGTCGACGACTGCCTCACTTTGGACATCTACGCACCGGATGGCGCCAGTCAGCTGCCCGTGTTGGTCTTTGTTCACGGTGAAATGCTGTTTGACGGTGGCTCTGAGGAGGCCCAACCGGACTATGTTCTGGAGAAGGATGTGCTGTTGGTCTCCATCAACTATCGGCTGGCTCCCTTTGGCTTCCTGAGCGCGCTTAGCGACGAGCTTCCCGGAAACGTGGCCCTTTCGGATCTGCACTTGGCCCTGGAATGGCTGCAGCGCAATCTGGTCTACTTTGGTGGCAATCCCGAAAAGGTGACTCTGGTGGGTCAGGCAGGTGGTGCCACGTTGGCCCACGCTTTGAGCCTAAGCGGCCGGGCCAACAACCTGTTCCAGCAGCTGATCCTGCAGTCGGGTACCGCCTTGAATCCCTATCTGATTGACGAGGAACCACTTGAGACCCTGAACACTTTCGCACGTCTCGCCCGCTGTCCACCCTCCCACCCTACTTCACGGGGACTCGCACCCATTTACGACTGCCTCAGCCGACTGCCTACCTCCCAGTTGGTGGCCGCCTTCGAGCAACTGCTGGTGCAAAACGAGCCGCTCGGCCTCGCCCACCTGGGGGGCTTCAAACTGGTGGTCGGCGACTCCCTGGGCTACCTGCACAGCCACCCAGCCGCCCTGGTCACGAACGGTAGTGTTTCGCTGCCCACGATTGTTGGCGCCACCAAAGACGCCAGCTCCTTCATCTTGTCACGCATCTACGATCAGATCGCACGTCTGCAGTCGCGCAATGTGAGTGAATATATCGACGTGGTGCTACGCCACACAGCACCTTCCAGAGATCACGCCAAATGGAAGCAGTGGGCACTTCGCGAGATCTTCAGTCCGGAGCAGGAATTCACGGCTAGCCTAAGAACAGTAGCCAATGGTCTTCTGGAGCTGAGCAACTACATCCTTTACCGTGCACCCGTGATCAACACCATCCGTCACCGCTGGACCCCCGCCTACCTGTACATTTTTGGTTATCGCGGAGAGTACCACCGGTTCGGGCACTTGTCCAACCCTCTCCCCTTCGCAGTGGATGCTTCCCTCAGCGATGACAGCGTGTACTTATTTCCCTATCCGCAAGAGGCCAGTAACCTCAATCCCTTGGACAGGTCGCTATCCCGCGCCTTGGTCACCATGTGGGTAAATTTTGCTGCTACTGGCGTACCCAATCCAAGTCCCGGTGTATGGCCGCAGGCTACCACTGAGTATGGTCCCGTCCTGCGTATCACAAACTCTCGCCAAAACCCTCTCGAAGTCGATGAACACTTTGGCGAGGGCATTAACTTGCCCGGTTATAGCATGCTGAGACTTAAGCCAGCTGTCAACTCTTCTGCTCCAACCACCACAACTACAACGACAACAACAACAACTACAAGCCGCCCGTACGCGATCAATCCATATGCCAACTGGCAAAACAGGCCAACCCAGCAACAACACACTTGGCATCCTGCCGATCCGGAATACGTCAGAGCTCAAGAAGCCCGTCAGCAACAATTTATTCGCGAAAGAGAGCAGCGTTGGCGAGAGCAGCAGCAGCGTCGCCCTCAGCCGGATTCCCGCCAGGAGCAAGAAGAGCAACGGCATCAGCAACAAGAGCGAGAACGTCAGCAGAGAGAGCAACAAGAGCGAGTGCGTCAGCAGCGAGAGCAGGAAGAGCGAGTCCGTCAGCAGAAGGAACGTGAGCAGCGAGAAGGAGAACAGCGAGAAAGAGAGCAGCGAGAACAAGAACAGCGAGCACAAGAGCAGCATGAACGAGAGCAGCGAGAACGAGAACGAGATCAACAGCCCGATGATACTCCACCAGTAGATGACGATAACCGTTGGGGCTATCCCAATTATGGCAATGAGCAGCAACAGCGAGAAGAGCAAGAACGAGAACAACAACGAGAGCAGGAAGTACGAGACCAGGAAGAGAGAGATCGCGAGCAACAAGCACGCGAGCAACAAGCACGCGAGCAACAAGCACGCGAGCAACAAGAACGCGAGCAACAGGATCGAGAGCAACAGCCAGAAGGTAGTTCGGAAGGTGATCGCCTACCATATCCCTCGTACGAACAGTTTGGCCAAGAAGAGAATGAAAACCCACCTGAGTCAGATTCCAGCCCCAACTACAAGGAGGAAGAAGACCGCGAGCAACAACAGCAAGAGCAGCTGCGTCGAGAGCAGCAGGAACAGCAAGAGCGGGAGTATCGGTTGCAGCAAGAACGCGAGCAGCAAGAACGGACTCGGGAGTATCAGCCGGGAGACAAACCTGAAGACTACCCAAGCTACGATGAATATATTAAGGCCCAGGAAGCAAAAAATGCGGAACGATACTATGCCGAGGAGCAGGAGCGCGAACGACAGCAGCAAGAGCAATTGCATCAAGAGAGGCAAGATCGGCCGGAAGAAAGTCTGCCAGATGAACGCCAGGCCTATCCAACCTATGACACATATGAGCCCGATCGAAACTATGTAGAGGAGCAGGAACGCGAGCAACAGCGAAACGACCAAGTGGAACAGGAAAGAGAACAACAGCCTGGCGGGGATCAAGGTGAGGAGTACGAACACTCCCAGGAAGGAGCTGAACAGGAAGAACTCAAGGTCGAGGACTTCCCCAGCTATGAGGCTTACGTGGAAGCAGCGACCAAGCTTCGTGAGAAACAGGAGGAAACTGAGAGGTTGGAGGACGAACGTAACAGGGCCCAACAGGAGCAGGAGGACCGCATCCAGGCAGAGAGGGAAAGTAAGTCCCTGCGTCAATTTTCGCAACTGAGAAGCCTTATCATCGGTCCTCATCACGTGAAGATTCTGCCCAGACAGCAGTAG
>ReannCDS00005
ATGGCTCGGTTAAGTGGATTTGTACTGCTCCTTGCAATCGTCCTTTTGGCAATTTTTGTGGCCGATTGCCTCGCGGAGAAGAGCACTAATAGACAGAAGCAGCAGAATCCCAGACCTGGAAACCAAGGCTTAGGTAACCGCAGAAACAAGCGTCCTAATCCCCAACAAGGACAGAAGCAGAAGCTCGACAAGAAACAGGTGCAGAGCGCCCAGGAACCCAAGGTTTTTACTGCAACGGTTCCCGTTTTGGGAAGGCTCCGAGGAAGAACTCTCACCACCGATTGGACAGGAAAGAAGATAATGCAGTTCTTGGACATACCCTATGGAAAAGCGGAGAGATTTAAGCCAGCTGAACCAGCACCGTCTTGGAGGGGCGTTCTTCCCGCCCATCGACCGCACGCCGGCTGTCCATCCATTCAGGACCTGGTCGCATTTGCCAAGCTAGAAGAAAATGGCTTTGACGTGGAGGACTGTCTGCGGCTCACAGTAAACACCAAGGCGATGGAGGGCAAGTCCTCGCCGGTAATGGTGTACATCCACGGAGACTTCTTCTACGACGGCGACTCCGTGGAGGCAGCTCCAGGATATTTGTTGGAGCAGGATGTCGTCCTGGTGTCCGTGCGCTATCGCCTTGGTCCTTTTGGCTTCCTGTCCACTTTGACCGAGGAGATGCCTGGCAATGCCGCGGTCTCCGACATTATCCTGGCGCTCGAGTGGGTGCAGCAGCACATCGTATCCTTCGGTGGCGATCCACAGCGAGTGACGCTCTTCGGCCAAGTGGGCGGAGCAGCGCTGGTCAACGTGCTCACCCTGAGTCCGGCAGTTCCAGCAGGCCTCTTCCACCGCGTCATCTATCAGTCGGGCACCGCTCTGTCGCCCGCCTTTATCACGGACGCGCCACTGGGCTCCGCCAAGGCCATCGGGCGGATCGCAGGTTGCAAACAGCCCGCCAAGGTGGATCAGCTGAACAAGTGCCTGGCCCGCCTGAATGCCACCATGCTCCTGGCCGCCTTCAGCGTCCACGGCGAGGACCAGCCCTCGTTGTCGGGTGGAGCGTACGGGGGAGTGCAGCTCGTGATTGGAGGGCCATCCGGCATTCTGCCGGAGCACCCCGGTCGCCTGCTGGCCGCCGAGAAGTTCCGGGCTTATCCCACAATGGGAGGTAGCGTCAAGCACGGCGGCACCTTCATGCTCAGAGACATTTTTGCGGATATTTTCAACGAGACGATTTTGGATGACAAACTGACCGCACGGCAGTATATCGATACCATTATCGAACAGGCCAATGGCGCGGATCCCACTGGATCGTGGAGGGAGTTCTCCGACGAGGAGATATTTACTGATGCTGATGTTAAGAACGGCAGCTTTAGGCGCCTAACCCCTGGTCTGATTGATCTTTGCAGTACGATATCGCTAAAGAATCCTGTGCTGCTGGTCCTGCAGGCCAACGCAAAGAAGCTGCCCAACAGTACATACCTGTACAGCTTTGACTACGAGGGTGAGCAGAATCGCTATGCCACAGGTGACAACGAGGCAAGCTTCGTGCCCTTTGATATGGGTGTTTCGCTTACGGACGACAACCTGTACCTGTTCCCGTGGCCGCGATTCCTATCGCTCAACTCGAATCGCGATCTCAAGGTGGCCCGGCGCATGGTGTCCCTGTGGACGTCTTTTGCAACAACAGGGGTTCCCCAAGCACCCGGTCTGCCCACCTGGCCGACGATGAGTGACGAAACTGGACCGTACATGAGGATCGGCCGCACCGTCAGTTTCGGCGACAATTACCTGGACGAATACCGTGTTGCCGTGGAGGAGGTGAAACAAGGTTACAGCCTGGTCAACGAGGACTACTACGATCTGGAATCGGCTCTGTTGGCGGCCAGCAAGCAGGGTCAGTGGACCGCCTCCAACGAGGGGGATGAAGAGGATGATGTCGAAGGCGAGAGGGCTGCCAATGAGGCTCGTGGCCAAAACTTGGTTTTCATTGCTAGGAAGTCCACGCGCACCCAGAAGCAATAA
>ReannCDS00006
ATGATTATTTATGGTGTCTATATAGTTAGTAAATCAGGTGGCCTGATATTCAACCTGGACAACAATGTCCCACGCATCGAGCACGAGAAGACCTTCACGTACCCACTGGACCTAGTGCTAGACTACGATTCCAAGAAGGTATCGGTGTCGTTCAACAGGAAGGATGGAATAAATGTGGGTCATGTCCTGGTGGCGGTGAACGGAATGCCCGTTAACGGAGTGACCCTGGATGATGGACGCGATGTGAGGACAACGCTGGAGGCACCGGAGAACTATCCTATCAACTTGAAATTCAGCAGGCCCAAGATGACCACCAACGAGAAGATCTTTCTCGCCAGCATGTTCTATCCACTGTTCGCCATCGCCAGCCAACTGAGTCCGGAGCCCAAGAGTTCCGGCATAGAGCTCCTGGAGGCCGACACCTTCACGCTGCACTGCTTCCAAACGCTGACCGGCATCAAGTTCATTGTCATCTCGGAAACGGGTCTTAATGGAATCGATTTGCTGCTGCGAAAGGTTTACGAGCTGTACTCAGACTACGTCCTCAAAAACCCATTCTACTCGCTGGAGATGCCCATCCGATGCGAACTTTTCGACAACAAGCTCCAGGAGCTCCTCGCCCAGGTCGAGAAAACGGGCATTAGCAATATTGATAAATAA
>ReannCDS00007
ATGTGTTCACGCGATCCGGCCACAAATCAATTGATCGACTACAAGAATAATGACTCCGAGGTGCAAAAGGAGATCACGACATCCAGTGGAACTCCGGTTGGTGTAAAGGATGCCATACAGACGGTGGGACCGAGGGGTCCGGCTTTACTTCAGGACTTTCAGTTTCTTGACGAGTTAATGCACTTCGACTCGGAACGGATTCCCGAAAGGGTGGCCTATGCCAAGGGAGCTGGGGCCTTTGGCTATTTTGAGTGCACCAATGACATTTCCAAATTCTGTGCGGCCACAATTTTCGACAAGGTTAAGAAACGTTGTGCCATCGCCATGAGATTTTCGGTGGCCTGTGGGGAACAGGGTTCGGCTGATACGATCCGCGAGCAACGTGGATTTTCGGTCAAATTCTATACGGACGACGGCATTTGGGATATTGTGGGTTGCAACATGCCTGTGTACTATGTGAGGGATCCCTCGCTGTTCCCCAGCTTGATCCATGCCCAAAAACGCAATCCGCAGACCCATTTAAGGGATCCCGACATGTTCTGGGATTTTATGACGCTACGTCCGGAAACGCTGCACGCTCTGCTTATGTACTTTAGTGATCGGGGAACTCCTGATGGATATCGCCACTTGCACGGCTATGGAGTTCACACTTATCGCATGATCAATGCAACTGGGGAAACACAGTACGTTAAATTCCACTTCAAGACGGATCAGGGTGTCAAGAACCTGGACAGCCGACGATGCGAAGAGCTAATGTCCCATGATCCGGACTATGCCATCAGGGATCTATATAACTCGATAAAGAAGGGCAACTATCCCAGCTGGACCATGTATATTCAGGTAATGCTCAACGAGGAGGCCAAAAAGTGTCGTTTCAACCCGTTCGACGTGACCAAAGTGTGGCCCCAGAAGGATTTTCCCCTGCTGCCGGTCGGAAAACTGGTCCTTGATCGCAATCCCACCAACTACTTCACGGAGGTGGAGCAGCTGGCCTTCAGTCCGGCTCACATGGTTCCGGGGATCGAGCCATCGCCCGATAAGATGCTCCAGGGTCGGCTCTTTGCTTACGGGGACTCGCAGCGTCATCGCATGGGCGTTAACTACATGCAGATCCCGGTGAACTGCCCCTACAGGGTTAATGTGAGGAACTTCCAGCGGGATGGACAAATGACGGTGACCGACAATCAAAATGGGGCCCCCAACTACTTCCCCAACTCGTTCTGCGGCCCGAAGGAAAGTCCCCGGGCTTTGGGGCTGCAAACCTGCTGCCCCCTGACCGGAGATGTTTACCGATTTATGAGCGGTGATACGGAAGATAACTTCAGTCAGGTCACCGACTTTTGGACCTACACCCTGGACAATTGCGGCAGGAAACGACTTGTTCGCAATTTGTCCGAACATCTCACCGAGGCCAGTCAGTTCCTCCAGGAGCGGGCAGTAAAACTCTTCACCATGGTACATTCCGATTTCGGACGACTGATGACGGAGGCCCTGAACACGGCCAGAATATCCAAATTCTAG
>ReannCDS00008
ATGGCGGACGAAAGTGGCATAACTACGAGTGTGACCAGATTTGTGGGATGCACACTTCTAATCCTGGCGATCTGCCTGCTGGTTGCCACTCCGCAATGGATGGTGATGTGCCTCTTTGCGAAGGATGCCATGGCATACACGCTAACCTGTTTCTTTCTGTCCTTCGTGGTCCTCGCTTTTATCCATATGATTGAAACGCTTAAATACTCAAGGCCCTGGAACTACATCGCGATCGCCGTTTGCTACGAGCTGCTGACACTTGGTGGTGCCAGTTTTCTAATGGAATGGAATCTAATTTGTACCATTATTGTCTTGGCCACGGGCCTTCTACTTCTTGTGATCGTGCTGCTCGCCAGTGGCCTTTTAATCTGGAGCGGATTCTATGCGAACCCCTTCAAAATGGCCGTTGTTGGTGTGATGGGCTTCGTGCTGGCATTTTGCATTGAAGTGATGGATGTTCTCATGCACTGGTTCTTTTGGCAGGATGTGGCTATTGGCGTTTTCATAGCCAGTGTAATTGTTATAACCATCTCCCACGTGCTGATCACCTACAACAATTTCGAATTACTGGTCAGAGATGACGCTCTGCTCGTCGCAATCGTTCTGTACATAGCCTATTTACTCTTCTTGGTCGGCGGTCGTATTTCCGTCTTCTACGTCACTGAAAATGCCTATCATTTTGCCACGACGACCACCGAAAGCATAGAAGAAGATTATTCAGATTGA
>ReannCDS00009
ATGAAGTATTTAAGACTCGTTCTTTGCTTGGCCTTATTGGCAATCAAATCAAAGTCAGCCCAAGCGGTTTGCGGCTACGAGTCATGTCATGAAACCAAGTCAAACATGGTCAACATACACTTGGTGCCCCATTCCCACGACGATGTGGGATGGCTTAAGACGGTTGATCAATACTTCTATGGCCACAAGAACAACATACAGCATGCTGGAGTCCAGTACATTATCGACACCGTGATCTCTGAGTTGATCAAGAACCCCGATCGTCGCTTCATCCAGGTTGAGACCTCCTTCTTCTCCAAATGGTGGGACGAGCAGTCGGAGACCGTCAGGGCAATTGTGAAAAAGCTGGTCAACGAGGGTCGCCTGCAGTTCACCAACGGAGCCTGGAGCATGAACGATGAGGCTGCCGTGAACTACCAGAGTGTGATCGATCAGTTTACAGTTGGTTTGAAGTTCCTGGATGACACCTTTGGGATATGTGGTCGTCCTCGGGTTGGCTGGCAAATCGATCCCTTTGGCCACTCCAGAGAACAAGCATCACTGTACGCCCAGATGGGATACGATGGCGAGTTCTTTTCACGCATGGATCACAACGACAAGGGCAGACGAATGAATGATCTTGCTCTAGAGATGGTTTGGGATGCCAGTGAGTCACTTAGCGATGTCAAGCTTTTCACTGGTCTCCTGTACACCTTCTACTGGGACACTCCCGGATTTTGTTTCGACGTTCACTGCAACGACGACCCAATTATTGACAGTGATAGCTACGATAACAATGGCAAGTCGAGGGTGGACGACTTTATTTCCTACGCCGCTCAAGTGGCTGAAAAGTTCCGTACAAACCACATCATGATTCCCATGGGAGGTGACTTCCAGTACGAAGATGCTGAGGTTAACTTTAAGAACATGGACAAACTGATCAAGTACATCAACGAACGTCAGTCCAGTGGCTCAAAATACAACATAATCTACTCAACTCCCGGCTGCTACTTAAACTCTGTGCACAAGAGTGTGCAATCCTATCCAAACAAAACCCTGGACTTCTTCCCCTATGGAAGTGATACCAACAGTTTTTGGACTGGCTACTATACCTCTCGTCCCACGCAAAAGCGTTTCGAGCGCGATGGCAACCACATACTTCAGGTGGCCAAGCAGCTGAGCGCCTTCGCTGAGCTTTCGAGTGCCCAGCAGAAGGAGGATCTTGAGTACCTCCGACAGATAATGGGAGTAATGCAACATCACGATGCCATCACAGGCACTGAGAAGCAGCATGTGTCCGATGACTACGATCGGCTTTTGTACGATGCTATCGTTGGTGGTGTTAACACTGCCCGCGATGGTCTGCGCAAGCTGACCAATCTGCCCAACGGAGAATTCGAGAGCTGCCTGCAGTTGAACATCAGCGAGTGCGCCTTCACCAAGGACGGTGCTGATAACGTGGTAGTGACCGTGTACAACCCCCTGGCCCACACTTCCACCCAGTATGTGCGAGTGCCAGTCAAGAACGAGAACTACCAGGTTACCGATGAGAAGGGTCGCGTGGTAGCTTCTGAAGTGGTCCCAGTGCCCTGGCAGGTCCTGGCCCTGGAGTTCCGCAGCAACGATACTCAGCATGAGCTGGTCTTCAAGGCATCCGTCAACAAGATCGCTAGTTACTACATCAAGGAGGTTGACTGGAAGGAGAGCACTGATAACGATCTGACCACTCTTCACAAGAAGACTATTGCTGAAACCTACGATGACGAAGAGACTATTGTGCAGACATCGCTTATTAAATTGGTGCTCGACAACAAAACTGGCCTATTAAAGAGGGTTGAAATGAACGGAGTATCCGAGAACATCAGTCAAAGTTATGGTGTTTATAGGACATATGACTCCGGTGCCTACGTCTTCCGTCAGTATAATCAAGGAGACTTTGTCATCCAAGAAGATGGAGTCGAGTTTACAGTCTACGATGGAGCTTTAGTCAAGGAAGTCCACCAACATTTCAACGACTATATCTCGCAGGTCATCCGTATTTATGAGACCAAAAATGTGGTGGAGTTCGAGTGGCTGGTTGGCCCCGTTCCAGTTGAGCAAGACTTCGGTACGGAAGTTGTTACTACATTCAGCAGTGAGATCGCTTCCAATGGTGTATTTTACACTGATTCCAATGGTCGGGAGTTGATTAGACGAGAAAAGGACAAGCGAGAGGACTTTGACCCCGAACTTGCAGTGCAGCCTACATCCGGAAACTATTATCCGATCACATCCCGCATTGCTCTGCAAGACACCAACAAGCGCATCGCCGTCCTAAACGATCGTGCTCAGGGAGGATCTAGCATGAAGGATGGGCAAATAGAACTTATGTTGCACCGACGTCTTGTCCGCGATGATGGATACGGAGTTGATGAGACCTTGAACGAGCAGAAGTTTGGCCAGCCCTTGATTGCTCGTGGTAAGGTCTTTCTAATCCTCAACGCTGCGGATGAGTCCACATCCGTGGAGCGCGAGGCCGAGAAGGAGATCCACCTGCCTCTTTGGAAGTTCTTCAGCCAGAACAGTGAAAGCAGTAGCTCCGTTGCCAAGTCTGCTCCCAGCTTTGACGACTTCCCCCAGTCGGTGCATCTTCTCACCCTGGAGCCTTTTAACGATGATGAGGTTCTGATGCGTGTGGAGAACTTTAAGGATCACATCGAAGGCAAGGTGGTCAGCTTCAACATTCGCCCAATCTTCGATTATTTAAACGGAGTAGAAATTCGCGAAACCACCTTGGACGGAAATCTGCCACTGAGCGACTTGAAGCGATTCAAGTTTCACGCTGAGGGTTCTGGAACAAGAGGAACAGAAGCTGAGTATTACAGCTCCTCTCACAAGCCGCTGGCAACTGATGAGACTCAAGACGCTGCGGAATTTGCCGTCACTTTGTACCCGATGCAAATCCGAACTTTCATTATCAAGATTAAATAA
>ReannCDS00010
ATGCTGACCATGGAATCGGATATGAAGGGCAGCCTGCTGCACGCCACCATGCCGCCGCACCACACCAGTGCCGCGCTGCACGGCCATGCGGCATCGCCCTACTCGGCGCTGGCCCCGCTGATGAACCTGGGCCAGTCGCACCTGACCCACTCGCAGCTGAGCCACCACAACCACCACCACCACCACATGAGCGCCCACATCGCGGCCAGCCAGAGCCCCAACCCGCTCAGCTCGCTGCAGTCCTCGATGGCGAACACCCTCAACGGCAGCCAGGTGGGTCAGCAGCAGCAGCAGCAGCAGCAGAGCTCCCCGCTGCACAGCTCCAGCGAACTGAGTCCCACCCAGAGCAGCATTGGCAGCCACCACATGACCTCGCCCGTCAGCCACCAGCAGCACACGCAGCAGCAGCAGCAGCAGCAGCACTCCCAGCAGCAGCACCTGGCCGCCGGGTCCGCCCTGAGCAGCCTCACGGGCGGCTCCAGCAACAATAACAACAACAGCGCCACGGCCAACAAGAACCAGCAGCACGCGGACCGCGTGAAGCGGCCCATGAACGCGTTCATGGTGTGGTCCCGGGGCCAGCGGCGGAAGATGGCCTCGGACAACCCGAAGATGCACAACTCGGAGATCTCGAAGCGCCTGGGCGCCCAGTGGAAGGACCTCTCGGAGTCGGAGAAGCGGCCCTTCATCGACGAAGCCAAGCGGCTGCGGGCCGTGCACATGAAGGAGCATCCGGACTACAAGTACCGGCCGCGCCGCAAGACCAAAACGCTGACCAAGACCAAGGAGAAGTACCCGATGGGCGGACTGATGCCCGGTCAGGCGGTGGGCGGCGGGGCGCCGGGCGAGCCGGTGACGCCCACACGGGTGCAGGGTCAGCCGGGCCAGAATCAGTCGCTTAACGGCAGCGGAGGCAGTGCGGCAGCGGCGGCGGCGGCGGCGGCAGCGGCCGCGCAGCAGGCGCGCCAGGATATGTACCAGATGAACGCGCCCAACGGATACATGCCCAACGGCTACATGATGCACGCGGATCCGGCCGGAGCGGCCGCCTACCAGACCTCCTACATGGGCCAGCACTACGCGGCGCAGCGGTACGACATGGGCCACATGTACAACAACGGGTACGCGATGTACCAGACGGTGTCGGGCGGCCAAACCTCGCCGTACGGCAGCAGTCTGCAGCAGCCGGGATCGCCGTCGCCCTACGGCGGCAGCAGTCTGCAGCAGCAGCCGGGCAGCCCGGCTCCCTACGGCGGAGGAGGCGGCGGCGGCCAGGTCTCCTGCCAGAGCCACAGCCCCAGCGACTCGAGCATCAAGTCCGAGCCCGTGTCGCCCAGCCCCAGTGCCATAGCGCTCAACAACAACAACAACATCAACAACAACCACATCATGAAGCGGGAGTACAGCTCGGCGGCAGCGGCGGCGGCGGCAGCAGCAGCGGCAGCAGCCGCCGGCGGAGGGGAGCTGAATCACCTGATGAACATGTACCATCTGCCGGACGAGCAGCGCCACCTGCTGCACTACCAGACTGACTCGCCCGACCTGCAGCAGCAGCACCAGGCGATGCAACAGCAGCAGCAGCAGCAGCACCTCCCGCAGCAACACCTCCCGCAGCAGCACCAGCAGATCCCGCAGCAACACCAGACGATGCAGCAGCAGCAGCAGCAGCACCACCTGCAGCACCAGCAATCGCTGCGGACAATGGCGCCGCTGGCACACATGTGAGAAATGGCCAGCGCCTATGGAGCAGCAGGCTCCAGTGTGAGCGTGTCGCCCCCACTGCCGCCGTACATGCCGACGGCCCCGCAGCAGCAGCAGCAACAGCAGCAACAACAGCAGCAGCTGCTCAACGGACGGCCTAGTCCGACGGCATCGGGGTCGTCGGGCGGCCGCTCCTCGGCGCATTCCAGTGGCCACAACGCCGCGCATTCACCCGCCTTGGCAGCCGCCTACCAGCTGACCCCCACCGCTGCCGCCCCCTCCGCCACCGCTGCTGCTGCTGCGGCGGCGACCGCGGCGGCTGTTGCTGCTGCCGCCGTCGCAGGCAGCTCCTTCGCCGCCTCGGCCAGCATGCTGGACATGCAGCAGCAACATCTCGAGGAGCAGCAGCAGCACCACCATCTGCACTACCAGCAGCAGCAGCAACAGCACTACCAGCAGCAGCAGCAACATCTCCCGCAGCAGCAGCAGCAGCAGCACCAGCTGTACCATCACTACCATCCTGGCCACGAGGCAGCGGTGGCCGCCAGTGCTGGCCTCTTGGATATATCCACATTGTAA
>ReannCDS00011
ATGGACAACATCTACCACCAGGACAACGTCCGGCCGACGATCGCTGATCTGGACCCGATGACCCAGTTCATCCGCAGCATCTACAACCTGAGTCTAATCGTCATCGGAGTGACGGTGGCCGCCTGGCTGCTGCTCCTGCTGACCAATGTCCACCCGCACCGGTACCTGCCGTTCCCCACCTACGTCCTGGGCATCATCATATTCGTGGCAATGGTGACCATGCACTGCCTCCCCAGACTGTCCTACTACTCGCCCAGCAAGTGGATAATGACGAGCCTGGTGGTGCTGTGCACCATCGTCGCCGGCTGCTGCATAATTGACGAGCTCAGCATGCTGACCATCAGCCTGGTGATGATTGGGGTGGCCCTGATCATCCTGGTGCTAAACTTCTCGGGGGCCAAGTGCCCGCAGGAGTTCCTGCCCGGCGGCGTCTGCTCCACGCTGCTGATGATGGCCCTGCTGCTGGTCCTGATCGCCGTGGGAATCGCCCAGCTCTGCACCGGGAACGTGGAGTTGCTGGACGCCTTCGTCAGCATCCTGTTCGTAATGCTGATCGTCGCGATCCCCATCCAGGCGCAGTTCAACCACGGCCGCCTGGACGTCGTCGAGGTAATTCCCAGGGAGCACCTTATGGTCTGCACCCTGACCTTGTACCTGCACTCCATGATGTTCTTCTGCTGCGTATGCTACTTCATCCTGGTGGACGAGAGAAAGGCCTCCACCGCGACAACGCTGGATCCCAGGAATGGGATGACCGTCGAAAATGACTTCGATTGA
>ReannCDS00012
ATGCCTTGTTGTTCGCGATGGCGAAGGACTACGGAAGACCCCTCGGATGCGAATGAGCTGCGGGTATTCGCACACACCGTATACATTAAGGCGGTAGTTCTGTGTTCCGTGTCGGCCTTTCTGCTGATGATCATCTCGTCACTTAAGTTCAGCGTAGTCAGTGTACTTCCGGTTCCGCCCTACATTTGGCTGCTCCTCGCCCTCGGCATCCTGGTGGTCCTCGCCTGCCTGCCCGTTCGACGGCTTCGCAAACTGGTGATTTGGTCAATGGTCTGCGGAATTGTGGCTCTCATAACGCTGACCGGGGCGTGCTATGTGAGGGTCTACGACGTCACGGACTTGGTGATATACATAGCAAGCATGTTGCTCGTGATGATCCCGTTGCTGATCTGCGGAGCCAAGTGTCGTAAGCCGTGTCTTCCGAACGTCCTCTTCACCGGAGTGGTTGTGTGCCTCTGCCTGGTGGCACTCTTTCCGCTGGGCATCCTGGCGCTACTCTCCCACCGGTACTACTTCGTGGCCTTCTCCGCCGTCTTGTTCGTCATGGGGGTCGTCATCCTCCCCTTGCAAGCCCAGTTCATCCACGGACGCCTGCGCTACGAGCCACTCGACCTCGAGCCGATCTGCTCCCTGGCATTTTTCATTGACGCATGGATCTTGGTCTTCTGTATATGCGTGTTCGTTTGTACCATTGAAGTAGAGCTTATTGGCGACTATCCGGAGCACTTGGCAGGCTTGTCTACTGTTCCTAGGTAA
>ReannCDS00013
ATGGAAGTGGCCACAACAAACAATCACAGCCAGAGCCATCATCATCATCATAACCATCATCTGCAGCCTTCGGGTGGCTCGGGGGGCTCGCGGTCCCCCTTCCAGAGGGAGGTGCGTGAATGGCAACGCATCGATCCCAATACCGGGGCCCTCTTCAGCGGACGCTTGGAGGCAGGCCGCTGGATAAATGGACCGCTGAACAGCTACGGCAAGATATCCGACTCCCAAAACATCTCACAGCCGAACGGCACACAGCACACGCAGCGCAAACAGTTGGAGGTGCTGAAGGCCCGCACCGCCAACGGCGCCGTGCAGGTGATCCGCACCCAGACAGTACAAAAGAGCTCGTCCTCGTGGTCCTCCTCCGCATCCACCACAACCACATCCACCACCCACCTCCGCACGAGTAACAGCAATGGCCACGATCCCCCGATCCTCCCGATCAAGCCCACTATCCTGTCCCCAACCGACCAGGGTGTTGACATTTGCGAACTTAGCGACGACTGCAGCCTCAGCGGCAGCGATGCTGGCATCGTTCGTACCGCATCCGCATCCGCAGTCACATCCTCATCCGCCACTGCCTCCGCCTCCGCCTCCACATCCGCATCCGCACTGAGCCGGGAGCTCATCGACGATCATGTTGATTTTGTTGTGATTAATGGCGGGGCGAGCGATCAAGAGGACGTTGCCGACGAGCATTTGCACAAGGGCGGCCACAATTTGTTACCCGATACGGCTCCGAGTCTGAAATTGAGCAATCTAATGAAAAGCAGTTCGAGCATTTCCAGCCAAAGCAGCAACAATTCGAACTTAACAACTGCAGCTCAGGCGAGCAACACCCACAGAAGTGCGGGCAAAATAAGCCTACATGCAATTGTGGGACCAGAATCATCATCATCATCATTATCATCATCGTCATTGTCAGCGGTTTGGGCCAAGCAGGCTGACTTATATGGCCAACTCCCAGGCGGCGTGGGTGGTTCTGGTGGTGCTGGTGCTGGTGATGCTGACGTAGCCGTGGCCCCGCCAACGCAACTTCGTGATTTGGAAAGTTTCCGGCATTATAACGATGACGACGACGATCTGCGACTCTCCGCTCGTCACCAGCGCCGTCAGCAGGTGTCCCAGTCGGTCTACGCCCCTCCAGTGCCCTCGATAGGATCCAGTTTGCTCCAGCGCTCCCGCTCCATTTCCACGGATGATCTCAGCAACGACTGGGAGCGTGAGGACGCCGCCGAGCAGCCGGTGGGCGAGTGGCGCAGGGTCAGCAAGCTGCGTCGCTCCTTCCAGTCGCAGGATCACTACAAGAGTCCGGGCCCCTCGACTCGACCTCGGCCCCTGGATCTGCCGGGAAACTCGGTGAGCGTGGCCCGTTTGCGGGCGGAACTGGAGAACGGACGTCGCCTGCACACGGCCATGCGGAACAATCACGTGGACCTGGCCGCCCTGGACAACATATTGAACACGCCGTCGGCCAAGCCCACGGTGGCCAAGAGGAACACCTTCCTCACCGCCGAGTCCCTGCAGGAGATACGCGGCAAGCTGAAGAAGCTCTCGGACGAGAGTCTCTACAAGGAGGACTTCCTGGCATACCACCAGAAGAAGCCAGTGGCGGTGCGGGAGATCAGCGTGGAGCAGGTAGATCCCTCGCCACCAACTCAGTCGACGCCATCGGCCTTTCGACCCGTCCACAACACCCACAGCCTGGAGTCCCGCCAGCGGCAGAAGGACACCAGTTCCAGCGAGTGGCACTTGCGGCGCAAGTCCTACGGCTTCGAGAAGATGTCGCCGCCCGAAGACAAGAGCATCTTCCGGGTGGATGCCTCCACGGATAGTGGCCTGGGCAGATCGGGTGAGCAGCTGGGCAACTGGTCGCCCACTGAAAGAGAGCGGGAGCGGAACGAAAGGAATGCGGCAGCGGCCCACCAGCACGGTGGAACCATCGTCCACTTTGGACGGTCCCTGAAACCCGCTGTCCCATCATCATCGGCCAGTCCCACAGATGGAGAGCTGAGCAAGCGGCATTCTATAGCCGTGGAGGAGACCTGGCGCGACGTCCGCAAAACATCGCAGGTGCATGTGAACGGAGGAACCGCCGTCTCCAGCCACTCCAACACCACCAGCCACCTGCACAAGGGCAGCGCCCAGAAGCGAGTGGAGTTCTGCAAGACGGAGGTGCACTTTGCGGCCGAATCGGGTCGCGTTAATATCGTGGAGACCGACGGCAAGCCGCCGCCCACGCAAAACTTTCGCCGACGCCGCCGCACCACAACCGCCAGCGGTCCGCTCCAGAGTCTGGTTAAGTCAGCCAGTGCCGGTTGTTCCGGCGGTGGCACCACTACGCAGACCAGCGAGGTGACCCACTTTGGCGACCCCGTGGATCGTCGCAAGACCATAGCCACCAGCACCGTGGCCTACCGAGCCACACTCATGGATCCGCCGGAGGTGGTTAGCCAGCCAATTTCCAGTAGCAGTAGCAGCACCACGAGCAGCACTCAAGTGACGGTTACCACAGTGGACAAGCCGGTTCGTGAACCTAGATACAGTCTGATGGAGTCCACTTCGCGGAACAGCTACACCTCCACCAGTGGGGTGGATACCACGGACAACGAGACCGATGAGTTGTCCAGTATTCGTGGGATCCTGAAAAACAAACCAGTAAAGCCGAAGCCCTACCACCTGGGCGAAAACATCGAAAGCGCCGATGTCCTGTGGAGTGTGCCGGCCATGAAAATGGATCGGGAAAGTCCCTCGGCTAGGGATAGTGGAACCACCAGTGATTCACCCGTTAGCCCCAAGTCGGTGGCCGAAAGGATTCGCATCGTGGAGCAGCGCCAACAGCTGAAGCAACCCTCGCCGGGCGGAAATGGATATTCCACCAAGATCAACGTGAGCCTGGGCTCCGAGGATTGGACAGAACCAGGCACCGCCATGCATCATCATTCCAGTCCCAGCTCGAAATACCGCCAGTACCGACGTCCCAGTGCCCAGGAGCTGTTGCTGGAGGATCTGCGCCAGCATCAGCGCATCCTGGACGAGGGTCTGAAGTCCACCTCGCTGATCATGAGGACCATGCGATCGGCCAGCGAGTTCGATGAGGCCATGCGTCGCTTGAGCATAGCTTCGATTGAGTCCGCTCTGGTGCAACCCACGATTGTGGTGCCCACGCCCATGTTGCGATCGCACAGCTACCAGGAGCAGGGCTCGGGGTCCTACTCCCCCACGCGGCGTCCCTCCACCGTTTCCACCACATCCATAACGAGCAGCGATCTCTTCGGCAGTGCCTTGTATGACTCCCTGCCCCGGACTCCGCTGGCCCCTCCACGCCTCAAGCTGCTGGGGAACACCCAAATCCCGGTCAGCCAGCAGTTGACCCAGCTCCGGAGGCTCTACGATGCCGCCGAGCAGGATCCGGAAGACAGTGCCGACGAGGAGGTGAAGCGGTACTTCCGGGACAGCAACAGTGACAGCGGGGGAGGAACCCAAGGGAGCTCCTCGCCAGACCAGCAGCCAACGGAGTCCTTCAAGGGCAGCGAGTACTCCAGCAGCTGGAGTCGCCTCAAGGCAAAGCGAACTATCTGGAAAATCGAGGCACAAGATCAAATGCTTCAGCGAGCAGATCTTCCCAAGTCCAATGTGATGAACATAGCGCTCCATGCTCCCCGAATCGAGAAGCCCAAGGCCGCGCCCCCAACCCTTCGAATTGGCCAGCTTATTCCCGTTGCCAAGCCAAGGACCCTGTTCATTCAGCCGCAAGTCCAAACGCAGAACACCGTTGATAATGCAGATGAATCGGGCAGCGAGTCCTTGAAGATTGTGAAAGAGGCACGCGGTGCTCGCAAGCTGCGTGAACATGAACTCTCCTACTTTGGAGTGCAGCAGAAGCAGCAGCAGCAGACGAAACTCTCGACCACCACCACGAACCCCAGAAGGACACTGCCCAGCCGCAGCAAAATGGACCACAGTGATGAGACCCAGGACCGCAGTAACACCCACGCCCACACCCACACCAACACCACGACCACTACCAAGTGGCAACTGCTCAACGATCGACCCGACCTGCTGAGGCACAGCAGTCCCCAGCAGAACGACCTTGGCCCGACCAACGACTACGACCAGGATGATGGCGACCTCGATGAGGACGAGGAGCACTGCTACGAGAACATTGCCACCGAGCTGACCACCACCTTCAGGGTGAAATCGCCCTCGCGTTCCCCGGACCGATCCCGATCGCCAGGCAGCTACGAGCGGAAGACCGACCTGCAGAGGGACGCTCAGATCCTGAGCGAAATGACCCGCAACGCTGATCAGACTCTGAAGGCTCTCTCCGATGAGGCAGCCATCAAGGATCAGCGGCGCAGATCCTGTTCCCTGCAGCGTCGCAGCGCCAAGCCCCTGGAGACCATTGACGAGAAGGTGAAGGCTTACCCCCAATCGATGGGCGTGGCCCGCGGCACCTTCGCCTCGGAGGCACGTCGCAACTCCCGGCAGTCAACTCCGTCGCCATCGAGGGCACGCAGCTCATCTCAGTCGTCCATCGAGTGCTGTCCGCGTGATCGATCGCGCTCCAGCTCGCGGGAGTCAATGACCCACGGCGGTGGGTCCTCCGATGACCAGGTGGCCAACAAACAGCGAGCCGAGCGTCTGCGCATGCGCACCCCCAAGCGAGAGAAATCGCGCCACGAACCAATCGAAGTTCGAATCAACCGGCACAGCAGTAAGCCAAGGAGCGGTTCGGGTGCCACCGCAGCAGGATCATCTTCCCTGGAGTCCAAGCGGAGCTCACACCACAGTCGCCACAGCCGGGAGGTGGATCACTCCTCCGAGACCAAGACCTCCTCTTCCAGCCGCTTGATGAGATCTTCCCGGGTGGCAGACGACAGCCGTCCGAGGCAGAGCAGCCATCGGGATCGGGAGAAGGAACGCGATCGGGAACGCTCCCGAGGAACCGAAAAGCACCGCGAAGAACTCACGCGATCCAGGGGTCACTCCAGTCGCTCTAGGCACAGTGAGCACCCGTCGTCGGGAACCCGGGAGAGCAGTCGGCCAAGTAAGACGAGATCGAGTCGCAGTAGCCACGACTCAACGACAGCACACAAAAAGTCCTCAGCGACAGGCACGAGCACAACAGCCAGTTCGAAATCATCGAAATCCACAACGCATAAACCATCCGCATCAGCCAGCACCACAGCAACAGCACCAACCAAATCGCACCACGAACTGACGTACGTATACGTAACGAATTTAGCCAATACCCATTCCGAAACCAGCGAGGAGTCACCAGGAAAAGCAGCCGAAAGTGCCGGGGAGCCTGCAAAAGAGGCTGACTACGCCAGTATCGATGAGGTGGAGGTGTCGAAAACACCTAAGCCCCCGCCGCGTAGCAAACGGAAGAGATCCCTGATACCCGTGCCAGTGAGCCAGCCCGCCAGCTATGAGTATCGCACCAAGCTGCAGATGATACCGGCCAGCTACTCGAATCAGTCCACCCTGAGGTGTCGCAGCCTGGCCCGCAAGAAACCCTCCCTGAAGGCCACCCAATCGACCAGTTCCAGTTTCGCCTTTCTGCCCTATTTGCCTGCCAAGCGGAACTCGAGTGTTAGCCATGTCTATGACAACTACCTGTTGTACGCCACCAGCGAGGAATTGGGAAAGTCGAAAAAGCTGCGTCCCTATCAAAACAATCTGAGCAATGAGCATGCGCAGCTTTTTGGCGGCGGTGCGCCAGGGGCGGTGGCCAGGGAGGGGCGTGGTCGCCTGGGCGGCTGGCCAAGGCGGCTGAAAATGCGGCAAGTTCGCAGCAGTGTGTCCACCCACCAGCCCTTTGGCATCTGCACATGTTCATAG
>ReannCDS00014
ATGGCGAATAGGGACTTACAGCTGAATTCCGGCATGAAGTGCGCCAAATACATGCTCATCATCGTGAGCTTTATGTTTGCGCTAACCGCCATCCTACTGATAATGGTGGGAACTACCATCCAGACTATTTTCGGCGACTTCAGCCTGTTTATTGATGGACACTTCTCTTCGCCTCCGGCGCTCCTTATCGCCATTGGATTTATTCTGATCGCAGTGGCCACTCTGGGAGCTTATGGAGCCGTCAAGGAGAGTGTGATGGTCATTAATCTGTACGGAGTGTGCCTGTTCCTGGTTTTCATCCTTGAGGTTTCTGCAGCCATCGCCGCCTTCGTGATGCAATCCCAGGTTAAAGGCATGCTTATCCGAACAATGCACCAGGCCCTGCAAGAATACGACAACGATCCCTATGTGGCAGCTGGAGTGGACTTCATGCAGTCTGGGCTTGAGTGCTGCGGAGTGGATGAGCCGGAGGATTGGAAGGACTGCTATGGCCCCAACAAGAATTCGACACTTGGAGCGGACGACGTGGTGGTGCCCAACTCGTGCTGCGGTCGACCGGCCGTGGATTTGAGCGACTCCAACCAGGTGACCTGTCTGGAAACATTCGATTACGGCTGCTTCCGCAAGATGAACTTCATAGTGTCACAGAGCGCCATGTTGATCGCCACCGGAGCCACCACGGTGGCCTTTGTCCAGCTGTTGGGCGTCCTGTGCGCCTTCATGTTGGCCAAGACACTACGCCGGAACAAGTCCATCCGCGAAGCCCGCCGCTGGCAGCTGCAGCAGAGCCTGGGCGTCCTGATCTCCGGGGGAAAGATGGGTCCGCCCCAGAACTCCGCGGTCACCGGCTACCAGCAGCTGGACAACGGCGAACAGGGCACCCAGGAACCCTACACCTACACGCCCCAGAGCCCCAGCGTTAACTAG
>ReannCDS00015
ATGTTGGCGCCAATTAAGCATTTATTGGGAAATTATCGCATTGTTTTGGCCAGCGGATCCCCAAGAAGGCAGGAACTGGTCAAAATGTTGGGCCTCAATGCGGAACTATGTCCTTCAACATTTGAAGAGAATTTAGACCTGGAGGACTTCAAGGAGTTCTCAGATTACATAGAGGCCACTGCACTGGGGAAAGCGGAAGAGGTTTTCTCGAGACTGAGTTCCTCGGGGGATTATAAAAACTTAATTGTGATAGCTGCAGATACGATGGTGACCTTGGGAAAGGAGATCTATGGAAAACCCAAGGACTCTGCGGATGCAATACGCATGCTAACCAATTTATCTGGAACCTCTAATCGGGTTTTTACCGGCGTTGTACTGAAACATGCCCATGGAATTCGCAAATTTACGGATACAGCAGACGTATACTTTGGTGACCTGCAGCCAGATCAAATTCAGAGCTATGTGGATTCCGGTGATCCCCTAGATAAAGCTGGAGCTTATGGGGTTCAAGGTCCTGGAGGTGCTCTCATTCACCGGATTGACGGCGACTTTTACTGTGTGATGGGACTACCGCTGCATCGCCTGTGCTGTGAATTGAACAAGCTGTTCCTGCAGGATCTTTCGT
>ReannCDS00016
ATGGCCAACAAAAAGATGTTCAGCAGGACAACGTCAATCAGTCCTGGACAACTGCATTATTATCACACGGATTTTTACTACTCAATGCCGGATTTGCACAAAACCCGCAAAATGCACGGAGTAAAGAGGGTGCTGATCTTCTGCCTGATGATTGTTATACTGCCGGCCATACTTATCATTATGCCACTGCATCTGCGAAAGACGGTGTTTGCGGATGTCATCTATCCCATGGCGGAGTCCGATATCATTGAGATTCGGGCGGGAATCTCGTCGGTCTTCTGTTCGAAACACACCCTGCGAATGAACTCCAATTTCAACGCTTTTCAACTTCGTAATAAGCCGGAGATCGCGACGAATCGCAAGCACATAAGGCTGAAGAAGTCTATGACACTGCCGGACGATACCCTGGAATACTGGGGCTTCTTCTTGCTAAAAGGGGCCAAGGTGCGAGTGAAGTTCTGTTCACGCTTCGATGGATCGCGAATTTTGATCATCCATGGCCACAGGGAACTAAATCTTTGCGGTCTTACCGATCACAATAAAAACAAGCTGGGCGCCAATTATGCCAAGGGACATGAACAGGTCCAGGTGTTCTTCGAAGACAACGTAGAGATCGTGGAGGAGAAGGGCAATCAGGATATTTTAATGGAGCATGAAAATCATGGTGGAGAGGACTTGAGTGAGGATGCCTCACAGCCACAGTTAAATATACCACTCAAAGAAAGCGTATCGACCCAGCCAAAACTGCTTAGAAAGAAACTTAAGAAGGGAACAATTCATCACAGTGACCCCGACCTGCATACAGTTGCGGATTTGCAGGGATCTCATCACACAGAACACATATTAAATCACCGTGATCACAATTCAAATCCGCATGCACACCCTCAAAATCAGTCTTTAAATGGTATTCCCCAACATCAAGATGATGAAAGTAGACACAATTCCGAACACCATCAAGACGAGAATCATCCAGTTCACAATTCGAGTGAGTCTTATCATAACTCAGATAATGCGCCCCATCGCGAACGCCTAAAACGACACAACGGAGGAACCCATAGACATCAGAAGAGGCAGGATCTCTACGACAAACTCTATAAAAGATCAAAAAGGGAGAACGTGTACGATAGGAAGACCATCCACGGCGGAAATGCCATCAACTTTACGGAAACCGATGAGTCCAATTCGGTATCCAGCTTTGAGACAGGACTATTTCAGTGCTTTAATGGAATGATTCTTCTGCAGGAGTTCTTTAAGCCAAAAAATGAGTGCTCAAACCCGCATATAATGGACAGTTCTCCCAACAAGAGTTCTATGGTGGTGCACAATGTGATCGAGGATGGTTACTACTACTATATATTCTACAGTGACAACGACCATGTGCAAAATGAGATACACGCCATATTCGATATTTACAAGCCAACGTATCAGTACTCGAACATGAGCGAATCGCAGAGCTGTCTTAATACCACAAACTGCACTTTCAATATAAGTTTCCTCTCGGACGAGATCGTGGTGGTCGAGGTGCCTACAAGGGATGGAATCGAGCACGAGGCGGACGATATAACCAACTTGATCTCCACCTGTCATCCGCGCAGCGAGATATACGCCATATTCCCCATCACGGTGCTAGTCCTGATCCTGTGCTGTTCCTTTCTGTAG
>ReannCDS00017
ATGCTGGAACTGCGGCTTATCGTGGTCGTCGTGCTCGGCCTGCTCGGCAGCCAGTGTGGCCTGGTGGATTCCCAAAGAGCGCCCCAGCATGGCCGACGGGACAGACCCAAATATATGCAGAAGAACTTTGTCAAGACGCATCCTTGCGAGAGGTCCTCGTGCTACCCGGCGACGGGTAATCTCCTGATCGGAAGGGAAAACCGCCTAACTGCCAGTTCCACTTGTGGACTGCACTCGCCGGAGAGATTCTGCATCCTGTCCCATCTGCAGGACAACAAGTGTTTCCTGTGCGACACGCGGGAGAAGACCAAGCAGGATCCCGCGATGAACCATCGCGTCGGTCAGATCATATACAAAACTAAGCCCGGAACCAACAGGCCCACCTGGTGGCAGTCGGAGAACGGCAAGGAGAATGTCACCATTCAACTGGACCTGGAGGCGGAGTTCCACTTCACCCATTTGATCATAACCTTTACCACTTTCCGACCTGCGGCCATGTACATTGAGAGGTCCTTCGACTTCGGGAACACATGGCACGTCTACAGATATTTCGCCTACGACTGCAAGGAGTCCTTTCCGGGAGTACCCACAGTCTTGGAAAACATCACCGATGTGATGTGCACATCGAGGTACTCTAGTGTGGAGCCCTCCAGAAATGGTGAAGTCATCTTCAGGGTGCTGCCACCCAACATCAATGTTACGGATCCCTATGCGGAGCACGTCCAGAATCAGCTAAAGATGACTAACCTCAGAATTCAGATGACCAAGCTGCACAAGCTGGGAGACAATCTTTTGGACAGCAGGTTGGAGAACGAGGAGAAGTACTACTACGGCATATCCAACATGGTGGTGCGAGGATCCTGCTCCTGCTACGGCCACGCCTCCCAGTGTCTGCCAATGGATCCGGCGTTTTCTCAGGAGGACAATGAAGACGGCATGGTCCATGGCCGCTGCGAGTGTACTCACAACACCAAGGGAATGAACTGCGAGGTATGCGAGGACTTCTTCAACGATCTGCCCTGGAAACCGGCCTTCGGAAAGCAAACGAATGCCTGCAAGAAATGCGAGTGTAACGACCACGCCGTCAGTTGCCACTTCGATGAGGCTGTATTCACTGCATCCGGACTAGTTTCCGGCGGAGTGTGCGACAACTGCTTGCACAACACCCAGGGACAGCACTGCGAGGAGTGTATGCCGTTCTTCTACCGCGATCCCGAGCAGGATCTCAATTCCCCAAGTGTTTGCCAGCCCTGTGACTGCGATCCCGAAGGTTCGTTGGACGACGGTATCTGCGACTCTGTCAACGATCCGGAGAATGGCGCCACAGCTGGCGCCTGCCATTGCAAGGCCTTCGTCACGGGACGTCGTTGTAACGAGTGCAAAGATGGTTACTGGAATCTGCAGCTGGATAATCCCGAGGGCTGCGAGTCCTGTACTTGCAACCCCCTGGGTACTTTGAACAATTCCGGATGCGTTATGCGCACGGGAGAGTGCAAGTGTAAGAAGTATGTCACTGGCAAGGACTGCAACCAATGTATGCCGGAGACCTACGGTCTTTCGGATTCACCTGAGGGGTGCGCCCTCTGTAACTGCGACGCCGGAGGATCCTACGATAATTACTGCGATGTGATAAGCGGTCAGTGTCGCTGCAGGCCCCACATGACAGGAAGAACCTGCGCCCATCCGAAACAGAACTACTTTATTCCAACGCTAACGCAAGTCCACGAAGCGGAAGTGGTAGACGAGTGCATCTCCTACGGCAATAGTGGAAACTGCAGCCTGGTGGCTGAAAATCCGGATGGCACCTTCACGGGAATTGGTTTCACCAGGGTTCCCGAGAACACAGAGCTGGTTTTCACCGTCGGAGACATTCCCCGATCCATGCCCCACGACGTGATTATACGCTATCAGAGCACCTCTCGAGGAGATTGGGAGGATGCGTACATCACTCTGGTAAGGCCGGATCAAGTCGACCCAGACGGAGGGTGTGGGCAAGTGGCTGCGGCCACTGCATCAGAGACCAGAATACCCTTTTCCCTGCCCGATCGCAGTCGACACGTGGTGGCGTTGAACGACGTGTGCTTGGAGGCAGGAAAGGTTTATAAATTCCGAATCTATTTTGAGCGCAGGCGACACGATGGAGACAGCCCCACAGCCACAATCTTGGTGGATTCCCTAACACTCATCCCCCGCATCGATGTCACCTCCGTATTCCAAGGTTCCGTGCTGGCCGATCTTCGTAGGCAGGACTATGAGAGACACCATTGCAATGCCTCTCTGTACGATTTGAACTATGTTCCCGACCCGAAATGTCTGAGCCTGGACATTGTTGCGAGTGAAGAGATCCACGACGGAGCCAGAATGTGTAACTGCAACCCCACGGGATCGCTCAGCAAGGAGTGCGACGCCTACGGAGGATACTGCCAGTGCAAGCCGAACGTGGTGGGCAGGCAGTGCGACCAGTGTGCCCCGGGCACCTACGGATTCGGACCGGAGGGATGCAAGGCCTGCGACTGCAACAGCATCGGATCGAAGGACAAGTACTGCGATCTGATAACCGGTCAGTGCCAGTGCGTGCCGAACACCTACGGCAGGGAGTGCAACCAGTGCCAGCCGGGCTACTGGAACTTCCCCGAGTGCAGGGTCTGCCAGTGCAATGGTCATGCGGCGCAGTGCGATCCAATCCATGGAACCTGTCTGGACTGTCAGGACTCGACCACCGGCTACAGCTGCGACACCTGCCTGGACGGGTACTACGGAAACCCCCTGTTCGGCAGTGAGATTGGGTGCCGTCCGTGCCGCTGCCCGGAAACGGTGGCCAGTGGAATGGCCCATGCGGAGGGCTGCTCCCTGGACACGCGGAACAACAACATGCTGTGCCACTGCCAGGAAGGGTATTCCGGCTCTCGCTGCGAGATCTGCGCGGACAACTTCTTCGGAGTGCCGGACAACGGGGGAACCTGCTCGAAGTGCGAGTGCAGCAACAACGTCGATCTCTACGACACTGGCAACTGCGATCGCCAGACGGGAGCTTGCCTGAAGTGCTTGTATCAGACTACTGGGGACCACTGCGAGCTCTGCAAGGATGGGTTCTTCGGGGACGCACTGCAGCAGAACTGCCAGCAGTGCGACTGCGACTTCCTCGGAACGAACAACACCATAGCCCACTGCGATCGCTTCTCGGGTCAGTGCCCTTGCTTGCCGAACGTCCAGGGTGTGCGATGCGATAAGTGCGCCCCGAACCACTGGAAGATTGCCTCTGGCGAGGGATGCGAAAGCTGCAACTGCGATCCCATCGGAGCTCTCGACGAACAGTGTAATTCCTACACTGGGCAGTGCGAGTGCAAGCAAGGATTCGGAGGCAGGGCCTGTAATCAGTGCGAGGCCCACTACTGGGGCAATCCCAACGAGAAGTGCCAGCCCTGCGAGTGCGATCAGTATGGAGCTGCTGATCACCAGTGCGATCGGGAGACAGGTACTTGTGTCTGCCACGAGGGAATTGGAGGCTACAAGTGTAACGAGTGCGCCAGGGGCTACATTGGTCAGTTCCCGCATTGCTCGCCTTGTGGCGAATGCTTCAACAACTGGGATTTGATCTTGAGTGCCCTAGAGGACTCAACCACAGCCACTATCCAGCGAGCCAAGGAAATCAAGCAAGTGGGCGCGACAGGGGCCTATACGTCCGAGTTCAGCGAACTGGATAAGAAACTGCAGCACATCAGGAATCTGCTGCAGAACACCTCAGTTAGCCTGGTGGACATTGAGAATCTGGATGCGGAAACCAATGCCCTCAAACAGCAGCTTCAGGCATCCCATGGCCGGTTAAGCGAAACCGAAAGAAAGTTAGATGACATATACAACTCCCTGAGTTTGTCGGGTGTGGAGCTGGAGAGCCTGCAAAATCACTCCAGATTGGTGCAACAGCTGTCCAAGGAACTGAAGGAAAATGGCATACAACTCCAGGAGCTGAACATCGGGGGAGCTTTGAACCTTACACGCCACGCCTACGAAACGGTCAGGAATTTAACGGCCCTCAAGGACGAAGCCAATGAACTGGCCTCGAACACAGATAGGAACTGCAAGAGGGTCGAGACTCTGTCCAACAAGATCCAGGCCGAGGCAAAGAACTTGGCCAACAATGACAAGTTCATCGCTGACTATCGAGCAGAGTTGACTTCTCTAACATCCCAAGTTCCCGAGCTGAACAACCAGGTTTGCGGCAAGCGAGGCGATCCCTGCGACAGCTTGTGCGGTGGAGCCGGTTGTGGCCACTGTGGAGGATTCCTGTCCTGCGAGCATGGCGCGAAAACCCACTCGGAAGAAGCTCTGAAAGTGGCCAAGGATGCCGAGGCGGCCATCACCAGCAAGAAGGACCAGGCGGATCAGACCATACGGGCTCTGACCCAGGCCAAGTTAAATGCCTCCGAGGCCTACGAGAAGGCAAAGAGGGGATTCGAGCAATCCGAGCGATATCTGAACCAAACCAATGCCAACATCAAGCAGGCTGAAAAGCTATTTACTGCCCTCAACAATTTCCAGGAGAACAAGACCGCTTCCCCATCAGAGAGCAAAGAACTGGCGCAGAAAACCCTGGACTTGGATCTGAAACTGGAACCCGAGGAGATTGAGTCCCTGGGAAAGCAGATCAACGAGGCTGTCTCATCCCTGAGGAACGTAGAAGCCATCATCTACAAGACCAAACCCGATTTGGACAGGGTCAACAATCTGCAGAGCATTGCCAATGCCACCAAGGAGAAAGCCGACAAGATCCTCGACTCGGCCAATTCTGTGGTAGAGAGTCTGGCGGCGGCAGATGAGTCCCAGGGAAAAGCCAAGGATGCCATCAAACAGGCCAACAGCAACATTGAACTGGCCGGCCAGGACCTCGAGAAGATCGATGAAGAAACGTACTCAGCAGAGGCCCCAGCCAATAACACAGCCGAGCAGGTTGAGAAGTTGGCCAAGAAAGTGCAGAAACTTCAGAACAACATCGTAAAGAACGAACGAGATGCCAAGGAGATTACCAAGGAGGCGGGTCGCGTAAAATTGGATGCCATGAGGGCACGGGGAGAGGCCAACAATCTGCAATCTGCGACCAGTGCCACTAACCAGACCCTCACCGACCGAGCTAGTCGCTCGGAAAATGCCAGGGAAAGGGCCAAGCAGCTCCTCCAGAGGGCCTCCAAACTAACCGTCGACACTAATGCCAAGCTGAAGGATCTGAATGACCTGCAGGCCGTCTACCAGAACAAGAACCAACAGCTGCTCCAGCTGCAGGCCGACATTGGACCCCTGAACAAGGAGCTCAACGAGCACCTGATTCACATCAAGGAGCGAGCGTCGTACTATAGGCAGTGCTAG
>ReannCDS00018
ATGTCCGAAACCCTGCAATTGCGCGGTACCCTGATTGGGCACAATGGATGGGTCACCCAGATCGCCACCAACCCCAAGGACCCCGACACCATCATCTCGGCCTCCCGTGACAAGACCCTGATCGTGTGGAAGCTCACCCGCGACGAGGACACCAACTACGGCTACCCCCAGAAGCGCCTCTACGGACACTCCCACTTCATCAGCGACGTGGTCCTGTCCTCCGACGGAAACTACGCCCTGTCCGGATCCTGGGATCAGACCCTCCGCCTGTGGGATTTGGCCGCCGGAAAGACCACCCGTCGTTTCGAGGGACACACCAAGGACGTTTTGTCGGTTGCCTTCTCGGCCGATAACCGTCAGATCGTGTCCGGTTCTCGGGACAAGACCATCAAGCTGTGGAACACCCTTGCCGAGTGCAAGTTCACCATCCAGGAGGATGGACACACCGACTGGGTGTCTTGCGTGCGTTTCTCGCCCAACCACTCCAACCCCATCATCGTGTCCTGCGGCTGGGACCGCACCGTGAAGGTCTGGAACTTGGCCAACTGCAAGCTGAAGAACAACCACCACGGCCACAACGGCTACCTGAACACCGTGACCGTCTCGCCCGACGGTTCCCTGTGCACCTCCGGTGGCAAGGACTCCAAGGCCCTGCTGTGGGACCTCAATGACGGCAAGAACCTGTACACCCTGGAGCACAACGACATCATCAACGCCCTGTGCTTCTCGCCCAACCGCTACTGGCTGTGCGTGGCCTACGGCCCCTCGATCAAGATCTGGGATCTGGCCTGCAAGAAGACCGTGGAGGAGCTGCGCCCCGAGGTTGTCTCGCCCACGTCGAAGGCCGACCAGCCCCAGTGCCTGTCCCTGGCCTGGTCCACCGACGGCCAGACCCTGTTCGCCGGTTACTCCGACAACACCATCCGCGTCTGGCAGGTGTCTGTTTCGGCTCACTAA
>ReannCDS00019
ATGGATTTGGCTAAAGAACCTACCAATCTGGATTGCGACATCCTGGAGGAACTGCGGGACTACTGCGTCCGTCACGAGATACCGGTGCCCTCCATTCATGTTGATATTGTAGATGTAGAGCAACGAGCTGCTCCAGATGTCCCGGAATTCGTAGCCTGCTGCTCCGTTGCTTCCATAGTTCGCTTTGGAAAGTCGATTAAGAAAAGGGATGCCGTCCAGCGAGCTGCCGTTGAAATGCTGGCCGTAATCTCGAACGAAGTTCATGAATTGCAGGTGGATTTCGCCAAGCCATCGAAAGAGGTTCCAAAAACGGACGATGGATTGGAGTCCGAGCGCAGGAAGAAGTTTAAAACCTACAGGGAGCTCACAGACACCGGAATTGTGGATAGTAAGGGTCTGCGCCTCTGCGATCGCCATAAATACTTCAACAACTTATATCCTTCCCTGAAGGAAGCTGCTTTCATGGTCATCCGTTCTGATGAATACACCAGCTCCAAGGATAAGGCCTTGAGCCTACTAAGTGCCTTGAAGATCACATCCTCCATAAGTGTCCTGAAGTCCATCTCGAATGAGCCCCTGACGTGTATCGAGCTCAATTGCGACATCGACGTGGTCTTCGTCGCCCTAGAAAGTGAGATCTACGACCAAGTCATCGAGTACCTACGTAATATGTTAATTTAA
>ReannCDS00020
ATGGCCACCAGTACGTCGAATATGTCCCGGAACGGCGGCTTCTGTGGTGCACTGCAGCGAGCCCCGCCGCCCATGCCCCCGACCCTCATCCGCCGCCTGAGCAGCCGGGAATGCTATGGCGTGGGTAAGGTGAAGGTCATGCTGCGGGTGGCGGAGCGGGACAGGAACTCCGGCGGAACTGAGCCGGATTTTATGGCGCTGGACAAGAAGAAGCGACAGGTCACGCTCACCGACCCGAGGAACGCCTGCCCTCCGCCGCAGGCTGCCCAGGAACGGGCGCCCATGGTGGCCGCACCCAAAATGTTCGCATTCGATAACCTCTTTACCGGGGAGGACAAACAGTCGGATGTGTGTGCATCGGCGCTGAGCGAAGTGATACCCGCCGTGCTCGAAGGCTCCGATGGCTGCCTGCTGGCCATGGGCTATCCCGCCACCGGACAGCCCCAAACGGTGTTGGGGGAGGTGGGCGGAAGTGTCGGTGGGAGTGGCAGTGGCGGGGCGTGCTCCCTGGGAGCGGCCCCCTGCGCCATCGCCTGGCTGTACAAGGGCATCCAGGAGCGGCGGCAGAAGAGCGGGGCGCGCTTCTCGGTGCGGGTCAGTGCCGTGGGCGTTAGTGCCACCAAGCCGGATGCCCCCTCGCAGGATTTGCTCATCTCGCATGCAGCCGAATCTGACGACTCCCCGGGGATTTATTTGCGTGACGACTTCCTTGGCGGTCCAACGGAACTACGTGCACCCACCGCCGAGCGTGCGGCCCTGTTTCTCGACTCTGCGCTCGCCGGACGCTTAAAAAGTTCCGGTTCCACGGGATCCGGGAGTTCTGGATCTGGATGTGCCGCCCCCTTGGAGTCCGCCCTCATCTTTACGCTCCACGTCTACCAGTACAGCCTGTCCCGCAAGGGGGGTGTCGCTGGCGGTCGGAGCCGTTTACATATCATCGACCTGGGCGGGTGTGCGAATCGCAGCGGGGGACTGCCGCTGTCGGGGATCGGGAACATACTGCTGGCGATACTATCCGGCCAGAGGCATCCCCCACACAAGGACCACCCGCTGACCCCGCTGCTCAAGGACTGCCTGGCCCCCATAACCTGTCATGTGGCCATCGTGGCTCATGTGCGACCGGAACAGACCTACCAGGATGCCCTCTCCACCATTCAAATCGCATCCAGGATTCATCGCCTGCGTCGCCGGAAACATCGTGTTCCCATGCCCTTGGCGGTGGGGTTGGCCCAAGGACTCGGCGGCAACGGCTCCTCGGCGGGATCGGGGGCGGACCCCTCCAGTTCGGAAATCTCCGCCGACACAGTAATCTATATGGGACCCAATGACGATGCCACGGATGGTGAGCACCCGCCCGTATATCTGCCGTCGCTGACTGCGGGGGATAATCGCGGGGTGATGAGCAAAGCCCTCAAGGGAAGTGGAGTGGAGAAACCGCCCTCAAAGTCCGCCTGCAACAGTCCTATGATGATGAAAAAGGCCGTGGCAGCGGAGAAAGCCAAAAAGCTGCCAGGAAGCAATACGGGCAGCCTGAAACGCCAGGCGGGTGCAGGAGCCTGCTCCTCACCAATGATTCCCCACGAGCAACCACAGATGCAGGCCATGGGATCGCCCATACCCATACCGCGGCACATGGTGTCCAAGGGATCAATGGTACCCTCTCCCAAGGGGTCGCCGATGCGAAGAGCTCATCCGGGAGCGGCCCTCGAACAACTAGAAGCCGGAATGAGGAAAATAACCGAGGAGCAGTGGATCGATGGACCCCGGGTTTCCAGGGCCAAGGTGGCAGAAGCCCGTCATCTAATGAGAGAGGTCAATCATGTGAAACAGTGTGAAACCTGGGTAGACGGTCCAAAGTCCCAGTCCTGCAGATCGCTGACAGCCGGAAACCTTCCAGCAGCCGCTGGTAGTCAGACCCAGGGTTACGGATTTATGGATGCCCACAAAAAGACCATGATCCGACAGTGGGTGGAGAATCAGACTACGCAAGTCTTCCAAAGTACGGTGTCCGCCAGCAACTCCCCCACTGCTTTGCATTGGAAACTCTCGCAGCTGAAGCAAAAATCCCTGGACTTACCGGACAGACCTGCTTTCAACCCGGAACCCTCCTTGGATCTCAATCAGCCATGCTTTGAGGGCTTACCCCTCTTGGATCCTGCCCCTCCGGACGGCGATGAAGACGAGGACAGTGGTCCCTCGGAGGTTCCGCCCGCTCTTCCATTACTAGACGACCCCCTGGGCTCCAGGGACATTTCCCAGGATAACCTGCACAGGATGCTGTCGCGGCACGTGTCCCGGGAACAGCTCCATGAGGCTGAACTGGTGGCCAGCAGAGCATCGTCTTCGCATCATCCATCGCAACGAAGTATTGATTGCGGGCTGCAAGTCACGGAGGAAGAGATTGCCAGGACCATGTCAAGAGATCGGGACTACGATCACAGTGCACATCCCCTCTCGGCTTTGAGTCACTGCGACAACATATCCTTCGTGTCCAGCTTCAACATGGCCTGTGAATCCTTTAGCGAGTGCGGCGAAAGAGCAAGACATCAGTTTGATCAACTGGCCCGGTTGCACGAAATTTTTACCTCCCAACTGGCGATGGCCGAAGTCACGCCCTCCGCCGCCCTCTTCCGGACGGATATAGGAAGTGTTTTCAGTGAGCCCGTTTATCACTTCAATGTGGGCCAGAGCAGCGTTTGCAGTGAGCCAGCCTACAGACTGACACCCAGCCCGCCGAAACAGCCGTCTCATAGTCCCAGCCAAGGGTCGCTACCCAGCTTGAATGGCATAATGGAGATAGCTGGAATGGATGATTATGCCCTACTTCGCCAGCCAGACGGAGCTTCCGATCCCAATCTTCAGAAGGGTGAGAAACGATTCACCCCCCAGCACGATGACATTTGCGAGTTGGACGAGAAATCCATGGCAGCGGCGGTGGGCAAGAGAAATTCTCTGGAGGATGCCCAGCACAAGCTGAACGAGATCACGAATATATTGCCCCTGGCCGCCCAGTCGCGGCTTCCCCTGCTGCCCCTGAATACCAGTTCCGAGGCCTACGACAGTGGTCATGACTCCAACTCGACCCCGAGGACCTCCAAGCACTCGGGCATATCGCGGAGGGCAGAGAGTGGCTATCACAGCGTGGCCACCGTGAGGGATTCGGATGAGAGTAGCTTCGCATCCGGCATGTCCAAGGGTCAGCGGCATCGCATCACCGTTTCGGGAACAGGAGCAGTCACGTCGACGGGCATGGGAAACTACCAACGGCAGTGCCACAAGAAGCGACATCGGCAGGATCACGCAGGCAACAACAAGGGCCTCTGCAATTGGCTACTGACCCCCTTTTCCTGCACTTACCCGGAAACTGAGGGTGAGATCAGCGATTTTTAA
>ReannCDS00021
ATGGGAGCCACAAGAAGGCAGGGGAGTGGATGTGGAAGTGGACACAGGTGGCTCTTGGTTTGGATGACGGTGCTGCTCCTGGTCGTCCCGCCGCATTTAGTCGACGGCCGGTACCTGCCGACAAGGTCGCATGGCGACGATTTGGACAAGTTGCGTGAACTCATGCTGCAGATTTTGGAGTTGAGCAATGAGGACCCACAACAGCAGCAGCAGCAGCAGCAGCAACACCCACAGCTGCGTCTGCACAATGAGGCCACCAGCAGCAACAGCAACAGCAACAGCAACATCAACAATCCACGCGTGTCCAACGGCAACTCTAATGCCGCCTGGCTGCAGAAACTGAGTGCCATGGGTGCCCTGGACGAGTTGGGCGGAGATGGACCCCGATTCGGACCCAACTATGGACGATACTAA
>ReannCDS00022
ATGAGTCTGCCTCAGTTGATCGAAGATCTGCAGCGCCTTTCAGAGGATCAGGATAGTGCGGATGTGGTATTTATTTGCGGAAGAGATGAACGCATCTATGCCCACAGATTAATGCTAATGGCTCGTTGCAAGAGTTTCAAGACTGCGAAGAGGGGTGAAGTGTGTCGAATTCCCGGATGCACCGTTTCTCCTGCAGCCCCAGGAGCTTCAACTCCAACTACTATACGACTGCCCCACGTAAATCCGGAACTGTTTAGACAGTTTATATTGTACGTCTACACGGCAAAGTTGGTTCTTCAGGACTCCCAAGTATTTCAAATGATGATGATGGCCCAGGATATGGGTGTGGTTGAGCTGCGCACGGCATGCGAAGACCACGTTATATCCACTTTATCCGTTGATAATGCCTGCACATTTTTAACTGCCGTAATGGACATACACGAAAAAGCAGGTGCAAAATGTGCTGCCTCGTTTATGGAACGCTGCATTATCTTCATAGGCGAAAATGCCAACGAGTGTGTCAAAACTAATGCGTTCCTCACCTTAACCAAGGAGGCCATTATCAAGATCATTTCATCTGACTATTTCTGCTTGGAGGAGGAGGAAGTGTGGCGCTGTGTTTTGTCCTGGGCCAAGTACCAGGCAGGAGTAACCCAACCAACTGCTCATTGGACTGAGGAGGAGCGTGCTAGGGTCTGCCAGCATTTAAGTGGTGTAATGGGTCACGTACGTCTGCTTCTCATCGACAGCCAAGTTTTTGCGGAGGAAGTGGAACCCACAGGAGCTGTACCCATGGAGCTATCCCTAGAACGCTATCGCTATGCCGCTTTGCATGCCAATAAAATGATGGATAATGACAAAAGACTTCAGCCCCGCTTAACTGTAGCGCTCAACATGTTTCCTGGTTCCCAAATTCTGAAGAATGACAACCTACCACTGCAGACTGTACTCAATAATTGGTGTGGGGTGCCCAAGCAATCCTGGAGATTGGTTTTCCGAGCATCAACTCATGGCTTTGACTCTGGCGCCTTTCATCGTTATTGTGACGGTGTGGCTCCCTGCATGGTTATTTGCTTGGGATCGCACGGAGAGATCAGTGGTGGCTATACGGACGTGGCCTGGGCCAAAACGAGTCGGAAAGGTGGATATGTTCAATCCGAGCGGGCCTTTCTTTTTGCTCTGAACCCTGCGAATGGCGAACAACCAGCCAAGTTTGACATTTTAAAGAAACCCTATGCGATCTGCTATCACCCAGATTGCGGTCCCATTTTCGGAGCTGGAGCGGATCTCCTTATTTCCAGCAACTGTAATACCAACATGGACTCCTATTCGAATCTTCCGCATTCCTACGACGGAGCCAACGCTGCCCACTTGACACTCTTTGGAGACTACAACTTCACCATCACCGACTATGAGGTTTACACCCTAGCCTCGCCTGGTGGAAGTAGCACCAGTGGAACAAGTCACACCAGCAGTCACAACCAGAACTTATCAGCAAATGGCCAAGCTCCTGGGGTGCCCACAAAGGCGAAATACGATAGATACTAA
>ReannCDS00023
ATGGCCATGGCGAATGTGGATAAGGGCGAACTTATGGATCAGGTGAAGCAACAGATTGCTGTCGCAAATGCTCAGGAATTGCTCACACAAATGACGCAAAAGTGCTTCAAAAAGTGTGTCAATAAACCGGGAACTTCTCTCGACTCATCGGAACAGAAATGCATTTCCATGTGCATGGACCGGTTTATGGACTCGTGGAACCTCATCTCGCGGACGTATGGCCAAAGATTACAGCGCGAGCAATCCAATTTCTAG
>ReannCDS00024
ATGACCGAATACGTGACGCCCATGATCAGCACCGTCTTGAAGAAATACCAGACGAGTGCCACCAAATCGCTCCAGGGTCCAGGACACACCCTAACAGCCGCCGGTGTCCTTGATATTGCCACCAATGGAAGAAGCGACAGTCCTGGCCTGGGCTTGTCGAACGGAAAGTGTCAGGCCTCCTCGCCAGTTGTGGCCCTGATAAAGAAGGAAATACTCAGCTCGCCAGAGCCCCAGGAACTCCATCATGAGTGCTCCTCGAGGGGCACGCCTCCTCAGATATATCCACCCGCCACGCCCCCCCGGGAACTCTCGCAGCCGATTCTATCCGTGGCTGATGCGGGTTGTGGAGAACTCTACGAGACGAAGCTGGAGGGAAAAACCATAGGATGCTTTTCCGTGGGCGGAGAAATGAGACTTTGCCTGCCCCAGTTTCTCAACAATGTCCTGAACGACTTTTCCCTGGAGCAGATCAACAGGATCTTCGATGAGCTGGGCATATACTGCTCGCAGTGCACGCCCGATCAGCTGGTGGAGTTCAAGGCCGCCAAGATCCTGCCATCGGACGTCAAGGCCAGCGGGCTGATCACCAGAACCGACGCGGAGCGACTTTGTGCGGCTCTGCTCCACCGATCGGACCGCAATAGCTACGTCCCGATCGAGAGCCTGGCCAAGGGAGCGCTGAGCTTCCACGTCTATCACAAGTGCTTTGGCAAGTGCGAGGGCATCTGCACCCCCGACATGTACTCGTACCAGAAGCCGACCTGCATCCAGTGCCTGGAGTGCGACGGCTGGTTCTCGCCGCAGAAGTTCGTGGGTCATGTGCACCGGAAGTTCGAGAACCAGACCTGTCACTGGGGCTTCGACTCCCGCAACTGGCACGACTACCTTCATGTGGCGCTGGACGTCGAGAACCGCGAAAAGTACCAGATCGTCCTGGATCAGCTGAAGGAGGTGGAGCTCAAGGAGAAGCAGCGGGAATTGGATCACAAGAAAAGAAAGGCGGAAATGCTCATGGATGACGGTCTCCTGGGCTCGGGGCATGTTCTTGGATTGGCCGGCCATCCACATGGCCTGGTAGGCGCCTTGGCCCCGCCCCCGCCACCACCGATGAAGCAGCCGCAGATGGACATTCCCAGTGGCAAGAAGCAGCTGCAGCAGCTCAAGGGGGCGTCGTCGGCCGCCTCCACGTTTGAGTACCACTATCAGTTCATGTGCGCACACCTGGAAAGGGAGCGAGAGCACCTGCCGCACACGCATCCCCTGAGCCACCAGCATCGGGCCGTTCTGGTGGCCCACCCACACGGGCCGCATCACCACCCACCACCCACGCTGAACTCCGCGTCGGCCTTCCGACCTTGGGGACCCACCAACTCCAAGGCCTTCCTGCACGCATATAACGCCACGCTGTCTTCGCTACCCTATGCCTGCCAGGAACCACCAGAACTCCAGAATCCGGAGCGGGTCGTGCGGAGTACGGACAAGAGATATGCGGAGAGGACCTACCAACCCAACGTGGCCTTGGCCCCGCGCAAGAGTATTCTGTCCAAGGAGCGGGACAAGGACAGGGAGCGGCTGGAAAGGGAGGTGATGGTGCGTCAGAGATTGAGGGAGAAGGAGACGGATCACCAGGTGGTGCACATCAAGCAGGAGCGATCGCAGACACCCCCGCCACCCACGACATCGCCACCCGAGGTTCTGGCTGCTCCTCTGGACGTCGTGGAACCACCACACACCTCCTCGAGTGGCAGCAACTCCCCGCTACCCGCCCACCTGCCCGCAGCACCAGCCACTGGACCACCCAATGCTGCCGGAGCACCGCCAACACCCACTAATCTCCGAAACATGCGCAGTCCGGAGGAGTTTTCAGCGGGAGGCAGCAATGAAATTACCTCCTCCACGTCGCCACACCATCAGCAGTCGTCGCACCACCAGGTGGTGCAGCAGCCGGCAGGAGCTCAAGCTCCGTCGCAGCACATCATAGCCACCGTTAATCAGCATGCCAAACTTTTGCCCAGCTCCAGTTCCCTGCCAAACGGCAATGGAAGTTCATCGCTGGCAGCCACAAACAACGAACCGAGTCGGATCAGGATCAACAAGAACCTGATGAGCCACCAGCCGGTGGTTGGGGTGAGCGGCATTGCCCCACATCACAACCCGCACCACCCAACGCACATGCATCACTTCAGCCATGGGTACTACAAAAGCCAGGCCTCCTCACCCACTCAGTCCTCCAGTGCTGGCCTGAACTTGAGTACCCACTCATCGAATGTGGTCAGTTCGCCCCATCATCCCAACCAACAGAAGTCCCAGCATAGTTCGGGAGGATCCGGGATCCATAGCCTTAAAAATGGTAAGACCCATTTGGGCAGCGAATTCGAGTTGTCCACGGACACTGATGATACGGACAGTCTGAACGGAGAGCCCGACTCGAGTGCCATGCTACCACCTTGGGAGCAGGCTGTGGAATCCCTGAGAGAAACTCGACCCAGGGACCGGGAGAGAGTTCTCAGCCTACTCCAGAGATTACTGCAGGAGAACCATCAATACCGATATAATAACATCCAACTGAGTGAACTGCTCCACAAGCAGGACGTCCATATAGCCGACCTTACGGAGCAACTTCAGAGATATCGCAGGCAATACGAGGAGCAGGTCTGCAAAGTGGATCTTCGAAAGATGCCATTCAAGCCGCAAACCCGGCTGGAGGAACCGGTGGAAGAGGGTCGGGGAGATCCCGAGGAGGACGAGGACCTGGAGGAAGAGGAAATGGAGGACAGGGCTAATAATAATAATCAACAGGAGCCATCTCCCCTGATAAAGCCCCCAACAAATGGCCTGCGACGGAGTGCCACGCCCCTAAACTGTTGTGTGAGTGAAGGGGATTTTGAAAAGCTAGAAGAGCCAGAAAGCAAAAGAATAAAGCTGCAGCCCGAAGAAAAACCAGAGGATCGGCAGGTGGAAGAAGAGGAAAGTCCCTCTAATATTTCGGAGCCAGGCGATCTGGAAAAAAACCAAGAAATTGGCGAGAAAACCCCCCCAAACAACAATCTTAAAAGTCCCCAACCCAGTCAAACATCCAGCGATGAGGACATGGACGAAGATGAAGACGAAGACGAGGAGGATGAGGAGGAAGACGAAGAGGTTCAGATAGAAGCCCCCCACAGTAGTGCTTTGGCCACGCCCCCCACGGCCACAACGCCCCTTTCGCCGGACTCGGCGGCAACTGCCGGACAGTTGTTCGATAGTAGCAACAGCAGCGATGAGTCCTCGATGAAAAAGGCCCAGATGTCCGCCTGCCATGCACTGGAAAAAATCAGCAGTCATGTGGGCAGTGAGGACAACCATCAGACGCTCGAAGAGGAAAGTCAGGAGGAGGAGGCGGAGGCGGATGAGAATCCAGAGGAAGATGAATCCGATGACGATGAGATGCCCCTGCAGCAGCGACAGCAGCAGCAGCGCCAGCGGGTGGGCCCTCAGACCGTGCTCAGTGGATCAGTCCCCGTGGGACACCACCAAGCACCCCCACATGCCCCCATGGCAACCAAGGCCAGCAAGAAGCAAACGCCACCAGCACCACCCACTGCAGCCCCATCCACCACAACATCAGCAACAACGAACTGCGAGTTACAAATCAAAAAGGAAATAACCTAG
>ReannCDS00025
ATGCAGTCCATGGCCAGACAAACTGCGCGCACTCTTCCCCAGATGGGCAAGCAAGTCAGCTATCTTTCGACGAGCGGAGCCTGGAGGGCAGCACCTGGAGGAGGTGACATGGTGGTCGAGATCACGGAGCCGAAGACCCGCACCGAGAAGCTGATGGCCTTCCAGAAGAAGCTGCGCGCCAAGACGCCGCTGGGCAAACTGGACGAGTTCTCGCGCCATCCCTACCAGGAGAAGGAGCCCCTCAAGCCCTGGCCGAACCAGACTAATCCGTATACGGGCGAGATCGGCGGACCCGCTGGTCCGGAGCCCACGCGATACGGCGACTGGGAGCGCAAAGGACGCGTCTCCGATTTCTAG
>ReannCDS00026
GGCAGCGGTACAGGCTGCTGGGTCTGGCGGCCGTGGCGCACGCCATGCGTGCGCCGCAGATTCCGCCACCGCCACAACAGCTGCCACCGCCCTACCAGCAGCAGCAGTATCCTGCGCACTGGTGGAATCCTGCACCGGCGGCGCAGGCATATGTGGCGCCACAGCCACAGTGGCATCCTGCGCAGGGGTGGTATCCTGCACAAGGATTTGCGGCGCCACCGCCACTGTGGTACCCTGCGCAAGGGTGGCATCCTGCGCAGGGATACGTGGCGCCACCACAACATCAGGCGCTACATCCACAAGCGCAGGCGCTACAACAAGCGCAGGCGCTACAACCAGAAGCGCAGGCGCCACACCCGCAGGAGGAGGTGTTGGAGAAGGCGGTGTTGGTGGAGCCGGAGGCCCAGGCTGCCATCCCCCCGTTGGCCCCCCTAA
>ReannCDS00027
ATGTCAGAGGAGAATTCATTGATTGAAATTCCCCGCAGCGATTGGACTAAGCTGCGGGATTTGTATGTCCACAAAGATACCGATCCCCAAGGCTATTTGTGCATAAATAATTTCATCAAGTGGGTGGAAAAAAATCAGGATCTGAAAGTAACATTCTTATCATTAAATGGGGACTGGCAAAACGATGGAACTTTTGTTTTAACTGTAGATATCGGAACACCTCTTAAGCACCTATACTTTAACACTCTTGGCGATAACTTGGATCGTGCCATAAAAGCCCTAGAATGCCTTGATTCCTTTGAGAAAAAATATACCTTTTATGGATTTTGTTCTCGACTAAAGCCGGCAGTAGAGCATATTGGCAGGAAATATTACACCAACAAAGATCCATTTATTGTTGAAACCATTTGGTATAGTGCAAGCAAGGAAGTTATAGATACTTTTGCTATTGAGGCCCCTTCTGGCATTACTCTCTTGAACTTGGCTCTGGAAGATGCAGAAACCATTAATGAAATCTGGCCCCATCGAGCACCCGGCTCAGTAAACTTTGTTAGAAGTTTAATAAAGTATAACGTAAATCTAGGGGCTTATGATGACAACGGAAAATTGGTTGCCTGGTGTTTGAGATTGCCGATTGGGTCTTTGGGTCTGTTGCAGGTTTTGGAATCACATAAACGTCTGGGTCTGGGCAGCTTGCTGGTGAAATCTATGGCGAAGAAGATATCCGCACTAGGAGATCAAGTTGTGGCCCCAGTGGTCACACAAAACACGGCCTCGAGGAGCATGTTTGAGAAAATTGGTTTCCAAGCCATAGACACAACCTATTGGGCTGATTGA
>ReannCDS00028
ATGCACAGTTGGCTGAACGGATGGGAAAATCCTTTCCTTAGCACTCGACCTTCATCAGATCATGAAGATGTCACGAGCTCAGAGGTTCTGAGCGTTGAAAAAGTAGATCTCTGCCTGGACGACAACCATGATAATCACCACACTAGTCACTTCTACTCGGCAACTGAAAAGGAAGCCCTGATCGTGAGAAGAGGAGAGCCTTTCAGGCTAAGGATCAATTTCAACCGAGACTACAGACCCGGCAAGGATAAGCTCAATTTTATCATCAGCGTGGCGGATGACGCCAATCCGAGTCCTGGAAAAGGAACCCACAGTGCCCTGTTGCTCCATGAGACCATTGATAACTTGGGGGATCCGACGGAATGGGGTGCGGGGATTGTATCGCATGAAGGTCAAATGTTAACTTTTCTGATCAAATCGCCATCAAATTGTCCTGTAGCGGTGTGGAAACTGGAGATCGACACTAAACTGCTGGGCGGTGGTTCGAGGAGCTATCCCCTTCCTCTGCCCATCTATGTCCTTTTTAATCCCTGGTGTGCAGATGATCAGGTCTATCTCGAGGACCGTGACCAACGGAAGGAGTACGTCATGAACGATACCACTCTCATTTGGAGGGGATCCTACAACAACCTGCACCAATCGGCTTGGAAAATCGGACAGTTCGAACGATACGTGCTGGAGTGCAGCTTGAATGTCCTGGGAAGTGTGGCTAAGATCCCACCCGCCTTCAGAGGTGATCCTGTGAAAGTTGCCCGTTCCTTGTCCGCTTTGGTGAACGTTTTCGATGATGACGGCATCCTGGTGGGAAATTGGACAAACGATTTCTCGGGTGGTGTTGCACCATTCAACTGGACCGGTTCAACGGAGATCCTCCAGGAATTCTACAAAACCAAAAAACCGGTAAAGTTCGCCCAATGCTGGGTCTACGGCGGTGTCCTGGCTACCATTGCCAGGTGTCTGGGAATACCGGCTAGGATCATCACCTGCTTCTCATCTGCTCATGATACCCAAGCCTCTTTGACCCTGGATTATTTCTTTGATGAGAACAACAAGAAAGTGGGAAATGAGAGCTTTTGGAACTTTCATGTATGGAACGAGTTGTGGATGCAGCGACCGGATTTGGGAGATGGAAAACATGGCAAATTCGATGGCTGGCAGGTGGTAGATGGTACTCCACAGGAGACTTCCGATAAAATGTATCAACTGGGTCCCGCACCCATTTCGTCCGTGAAAAATGGTGAGATCCAAACACCCTTCGATGTTGGATTTGTTTTCGCAGAGGTTAATGCTGATATTGTTTATTGGCGCTACATGGGCCCCAACCGTCCGATCAAGCTTATTAACCGGAACATCGATGTTATAGGTAAAAATATCAGCACTAAGGCTGTCCTAAAATGGGAAAGAGAAGACGTTACCGATAGCTACAAATATGCAGAGCGTTCCAGGGAAGAGAGAAGCACTATGCTCGAGGCCCTAAAACATTCCAGTAATGAGTTTACCAGATACTATCAAAATGAAGATTTTAATGATGTAGAGTTTGAATTGGATCTAAACCACGACATCACTATCGGGAAGGACTTCGGTGTGCTATTGAAGCTGACCAATAAGAGCGAAAGTCGAACACATGTGGCTACTGGATCTATCCGTTGTGATGCCGTTCTGTACACCGGAAGGGGTGCAGAGGAGGTCAAGGAATTGTGCTTCGATCTAAAATTGCCGCCCGGAGGCAGTGACCACGTTCGCATGGAGGTCAGCTTTAAGGAGTATTTCGAAAAGATGTCCTCCCAGGCATCCTTTCACATTTCAGCAGCCGCCAAGGTTAAGGACACCGATTTCGATTACTTCACGCAGGACAATTTCCGCGTTCGCAAACCGGCCATTAAACTCCTTTTTGGAGAGGGTGACATCGAGGTCAAAAAGGAGATGAAAGTGACCATGATCCTAGAGAACCCGCTGCCGATTTCATTGCAGAACGGTGTGTTCATCGTGGATGGACCGGGCTTCGAGCAGCCTCTGAAATTCAAGATCGGAGAAACAGCTGTGGGTGAAAAAGCTGTAGCGACATTCAAATACACTCCTCCCTATGCTGGGCGTGGCGTAATGGTGGTCAAGTTCCACTCCATGGAGCTAGATGATGTCGATGGCTACATAAACTATGATGTTGCACCTCGGTCGTAG
>ReannCDS00029
ATGTCGGGCACTTCGCAAAAATACAGGAACTTTGTGGCGGAGCCAATGGGCAACAAGTCGGTGACAGAATTGGCCGGAATCGGCGAAACCCTCGGCGGACGCTTGACGGAAGCTGGATTCGACAAGGCCTACACAGTTTTGGGCCAGTACCTGGTACTGAAGAAGGACGAGGAGCTGTTCAAGGACTGGATGAAGGAGGTGTGCAACGCGAGCTCCAAGCAGGCGTCCGATTGCTACAACTGCCTCAACGACTGGTGCGAAGAGTTCTTGTAA
>ReannCDS00030
ATGGATGCAACTTCAGTAATTACGGGCGATGTGGATAAAACACAGATACCGCCGCTGAATCAGAAGCGCATCCTGGCCTTCGTCAATCACTTCCTCGTCAGCACTTGCACCTTCCTAAATGAATTTGCCCTGGGCTGTGAGACAAAGTTTGTGGAGATGGAGAGGCAACTACAAAAGACGGAGGCTGCCCTCATCATCCTGGAGGCCAAGCTGGCGTCCATACCCACCGAACACCATGTAGCGGACGAACCATCCAGGATCCCAGCGCCAACCGAGGAACCCAACGAACCAACTCAAATACTGGACTCTAAGGTGCCATCCGCGGATAGCCAACCCGAACCGGAAGATCCGCCTGAATGCATCGGAGTGCGTGCTTGCGATGATCTGCGCTACAGGAAGTTCTTCAAAATGGTTCAAGTGGGAGTGCCCGCACCGGCGGTCAAGCAGAAAATGAAATCAGAAGGCCTGGAACCACGAATTTTGGATACGCCCAATCTGATCCTGGCAGACGGACTGCGTGAGTGA
>ReannCDS00031
ATGGAGGGAAGTGCAGATCCACAGAAGAACCTTGATGGGGAGGAGCATGCAGAGTTGGACTTCGCTCCCCATATGAAGTTCCTGCCAGACGTACTCCCGCACAGAGACAGAACAACCAGTAATGCTATCTCCGATGAGCTCTCGAGTGATGAATCGCTGGACTCCTCCACCATCAGCTACATGGAAAGAGAAGAGCCATTACCAGCAATGGATATGTGTAGGATGCTAGCCAAATTTCTGCAGCACCAGCAGAACAACCCCGTTTCCCGTCCGACACCCGCATTCTCGAGGCCCATTTTGGCATATTGGAAATCGGAGCTGAACAGCATGCGTCCGGAAGATGCCGCCAAAGTAGAGAAGAAGATGACGATGCTTCTGTGGGACGAGAAGGAAGCATTAAACTATTAA
>ReannCDS00032
ATGTCGGCCCACAGCGGCGGAACGGATTGGAATTCCGTGGTTAAAGCTCTGCTACTAAACCGTACAGGAGCCCTCAACAAGAACGAAGTAGTTAACCTGCTAAAAGCGATCACGCGATGCGAACATGATTTTTTCGAGGAGGAAAGCAATTTCACCCAGTTTTACACGGCCTTTGCGGCCCTGGCGGCTGACAAACTTATGCAAATCAAGACGATTTGCCAGACGCAGATTTGTCAGCTGCACGATGCCACCGCCGTGCTCATCCGGTTCATCCTCTACAGGCTGCCCAGGGTATCTGTGTACGAGACCAAGTGGCTCCTGGGCGCACTCAAGATGCTCTGCGAGGGCCGGGAGAATCCCCCATCTACATCGACGGCCACCTTCGACTACAACGCTGTGGCCAACGTCCTGAAGAGCTGCAAGCATCCGGAGTCCACCACCAAGAGCATAATGCCCAGCAGCAGTTCCTCGGCCAGCGGATCGAGCAACGACAAGGAGTCGCCTAAGTCGGAGATTAAGCGATCCAGATCGGACCTGTCCTCTGTTATTCTGCAGCAACTGATAGCTCCTCTGGAGCCCGGCAAAATGACATGGGTTCCCCTCAGCGAAGAGGTTACCGACTGCACTGAGCAACTCCTTGCGGCCAATGTGGAGTACTTCCAGGATCAAAATGGAGTCGACACCTTGCTGGACGTGTGCGTTGGCCTACCAATACTGAATCGCTACCGATCAAAATATTTGGAGACTATCAACGGCGGCAAGCCGCTCTATTTGCCTCTGACGCAAGTGGAGGCCACCACTGTGAAATCGAGCATGAATCACATGCTCACTGATCTCACTATTTTGAGTCAGGCTCATGCCTTGATTGTGTTGCAGCCGCTGACTCCCAGTCGAATTGAACGGCTATCGATGTGCGGCATTGCTGCCTTATACAATGCAGTATTGACTTCGATAGCCACCAGTGTTCTCGGAATGAGCCAAGCGAGCAGCTCCCAAAAGCAGCAGACTGCATCCACTAGTCAAGGGAGCGGAGGAGGCGGTTCCAGCTCTGGGCAAACCAATAAAGACCACGACGACTTTGAGGAGCAGGCCTGTAACATAGTGAACAAGGCTCTAGAGATATACTCAAATATTGGCGATATGTTTAAGGCGTCGGCTCGGATTCATGTGTATCAGAACCATCTCTGCTATGGCAGCTGGCTGCTTATTAGCGGTATCCAAGGAGCAATGGGCGCCTCCGGAAGTGGTGGAACAAGCTTGGAGACAGCGTCAAAATCGGCAACCAAAGCTGCCAAGACAGGAAGTGAGGCTGGAACCGCTCCTACCACTCCTATAGCAAGAGTGAATCTATTCAAAGTCCAGCAAGGATTCGGGGAACTCAATGCAGCAATTGCCAATCACAGCATTAAACTGCTATCTGAGTTAATTGAAGATCTGAAGATTGAATCCGCCTGTGGACAGAGGCCTGAATCCCCGGAGGTGCCGGAGCCAGCACAGTTCGACATCTTGCAAAACTATAGTTCGCTGGAGAGGATTGTCAGAGTGCTTAATACGGCCACGCTCCATCAGCTATTCACATTTCTGGCCACGGTAGCTTACCGCAAGGCCTGCACCTTGAGACGCGCCTCCGCGAAGGATCGCACGGAATGCGAACCCATAAGCTACTCAGATTCTACCACCTATTTTAACGATTCTCTCTCCTGCTCTGACAATTCGGAGGAGGACGACAGCGAGAGTTATCTGGGCCACTGGTTTAAGGAAACTCTTTCCCCAGAAACACATGACGATAATGCAAATACATCCACACAAGAACGCGGAGAGCAGAAAAGCGCCCTTGTCCCCAAACTGGATGAGCCACATGAATATTTAGATTTGGCGGCCGACATATTCTGTTTCCTGGACCAATTTCTAGCCAATCGGCACGCATACATGCAGCGCTATGTAAAGGCGGGAGTCAGTGATCAGCAAATGCTGTTAATGGCTAACATAATCAAGGATTTCGACCGGGATGTAATGCGAAATGAGTGCGAACAGGGGTCGGGAAATGCTCCAGCTACTAATGCGGGAGCAGGATCAACTGTAGTAACTTCTACCAAGTGGCAAACCTCTATGATTCGCTTTTCGGGAGCTGCTGGACGCTATATACACAATTTAATATCCACTTCGCTGCTTTCCGAGCAACTACAGTCCAATCTGTTGCAGCACTTATCCATATCACCGTGGTCTACCGATACGAGCACCTGGCCCCTGCAGGTTTACCCAAGTACCTTGTCAGTACTCGTGCAAATCCTATTGCTGAAGCCCACACAAGAGAAGGAGGCCGCGTGTCTATCTGTGTGGCATCGCCTGATTAACACTTTGGTTGAGGGCGTCTGCTCCTGGACCGCCGCCAGTGATTCTGACTACGAAGACTTAAATATAGAGCATGCCCAACTGCTTCTTTTCCTATTTCACTCGCTCAACCTGATGCAAAAGAAGTCCATTCTGCTCTTAACAGCTGGAGGAGTTATCCGTTGTGCCGAAGTTTGCCGTGGAATCAGCGGCGATCGACCCGTAAAAAACAGCCAAATGATGCTGTTATCCCGATTGCTTCTATTTTTGGAGTATCTTATGAAGCATTTGTACAATGCTCCTCCTGAGTTGTTGGACCAGGTACGCTGGAATCTGTTTAGCGTAAGCAGCATGCCGGAAAGCCAAAAGATCACGGATCTGCTTAACAGCCGTACCAAACTGAATTCCTATTGCCGCCAGGATATCGAGGAAAAGTTCCGAAAGTCAGCTGGTGAATATGGATCGGCAATTCGCCCAACTTTTTATTCTCTGGTTATGGGCGATCCCGAAAAACCCTATTGGGCACAGGAATTCAAATTGGATGGCCTGGCCTGGAACTTTATTCTTTGCACTCCAGACAAGCTCAAGTATCCGCTACTAGTAGATGCCTTGACTGACATACTCTCCATCACCGATATGTCTGTATATTCCAAAGAAAAGGAAAAAGAAGCAAGCATGCACAATTTGTGTGCAATGCAGTACTGCTTTAGCATTGCATGGAAGCTAGTTTTGGGTCTGCCGCCCTCTACTTCTCACGTAGAGTCGCTGAAGGCCGAACGCTCTCCCAACCTGCATTCTCTGATCTGGAGTATTCGCTGCCCACTGTCCAGTTCACACTACCTGGTGGTTAACAGTCTTATCAAGCAAGGAATGTATACCCAGTACGCCGAGACGCTGTGGAATCAAGTGGGCGATATAGCGGCCGATATGAAATATAGTCTGAAGCAAACCATTCTTGGTGTGGAATCGTTTAACAGTCAGATGAACGGAAACGCGGGCACTCCAAGGCTCTCCGATCTCATCCTCTTTGATTCTTTGGTGGCCCATATGCATGCGGTGGCCTGGGCGAACAAGGAAGGCTACAAGTGGCCCCGAAAGGAGAGCGAAGATGCTTCCAGCGATCAGTCCTCTACAACGGGTACTTCTTTAACTAGCACGCCCAACGATCCCGAAATGTATTCTTCGAACGAGTCAATTGATGAGCAAAAGTCAAAACATGAAGAGGAGGGTAAGCTGCCTAGTGATCTGCAGAAACATAACCAACTGGTAAACGAGCTTATAGTTAAGCTTATGAATTCCTACCGCCTGCTTTCGGTCATTGTACGTGGCCAGATGCTGAAGCAATTGTCAAGCTCGACACCGGAGCAAGCATTGAATCTGATTGTGCCCATTGTAAGTGACAAGCCAGCGATAATGTTGGAACTTCATGCGGCCTTTCTAAAACTCCTGCCCAATGAGGATAAACAATTGATAGCAAACGAATGGCCTAAGTGCCTAATGGTCAATGATTCCGCATTTGATGGCAAGCAACATCCTGTGGAGCCGTACACATTGAACGTGATAGATGCTCATATAATAGAGCTGACACGAGGAGCCAGTTACTCTACCCTGCACACTCTGAAGCACTGCTTAAAGTCAATCCTCCAGTTGTTTGAACTTCTGCTCCCACATTGCTCCGCCAACGCTGAGGTGGAAGCCCAGCTCAAGCTTCTGTTAATCTCCTCAATGCTGGACATGCGAACTGATTATTTGCAAGGCCAGAGTGAACAGTGCCTACGGGAGATCCTCAGCGGTTTGACCTTAGAGGCCCAGAAACTGTTGCTCTTTGAGCACATGATTGGATATTGCTATCGCATGATGAAAGACTTTGCAGCCGAGCTTAGGCAGCCACAAACTGTGGCGCATGGCGGCGGAGCTCCTCTAGATCAAGATCGTGCCATGTTTAACGAGTCCATGCTGTTTGCCGTGCTCAAAACCATGATCAAGATGCTGGAAAAACCCGTGGCAGTGCAAGCCATGCGACAGTTTTTCAAAGATCAGAAATCTGGAAGTCTCACAACACTTCTGCTTTCATTCACCGGCACCAGTCTGCCCGTCAGTTATGCTCGCAAGATGCTGCAGTTTGTCGAACGCCTTTTCCAGCAATCCTTGCAACCAGATTCCCAGTTTCAGCATGAGGATCTGGTTGAGTGCTTTTCGGAGCTGGCCACTGTTGATGTAGCTCGTTTAAAGCTCTGGTTGGCCCACATTATCTATGGACCTAACGTGAGCACTGAAGTAAGCACCTCCGAGGCATTGGATACCACCTGCCGGATGCTCACCAGCATTTTGCAACCATCAAGCAGCTCTAGCAGCAATGCTCAGACTCCAACTAATATGGCCACCGTTTCTGCTATGCCGAGTATCTCAGACCAGTTGGACCCCATGGACATTGACTACGACAGCGCAACTGCAGCGGGAGGCGGAGAAAGCGGCACAGGAGCAGGAGGAGCTGCAGCCAATACCTCTCAGATTCTGAGCTTGTGGCAAGCGGCACAACCAAATCCGTCAGAAGACTCCTCGCAGGCTTGCGATCACAGTGGAAGCGAACGAAATGGAGCGCTTCTTTTGAGCTTTGTCAAATCCTTGGTGAAAGATCAGAGCAAGGCAGCACAGATTGCTCCTCCATTGTTCCAAGCTTTGCTGCAGCTGGGACAAACTTTAATATCCCCACCACAAGATGGCTGCGATTTTGCAGATGTACTCCAGATAATGATAACTCTGGCGGATGCCAGCCCCGCACGAGGCCATGTCGCCTTGTTTAATACCACGCTACTTTGGCTGGAACTGGCCAAGTTGCAATTACCGGACAAGCATCTAAAACATGCGGAGAACGTTAGCGCCCAGCTGCGTTATCTTAGCGAACTCCTGCAAAGTATCGGCTACCGGGGCAGTCGGCAGCACATCCCGCCGTGGGATGATGAGCTGCAGACGGACATCGATGATCTTTACGATGAGCTAGCCGAGGAGGGCGAGCAAGACTCGCTGCTGGATGACTCCGACGAAGACACTTTAAATAACAAGCTGTGTACCTTCTCGCAGACCCAAAAGGAGTTCATGAACCAACACTGGTACCACTGCCACACCTGCAACATGATCAACACAGTTGGCGTGTGCTCAGTGTGCGCGAGGGTTTGCCATAAGGGACACGATGTGAGTTACGCCAAGTACGGAAACTTCTTCTGTGACTGCGGAGCCAAGGAGGATGGATCCTGTCAGGCTTTGAGCAGGCGGCTTGGTAGTAGTGAGGTCAGAGATTCATCCGGAATGGGTAGCTACCTACCGTCCCACATGAGCTTACTGGCTGGAAAAAAGAGGAGCAGCCCACCGGTTACTCAGCCAGCACCTGCACGAAAGGATTCCTTGACTAGCGAACGAATCGCGGTGCTTAGCAAACTTTTGGAACCTTATCGAGAAACTCTTCAGCACCAGGATCAGTGGCTGTTGGTTGTTAGATGTATTCTGGAGTACTTTGACGTGTTGCTCCCATCAATAAAGGAAAATTGTACACTGTACTCCATTGTCGGCTGCCATAAGAGAGCAAGAGCGGCATTGGAGCGACTCCACCAGCTTGAGCAGAGCTTCCAAGTGACGGATCAACTTATGTTTGCGACATTGGGCTCACAAGAGGGTGCCTTCGAGAATGTGCGGATGAACTACTCTGGCGATCAGGGTCAGACCATAAAGCACTTGATATCTTCTGGAGTGGTCCGCCGTGTTGCATTCTGTTGCTTGTCCTCGCCACATGGACGTCGTCAGCAGTTGGCTGTGTCCCATGAGAAGGGAAAAGTTACCATCCTTCAACTCTCGGCACTGCTTAAGCAGGCTGATGCATCCAAGAGGAAGTTAACTTTAACGCAACTGAGTTCAGCACCCATTGCTTGTACAGTTCTCTCCCTGGCTGCCAACCCCTGCAATGAGGATTGCCTGGCCGTGTGTGGTTTGAAGGAGTGTCATGTGCTCACCTTTTCAAGCAGTGGCAGTACAAACGAACACATTGTGGTGAGTCCCCAACTAGAAAACGGAAACTACATAAAAAAAGCTGTGTGGCTACCCGGCTCACAGACTCTCTTGGCGATTGTCACCTCTGATTATGTAAAGATTTACGATTTGGCAGTGGATACATACAGCCCGAAGTACTATTACCTAGTCGCCGTAGGCAAGATTCGAGATTGCACATTTATGTACCAGGACGGCAACTACTATATGCTGAGCTTTGCCAGCAGTGGATACATTTACACTCAGCAGTTGGATCAACAAAGCTTGGCGGTTCATGGAGATTTCTATGTGACCAACACCCTGGAGCTGAGTCACCAACATATCAAAGATATTAGTGGTCAAGTTGGTGGCGGTGGAGTGTCGATCTATTACTCCCATACCCTTCAACTGCTCTTCTATAGTTACTCCTCCGGAAGAAGCTTCTTTTCACCACTCACCAATGTTAATGATGGCGTGAGGGGAATATATCACCTGGACACCAATTCAGTCACCAAGTCCGCCTCAAAGGGACCACTCCAGCCTCTGGTCCAGTGGACAGAGGTTACAGGTCATCCAGGATTGGTTTACGCCAGCATGCAGACATCGAATAACCCTATTATTTTGATGATCACACCTGAACGGATTTACCTGCAAGAGATCAAGGCGCAGTCGGCCAAATCCCGGATTATGGACGTAGTTGGTATCCGTCATGCGGTCGCCGGAATAGAGAAAACCACGCTTCTGCTACTCTGCGAGGACGGAAGCTTGAGGATCTTCTCCGCACAACCAGAACACACTAGCTTTTGGCTTTCACCGCAAGTTCAGCCATTTGGTAATCAGCTGTACTCATCCACCTTAATGGCGAAGGTTGGAGTAAGTTCTACTCCAAAGTCCAAAACCAATACGGCATCTGGAAAGTTGTCCAACAGGAAGGCAAGCCAACAGCAGAAACAACTTACGGCTGGAGGTCAGCCAGTGTTCCCAATTGACTTTTTCGAACACTGCAACATGCTGGCCGATGTAGAGTTCGGAGGCAATGATCTGCTCCAGATTTACAACAAACAGAAACTAAAGACGCGTCTGTTCTCAACGGGAATGTTTGTGGCCAGCACTCGGGCGAATGGCTTTACCCTGGAGGTGATCAACAATGATCCAAATGTGGTCATTGTGGGAATACGAGTGTTGATTGGAACTCAGGATGTACAGCGTGCTCCGCTATCGGTCAGCATTTTGGGACGCACAGTTCCCACACCAGTGAGGAGGGCACGCTGGTTCGACATTCCCCTAACCCGGGAGGAGATGTTCCAATCGGACAAGCTTTTAAAAGTCGTCTTTGCCAAATCCCAGGATCCGGAGCATGTGACACTACTAGATTGCATCGAGGTCTATGGAAAGTCAAAAGAGCTGGTGGGCTGGCCCGACGAAAGCGAGGATGCCAATGCACCTGGATCAAGTGTCCCACAAGTATCCTCTTCCCAAGCAAGTAGCGCCAACTTTGGAGAGGGATTCAACTGCATTACTCAGTTGGATCGAATGGTCAATCACCTTTTGGAGGTAATGGACTGTGCGCTGCACCTGTTGGGATCTGGAGTCCCAGCTCCTATCCGACAAAAGGCAGTAAAGACAGCGAGTGCTCTTTTGTTGCTGCCCACGCCTAATCCTGTACAGACGCAGGCCCGCTATGTGCTGGCCACGCTTTACGGAACCAGGGCAACGTACCACAGCTACAAGGATGGAGTGCTTTTACAGTTCGTTTATGGAGAACTGCAGGCTATGCAACCAAAGCTCGAGAAACTAGAATCTCTACAGAAGATCGATCCTGAGGCGTTCTACCGCCTAATTCTCCTCGTTCGTGGCATTGCCAACGCACGTCCGCAATCTCTAGCCAAGATCTGCGCGGAGAACAACTACGACATAGTACCAACCCTTATGGGATTTGTCTTGGAGTTGCACAAGGTTACGCCGGAGCTTGATGAGCCCATAAATATCGTGAAGAGAGGATTGTGCCAGGCGGAGACAATTGTTCACTGTCTCGTGGAGATTATGTACGGATTCGCCTTAGCCGATCCTGGTCAGGTTGGCCGCATGACTAAGTACTTCATCGATTTGCTCAAGCATGATGCTAGTGTGATTAGTCACAGCGCCAAGGAAGCATTAATCTTGTTGCTGAGTCCGAGAGTAAAGCGCAGAAAGGTGGCCATAGTTACACCCCCGGCCTGTTCCACACCCACTCCTTCCACCTCCACCATGCAGACTTTACAAGCAGTGGCTGCCTCGACTGCTAGTGATATCATCGAGGAAGCAGCTGCCGTTGCTGTGGATGCTGCAGTAGGAGGTGGTGGATTACCCGACCCGAATCCGGAAGCGGAAGGAGGTGTAGTGGAAGTAGGAGCAGTGGGTCAGCAGCAAATACTCAACCTGGAGGCCTTCATGGGTGGTGGTTTCCCACGTTTACTTGGTCTCCCCGAAGATGCGGACGATGAAGCCATCATGGACATTGCCATCGCTTTAAGCCTGCAACAGCATGGTGGAGATGCGAACGCCCTGCAGTCCCTTCAACAAGGCTTGGCTAATCTTCAGGGTATCCGTCAAGCTGCAGCCATGGCAGCGGCGTCGAACGCAGCGGCCAGTGTCTCCGCAGGTGGTTCGGATGACGATGAAGGTTCAAATGTAGCAACCGATGGATCAACATTGCGCACTTCCCCTGCAGAGCCTGCTGGAAGCGGGGGATCAGAGAGTGGGGGCAGCGGAGTTGAGAGTATTGGCGGTACATCCGCCAGAAGCAGTAACTTCGGAGACCACGCGAATGCTTCTCCTCCGCGTCAGGGTTCCGCTAAGGATGATCAAGAGCAACCAGGTCCTAGTGGGGCGGGTGGTTCTGGTGGTGTCGCTGGCTTCAGTGCCATGAGCAGCAGTGAGGATAACGAAATCAACGAGGACGATAAGCTCAGCAAGCTACATGATCTGAGGATTGCTGTGCTAGAGAGTATTATCCAACACCTAGGCACTTTTGATCTGTGCAATGGACTTCAGGCCATACCTCTAATACAGGTTATTCTTATGCTGACTACCGATCTTAACGGCAACAATGATCGAGACCAGCAGGTGCTTCAAGATCTGCTCAGTGCTTTGGTGGATTATGTGGAAATTGGCAAACGAGGAGCTGCATCAAGGATGGAAACGAAGTGTCCTGGCAATGAGGTGCGCCTTGCAATACTTTCCCTTTTTGGAGTGATGATGGGCAAGACTAAGTCAAAGCAGACTGGAACCACATCGCCTCCGCATCAGTTCAAGGACAACAGTTCCTTTGTGGCTAGCACCACGGCTAATGTTCTCAGCAAGAGTGGAGCATTTGTTTACGCCTTAGAGGCACTGAACACGCTTCTGGTGCACTGGAAGAACGTGCTTGGAGATCCCTATGCAGCGGGTGGTGGCGTGGGATCGTCGCAGTCTGCTCAGCCCAGTGGTGGATCTTCAGGTCCTGGAGTTCAGCTACTGAAGCCGATTAAGCATGGCCCCAAGCCTGACATATCCATACTTATCCCACACAACTATTTAAAGAACTACCCGGATATCTTTGAGTCATACGATGGTCTGCTTACTGAGATTATTGTGCGATTGCCCTACCAGATACTTCGCTTAAGTAGCGCACATCCGGATAATTACGACAGTGGATTCTGCGAAGCCATGACCTTTACGCTATGTGAGTACATGATGCTTAACCTGAACACTCTGCTGCGACGGCAAGTTAGAAAGCTACTCATGTACATCTGCGGGAGCAAGGAAAAGTTCCGCATGTATCGCGACGGTCACTCCCTGGACGCCCATTTCCGGGTTGTTAAAAGGGTGTGCAACATTGTCAGCAGCAAGACTGGCGCTCCCTACAACTCCAATCCCCCTCTGCTCACCTACGACGCACTCGTGGAGTTGACAGAACACCTGCGTACTTGTCAGGAGATCAGCCAGATGCGTACGGGCAATTGGCAGAAGTTCTGCGTCGTTCATGAAGATGCATTAGCCATGCTGATGGAAATCGCCTGTTACCAACTGGATGATGGCGTGTCCCCCATAATTATACAATTGCTTCAGGCGGCCGTGTGCAACTTACCCGCCCCTAATGGATCTAAGCAGGCACAACCGCAGCCATCGACCTCATCTTCTGGAAAGCTTCGGACCGATCGGGAGAAGAGCGAGGACACAGACGCTTACTACTCCAAGTTTGATCCTGCACAATGTGGGACATTTGTGCACCAGATCTTCAGGTATGCGTGTGATGCGCTGATCATCCGGTTTGTGAGGATCTTCCTGCTGGAAAATAACATAAGTCAGCTGAGATGGCAGGCCCACTCATTTATGACCGGACTATTTGAGCATGCCAATGAAAGGCAGCGAGAGAAACTGCTTAACATATTTTGGAACCTGTGGCCGCTGGTACCAACTTATGGAAGGAGAACAGCGCAGTTTGTAGACCTACTGGGCTATCTCACACTTAGCACCCGGAGTATAACGGAGCGATTGCCAGAGTTTGTCTCCCGGGCAGTGGATGTTCTGCGGCAGCAAAATGAACTGCTTTGCAAGCATCCCAATGCTCCAATATACACCACCCTTGAGTCCATTCTTCAAGTAAATGGCTACTACCTCGAATCTGAGCCATGTTTGGTGTGCAATAATCCAGAGGTACCGATGGCCAACATTAAATTACCGTCAGTTAAGTCTGATTCAAAGTACACCACGACCACTATGATTTACAAACTGGTGCAATGTCACACTATTTCCAAATTAATCGTGAGGATTGCTGATTTAAAGCGAACAAAGATGGTGAGGACCATTAATGTCTACTACAATAACCGAAGCGTCCAGGCGGTAGTCGAGCTAAAGAATCGGCCGGCACTATGGCACAAAGCTCGCTCTGTATCCCTGCAATCCGCACAAACCGAACTGAAGATCGATTTTCCGCTGCCGATCACAGCGTGCAATTTGATGATCGAGTTTGCAGATTTCTTCGAAACTGTGAGTGGATCCAGTGAGAATCTTCAGTGCCCAAGATGCAGTGCAGCAGTACCTGCATATCCAGGAGTCTGTGGCAATTGCGGCGAGAACGTTTTCCAGTGCCACAAATGTCGCGCTATCAACTACGATGAGAAGGATCCTTTCCTGTGTCACTCGTGTGGCTTCTGCAAGTACGCCAAGTTCGATTTCAGCATGTACGCCCGCGTTTGCTGCGCTGTTGATCCCATCGAATCGGCAGAGGATCGGGTGAAAACAGTTTCTCTAATACACAGCTCTCTGGAACGAGCGGATAGAATATACCGTCAGTTGCTAACGAACAAGCAAATGCTGGAGCTCCTTATCCAGAAGGTGGCTGAGCACCGAAGCAGCGACCGCATGGTGGAGGACAACATGGCGAGCGTCCACAGCACCTCGCAGGTGAACAAGATCATCCAGCTGCTGGCCCAGAAATACTGCGTGGAATCACGCACGAGTTTCGAGGAGCTAAGCAAGATCGTCCAGAAGGTCAAGGCATGTCGCAGCGAACTCGTGGCCTACGATCGTCAACAGCAGGACCAGCCGCCAGTCAATCCAGGCTCGACGTCTGAGAATCCCACCACAAACCGCTGCTACGGTTGTGCCCTGGCTTCCACCGAGCAGTGTCTAACGCTTCTCCGAGCCATGGCCTACAACTACGATTGTCGCGTTGGCTTGTATAGTCAGGGACTCGTAAGTGAACTAGCCGAGCACAACTTGCGGCGGGGCACTCCGCAGATTCAAGAAGAAGTCCGCAACCTTCTGGTTGTGCTGACAAAAGATAATGCCGAGGCATGCATGCACTTACTGCAGCTGGTCACCACAAGGGTAAAAAATGCGCTAATGGGATCAATACCTCTGATAAGTCTAGAAGCAGCTGTGCACCAGGAGATGACACTGCTGGAAGTCCTTTTGGGACAGGACGATGTCTGCTGGGAATACAAGTTGAAGGTCATCTTTGAGCTATTTATTAGCAACTGCAGGTTGCCTCACGGTCCGGTGACTTCAGTGCTGCATCCATGCCTGCGCATCATGCAGAATCTCATCTGTCCGGTGCTGCCAAGCAGCAAGCCCAATCAGAAGGTAGCCACTACGGACCTGTGCAGTATGAAGCTGCTTGAAGGCAACACGGTCGACTACAGGGCTTGGCTCAACTCAGATCGCAATCATGAGTACGCTGCATGGAGCAGCCGGATGCCCAGCAATAGTCAGGGCAAGCATAAGAACACCAAGGAGCAGATTGGACCAGCCTCGGGAACAGGCGGATCAGCTACAACAGAAGCCGCTCCGAGGACCAGACGTGAAGTGCGGGTCGCCTTTCTAAGCGAAAAGTACGGGAAGCGCTGGAGGGAGCGGGTACTGGACAAGCAGCGATTGATTAAGCCTCTGGTTTTCAACGCTAAGTGGATCCAGCCATTGCTATTTAATGCAAACTCTAGATTCGGCCGCCAACTGGCGTGTTCCTTGCTAAGCAGCTTGAGCAGGACCAACGAACGGAGGCAGCAAGCCCTGAACATGCTTACGTCCTTCTTGAAGCATGTGGGTGAAGCAGGCGAGGCCAGTGCAGAGTACTTAATGTTGTATAAGAGCATGGCTACGGAGCAACCCTGGCTGCAGTATTTAGTGCTAAAAGGAGTACTTAGCCAAATCTCACAGCTTTTGGCTATTGAAATAAGCAAGGTGCATCGAATGGAGGAGCACTCGCTCTCCTCAGATTTGTCCTTGGGCTATGCTCTGCGGCAGTATGTGGAGCTGTTGTGGTTACTCCTCGAGTGTCCAAACATCCGCAGGACGTACAAGACCCGCATGCTAGGTCCCGTTTTAGAAAGCTATCTTGCTCTGAGAAGTTTAGTGGTGCAGCGAACGCGGCTTATTGACGACGCCCAGGAGAAGTTGCTCGAGATGCTAGAGGACATGACCAGCGGTACCGAGGAGGAGACTCGTGCCTTCATGGAAATTCTCATCGACACAGTAGAAAAGACGCGCATGAATGACATCAAAACACCGGTGTTCATATTCGAGCGGTTATATTCCATTATACACCCTGAGGAGCACGACGAAAGCGAGTTCTATATGACGTTGGAAAAGGATCCTCAGCAAGAGGACTTTCTGCAGGGCCGCATGCTGGGTAATCCTTATCCTTCCAGTGAAATGGGGTTGGGTCCACTAATGCGGGATGTCAAAAATAAGATCTGCACCGATTGCGAACTAATTGCCCTATTGGAAGACGATAACGGCATGGAACTGCTGGTGAATAACAAAATCATTAGTCTCGATTTGCCCGTTAAGGATGTGTACAAAAAAGTTTGGTTAGCTGAAGGAGGTGATCGAGATGCAATGAGGATCGTTTATCGCATGCGCGGTCTTCTGGGAGACGCCACCGAGGAGTTTGTGGAAACGCTGAACAATAAAAGCCAGGAGCAAGTGGACACTGAACAGCTCTATCGCATGGCCAACGTACTGGCTGATTGCAACGGACTCCGCGTAATGTTGGACAGAATTGGAAGTCTGCAGCGCATCTCGCGCAACCGAGAGCTTATCCAGGTGCTGCTTAAGCTATTCTTGATTTGCGTGAAAGTGCGCCGTTGCCAAGAAGTTCTCTGTCAGCCCGAAATTGGGGCTATCAACACGTTGCTGAAGGTGCTGCAAATGTGTCTACAGTCGGAGAACGATTCGATTCAGTCTGCGGTCACCGAGCAGTTACTAGAGATCATGGAGACCATTCTCTCGAAAGCAGCCAGCGATACTTTGGATTCCTTCCTGCAGTTTTCGCTGACATTTGGTGGACCGGAGTATGTAAGTGCCTTGATATCGTGCACTGACTGTCCGAACGTTAGAAACAATCCCTCTGTGCTGCGCCATCTTATTCGTGTCTTGGCTGCGTTGGTCTACGGCAATGAAGTAAAAATGGCTCTTCTTTGCGAGCATTTTAAGGACACTTTGAGTTTTAAACGTTTTGACAACGAGCGCACACCTGAAGAAGAGTTTAAACTGGAACTCTTCTGCGTGCTGACTAACCAAATCGAGCACAACTGCATTGGTGGAACTCTTAAGGATTACATAGTTAGTCTGGGCATCGTGGAGCGATCGCTAGCTTACATCACCGAGCATGCACCTTGTGTCAAACCCACTCTCTTGCGAACCGACTCTGATGAGCTTAAAGAATTCATCTCGCGGCCGAGCTTAAAGTACATACTTCGCTTCCTCACCGGACTCTCAAATCATCATGAGGCCACCCAGGTCGCCATCAGCAAGGACATTATACCCATCATTCACCGCCTGGAGCAAGTATCCAGTGATGAGCACGTGGGCAGTTTGGCGGAAAACCTTTTGGAAGCGCTTTCTACAGATTCGGCGACAGCAGCGAGGGTGCAACAAGTGCGGGATTTCACACGGGCAGAGAAGAAGCGGCTGGCTATGGCCACGCGAGAAAAGCAACTTGACGCTTTGGGAATGCGCACGAATGAGAAGGGCCAGGTGACTGCCAAGGGTTCGATCCTTCAGAAGATCGAAAAACTGAGAGACGAAACGGGCCTGACGTGCTTCATCTGTCGCGAGGGCTACGCCTGCCAGCCAGACAAGGTGTTGGGCATCTACACGTTCACTAAGCGCTGCAATGTCGAGGAATTCGAGCTCAAGTCGAGGAAGACAATCGGATACACAACAGTAACCCACTTCAATGTGGTTCACGTAGACTGCCACACATCAGCCATAAGATTGACGCGAGGAAGAGATGAATGGGAGCGGGCTAGTTTGCAGAATGCTAACACTAGATGCAATGGGTTGCTGCCTCTTTGGGGTCCCGCCGTTGCAGAGGTGGCCTTTTCCGCCTGCATGACTCGCCACAGCAGCTATATGCAGGAGAGCACCCAGCGATGTGATATATCCTATACAAACAGCGTGCATGACTTGAAGCTTCTGTTGGTGCGATTTGCCTGGGAACGCAGTTTCCACGACGACGCCGGCGGAGGCGGTCCGCAGTCGAACATGCACTTTGTACCCTACCTGCTCTTTTACTCCGTCTATCTACTGCTTTCCTCCCGATCTGCCGCCAGGGACAGCAAGACTCTGCTTACATATTTACAGGCAGCACCCAGCGAGAAGTGGCTGGAATGCGGTTACGAGGTGGATGGTCCGCTGTATATGGCAACCATTTCACTGTCACTGCATAGTCGAGAGCTGTGGAACAAGCATAAGTTGGCGCATCTGAAGAGGATGCTAGCAGTGGCCCAGGCCCGGCACATCTCACCCTCGGTGTTGTGCAAGGCCTTGTTGGCACCTGCGGATCGGCAGTCGAAGGAGTACAGTGTGTATAAACCCTTCCTTATGATGTGGGCGTTGGTGGACTTGATCTACAACAACCTGTTCAAGACGGTAAACACGCCTAAGGAGGAGGATTGGCCGATTTCCCTGTTCGATTACCTTCGAAAGAACGATGAGGCTTTGCTGAAATCCACGGATAGTATCCTGCAGACCTTAACGGATGAATTCCTGCCGTGCACTTCCTTTGGAGAGTTCTGCGATGTAGCAGGTCTTCTGCATCTCATCGAGCAGCCGGACAGCTTTATCGAAGAAATCCTCGCAGCCCTGCCTTCTACCACAAGCTCTAGTTAA
>ReannCDS00033
ATGTGGCACTTGCTGCGCGCCCTGCTCGTGGTAGCCGCCGTTTTGGATGCACTGCAGCCGGCGGTCGGTCAGAGCGACACCTACTACAACCCCAACCAGAATCAGCAAAATCCCCAGCAACCGCTCCTGCCAAACCAGCAGTGGGGCAACAATCCCCAGACGAATCAATATGGCAACACTAATCTAAATAATGGACAAACGAATCCCAACGATCGCCCGCCCTATAGAACCGATTCCGGAAGCTTCAACGATCTTGCCGGGCAAGATGAGTACGGAAAACGAGTGGGAGGAGGCTATATGGAAAACGAAGAACCGAGTTTGACTCGTGGAAAGTCCTCCTATAATATCAAGGCCACTTTTCTAGAGTCGCTACACTCGAGGGAGCCCACCTACTTCATTGTGGCCTCTCGAATGGTCAGACCTGGTCTCATCTACCAAGTGTCCGTGTCCATTCTTCAAGCGCAATACCCGATAACTGTCCATGCCAGCATAGCCTGCGATGGTGTCCAAATCAGCGGCGACTCCAAGGATGTAAAGGAGGGCGTGCCTGAGACATTGCTCATGAGAATCCCACCCACCAGTGTGACTGGAAACTATAAGTTGAGAGTAGAGGGTTTCTACCAAAATGTGTTTGGTGGCCTGGCCTTCCTTAACGAAACTAGGCTAGACTTCTCGCAGCGTTCCATGACGATCTTTGTGCAGACCGACAAGCCTCTTTACATGCAAGGCGAGACTGTGAGATTCAGGACCATTCCCATCACTACCGAACTCAAGGGATTTGACAATCCTGTAGATGTGTACATGTTGGATCCAAATAGACATATTTTAAAGCGTTGGCTTTCGCGTCAGTCCAACTTGGGTTCGGTTTCACTGGAGTATAAGCTGTCTGATCAACCCACCTTTGGCGAATGGACCATCCGGGTGATTGCCCAGGGTCAGCAGGAGGAGAGTCACTTCACAGTGGAGGAATACTACCAGACCCGCTTCGAAGTAAATGTTACTATGCCGGCCTACTTCTTTACCACAGATCCGTTTATCTACGGAAGGGTGATGGCAAACTTCACAAGTGGTTTACCAGTAAGAGGTAATCTCACAATCAAGGCTACGATTCGGCCAATTGGGTATTTTAGCAACCAAGTTCTCAATGAGAAGTATCGACTGGGCCGATCACCTTTGGAGCAGACTAATCTGTACAACGAGCGATGGCGCTACAATAATCCTAACCAGAATCCACAAGTTCAGTACAGTGTGCCCGGGCAGTTGTCCCAGGATGGATCGGATCTTTCCCAAGACATCCTGTATAGGAATCAATATGTCGTGGAGCGACACTACCAATTTGATGAGGAGTGGCCTTTCTGGGTGAGAAAACCCGAATACCAGGATAGCTACGAGGCGTGGAGTGGAACATACCGGAAGACCCTGCCCTTCTTGCGATACTTTAACGGAACCTTTGACTTCAAGTGGCCTTTAAGGGAGCTAGAGCTCCTGGTGCCCAATCTGGCTAACTCAGAGGTGCTGATCACGGCCACTGTTGGTGAGAAGTTCTACGATGAGATCATCAGTGGTTACTCCGTTGCCAGAGTGTACAACTCCAGTTTGAAAGTGGTTTTCCTAGGCGAGTCCCCTCAGGTTTTTAAGCCCGCCATGCCATTTACCACTTATCTGGCCGTAGAGTACCATGATGGTTCCCCAATTGATCCGAATTTACTGCGCCAAGGTTTGATGGAGGTCTCAGGCTTTGTGGAGAGCCGCAGCGGCGGAAGGAGGGATTGGCCAGCGCAGCGGTTGCCAATGTCCCAGCAAAGCGACGGCATCTGGGAGGTAAAGATTGATATTAGAAATGATCTGAACCTGGACGACCGTCCTCAAGCAAGGGATTTCTTGAACGGCATACAAAACATGCGGTTGCAGGCGAACTTTGTGGATCCGCGAGGCGAACGCATTCAAACGGAGCTTCTTCTGGTGACCCATTATTCTCCCAGAAATCAGCACATTAAGGTAACCACCAGCACAGAAAAACCAGTAGTTGGGGAGTACATAATCTTCCACATTCGCACGAATTTTTACCTGGAGGAGTTCAACTACCTTATTATGTCGAAGGGCGTTATTCTTGTGAATGACCGAGAGACCATCACAGAGGGTATCAAAACTATAGCTGTGGTTCTTAGTTCTGAAATGGCTCCTGTAGCCACCATGGTGGTGTGGAAGATTAACCAGCAGGGTCAGGTTGTGGCAGATTCCCTCACGTTCCCCGTAAACGGCATCTCCCGGAATAACTTCACCGTGTACATCAACAATCGCAAGGCGAGAACTGGAGAAAAAGTTGAGGTGGCTATCTTTGGAGAACCTGGATCCTATGTGGGACTCTCTGGCATCGACAGTGCCTTCTACACGATGCAGGCGGGTAATGAACTCACATACGCTAAGATCATTACCAAGATGTCCAACTTCGACGAGCAGACCAACGGAACCTATAAGCACATTTGGTACTCCCACGAGGGCAATCCCGATGAGTTGGTTTACTTCCCCGCATCATCCTTTGGTGTTGATGCGAATCGCACATTTGAGTACAGTGGATTGATCGTTTTTACGGATGGTTATGTACCTAGGAGGCAGGACACCTGCAATCGCACTTTAGGCTTCGGAGAATGCTTGAGTGGACGTTGCTATCGCCTGGAGAAGCAGTGCGATGGATTGTTTGATTGTGATGATGGAACAGACGAGATCAATTGCCATGTGAGAAATGACACAGAACTGTTAAGTTACAGAAAGTACAGATTCAATCGCGTACTACGCCATTATGAGAACGTGTGGCTCTGGAAGGATGTGAACATTGGACCACATGGTCGATACATCTTTAATGTGGAGGTTCCCGATCGTCCCGCCTACTGGATGGTAAGTGCTTTCAGCGTGAGTCCGTCCAAGGGCTTTGGAATGATTAACAAGGCTTTGGAGTACGTTGGAGTTCAACCCTTCTTCATTAACGTGGAAATGCCCGAGGCTTGTCGACAGGGCGAACAGGTTGGCATCCGTGTCACAGTGTTCAACTACATGACTACTCCTATCGAGGCCATTGTGGTGCTGCACGGAAGTCCAGACTACAAGTTTGTGCACGTGGAGGAGGATGGCATTGTAAGGTCGTATAATCCTAGAACCAGCTTTGGTGAGCACCAGTTCTTTATCTACTTGGAGGCCCAAGGCACTACTGTGGTTTATGTACCAGTAGTGCCGCAGCGTCTGGGCAATGTGGATGTAACACTGCACGTGGCAACTTTGCTAGGCACAGATACTATTACCAGAACATTGCATGTCGAGTCAGACGGCCTGCCACAGTATCGTCATCAATCCGTGCTCCTGGATCTCTCGAACCGCGCCTACGTCTTGGAGTATATGCATGTAAATGTAACCCAGACGCCAGAGATTCCATATCAAGTGGACCGTTACTTTGTGTACGGCTCAAACAAGGCTAGGATATCCGTAGTGGGCGATGTGGTCGGTCCTATTTTCCCCACCATGCCCGTCAATGCCAGCTCCCTGCTTTATTTACCCATGGAATCGGGCGAGCAAAATGCCTTCAGTTTCGCAGCCAATCTCTACACAATTATGTACATGCGATTGATTAATCAGCGCAACAAAACGCTGGAGAAGAATGCCTTCTACCACATGAACATTGGTTATCAGCGGCAGTTGAGTTTTATGCGGCCAGATGGCAGTTTCTCCCTATTCCGCTCCGATTGGAACAACTCAGATTCGTCCGTTTGGTTAACCAGCTACTGCCTAAGAGTGTTCCAAGAGGCCAGCTTCTACGAGTGGGAGAACTTCATTTGGATCGATGCCACCATTATTGAGAAGAACATGCGTTGGCTTCTCCAGCACCAGACGCCACAGGGATCATTCTACGAGGTTACTTGGCTGCCGGACCGGAAAATGAATCGCACCAACTTTGACAAAAACATCACGCTTACCTCCCATGTCCTGATTACTTTGGCCACCGTGAAAGATATCTCTGGCGTTCTGGGATCTCGAGTTGCATTGGCCACCCAGCGAGCTGTGGCTTACATAGAGAGGAATATGGACTTCCTGAAACACCAAGCACAGCCATTTGATGTAGCCATTACAGCCTACGCACTTCAACTTTGCAACTCCCCGATAGCCGAAGAAGTATTCTCCATTTTGCGTCGCCAGGCCAGGACTATCGGCGATTTTATGTACTGGGGTAATCAAGAAATTCCGCAACCCCCGCGAAAACTTGAGAACCAAAAGTGGTTCTCCCTGCCTCGGCTGCCGTACGAATATGATTCCTTGAACATAGAAACCACCGCCTACGCCCTATTGGTTTATGTGGCACGTCGTGAGTTCTTTGTGGATCCCATTGTAAGGTGGCTTAACTCGCAGCGCTTAAACGACGGCGGATGGGCCTCCACTCAGGATACCAGTGCAGCACTTAAGGCTCTTGTGGAGTACACGGTACGCTCGAGGCTGCGTGAGGTGTCCTCGCTGACCGTGGAGATCGAGGCCTCGTCGCAGGGCGGCAAAACACAAACCCTTTTCATCGATGACACGAATTTGGCGAAACTGCAGAGTATCGAGATTCCAGACGCTTGGGGAACCATCAAAGTCCAAGCCAAGGGTGCTGGTTATGCCATCCTGCAAATGCACGTGCAGTACAATGTCGACATTGAGAAGTTCCAGACCAAACCACCGGTGCCAGCCTTTGGGCTTCACACTAAGGCAATCTTCCACGGCAGAAATCAGTCGCACATCTCCTACGTTACTTGTCAAAAGTGGATTAACCAAAACGAGTCTGAGCGCTCGGGCATGGCTGTTTTGGACGTGGCCATACCAACTGGCTACTGGATACAGCAGCAAAAACTGGACAGCTATGTGCTTAGCAATCGCGTTAGGAATTTGAGAAGGGCTCGATATCTGGAACGCAAGGTTGTCTTCTACTTCGACTATCTCGATCGAGAGGATATCTGTGTGAACTTTACCATAGAACGCTGGTATCCAGTGGCCAATATGTCTCGTTATCTGCCGGTGCGCGTTTACGACTACTATGCACCCGAACGCTTCAACGAATCGATATTCGATGCCCTGCCCACATATTTGCTAAATATTTGCGAGGTGTGCGGCAGCTCCCAGTGTCCTTACTGCTCCATCTACAACATGGGCTGGCGTGCCTCCATGTCCATGTCCCTGCTCTTCTTCAGCGTATTCGTCTACCTGCTGCGGAGTCGCACGCACCTGGTCTTAAACATGATGCAACTGCTCACATAG
>ReannCDS00034
ATGTCGTTCGTGGGCGGGGGCGGGTGCGGTGGCCAGGACGTGCACAAGTTTGTGGAGGCGCTGCAGGCGGATTTCAAGACCCTTTCGCTGGAGACCAAGAAGAAGTATCCTCAGATCAAGGAGGCGTGCGAGGAGGCCATTTCCAAGCTCTGCACGGCCGGCAGCAGCCAGCAAAACTCGGTGTACTACACCGTCAACCAGATACTCTATCCCCTGGTGCAAGGATGCGAGACCAAGGACCTGAAGATCATCAAGTTCTGCCTGGGCATGATGCAGCGTCTCATCACCCAGCAGGTGGTGGACCAGAAGGGCGCCCTTTACATCACTAATGCATTGTGGACCCTCATGGAAAACAACATCGAGGAGGTGAAGGTGCTGCAAACAGTAACCCTGCTATTGACCACCAACACGGTGGTGCACGGCGATACCTTGGCTAAGGCCCTGGTTCTATGCTTCCGCCTGCACTACACCAAGAATCCCACGATTGTCAATACAGCCGGTGCCACTATCCGTCAGCTGGTATCGCTGGTATTCGAGCGAGTCTATCTGGAGAAGGATTCGGTTTCCAGTCTCCAGCAGCAGCAACAACAGCCAAGTGGCTCGCCATCCGAGGGGGAGGGAGGTGGTCAGGACGTGCAGACCTTTGCCTCGGATGCGTTTCTGTTGTTTCAGGATCTCGTTCAGCTGGTAAACGCGGAGCAGCCCTACTGGCTAGTGGGCATGACCGAGATGACGCGCACCTTTGGTCTCGAGCTGCTCGAGGCCGTGCTGACCAACTTCAGTGCCGTTTTTCACGAGAGCAACGACTTTCGATTGCTGCTTAAAGAACGAGTGTGCGCCCTGGTCATAAAGCTCTTTTCGCCGAACGTCAAGCACCGCCAGCTTCCGGCTCCTAGTAATGGAAACGCTCCTGTGCCGGCCGAAAAACCCTATTTTCCGATCAGCATGCGGTTGCTACGCCTGGTGGCTATTCTTATACAGAAATACCACACCATACTGGTGACCGAGTGCGAGATTTTTCTCTCGCTGATTATCAAGTTTTTGGATCCGGATAAGCCGGCCTGGCAGAGAGCCCTGGCTCTGGAGGTCATCCACAAGCTGGTTACGCGCTCTTCGCTCATTGCTTTCTTCTGCAAGTCATACGATTTGAAGAACCATGCCACCAACATCGTGCACGACATGATCGCGGCAATGGGCAGCTATGTGCGATATTCCTTGATCAATGCTTCGGCCATGCTTAATGGTCAGCAGAACGGAATGGCCAATTCGTTGACAGCCTTATCGGGAAGCAATCAATGCGGTTTCATGTTCCGCGGAGCCTACCTCCCGCTGGTAGCCACATATGCTCCAGGCGTGTCTAAGGCGGTTTACTTGGAAATGCTGGATAAGCTAGACGCACCGAATATTCCAGACAGCTATGGCATTTCAGTGGGACATGCCATACTCCTGGACATTACACGTTCGATTGGAGGCGTCATTCAGCGCACCCCGGAACTTCATCCGAGCCACAATACAGCAGTGATCACGGAAGAGGAGCATAAGCCTCTGTGCCTGCAACTGGTGAACTCCAGCTGGTCTGGCCTCCTCAGCGCTTTTATTCCATTGGTGGAGACCTCCATTGACGAAGCCACCACGGAGAATATCCTTAAGGCCATGCAAAACTATGCAGCTCTATGCGGAATGCTGGAGCAGCTACAGCCTCGAGACGCCTTCATCATGGCCATGTGCCGTGCCTCTTTTCCGCCACACTACGCCATGTCCATATTTGCCAATACCTTGCAACCGGATGGGGAATTAAGATGTCACACCCGTAGTGGTAGTCAGGATCTGAGCAGCCAATTCATAAACAACTGTAGTGGCGATGCGGGAGACTTCCGGCCCCAAATCGTGGCGGTGGGCACACCCCTGCCATCCGCCTCACTCCCCCACAGTGTAATGCAGGCGCCGGTGATGTTGACTAACAAGAATTTGCAGTGCATGCGAGCGATTCTCTTCCTTGCGCACAACAACGGTGGAATACTGGGAACCTCGTGGCACATCGTGTTGCAAACTCTACAGCATCTAGTTTGGATCCTGGGCTTGAAACCCTCTACCGGCGGCAGTCTTCAGGCCATGCCAAAGCCTGCGGTGGAGGCTAATGTGGGCATTCAAACAGCAGTGATGGCTGATCTTCCCGTTTTGTCACAAATGCTTAGCCAGCTGTTCGAGTCCAGTCAGTATCTGGACGATGTGGCGCTTCATCATTTGATTGATGCCTTGTGCAAGCTCTCCCACGAGGCCATGGAGCTGGCCTACGCCAATCGGGAGCCATCTCTGTTTGCGGTGGCAAAACTGCTGGAGACTGGTCTAGTGAACATGCCTCGCATTAAGGTATTGTGGAGACCGCTGACCAATCACCTGCTAGAGGTGTGCCAGCACCGACACATTCGCATGCGTGAGTGGGGTGTAGAGGCCATCACCTACCTGGTTAAGTCCGCACTTCAGTTCAAGCACAAAACACCACTCAAGGAAAACATGGAACTGCAAACCATGTTGTTGAGTCCGCTCTCTGAGTTGTCTACTGTCCTGCACGCAGATGTACGGCAACGACAACTGGATTGCGTCCTTCAGATCCTGAATACGGCCGGGGAAATTCTCTCATTTGGCTGGCCGGCCATCATTGAGATCATTGGCGCTGTAAACGAGCACCATGGCGAGCCGTTGATCCGCACAGCATTCCAATGCCTTCAGCTGGTTATCACCGACTTCCTTACAGTGATGCCCTGGCGATGCCTACCACTGTGCATCAGCACGGCGGCCAAATTCGGTTCTCAGACCCAGGAACTGAACATTTCCCTAACTGCGATTGGTCTAATGTGGAATATTTCAGATTTCTTTAATCAAAACCAGGACAAGCTCATGTCCACTCAGTTGCAGGATGTGTCTATTCTTCCCGACTTTCCAGGCACGGTGAAAATGCCGCAGTTCGATAAGTTGTGGATGTGCTTGTACGCCAAGCTGGGCGAGCTGTGTGTGGATCTGCGTCCGGCGGTGCGTAAATCTGCCGGCCAGACGCTCTTCTCCACCATCTCCGCCCACGGCAGCCTGCTTAATCCGCCCACGTGGCAGGCGCTGGTCTGGCAGGTTCTCTTCCCGCTGCTGGACAACGTGCGCGCCCTGAGCAGCTCGGCCAGCAACGAGAAGGTGGACGCCAGTGGCAACATTCTCATCCATCACTCGCGCAACACAGCCCAGAAGCAGTGGGCAGAGACGCAGGTGCTCACCTTATCGGGAGTCTGCAGGGTGTTCAACACAAAGCGGGAGCTGCTCCAGATGCTGGGTGATTTTGAGCGGGCTTGGTCCTTAATCCTAGAGTTCATCCAAAATGCGGCGTTGAGCAAAAATGGGGAGGTTTCGCTGGCTGCCCTTAAGTCTCTGCAGGAAATAATGTACCACAATACCACAGAGCGAGCGGAGCGAGCTTTGAAGGATCCCCAGACGGCCCAGGAGCAAGACGATGAAATCTGGACCATTGCCTGGAACATTTGGCTTAGCATTGGCATGGAGAGCACCAAGATGTCTACGTCGAGCACAACGAAGCTGCAGCATCAAAACAGCAATAGCGCCGACAGTCAGGATGACTTTTACATTCCCAGTCAGGCCTTTCTCACCGCCCTGATCCAAATCTTCCCCGCCATCTTTCAGCACATTCAAGTCAAATTTAGTGCGGCCGACTTTGACAAGTTCTGCACGGTGCTGACAAATGCTGTTTGCATTCCTGTCCAGACCGATGCCGTGCCCTACATCATGTCCACAGTGTCGGACACTCTGCTGACGCCACTCCACGATGGCATCCTAGATTGCATGGAACTGATACAGAAGGAAGCCACAAAGGCCGATTCCCACATCAACCAGCTCATTCCTGCCATTTTCCGGCAGCTGCTGATCTTTAGCAAGTTCGCCTGTGCTCCCCCCACATTCCAGCAAAGTGTGGAGCACAAGTATGCGAAGTCGTCGGGGCACTATGCCAACAATGCCTCCGTTGAGGTGGTCAGCATGAACTACATACCGTTCGGGGAGAAGTCCATCAGTATTTGCGTAAAGCTCTACCAGACTACGGCCACCGAGGATCCGGTGGTTCAGGAGCAGATCCTGCATGACATTGTCAAGGCTCTTCGCACGCCGCTGGCAATGAAGTACAAGTGCCTGTCGTCCAGCACTTGGAAGCTGTCCATCTCCAGTCTGATTAGTGTCCTACACACAGGTCTCAAGGTGGCTCGGGCCAAGCCGCAGCACTTTGCCAGCCTGTGGGACGATTTGGCAGACACTCTGGACAAGTTCTTGTTCCCGGCGAGTGTATGCACAATCGAGGATCGAGGTCTAGAGGAGATCGTGCTGGACGAAACGATCGACTGTCAGGTGATTGAGTTGCTAAGGGACGAGGTGTTGCCTCATGCCCACGAAATGCCACACCAGTTCATTATGCAGATCGTGGTGCTGCTGAACAAGGGATCCATTCACTCCGCCTCGGATACGAACATTTGCTACGAGTCTGATTGGAAGCTCCGCGAGATTTTTGCCAAAACGTGTTTTGAGACCCTTTTGCAGTTCTCGCTTCTGGAGGATCATGCCAACACCAACAACAATCGCCTTAATGCCAATTTGTTGGCAGCTGGAGCTGCGGGAGCGGGTGGCAAGGACTTTGCCGGACGGCTGGCGGTCACCGCCCTGCTGCATCGCTTCCAAGAGGTGCTCAAGCGGTTTAACGACGATGAAAGACAAAGCGGCAAGTGCCCGCTACCAAGGTTCCGGCTGTCTGAGATTTCGTTCGTACTTAAAGCTATTGCAACGCTAGTGGTGTCGATGAAAAAAGCGCCGGCATCAAAGGTGAACAAGCCTGCTTGGGATCAGTTGATTGGCCTGTATCCATACCTGGTAGACTGCACGACAACCACGTCGCCGGAGGTTTCGAGGTCACTGCGCGAAGCACTGCTGCAGTACACAGATCTACTGCAGGCGCCACGCACCTGCGCAGGTACCACATCCAACGACAATGCAATACAATCGAATGGACAAGAGTGA
>ReannCDS00035
ATGGCCCTGATTCCAGCTGTAACCCGACTGACCTCCTCAGTCATCCGGATCCTGGGCTGCAATCCCAGTCCCATGACGCTTCAGGGCACCAACACCTACCTTTTGGGCAGCGGCCGGAGGAGAATCCTAATCGACACCGGCGACGAGGACGTGCCGCAATACATTGAGCACCTGGGAGACGTACTGCAGCAGGAAAAGGCCTCCATCGACACCATTTTGCTGACCCACTGGCACCACGACCATGTCGGCGGTGTCAAGAGCATCCTGGGCACCAAATTGGCCGACAAGGATTGCCGGGTCTTTAAGTTCGGGCGCACGGATGCTCAGGACGTGTGCCCCGAGATCCCGTCGCAAATCAAACTTCATCCACTTGCCCACAACCAGGAATTCGCTACCGAGGGAGCTAGTGTTCGGGTGGTGCACACGCCAGGTCACACCACCGACCACGTCGTGCTGGCCATGAACGAGGGCACGCTCTTCAGCGGGGACTGCATCCTGGGCGAGGGCACCGCTGTTTTCGAAGACCTGTTTGAGTACATGAAGAGCCTGGAGAAGATATTGGACATCAAGCCGCAGCGAATCTTTCCGGGCCATGGCAATGTTATTGAGGAACCACTTGGCAAGATTGAGTACTACATAAGCCATCGCAACCAGCGCGAGCAGCAAATCCTGCAGTTCTTCGTCCAGCGACCCAGTGAGCGCTGGCAGGCGATGGACGTGGTGCGTGTGGTCTACAAGGAGACTCCGGAAAACCTCTGGACCGCTGCCGCCTACAACGTGAACCACCACCTCAGCAAGTTGGAGAAAGAGGGAAAGCTGCGGCTGTGCAAGTCGGAGGATGAAGAATTCTATGTCTACCAGCCAACCAGTGCGCTCTAG
>ReannCDS00036
ATGGAAGCAATATCGAAGATTCCCCTGATATTGTGTGCCTTGTTCGTCGTGGTCAACGCCGCAGTGGCCATTAGTGGCGACAGCACATACTGTCAGGCCACATACAGTAGCGCTGAGGCGTTACTAGCCCAAACCCCTCAGCAGCATCGTCCGCAGACCAGGCCCAGGACCAGGATCTGGCAGGAGCAAGAGTTCTCCTTGCTGGGCTACAAGTTCCACCTGCCGTTCGTGGGACATGCAGTGGACTCGGATCTAGATGATAGTGACAGTGATGAGGGTCTGTGGCTGGACGGCCTGGACGCCGGATCGGAGAGCGTGGAGGTAGAAGAGCATGAACTCTCTGCGATTGGTGAAGTGGATCCCAAGGCCAATGTGTTCAAGCTGAAGTGCGAGCATGTGGGCCTGTGGCAAGTGAACCAGGAGATTCTCTCTCCGCGGAGTTCGCTCATCAACTACCACCAGCTGATGCTGGTCCATGTGCCTGCGGATATCAGTAATCCCCTGAAGCTGCCGCAGAACGAGAGCGTCAGAGAGTTCTCCTGGCAGGACAGTAACCTAAAAGATGAGCCTCTCAGGGAGCTCTTCACTCGCCAACCGCACTGCTTCGAGTACATGGAAAGGCTGAATCTTGTTGAGAACCACTTAGAGTGTCTCCATTGGGTCGTTCCGCAGGTCACGCGTCGCCTGAAAGTACTTAAAATGAGTGGTAATCGGCTGTCCAACTGCAGACTTGTGAACTTGCAGCACATGAAGCAACTGGAGGAGCTTTACTTGGACAGGAATGAGATAAGCTCCTTACCGCAGCGCTTCCTGGGCGAGCTCAGCGAACTGCGCATGCTGAATCTCAGCCAGAATTTGCTGACAGAGCTTCCTCGGGATATTTTTGTAGGAGCCCTTAAGTTGGAGCGGCTCTATCTCTCCGGAAACCGGTTGAGCGTCCTGCCATTCCAGCTTTTCCAAACAGCACGCGACCTTCAAGTGTTGGACCTCAGCGATAACCGCCTGCTCTCCTTTCCGGACAACTTTTTTGCCCGCAACGGGCAGCTCCGTCAGCTGCACTTGCAACGAAATCAGCTTAAGTCCATCGGCAAGCACAGCCTGTACAGTCTGCGCGAACTGCGGCAGTTGGACCTTAGCCAGAACTCTCTGACCATCATCGATCGCAAGGCTTTCGAGTCCTTGGACCAGTTGCTGGCGCTGAACGTATCCGGCAACAACCTGACCCTGCTGTCTTCCATCATCTTCCAGTCGCTGCATGCCCTCAGGCAGTTGGATCTCAGTCGGAATCAGTTCAAGCAACTACCTAGCGGATTGTTTCAGAGGCAGCGCTCTCTGGTGTTGCTACGCATCGATGATACGCCCATTGAGCAGTTTTCCAACTGGATTTCGCGTTATGATGAGTCGCTTGTGGACCCGCAGGTTCTTCATCGCTTGCGTTACCTTTCCTTGCAGCAGAACAGGCAACTAACTCGGTTACCCGCCACACTGTTCGCCAATACTCCCAATATAAGGGAGCTGCTGCTAGCAGAAAATGGATTGCTTCAGCTGCCCACCCAGATCTCAGGGCTGTCACGACTGCAGCGACTCAGTGTCCGTGGGAATAGCTTGGGATCGTTGCCAGAAGGCATCAAGGAGCTCAGACAGCTGCACTACCTCAATATCTTGGGAAACGAGTATCAGTGCGACTGCAGCATGTATTGGCTGACCGCCTGGCTGGCTAATACCAGCACTAGCCTGCGCCATTTGCCGCCCCAGGCACAGACTAACAATGCTAGTCCCAGCCAGACTCCGCTTGACTCGTACGAGAGCATCGACACCCAAATCGATGCACTGAAGTGTCAGTACGGCTATCCCGGCGATATGCTTCGCGTGCTGAGCAATCTCAACTGCTCGGTGCCCTCGGTGGTGCAGTTCTCAGAGCCCAAGATGCACAAGCTCCTCTCCACGGCCAAGCTGGAGTGCCAAATTTCTGGCAGTCCAGTACCAGACATCATATGGGTTACTCCCCGCTTTAAAATTTTGCGGCACCATGCTGATCCTGACAAGCGGCCGATTATAATCGATAGTAAGGAGGAAGCTCACCAGCCACCGAGCGCGAAGGAGCTGGCTGCCCTGATGGACGAGAGTTACATCCAGTCCCTGAACTTGACACGTCAGCAGAACTTAGTGGGTCAGCGTGTGGTACTGGTGGAGAACGGATCGCTGCTGGTGCACAATATTTCCAGAATTGACAGTGGCATGTACACATGTTATGCCTTCAATGTGATGGGCAAGGCCTCGGCAGTATTACGACTGTACATCGATCCTATTGTGTTCTACCGGGTGAAGATCGGCAGCATACTGTTTGGCACGGCTTTGGCTACAGCATTCCTGCTACTAACCCTGATGGTACAGGGACTGAGAAGCTGCTTGTCACGCTGGGGAATATGCAATCGCTTCTACTGCTGCGTCAATCGAAACAAGAAGTCCCCGCGGCCACGTCAAATATACGCCATGCTAGACAGCATTGAAACCTACAAAAGTCTGCAGCTGGAGAGACTGCGCGAAAACTACGCCCAGCAAGTGCACCGCATCCGGGAGAATTGCGCCCAGCAGGTGGAATGGATTCAGAGCAGTTACACCAGCCAGGCCAAGCACATCCGAGAGTTCCGCGATATAGGCTCTAATCATCTTACTACGCTGAAGGACCAATACTATGATCAGGTAAAGAAGGTGCGCGACTACTCAACTGGCCAGTTGAGCTGGGTGCGAGAAAACTATGTCTTCCAAAGGAACAAAATCCGGAAGTTTAGTGCCCACCAGGTGCTGCGCCTCAGGGAAGGATACAAATACCAACAGCAGACTCTAAACAAGGTGCTGGAAAACCTGCCCAGTTTCTACTTTGAGAATTGTCGCGGACGATGTGAGGAAGACCTTGCCGAGGACCTAGACTGCTATTTCAAAGGCCAAATGGACTTTGCTGGCTCCAAGGAGCTGCACATACAAAAAATTAAAGCGCGCCTCTCTGCCAATTACTCAGCCAGCAAGGCGTCGATTTACTATACACCACCAGACGTCGATATGATGCATAGCTCGCAACTTAATTTGCAGACCTCACCCATCCACATCAACTACATTGATGAGAATCTTGACCAGCAAAAGCAGCTAGAGCACGACTTCAAAATGGAACCTCAGCTACTGCTTTACAATGCCCCGCTTCTCTATCTGAACCCCGAAGGAGCAAGCAGCAGCGGGCATGCGGCGGCCGTGGCGGCAGCAGTTGCTTTGTCTCAGTGCATAAGCGTGGAGGACAATAACCAAGAGCAGGAGATGCAGCCACTAAGAAAGCCCTGTGGTATCCAAGAGGAGCTGCCCAAACTGAAGGACGCGAACGAAGTGAAGAACTCGAAATCTTGCCCGGCCATTTACAAAGTGTCCAAACAGCAAGACGGCAGCACTCTCCATGAGCTGCAAAAGGAGGGCGAAGCCCCCTACCAAATGCTCCGCCTAAATCCTGTGGAGACCACTTCGCCGACATCGACTGTGGGCCTTGCAATGCCGGCGAAGATAGAGAAGCTGAACATAATCCTGGATGAATGTGGCAATGGAACGTCTAGTGAGACTCCCCCATCCGAGTCCAGTTGTGAGTCTAACAGCTTGGACGCCAGTTGCAGTGATGTCTGTCAGTATAGCAGCAAGATGGCAAACGCGTCACCATCATCCCCTCCACCCAAGGCAGCCCCTGCCAGCACCTAG
>ReannCDS00037
ATGGTGAGGAGCGCAAGCCTGGCAGCCCACTCCTTGTCAGCTGGAGCCGGCGTCGGCCGCCTGGCAATAACCAAGAAGCTGGTTCTGTGGTCAGTGCTGGTGCTGCAGGTGGGCTTCATCGGCTGCATCTGGCTGCTGCAGATGAGCCGCGGCCAGGAGTCTCAGCTGCGGAGTTCCCTGGAGCAGAGCGGAGCGCGGGTGAACTTCGTGGCCAGCGATGAAGCTGGAAAGATCCCCTTGGAGACGATCCCCCGTGTGGACGGAACCCGGTGTCCCCGGCAACACGAAAATGTCAACCGCTACGACAGGGACTTTTACCAAATGAAACCGGACAGACTGAACGAATCCCACCTGCCCGACTACAACGTGCCTGCCTATGTGGACGCGGAGATGGGGTTGACCCCCGCGCTTTGGTGCTATCGCGAGGGCACCATAAACGAAAGTCTGCGGCTCAACGATATGGACTACCTGATGGCCCCGCCGCAGTGCAGATGTGAAAGTGGTTGGCACGGAAGGGATTGCGGCCAGCCGGAGATTATCTGGCGAGCTCTGATGACGTCCAACCGGGCCAGTAAACGAGGCGGGAGCACACCGCTTCAACTGGTCGAGGCCAGTTCCACTTCCCTGCACCGTCTGTTCTATATGCTGGAACTGGGAGTCTGGGACCATCTTAGTCTTGAGCTCTTGGAGCTGCAAATTCGAGCTCTTATAGAAGTGGTGGACTACTTCCTCATATACTACGTAAGCAACGGCAGCAAGGAGCGCAGTCTGGAGAACATGCTGGGCAGCAGAACTGCATACACGCTGCATCACTGCTCTTCCGAGACCAACTGTAGCAGCTCCATGGCCTACAGCCATTTCAGGCGCCAGCTGTGGCAGCAATGTGGCGTCCAAATGCAGGCTCAGGATCTACTGCTGCACGGGGACAGTGGAACAGTCTACGCCCCTGCGGCTCTGAAGTTTCTCAAGTACTATGCAAAGGACGTGCTACCGCTGAAGTTCCGTTTGAAGTACAACGTGTACGGATTCTACTGGCAGCACCCAAAGAAGACTCTGCTGAATGGGGTGATAAGTTCCTTGGGGCACCTGCACAGTGCCCAACTGGACGCCCACCGACTGCACCGACTGGCGAGTAGCACATTGGGCGACCTCAATCACTACGGCGGGTGGAACTGCGAGCTGTGTCAGTCTCCCGAGCAGATTGTGCTTCTATTGCAGAGTTCTAGCCAGCAAAAGCTTCCAGTGAAGCTGCCCAACGATACCCGAAATGCGCACATCGATGCCAACTACATGCAGCAACTGATAGCCAATGGACTTCACATCGATGGTACCACCCAGCTCATCCGCTTGCGGGAGCAGAGCGAGAAGTATTTCGCTCCGGAGGAGGCACTCCTGCACAGCAGCCAGTACGGTCAGCTCTTAGTTAATCTTTACGATGTAGACGTCCTAGAGGATTTGCAGGAGGAGGAATAA
>ReannCDS00038
ATGAAGCGTTTGCGCAGACAGCGAACGCGAACACAAAAGAAAACGCACGATGTTGCTGCCCCAGGCTGCGAACTTACACTTTTACACGTCTAACGCGTTCGGCTTAGGTTTCGCCAACTGCTAGCACTTCAGGGATGGCAATTAGCTCCCAGGGCTGCGCAGTCGAACATCAGCGTTTTGGCATTCTTTTGCCCGCTAAACCGCCAGGGCTGCAAAAGAGGGCGCGTTCAGCAGGGAGTAACGAAAAGTGATTACCGATTCGATGGGTGGATGTTGTATCGATA
>ReannCDS00039
ATGATGGAAAACTACGAGGAAATTCGCCTGGGCCACATTAAGGCCAAGGATCTGGACGACCAGGTGCCAGACGCTCCGCAATTCTATCCGCCCCCCAAATTTGATTTTGGCGCCGAAATTCTGGCCACAACGTCGACCGAGGCAGAATCGGCGGCAGAGGCAGACCTAGCAGCAGCAACAACAGCTACCAGCGAACTAGCTGGCAAAGCAAATGGTGAAATCAAAACAAAAACATTGGCTGCCAGGGAAGAACAAGAAATTGGCGCCAAATTGGAGCAAGAAACCAAAAATCTCGCAAAGCCATCGAGTGAAAATGAAGAGGAGGACGAGGAGGAGGAAGAAGACGACGACGAAGAGGAGGACGATGAGGAGGAGGTCACCGGAACCAGCAACGAGGACGAGGACTCTAGCTCCGACTGCTCCTCTTCCGTAGGTCCCGACTGGAAGCTGCGCTGGCTGCAAAGAGAGTTCTATACGGGCCGTGTGCCCCGCCAGGTCATTGCAAGTATTATGCCGCACTTTGCCACCGGACTGGCGGCTGACACCGATGACTCCGTGCTGTGGGACTACCTAGCCCACCTGTTGAACGAGCCCAAGCGGCGCAACAAGCTGGCCTCGGTGAACACATTCGACGATGTGATCAGTTTGGTCAAGAAATCGCAGAAAATCATAGTGCTTACGGGAGCCGGGGTATCCGTGTCCTGTGGTATCCCGGACTTTCGCTCCACCAACGGCATATATGCGCGATTGGCCCATGACTTTCCCGATCTACCCGACCCGCAGGCCATGTTTGATATCAACTATTTCAAGCGGGATCCGCGACCGTTCTACAAGTTCGCCCGCGAGATATATCCCGGCGAGTTTCAGCCCTCGCCCTGCCATCGGTTCATCAAGATGCTGGAGACCAAGGGCAAACTGTTGCGCAACTACACTCAGAACATCGACACCCTGGAGCGGGTGGCGGGCATACAGCGGGTGATCGAGTGCCACGGCTCCTTTTCAACGGCCTCGTGCACCAAGTGCCGGTTCAAGTGCAACGCTGACGCCCTGAGGGCGGACATCTTTGCCCAGAGAATTCCGGTGTGCCCACAATGCCAGCCCAATAAGGAGCAGAGCGTAGACGCTTCCGTGGCCGTTACAGAGGAGGAACTTCGCCAGCTGGTCGAGAATGGCATCATGAAGCCGGATATTGTTTTCTTCGGCGAGGGTCTGCCGGACGAGTACCACACGGTGATGGCCACCGACAAGGATGTGTGTGATCTGCTGATCGTGATCGGCTCCTCGCTAAAGGTGCGACCCGTCGCCCACATTCCCAGCAGTATCCCGGCCACGGTGCCGCAGATCCTTATCAATCGGGAGCAGTTGCATCACTTGAAATTCGACGTGGAGCTGCTGGGCGACTCCGACGTAATCATCAACCAGATTTGCCACAGGCTGTCGGACAACGACGAATGCTGGCGGCAGCTGTGCTGCGATGAGTCGGTGCTTAGCGAGAGCAAGGAGTTGATGCCTCCAGAGCACTATCATCATAATCACCATCATCATGCTAGCCACCACCTTCACCACCACCGCCACTGCAGTTCGGAGAGCGAGCAGCAATCGCAACTGGACACTGATACGCAATCCCTCAAGTCCAATAGTTCGGCGGACTACATTCTGGGCTCTGCTGGCACCTGCTCGGACAGTGGCTTTGAGTCCTCTACATTTACGAGTGGCAAGCGTTCAACTGCCGCCGATGCAGCAGCCATTGAACGCATTAAAACAGACATACTGGTGGAGCTGAATGAGACAACCGCCCTCAGCTGCGATCGCTTGGCTGTCGGAGCCCCGTCAACAACGGTTGAGAGCTACCGCCATCTTTCCATCGATTCCTCCAAGGACAGCGGCATCGAGCAGTGCGACAACGAAGCCTCTCCCAGCTATGTGCGTCCCAGCAATCTGGTTCAGGAAACGAAGACAGTGGCGCCCAGTCTTACACCCATTCCGCAACAGAGGGGAAAGCGACAAACAGCAGCAGAGCGTCTGCAACCTGGAACATTCTATTCCCACACCAACAACTATTCGTATGTGTTTCCAGGAGCTCAGGTTTTCTGGGACAACGATTACAGCGATGACGACGACGAGGAGGAAGAAAGAGGCCACAATAAGCACGGTGATCTCTTTGGCAATGTGGCGGATAACTACAATGATGAAGATGAGGATGCCTGTGATCTGAATGCCGTTCCATTGTCACCATTGCTCCCGCCATCGCTGGAGGCTCACATAGTCACCGAGATTGTTAATGGAGTCGATGAACCTGTCTCCAACAGCAGTCCCGGCCAGAAGAGACCCGCCTGCATTCTAGAACAGCCGCCAACAGCCATCCCAACTCCCGCAATTGAAAGGGAAACTCCGCCTCTGAAGAAGCGGCGACCTAGCGAGGAAGATGGGCAGCAGTCCCAAATAGAAAGTTCGGAGGAGAGTCCGCCTCCAGGACAGTTAGCAGCTGTGTAA
>ReannCDS00040
ATGCGGTTGATATATTTAAGCCTATTGCTGACTGTTCTACTTTTTGTAGTGCGTTTTACTAATGGAGCTAAATTAGGGCCGACTTTTCAAAGGGCCACAGTGAAGCCTTTGATATCTTCATTTGAAGTAAAAAAGTGCCCCAAAGTTAAGACCCTGAAGCATGTAAATAAAAGAAGATTATTAGGAGTCTGGTTCGCCTATGCTACAACACCTCTGGACCTACCCGTCTACCAGCGACGTTGTGCCTCATACAATGTGCAAAACAGTCCTTACTTTAACACCAATATCTTGTTTACGGACTACAAGCATTTCGTTATAACCTATGCATGCACACGCAATGATCAGACCATGATGTACAATGTTAAATTGCGCATTCTAACCCGCACGCGCACTCCACTGTTAGACAACTTAAACAAGGCCCTGTTTTACCTAGAGTCAATCGCATTTCCAAGCGAAAAACTTGAGTTTCTCAAGGCGGAAGCGTTTTGTTTCGAGTGGTACATATTGAACTACCACGTTAAACCCAGACCGGGACGACACAATGCCCCAACGAACTTCGTTTGGGATCATTGA
>ReannCDS00041
ATGGATACCAAGTCCAACGATGACTCGGCTGGCAGTGACTCGCTGGACAAATCTATGCAAATCAAGTGTGTGATGGTGGAGACGACGACGGGAGACGGAGACTCCAATGCGGGCGCAATGCCCTCACCCGGGGATCTGGACAACTGCAGCAGGGATTCCGCTGCGGAATCAATGGGCAAGGGGTCGGAATCAGTATCGGGACCAGAGGCGGGAGCTGGGAAGCAGGCGGATCACAAGACTGAAGCTGCGGCGGGGACGCGGGGCGAGGGCGACAGTCCGCAGAGCAGCCAATCCCCACCAGAACATCCGGCCAACAGCTCGCCCACATCCTCCTGCACTGCCTTCGAGACGAAAGTCAAGCTAATCTCACAGAACCTCAAGGAAACCACGCTGGCCGAGAGTTCCGGCGCATCAGTATCGGCATCCACGTCCGCCTCCAGCAGCAGCAGTCTTCTGGAGTCGCAGACGCCCAACAATTCCACCACAGACATCGACTCCGCGTCGTCGGTCCGCGTGAAGAAGGTGCGCTTCCATCCGGACGTCAAGGAAAACGACGGCGGAAACTGGGTCAAGAAAAAGCGACGCTCCACGCAGACGAAACGGGCCTCCTCGCCCAGCGGAGCCAACTGTGATGGCATGGAGATGGACGGCGAGGCCGAGGAAGAGTACGAGGCCAATGACGACGAGGAGGAGGAGCCGGAGGAGGAGTTCGACCTGGCCAAGACAATCGCCGAAGCGGAGGACTACCTCAAGCAGCATCCGCTGACGTTTGTGCAGCGCGTCGAGCAGAACGGTGAGCGGCTGCAGGACGGACTGCTCAGCATCGAGGATATGCTAAACGAAGTCGGCGAGGAGGTGGTCACCGAGTACAACGACGAGGACTTCTTCAGACGCATCAAGCCGGAGAACGGCATTGAACGCATTCTGGGCAAGGAGACCAAGGCGGGCAAGGTTGAATTCCTCTTGCGCTATGAGAACCAGGGTGGTCTTTTTTGGGAATCGGAGGAGTTCATTAAGCGTACATGTCCCTCTCTCCTCAAGGCCTACGAAAAGAATCGCGAACGACGTCAGCAACGTTTGATGCACCATGTTGCCAAACGACAGAGCCTGCGACAGCGATACACGGATTTCTAG
>ReannCDS00042
ATGGCTGGACATTCGTTTTTCCTTGGCATCCAGATTGTGGCTCTGCTTGCCGGAGCACATGGGGCTAACATTGTTGGTCTGTTTGCCAGCCTCAGTCCATCGCACTTGGTAATTCAGATGTCGATGGCCCGTATTCTGGCAGAGAAGGGGCACAACGTCACTGTTGTGACCGTCCTGAAACCTCCGTTCCTACACAAGGATATTACACACATTCTTGTGCCACTGGAAAAGGATGACCTTCAAGCATTTAGTTCAGTTGTTGCCGGCTTATCCAAAACGGACAATAGCAACGCCTACGTGTCTATGTTTCGGTCGATCAGACAAATGATCCAGGCGTTCTCTAAGATGGGCAGCGTGATGAAGCACCAGGTGGTCAAAAACCTTTATGAGCACCCGGACAACAGGTTCGATCTGGTCATAGTGGGCTACTTCATGAACAGTTTTCAACTGGCCTTGGCCCACAAGCTAAAGGTTCCTCTGGTGGTTGCCCTTTCAAACCCACCTTCGTTCTTGGGCAACATTCTGGGAAACCCCGACGAAGTCTCCTATGTGCCAGCAATGCACTTGACTGTCGAACCTGGCATCCCCATGAGCTTTGGAAAGCGACTGATTAACCAATTTGGAAGCTTGGCACAGCGGTTATTTATGTTTGTGCTTGAGTATAGCAATGCAAGGACATACAGGGAGATCTATGGAGACGATCCTACTCTGCCCAGCTACGGAGACTTGAACAAAAACATTTCACTCATCTTTTTTGCCTCTCATGGCATAAGCGAGGGACCTATCAGGCCCAACGTACCTGCCGTAATCGAAATCGGAGGAATACAAGTCAAGGATCAACCTGATACTCTACCCCAAAATATGGAAGAGTTCCTGAAAGAAGCTCCACATGGAGCTATACTTCTTAGCCTGGGATCCAATCTAAAAAAAGATAACCTTAAGCCCGAAACAGTGCAGAAAATGTTTAATGTCGTCTCCAAGCTAAAGCAGAAGGTGATCTGGAAGTGGGATGACCTAAAGAACTCCCCAGGAGAGTCAAAAAATATACTCTACTCGGAGTGGGTGCCCCAGGACGACATCCTAGCACATCCGAACATCACTCTGTTCATTACCCACGCGGGAAAGGGCGGAGTAACCGAGGCCCAGTATCACGGTAAACCCATGCTGGCCTTGCCTGTTTTCGGCGACCAGCCCGCGAATGCCGATGCCATGGTAAAACAGGGCTTTGGTCTGCAGCAAAGTCTCCTCACACTAGAAGAAGACAGCTTTCTTCGCAACATTCAGGAGCTGCTCGAGAATCCAAAGTATTCTAAAGCTGTGCAGGCTTTCTCTACTCTCTATCGTGATCGTCCAATGAGTGCACGGCAGACACTTGTTTACTGGGTGGAATACGTGATCCGCTACCATGGAGCGCCTCACCTTCAAAGCCCCGTGGTGCACATGAGCTACATAGCTGCCAATAACCTTGATATTTATGCTGTGGTACTTGCAGCTATTGCTGCTATCTACTTTATTGTTAAATTAGTTTTTGGTTTACTTATTAAAAAACTTAAAAGCGGTTCAGGAAAATCACATGCTAGGCCGCAATCTAAATTAAAGAAGAAACAA
>ReannCDS00043
ATGGTTGGATGTCCTTATGGATATACAGCAGCTGGAAATCCATCGGCAGATCTAGAGAACCGCTGTAATGGACACTTTTTCACGAGGTTAAAGCCAGTTATGGATCTTGTTCAATCCAACCAGGATCAATGGGACACCTGCAAAAAAATCATAGCAAAAGGCGTCCAGGAGGAAGAGAAGCAGATACAGATCCAACTCGAAGCCATGCAGGAATCCTTATCGAGTTTTAAGACTTCTTTGGAGGCTGCTTTTGAAACGAAAATCGAAAACCAGTTTGAAACCCTGATGCAAAATTTAAAGAAACTCATCCCACAGGACTTAGATGCCAGGTTGAGGAGTATAGAACGACAGATCACATCAAAGGAATTCGAGAAAAATCCGCTACTGATTAAAAACCAAACAGGCACAGAGAGCGAACATCAGGTTAAGTTGGAAGGACAGCCAGAGATTTTACAGGATACACTGAGCAAGGCAATTCAAGGTTTCAAGAAGATTGGCTCAAAGTTCTTTTATATTGAAAACGGTTACAAGTTAAATTGGGATGATGCAGTAAGTGCCTGTCGCGGAATGGGGGCACAACTAGCGGATATTGAAAATATGCAGGAGTCTAAGGACCTATATGCTTCTCTTATCTATGACAGTTCCTACTGGCTGGGCATCAGCGCAAGGGCCAAAGAAGTCACGTTCATCTCAG
>ReannCDS00044
ATGGGGGCGTCCAACTACAGCACGAGAGTTGCGCTCGGCGTGTCCGTGTTTTCTGTTCTCCTATTTGTAATCGCGTTTTCAACTCCTTATTGGTTGGTCACAGACGGTCGCTTAAACAATCCGCGATTTACCAACCTGGGCCTATGGGAAGTTTGTTTTAAGAACTTCCAGGACATACACAGATTCTATGACAACCGCTTCAACGGATGCATGTGGGTTTTCGAAGAGGAGTACTACATCATACACGACTTTCTTCTGCCTGGTTTCTACATAAGCGTCCAAATATTCGCCACGCTTTGCTTTGTTATGTGCCTCATCACCGTGCCACTCACCATAGCATTCCTACGCACATCTCGTGATGATGACCGATACATGGGGCTGCTGCTGGCCATTGGATCGTGCCAGGTGGTGGGCTCGGTTTTCGGATTTATAGCCGTGGTCGTTTTCGGGGCCAAAGGAGATTCCCGCGACTGGATGCCTGGCTGGCAGAACAACGACATGGGTTGGTCATTTGCCTTGGGCGTGGTCGGAGCTGTGCTGCTACTGCCGGCCGGAGTGCTCTACATGGTGGAGGCCCGGCGGGAGCGGTACAAGCGACTGAACGAAATCTGCAATCGGGAGGTCAGTGAGTACGGAGACGACTTCTACCAGCAGCAGGCACAGACTGCGGCTATTCCCTCGCAATCTTATTTCGCACCAGAACCAAGTCGTCCGCGACGACCTCAGCCAGGTGCTTCAACGTCTGTGCCCGTAGGAGGAATTCAAACAGACATATAG
>ReannCDS00045
ATGTCCAACCTTAAGCGTTTCGATGATGAGGAGCGTGAGTCCAAATATGGACGTGTCTTCGCTGTTTCTGGTCCTGTCGTGACCGCCGAGGCCATGTCCGGATCTGCTATGTACGAGTTGGTCCGCGTCGGCTACTACGAGCTGGTGGGCGAGATCATCCGTCTGGAGGGTGACATGGCCACCATCCAGGTGTACGAGGAGACCTCCGGCGTGACTGTCGGCGATCCCGTGCTGCGTACCGGCAAGCCTCTCTCGGTGGAGCTGGGCCCCGGCATCATGGGCAGCATCTTTGACGGTATCCAGCGTCCCCTGAAGGACATTAACGAGCTGACCGAGTCCATCTACATCCCCAAGGGTGTGAACGTGCCCAGTTTGTCGCGCGTTGCCAGCTGGGAGTTCAACCCCCTGAACGTCAAGGTCGGCTCTCACATCACCGGAGGTGACCTGTACGGTCTGGTGCACGAGAACACCCTGGTCAAGCACAAGATGATCGTCAACCCCCGTGCCAAGGGTACCGTGCGCTACATCGCCCCCTCGGGCAACTACAAGGTCGACGATGTCGTCCTGGAGACGGAGTTCGACGGAGAGATCACCAAGCACACTATGTTGCAAGTGTGGCCAGTGCGTCAGCCTCGTCCCGTGACTGAGAAGCTGCCCGCCAACCACCCCCTGCTCACCGGACAGCGTGTCCTCGACTCGCTCTTCCCCTGCGTCCAGGGCGGAACCACCGCCATTCCCGGAGCCTTCGGTTGCGGCAAGACTGTAATCTCGCAGGCTCTGTCCAAGTACTCCAACTCCGATGTGATCATCTACGTCGGTTGCGGTGAGCGTGGTAACGAGATGTCTGAGGTACTGCGTGATTTCCCCGAGCTGTCCGTGGAGATCGACGGTGTGACCGAGTCCATCATGAAGCGTACCGCTCTGGTGGCCAACACCTCCAACATGCCTGTGGCTGCCCGTGAGGCTTCCATTTACACCGGTATTACTCTGTCTGAGTACTTCCGTGATATGGGTTACAACGTGTCCATGATGGCTGACTCCACCTCCCGTTGGGCCGAAGCTCTGCGTGAGATTTCGGGTCGTCTGGCTGAGATGCCTGCCGATTCCGGCTACCCAGCCTACCTGGGTGCCCGTCTGGCCTCCTTCTACGAGCGTGCCGGTCGCGTGAAGTGTCTGGGTAACCCCGAGCGCGAGGGATCCGTGTCCATTGTCGGAGCTGTGTCGCCCCCTGGTGGTGATTTCTCCGATCCCGTGACCTCCGCCACTCTGGGTATCGTGCAGGTGTTCTGGGGTCTCGACAAGAAACTGGCCCAGCGCAAGCACTTCCCCTCGATCAACTGGCTGATTTCGTACTCCAAGTACATGCGTGCCCTGGACGACTTCTATGACAAGAACTTCCCCGAGTTCGTGCCATTGCGTACCAAGGTCAAGGAGATCCTGCAGGAGGAGGAGGATCTTTCTGAGATCGTGCAGCTGGTCGGCAAGGCCTCCCTGGCTGAGACCGACAAGATCACGCTGGAGGTGGCCAAGCTGCTGAAGGACGATTTCCTGCAGCAGAACTCCTACTCCTCGTACGATCGTTTCTGCCCCTTCTACAAGACCGTCGGCATGCTGAAGAACATTATTGACTTCTACGACATGGCCCGTCACTCCGTGGAGTCGACGGCTCAGTCCGAGAACAAGATCACCTGGAACGTGATCCGTGAGGCTATGGGCAACATTATGTACCAGCTGTCGTCCATGAAGTTCAAGGACCCTGTTAAGGATGGTGAGGCCAAGATCAAGGCTGACTTCGAGCAGCTGCACGAGGACCTGCAGCAGGCCTTCAGGAATCTGGAGGACTA
>ReannCDS00046
ATGTGGCCGGCTTGGCAAGTGATAACGCTGCTGGGGCTTCTGGCCAGGGCTTTGGCCCTGCACTCAACGCCGGACAGGGCCATGGCCATAAGCTCGGCGCTGCTCGGCCAGGACTTTGAGGACTTCCAGCCGTACTTCGAGCAGAAGCAGGAGCAGGAACCCGATCAGCTGGTGGCCGCCACGAAGCACGAGGAGCACTCCGAGGGCGGCGAGGAGGAGTCCGGCGAGGAGCACCACAGCGAGCACTTCCACAAGAAAGGCGGGAAGAGCAAGAAGGGTCACAAGCACGACGAGCACTCCGAGAAGGGCGAGAAGGGTCACCACGACAAGGAGGGCAAGAAGGGGGAGCACGGCGAGGAGGAGGGTCACGAGAAGAAGCACAAGCACTCCGAGTCGCACCACAAGAAGAAGAAGAAGGGCTCCAAGGGCGAGAAGGGCAGCGAGTTCGAGGACCACGGCTCCTACAAGAAGGGGCACTCCATCAAGGGCAAGCACAACGTCCACAAGCTGGACGAGAACAAGAAGGAAAAGAAGTTCTACGACGAGGATCACAACGAGGGCGGGGAGGAGAAGCACGGAGGGTTCGAGGAGTCCAAGAAGCACAAGAAGGGCGGCAGCTTCAAGAAAGGTCACCACAAAAAGGGCGGGCACGAGGAGCACTACGGCAAGAAGGGCCAGAGCAAGAAGGGCCACAAAAAGAAGGGTCACAAGGGTCACAAGAAGAAGCACGAAGAGGCCAAGAAGTGGGGCCACAAAAAGGAACACGGCAAAAAGGGCGGCGAGGAACACAAGAAGAAGTGGCACAAGTCCCACAAACAGAGCAGCGAGCACGATCATGGACATCACTAA
>ReannCDS00047
ATGAACAACGAAAAAACTCATAGAACGCCGTTCAAAGAGAGGTTTAAGACCTGTTATCTTGACTATACTGATGAGCGCCTGTGGGAATATAGCTATTTAAAGGCTAGATGTAAGGAATTGAACTTGGAAGACGAGTATAAGAAGTATCAGGTCCGTCTGATGATCAGTTACCTCACCGTTTTCTATCCCTTGTATATACTAGTGGTCGTAGGTCATCAAGTAGTGAAATGGTCTTGTGCCGAGTACACAAAATTCACCTATCTGGATTTGATTTTTGAAGGAACTTCTCTAGCTCTGGTTACTGGCTTGATGAGCATTAATTTCTTCGAAAACTTCGTGACTCGCCACCACTGGATAATGATCGTCACCTCGGTTTTGTCCGCATATATTGTGGCATTCTCCGATATAGCGTGCAACATATTTCATTACTACCAGACCCAGTGGCCTCTCAATACCTCATATGACGTCTTTGTGCTGTGCATGATTTACATGTTCCTGCCGATACCCTCGATCACTGGAGCTGCACTATTGGCCTTTTCAGTCAGTCTTTTATACGTGGTCTACTTCGTTCACTTTCTGGTGACGGACCCAAGTGACCTTGCTAAGCATATTCATGGCTTTGATGTGATATCCGTCGACGTATTCCACTTCCTGGGATTCAACATGATGGGTATATTTTTCCGTATCATGAACGAGACGGTGGTGCGTGCCTCTTTTCTGGACCGTCACCAGTTCATCAAGGAGGAGATCTGGTTGAGTCACGCTCTGCGTCAGGAATCAATACTTCTGGACAGCATCCTGCCTCCTCAGATTGCAAAACCTATTCAGAACAGCATTAAGGAAAAGATAATGCAATCAGAAGCCGAGTTCGACCTCTTCCAAATGGGAGTTCCTCGGAGGGCAGAGAACTTCATGGCCATCCAGATCCACCCTGATGTCTCCATCCTCTACGCAGATGTGGTGAACTATACCCACTTGACAACGACTCTGACGGTGGAGAAGCTAGTAAAGGTCCTGCACGACCTCTACGGCAGATTCGATATGGCTGCCTCATCTTTTGAGGTGCAGCGCATAAAATTCCTGGGTGACTGCTACTATTGTGTGGCTGGTTTGACGATGGGCGATCCAGATCACGCTAAGAAGGCCGTTTCTCTGGGAATTTCTATGATTGCCAACATCCAGGAGGTGCGGTCGGAACGTGCCTTGGATATCGACATGCGTATAGGAGTCCATTCAGGAAGTTTGCTGGCAGGTGTCATTGGACAGACCAAGCTACAGTTTGACATATGGGGTTCTGACGTGGAGATCGCCAATCGCTTGGAAGCAACTGGAAAGCCAGGATTTGTGCACGTTAGTGGGCGGACTCTAAGTAACTTGAATGTAGCCGATTATACGATCCATCCGGGAACGGAAATGGCACAACTGGATCCCGTACTGCAAAAGCATCCGATGAGCACCTTCCTTCTTTCCGCTGTAGTAAGCCGCGCTTCTGTCCGACCAGTGGATGTAGGGCCCTCATATGTGAACCTAGACATTAAAACCTTGGGACCAACCCGGGATACTGCCAGTCTTGCCTCTATGACCGATGAGTTGCGTGAGGAATTTAACAAAATGCCCGTGGGGGGCTTGAAGTATCGGTCACCTTGCTGCCAGCAAAATCCAAATTCGAGTGGTGAGAAATCCCAACACGATGTGGGCATGTTTTGTGCAGCGTTCAAGGACTCGTCTTTGGAATGGAGTTATTTACACCAACCAGATTTTATATTCAAGTCTTCTATGCTGCTGGCCTGGGGCATTGGGGGCTGCCTGATATTCATCCAGATCGCGTGCAACAGACTTGTCTGCGTTGAATGTATTGTGCTTAATGCGATCGCCTTTTCTTTTCTGACTTCCCTACTCTTTATCGCATGGTACAAGAAATTGTGTTGGTGGCAATATGGACACAATAACCTCAAAAAGTACAGCAAACTCAGCTGCATCGTATTTCAACTGCTTGAAAAGATCCAGCACAGCTTTCTCCTGCGCATTACTATTTATATAATGCTTATAGTGTGCTATTACATAGTGATTGCTTTGATATTGGCGAACTGTGATCAAAGTCAGTACGAGTTGGACCTCATTGAGAGCAAGCTCTTTCACTACGAAGAGAATCAGAATACCTGCTTCCACCCGTGGGCGTTCACAAACATGGTAGCCCTGATCCTCGGCATGAGTTACACCTTCGCACGCATCCCGTTCGCCCTCAAGACAATCATCGGCTGCTGCGAGGCAGTGGCCTACCTGCTGATTGTGCTTTTCCAGTACGCCTTTCTTTTCCAGCACAGTGCCACCACGACTCCGTATTTGAGAGCTGAAATAGCGCACTGTGTTCGGGTCTGCATGATGCTAGTCATTATGTATGCAAAAGAGCGTCAGGCCGAGTTCAACACAAAAATGAACTACAAGCTCAACTTGGATTTGCGTAATAAGCAAAAAGCAGCCGACGTCACAAACCAATCGATTATTATTTTGCTCAATAACATACTTCCCTCTCATGTTGTCGAGCTCTATCTGAACTCAGTAGCCAAACACGAGCTCTACTATGAAAATTATCAAATGGTATCAGTCATGTTTGCCATGCTGATCAATTTTCAAATGGATTTGCCAAGCTTACGAGTGCTAAACGACATCATAACTGAATTTGATAAGCTGTTGATTACCTACAGGAAATATTACGTTGTTGAGAAAATCAAAGTCGTTGGCTGCACCTATATGGCAGCTTGTGGACTGGATCTAAACCTCGCTTCAAAAATCAAACGCAGTGTGAGCATTGGCAGTGAATCATTTCACTCCAAAATGGAGGAGGAGCGCAGCCTGCTAGAATCAATCAAAGAAGGTTCCAATCACGATGAGGTGGCGTTTATAATGACCACGTTCGCTCTGGACCTGATGAGAGTCCTGTTTGTGTGCAACAAAGCATACGCGGGTAGACCCTTCGATCGGGCCTTATCGACCTGGGAGATCTGCATCGGAATATCCACCGGGGAGATAATGGCCGGAGTGGTGGGCGCTTCTCAACCGCACTACGACATCTGGGGAAACCCCGTCAATATGGCCTCTCGAATGGAATCAACGGGGCTGCCTGGCCACATACAGGTGACGGAGGAGTCGGCCGAAATTCTTGAGGACTTCGGCGTTCAGTGTAATTACCGCGGCTTGACCTTTGTTAAGGGACGTGGGGAAATTCCCACCTACTTCGTTGGGATCGATGAGGACTTAAACTTCATTTCCAGGAAAGGTTCCAGTAAGTCTCCAAGGCGTTTACCGTATACTCAAGATACGGATCTGTTCGGCAAAGAAGTTTGA
>ReannCDS00048
ATGAAATCCTTCGTGTGCATCGCTCTGGTCGCCTTCGCCGCAGCCGCTTTGGCTCTGCCCACCAACGTGGCTTCGGCCACCGGACAGTCTGGCTCCACGGTATCCCTGACTTCCCAGGACGGCGAGCTGGAGGGAGTCGCCGGTCAGGGATTCGGTGACCTGACCCGTCTTCGTAAGTCCGCCTACGGCGGAAGCTCCGGTGGCTATGGAGGCTCCAGCATCCCAGCCCCTCCCTGCCCCAAGAACTACCTGTTCAGCTGCCAGCCCAATCTCGCCCCGGTGCCGTGCAGTGCTCCAGCCCCCAGCTACGGATCCGCCGGTGCCTACTCTTCTCCGGTGGCCTCCTACGTCGCTCCTAACTATGGAGTTCCCCAGCACCAGCAGCAGCTTTTCAGCGCCTCTTACGTGCCACAGTCCTACGGATACCAGTACTAA
>ReannCDS00049
ATGACAGTTTATGTAAACCCCAAATTTACAAATCGTAAGGCGCTGACGTACAACATGGCTCGACTCTCTAGTTTTCTGATCGCAATTGCGAGTCTGGCTTTTGTCCTTGGAGTCAATTCGCTGGACAACACCACCTCGGTGAAGCTGGAAAAGTTTGTGAACTGCGAGGATAAGACTTACGAATCGAGGAAGGCGATCTATCGCGACTACTGGGTGCTGGAGAACTACGTAATGGCGGGTCACGGGCAGCTTTCGTGCTATGAAAACGTGACGTACACCAGCCATGCGGACTATACTTATCTGGATAATGTGGTCCCCCTCCTGGAACGTTGGCGGTCGCCCCTGAGCCTGGCCATTTACGCCCCGGGCACGGATTTTGAACGCTCTCTGGAGAGCATTCTGTACCTGCTGCAGTGCCATCCCGGCAAGGACTTGGTTCGCGAGCTGTCCAGCTTCCATCTGTACTTCGACGTGGAGCATCTGCCGCAGGTGGTGCCCTCACCCAAAAAGGCTCTTAACATGAAAGCCAACTGCAGCGGTCCACCGCCCTACGAGAATGTGGCTAGAAGGGACTTGTACAGGACTCAGCAGGGACTCGATTATCCGGTGAATATGGGTCGCAACATCGCGCGCAAAGCTTCGCTGACCCATTACGTCCTGGCCTCGGACATCGAACTCTATCCCACGCCCGGATTGGTGCCGGACTATCTAAATTTCGTTGGCCGTCTTGTTATTGGAAGGCCAGGACAGCAACCCACTTCGCCGGTGGTACATGTGCTGCGTATTTTCGAGGTGATGGCCAACGTTTCCGTGCCGAGCTCCAAGCCGGAGTTGCAAAAACTGTTGAAATCGGGAGAAGCCGTACCATTTCATATGGAAATTTGCGCCGTTTGCCATCGGGGACCCAAGCTGGAGGAATGGATAAATGCCACCGTGGTCACCGAGGGTCTCAACGTCTTCAATGTGGGTCATCGCTCGCAACCTGACAACATGTGGGAGCCGATCTTCATAGGCACCGTCGAGGATCCACCGTACGACGAGCGATTGACCTGGGAAGGTCAGCGGGACAAAATGACACAGGCGTACGCAATGTGCGTACTGGACTATGAGTTTCACATCCTGGATAATGCCTTTCTGGTCCACAAGCCGGGCATCAAGCAACCCGCTAAAAGCAAATCAATCTTCCAACAATCCACCCGCCGCACTAATGGCCTTATCAATAGAAAAATCTCTAAGGAGCTACGGATCAAGTACGGTTCTCGAAATGGCTGTGTAATTTAG
>ReannCDS00050
ATGTCGCGTCGCTCCAATTTCATTGAGGGCAACGACAATTTTCGCGAGCAGAACTTGCGATTCGTGCGGAACGAGTTTGAGGACAACATCAACCAGTTCTTTGGAGGTGCTAATCCCGGTGGAAGTGGCCAGCAGCAGAAGCCTCCGCCGCGGGACTCGATAATTGTGCAGCCGACCGCAGGAAACAACGAGCTGGACAACCGACGGGAGTTTCTCCGCGAGCTGGGCGCCAGTCGGGTGTTGGCCAACGCCCTGGCCCAGCGCACCCTCAGTGTGCCCAACTTCAACCTCCGCCAGTTCCAGCGCCAGAGGTTCCGCCTCAGCGTCGAGCTGGGCGACAGTCGTCAGGACGTGGTGGACAAGGAGGTACTGCGGGCCATCGGGGAAGCGGTGGAGAACCAGGACGAGGTTGAGTCACGACCACGTACTCCTCCGCCGCCACGGAACATTAACTGGCACAACGTCAGCCGGGATGATTCGCCGGTGAGGGGTGACCGATCACGTCCGAGGAACCGTCAAAGAGATGGCAACTTTCAAAACCGAAGAGACAACAGTCGGGGATTCGCAGATCAGCGGTTACCAGTTCGGGAACCAATCAATAGGAATTCTGGACCTGTTAATGTTCCCATTAATCGAAATCAGGACATCAGTCGTAAAAATCCTGGAGGAAATCCTGAAGATATAAGAAAAAATCCAAACAGAATCATTGATAATCGAAATGCAAGTCGACCAGAGTTTAATCGTAATAATATAATTGATGAGTTCAGTCAGGAACCAGCACGGCCGCCAAACAACAGGAATTTCGGACCTGTTAATGCTCCGATCAACCGAAATCGGGATGTTAATCGCAATAACCCAGTCCAAAATCCTGAGGAGTTAAATCGCAACATAATTCCTCAAGAATTTAATCGTAATAATAGAAATGATGAATTCAGCCGTAACAATCGTAATCCAAGCCAGCAGGACTTTGCTCGCAATAACCGTAATGTGAACAGCGTTGAATTCACTCGGAATAATCGTAATTTAAATCCTCAAGAACTTAATCGGAATAACCGAAATGAGAATATACAGACGAATCGACAGGATTTCAATCCTCCCAATAGAAATGCCAATCCGCGGGATTTAAACCAACCTAAGAGAAATGTGAATCTGCAGGAGATAAACCATCCTAAAAGAAACGTAAATCCACAGGAGTTTATTCGCTCTCATGGAAATGCCAATCCTCAGGAGTTTAATCGAAATAATCGCAATGTTAACGACGATGAATTCTATCGAAACAATCGCAATGTTAACAACGATAGGTTCAATCAACATACTCCGCAAGGACCTAATGGGAATAATCGTTATGCTACCCAGCAATTCAATCGCAACACGAATGTCGATCAAACTAATTTTAACACCCAAAATGAAAATATTCAAGTATTTAATCGCAATACCAATAGCAGTGGCCAGTTGCAAAACACTAGAGGTAATCCCTCAAACTTTAATAATCCTCGCATAAACAACAATCGAGGATATGGTAATCAGAACTTCGTTACCAATCAACAAACCAACTTGGACCGAACTTCAATAATTAATCAACGTGGCAACATCGATGAGAACTTTCAGCTGCCTAGAGATCAATTCCATTCTCCTGATAACCGACCGCAGCAACAACAGGAGCTTTACGTTGACCAAGATATTCCTGATTTAGACGCAAACGTTGGCAGAAACCCTGGACCCCAAACCGGTCGGAATTATCAGCGTATTGTCAACGATAACCAAATAACGCTTTGTCGGACTGACTGGATTGAAGCTAATGAAATAAATTTATATGAAAACAACTTACTCGAAGATCAAGAATTCATTGATGAAAGAAATGGTGCGACTATAAACGATGATCATTTTCGTCCAGGGCAGCCTGATCATTTTAGAAGACCAGATATGCGCGAGCGAGAAGATCGTGGTTTCATTCAAAACTTGGGTAACCAACCCAGCCCACGAGAACATGGCTACGATGAAGGTAATTCATATGGACGTAATCGCAACGAGCGTAACTTTGACGGAAACAGGCGCCAGTTGGATCGAGAACTTGATAGTCGCAATCCAAACGACGACTTAAATCAGCGAAACAACTCTTCGCGTTCTGTTGACATCCGACGCTTTCCACCTAGGGAAGACAACACATTCCAAGGCTCAAATAACCCTCCTTTTCCACCAAACCAGTATCAGCCAGCTATCCACCGCGGATCCGATTCGGTGGATCGTTACCGCGACAACCCGCAAACTGGCGGTCCAAGTCTTAACAGACCCAAGCAAGGCAGACCGAATGTACCAAATGCAGATAGAATTGCACCAAGAATTGGCAGTGGACCACATCAAAACAGAACTACATCAAGTCTAGATCGTAATATGAAAAGAAATATTATTCCCGGTGGACCACAGCAACAAAGATCAATTTCAAGATCAAACATTAATCCTGGCGTGCCAAGCCAACCAAGATCTAATTCGACAGCAAGTCAAGATCGCAATGCAACCCGGAATGTGAATTCTGGTGGTCCCAATCAAGGCCGACCAAACCAAGCTCGAGATGGCAAACCTGGTATGCCGAGCCAAGACAAAAAAATCCTTGGACCAAATCAAAAGAAACTCAATCAACCCGCTAGCGTTGCTAGGAACACCAATCGTGGTGCAACGGGTCCGGGTCAGCAGTCAATTAAACCTAAACCTTCTGGTTTAGCTACTACGAACAATGCGGCCATGGCGAATCCACGTGCTGGCCAAAAAAGAAAAGCTGAGACAGCTGAAGTTGGGGCTCCGAACCGGGCTAAAAAACCCGTACCGATACTTCCGAAGGTGGACACAAATCGTAGCTTCATCATAGGCGGAATGCGCCTTCCCTACATCAACAGCAATCGCAAGAAACTACCACAACCAGAAGAAGAGTCCTACGCGGTGACTTTCTTTGAGCAAACGCCCATCTACAACACAAACATGTATGCCACTGATAATGGCGAAAATAATAGAGAGAATGATGAGGATGAAGTTGAAGAAGACGTATCTGATACCGAATCCCTGGAGTCGAACCGATCCGGTCTTCAGTCAAAGATCAAAAAACGGGACGCTAAGAAGCTTCGCGCCCAGTTGCGCAGGGATTGGACAAAAGTTTATAGGACCAATAACTACAAGGACTGGCATGCCTGGTGGAGGGATTACAAGTGGTGCGGCAGCGCAATCAACAAGAAGCTGGAGAAGTTCGGCGACCGCAACTTGCGCCACCGCTTTAAGGTCCCTGGAAAAGTCATCACCAAAGAAGGGATTAATCAAACATTCAAAAGCGGCCACATGGGCTTGGAAAAAAATACTTTCAGCCACTACCGCAACATGCGTTCGATATACCTTTTAATGAACGAATCTTTTCTCGAGAGCTTGTCTGTTACGCAAATTGAGGACTTACAGGACTTGATCCGTGGCATTCCCAATCACTTATGGCTGTACAAGATCCGCGCTATGGTTTACCTTTGGGAGAGGTATCATGGCGCACTAAAGAGTGCAGCCCCAAAAAATATACTTAACGCTAAGGAAATTCAATTAATTGCGAAAACATGGCGGAATCCCGCCTTTCACTGGCTTGCCAAGCAGGCTTTCGATGAGCTAAAGGCAATCAGCGAAATCGCGTGGCCGGATTTCAATAAAATCTACCCTGGCCTGAAAGAATAA
>ReannCDS00051
ATGGACTACCGCCAACTGAAGAACGACGCTTACGGCATTGGCCAGCGGCGTGGAGTGGGGAACTCCGGCGGAGGAGGCGGTGGTGGTGGAGGCGGAGTTGGGATGTATTCCTCAAACTTCGGCGGTGGCGGCAACTATGGCGGAGGAGGTGGAAACCCAGGTGGCGGTGGTTACGGCGGCAACCGGAACACGGCTTCGGATGGCGGAAACTTCAACCGCGGTGGCTACAACAACAGCAGTGGCGGCAACAACAACTTCCCGCGCCCCGCAGACGATCGGTCCGGTTTTAATCCAAACAATCAGCGTTTCGGTGGCAACTCCGTCGATGATATTCAGGACAGTTTCCGGGGTGGTCCGTCGTCCAACTTTGGTCAAATGAACAGAGGCCCTTCCAATGTAGGCAACATAGCCCGTTTGTTGGATCTGGAGGCATCGCAGAACCGCATCCCCGGAATTTCTGCTAACTTCAACTCGGACCGTAATCCGGAGATCAACTACCGTGGTCCGCAGTCGCAGGGAAACGGAGATGGATACTTCAACGGCGAGCCAAGAAATCAGGGTTCTTTCAGTAACTTTGGTCCCAACGATGGGCCTTCTTTTGGCGGCAATAATGGAGCCTCTTTTGATGGAAATAATGGCCCTGCCTTTGGAGGCAGTGGAGGACCTTCTTATGCAGGAAACAATGGACCTTCCTTCGGAGGAATTAATCAACGCAACTCTGGGAACTTCAGCAATGACAATTTTCAAGGAAGAGGTCCCAACTTCAATGACCAGGGATCTGGATTCAATGATTCCTACGCACGCGGTGGAAACCAAGGCAATTTTCCGTCCAATTCTGGAAACTTTGGTAACAACGATGACATAGGAAACATATATAATCGCAGGCCAGGAGTCGGAGGACCTGGAGGCCAAGGCTTCAACCCAAATACTGGTGGCAATATCACCAACAACAACCCCGGAGGCGGCTTCAACCCAAATTCTGGTGGCAACTTCCCCAGCAACAACTCCGGAGGTGGCTTCAGCAACAACATCAGTCGCACCTTTAACGACTCTCGCAACAACTGGAACAACTCGCAGTCGCAATCCTCTTCGTTCCAGAGCTCTGGCTATCAGTCGAACAGCGGAGGTGGAGGAGGAGGAGGAGGAGCCAATAGCTCTGGTTGGGAAGCCAGCCAGCGTGCCTTCAACTCAAAGCGCAATCAATTGCAAAAGGTGAACTTAAATAATGGCGGATCTGTTCGAAAATCTGGACCCCAGCCTGCCGTCAAAGCGGTTCAGAACTTGCGCAACAATCCCAGGGCGGCTGCTGCCATCGTCAACGCAGCAGGCAGGACCAACGTGCCCAACAACAGGAACGTCCAGGCAAACAGGCCTGGCAATCCGCGTCCTGGCAATGTCGTTGGAGTGCAGAAGAAACCGCCCAATGCGGCACCCAATCAGTATAAGGTCAACCATTTAGCTCCCAAGCCGAATACGGCAGTAGTAGCCAACAGGAAACCACCAGTGGCTGGACAGGCCGCGAAGGGAGGAGTCGTTGGTGTGAGGAGTGGACCACAGGTAGCCAAGACAGGGCCGCAAACAGTGAAATCTGGCCCACAGACTCAGAAATCGGGGCCTGTGCCAGTTAAGAGTGGACAGCAGATAGTGAAAGGAGTCCCACAGGCGGGCAAACCAGTCGGAGTGGCTAATAGGACTCCAAATGCTCCAGGATTTCCTGTCCAAGCCGGCCAGAAGCGCGTTGCTCCCGCTCCACCGCTGGAAACTGAGGCTGCCTCCAAGTCGGTGAAAAAGTGGCGAAGAGTGGCCCGCAAGCGCGGATTCCTGATGGGCGGGTTTAAAATCCCGTATCTCAACGACCAGCCGAAGAAGCTTCCCCAACCGGAGGCAGATTCTTATGCCTTGTCCTTCTTCGAACAAATCTTCAATTACAGTACAAACCAGGACGCCACAGAGGAGGACTTCTTGGAGGCGGCAGTGGTTCTCAATGAGGATTCGGAGGACGAGTCGGTGGCCGATGATGCCAAGTCGGCTCGCAAGATCGCAAAGCGCAATAGGAAGCGAATAAGGTCCGAGTGGGCCCCGCTGCACGAGTCGAAGAAGTACAAGGACTGGGGCAACTGGTGGAAGGACTACAAGAACGTAGGCGAGCAGATCGAGCAGCAGCTTTTGGAGTGCGGCAACCTCAATCTGGAGCATTGCTTCCTGCCCAATCTGCCCAAGCTTACTACAGAGCAGGTGGTTTACGCTATTATTAAGTCGGCTCACTTCGGACTAGAGAAGAACGCGGATGTGCCGTACGACACTCTAAAGACTATATTCACGATGATGAACCGCACCTTCTTGGATAACCTTACGGAGCTGAACATGGTGGAGATTCAGGACATCATTCGAGGCGTACCCAACGATCTCTGGGTATTTAAGATGCAAAGCATGGTTTACCTGTGGGCCAAGTATAAGGTCATCACCAATTCCAAGTCCACCGCCGAGGAGGACGTCAAGGATCAGCAGGCCATTGCCCGCGAGTGGAAGAGTCCTTGCTTCCACTGGCTGGCCAAGCAGGCCTTCGACGAGCTAGTGGCAATCAGTGAAACCGAATGGAAAGAACACCGCAGTGTCTTTCCGACTGTGGATTAG
>ReannCDS00052
ATGGCCTGGGTTCCCAAGACGCAATTCGAGCTCGACCTAGTGAGCATGGAGCCTGGATTTAACCTGATCCAGGGGCAAATCGCCTACGAGGAAAAGAAGAAACTGGAGCTCTCAAGAGTGCCAGTCCCCAAGAGTATTGGCGAACATCTTGCGGACCGGGGAGATTTGCATGGGTATGGATCGTCGGGCGGAAAGGGAAGGGAAATCCGCGACTGCCTCCAAATGATGGAGAAAATCCAGAAAATAGCGGGCACGAAGCCACTGGGCGAGCACGCCACTATGGAGGATTGGGAGGACACTTCAACGGCGGAGATGGAGGCGGTGGCCATGATGCGCAACTTTGGGATGCAGTCTATGGGCCAGGACTTACTACCCGCTCTTCCGCAGATCACGATGCAAGACGAAAGTGGGCGACTACCCCTCAACAAGGACCCCGAATTCTTTACGCCACGTAAAACGCGTAAACCGATGGATTTTCCGCCAGCGGACGAGTCCAAAGATTCAACGGATGATTCTTTTCACACAGCCGAAAGTCTGAGCAACTGCATCTTGCTATACGGCCCTGGAAATTCCCCCAAGGGCAAAACACCGAAGAAATCGAACAAGGAGATTGAACGGGAATCGGCTGATACCTTATTTAGTTATATCAAGGCGGCCCCAGTTAACTTGGACAAAGGCAAGGGAAAGAGGAGGAACCAGCGATCCTCCCAAAAAGAAAGACGTCGCCAGCAATACGAAGCTAGCCTGTAA
>ReannCDS00053
ATGCCGCCAAAGTCGAGCAGCAAGAAAAACCAGGCCAGTTGGTACCACTGCGAGTCCTGCGGCGTCCACATTCCCTCCAAGGCGAGGGATAGCCATGAGGGTTCCTGCTCCACCATCAGCCAGGACGAGGTGGCTCCCGATTCAGAGGCGGAATACGTGCGCAGTGGGGCGATCTATACGAGAAGCCTCCAGCAGCGGAACTTCGAGGTGGATTCTTTGAAGGATTTAGCTGCCAAGTATGCAAACATGCTGATCTTCGCCTCCGAGGGAGCAATGCAATTAGCCCAGTTCCACATTGGCCAACATGTGGTGGTGGAAGCTCCTTCGACTGCGGAGCAGCCACTGGTGAGGATTTTATGGCCCATATCAGAGCAATTCCTGACCACAGTATTTGTGAGCGAAGGGGACTTCAAACACCATTGCACGCAGCTGCGGGGAAAGTTCCTGAAGATCTCTGCTTTGGACCCCTGTCGCCTCACAGCGGCTGCCAGCATTTCCCTAAAACATCTGAACCCCACAGAGAGCCCTCTAAAATCCGGGCAGCTCCAGGATGCAATAGCCCTTCTTAAAAGAGACATGGTGAATAGGGTATTCTGCAAGGACAGTCAAATCCACATGAACTTCTTCAACAAATCGCTTACTTTTCGCCTGGAGCGGTGGCAGGGCACCGTTGAAGACGCTCTAGCTGGTCTCAGTTTGGACTCCAAGCCATTGCAATTTGTGCAGGTTACCAACGTCACAAAACTCCAGTTAATAGCTGAAAATTCAGGCCAGCAGCAGGAGGAGCAAAAGATTAGCCATCGGATAACCAAATCCCAAATAGGAGGACTTGATAGGCAATTGCAGATGGTCGAGGAGAGCATGGACTACGCCTTGGGATTCCGGGCATTGCCTGCAAGCCTCCGGGTATCTCGCGGATTTCTCCTTTACGGCGCCACTGGCTGCGGAAAGTCAATGGTTTTAGAAGCGATGTCTGCAGTGGCAGAAGAGCGCAGCCAAGGACATGTCCAACTGATCCGCATCAACAGTGGCGAAGTCTACAGCAAATTCTTGGGCGAAACGGAACAAAAGCTGGCGGCCATTTTCGAGCGTGCCTACAATCACTTCCCGCACCCAACTCTGGTGCTGATTGAGGATGTCCACAACTTGTGTCCCAAGCAGGACGGCAGCGATCTAGTCAAGCGCGTCTCGTTGGCTTTTCTTTCTCTGTTGGATCAGTTGAGCTCGCCCAGTCAGCTAAAGGGAAGCAAGACCTTCGTGCTAGCCACCAGTTCCCAGATTGAGGCTCTTCATCCAAGCATTCGGAGAGCTGGTCGATTGGACAGTGAAATTGAGTTAGGTGCTCCCAGTTCACAGGCAAGGAGAGACATTATAAGGTGCCTAATACAATCGTTGGAGCACCAGTTGACTGAAGAGGAAGTCGAGCATGTATCATCTATTAGCCATGGATACGTGGGAGCAGACTTAGCAAATCTTGTCTACGCTGCCATGCTACAAGCGCAGTCGAATCCCCTCAAGTTAATGCATTTACAGACTGCCCTGACTCGCATCAAGCCGTCGGCAATGCGTGAAGTCCTTATAGAGTGTCCCAATGTTCAGTGGTCAGACATTGGCGGTCAGTCGGAACTCCGATTGGCAATGCAGCAGGCCATAGAGTGGCCTCTGCTTCATGCTGAGAAGTTCCAACGGCTGGGCATTAAACCCCCCAGGGGAATCCTCATGTTTGGACCACCGGGCTGTTCCAAAACGATGATTGCCAAGGCCCTGGCCACGGAAAGCAAGCTGAACTTCCTGTCCATCAAAGGACCTGAGCTTTTCTCCATGTGGGTGGGCGAATCGGAGCGAGCGGTGCGTGAGGTCTTCCGAAAGGCTCGCCAGGTGGCCCCCGCCATAGTTTTCTTTGACGAAATCGACGCTATTGGTGGAGAGCGAGCAGAGGGCGATGGTTGCGGCTCCGGCTCATCTGTAAAGGAGCGCGTTCTCACCCAACTGCTCACCGAATTGGATGGCGTGGAGGCCCTGCAAAACGTCACCATTTTGGCGGCCACCAATCGACCGGATATGATTGATAAGGCGCTACTCCGTCCGGGAAGAATCGATCGTATTCTTTATGTGGGCTTGCCACAGAGTGAAGCACGTCGGGAAATTTTAAAGATCAAACTGCGTGCCATGCCGATATCGGAGGAAGTGGACATGGAGAAGCTGGTGCAGATGACGGAGGGATATTCTGGAGCAGAAATCCAAGCTGTGTGCCATGAGGCTGCTCTGCGGGCCCTGGAGCAAAGCTTTGATGCAGAGGAGGTGAAGTGGGTAGACTTTGAACACGCATTAGAATCAGTGCCTCCACGGACCAGCCCAGAACTTCTAAAACTCTATGAAGATTACCTTAAACGGAAGTAG
>ReannCDS00054
ATGTTGACGGACGCCGAGGATGACTTCTTTTTCGAGGAGGATAAGATGCCTGAACCGCTGCTCATCCAGTTGGATGGGGCTAATGCACAGGTTGTCCGGCGGCACAAGGATCTTCCCGAGGAGCAGGAGAAACCCTCCGGCGCTCCCCTCGAGGCCACCGTTATGCTCTGCTCCCCGGCGGGCTTTTCCTCCGATTCCGGATCCGGGGACAGGTTCGGCATCGAGTCCGCCAATAGGCAGAAGTATGAGTTAGACCGTTTGGGCATGACTGTCAGCACAAATGCCGTCGTCATTACCAAGGATCAGAGTAACCTTATTGGAATTAGCATTGGAGGTGGAGCACCTATGTGCCCCTGTCTATACATTGTGCAGATCTTCGATGGAACGCCCGCCGCAAGAGAGGGATCCCTGCAATCCGGAGATGAACTGTTGGCGGTCAACTCGGTGAGCGTGAAGGGCAAGACGAAAGTGGAGGTAGCCAAGATGATTCAGACGGCCACGGACGAGGTGGTCGTCCACTACAACAAGCTACACGCTGATCCCGAACAAGGCAAGACACTGGACATCATCCTGAAGAAGCTGAAGCACCGGATTGTAGACAATTTATCGAGCAACACGGCGGATACACTGGGTCTCTCCCGGGCGATACTCTGCAACGATTCGCTGGTGAAGCGACTGGAGGAGCTCGAGGGCACCGAGTTGATGTACAAGGGTTTGGTGGAGCATGCCCGCCGAATGCTCAAAGCCTACTACGACCTCCTGCAGACATACAAGTCCTTTGGCGACTGCTTCACCCAAATTTCGGTCCACGAACCACAACAGCGAGCCTCGGAGGCGTTCCGAACCTTCGGGGAGTTTCATCGCACCTTGGAGAAGGATGGTCTGGGCATCATCAAGCAGATAAAGCCAGTGCTGGCTGATCTGGGAACGTATCTGAACAAAGCCATCCCGGACACAAAGCTCACGGTACGTCGCTATGCGGATGCCAAGTTCACATATCTCTCGTATTGCCTGAAGGTGAAGGAAATGGATGATGAGGAGCATGGCTTTGCTGCCCTACAGGAGCCACTTTATCGCGTGGAAACTGGCAACTATGAGTACAGATTAATTCTGAGATGTCGACAGGATGCACGCAGCAAGTTCGCCAAACTCCGCACGGATGTTCTCGAGAAGATGGAGCTGCTGGAATGCAAACATGCCATGGATCTGAACAAGCAGCTGAGGAGTCTGTTGGAAAGTTTGGCGGAACTCCACCGGAGTTTAGTGGACCGTCTGGACTCGCTGCCGCCGCTCTTTCCCATCGAAGTGGACTTCAAGGAGACGGACTTCCAGTACAAGTCGAGTACTCTGAAGCCGCAGGAGCTGGACGACGATGAAATCGAGGCCAACAACCATCCCAATTCCACACCTTCTCAAGTCGATTGCGGATTTGAGGCTGTAGAGCAGCCGGCGGCCATTATTAACGTGGAGGTCAAGGCATCCGTGGATTCAGCTGCTTCCCAATCCACCAGTGAGAACGATACGCTGCTCAAGGAACTGGGTCTGTACGATGTGGACCTGCTGTCCAATCCGCAGACCATTAGCAACCAAAAGGACTCCATTGCGGCCCAAAACGATGGATACGACTTCGACCTGTTCTTGAACCAGGCGACTGCAGCCACCACCAGCTTGGAGCGGGATCTTATGTCCTCGAATGCGGAGGAAATGGATCTACTCTTGCAATAA
>ReannCDS00055
ATGACCACTTGTTGCCTAGGAAACGCTGAGGAAAAACATAAACAAAAGATGATGGACTGGGCCGAAGAACTCAAGATGACCATAAGAAAGACGACGGCCCGAAAGGGTCGGCGCTCCAAGAGTCGCGATGTCTTGAAGGAGGAGTCCTCGCAGGCGCCTGCAGGCTCCAAGGATATTTCCATCGATATCACCCTGAATGTCCAGGCAGGATCTCCACCCACAACCTCGGACACGGCCACCTCGTCCACCTACAACAATGAATTCGAGTCGCATCGTCCACCCATTAGGCGGATCTCGGGAGGCTGGGCGGATTCGGGTCTAAAGGGGTTAAAGTCCAAGAAGAACAACTCCTTTGATGACGAACGTTTTAGGCAAACCAAGTCTGCTACAAATTCTATACCTACTGATGACATTCCCGTCATTCCCGACATGGATGATGTTAAAGACGAAATAATGCTTAATGAGATAGTAGAACCTCCTACTATGGGCACTTCTCGATCTGCTGTCTTAAAGGAGGCCAATTCCGATTTGCTTTCTCAGTACGCCTTTTCTGCAGTGGACGGCTTCGATCTCTCAATTCTAACCGATTGCCTGGTTCCGCAGGAGAGCCTCAATGAGAAGGACGACCTCTGGCAATGGGACAAACTCTTCACCGAGGTCACGGCAGAAATCCATTCGGATAAGGCACCAAACAATGGCATGAAGATAGGCCCTGATGTCGTACCCCCCACACAATATTCCTAA
>ReannCDS00056
ATGGCGCCCAAGGCAAAGTCGGTTAACATCAAGCCCACGGCTAAGGCCTTCAAGGACAAGTCGAAGCCCACGGACGTTCGTTTGTCCAACATCCAGGCGGCCAAAGCTGTCTCCGATGCAATCCGCACCAGTTTGGGCCCGCGCGGCATGGACAAGATGATCCAGGCAGCCAACGGCGAAGTTTCCATCACCAACGACGGAGCCACCATCCTCAAGCAGATGAACGTGCTGCACCCAGCCGCCAAGATGCTGGTGGAGCTGTCCCGTGCCCAGGACGTGGCCGCTGGCGACGGCACCACCTCCGTGGTGGTCATTGCCGGCGCTCTGCTGGAGGCCTGCGAGAAGCTGCTGCAGAAGGGCCTGCATCCCACGGCCATCTCGGACTCGTTCCAGCGCTGCTCCAACAAGGCCGTGGAGATCCTTAAACAGATGTCCACGCCCATCGAGCTCAACGACCGCGAGACGCTGATCAAGAGTGCCTCCACCTCGCTCAACTCCAAGGTGGTGTCGCAGCAAAGCAGCCTGCTGGCCCCCATCGCCGTGGATGCCGTGTTGAAGGTCACAGACCCCGGCAAGGAGACCTCTGTGGATCTCAAGAACATCAAGGTCATCTCCAGCCTGGGCGGTACTGTTGAGGACACCGAGCTGGTCGATGGCTTGGTCTTCACCTGCCGGTCTGCCGGATCCAACGCTCCCAAGCGCGTCGAGAAGGCCAAGATTGGTCTTATTCAGTTCTGCATTTCGGCACCCAAGACCGATATGGATCACAACGTGATTGTGTCAGACTACGCTGCCATGGATCGTGTCTTGAAGGAGGAGCGTTCGTACATCCTAAACATTGTCAAGCAGATCAAGAAGACCGGATGCAATGTCCTGCTGGTTCAGAAGTCTATCCTGCGCGATGCTGTTTCTGACCTGGCTCAGCACTTTTTGGATAAGATCAAGTGCCTGGTGGTCAAGGATGTGGAGCGTGAGGACATTGAGTTCGTGTGCAAGACTCTGCACTGCCGGCCAATTGCCTCCCTGGACCACTTCACAGCCGAGAACCTGTCCAGCGCCGATTTGGTCGAGGAGGTTGCCAGTGGCACCAACAAGTTTGTGAAGATCACGGGCATTCAGAACATGGGACGCACGGTCTCGATCATCTGCCGCGGATCTAACAAGCTGGTGCTTGAGGAGGCTGCTCGCTCCCTGCACGATGCCCTCTGTGTGGTGCGTTGCCTGGTGAAATTGCGTGCCCAGATTGTCGGCGGTGGTGCGCCGGAGATTGAGATGGCGCTGCAGTTGGCTGCTTTGGCTCAAACTGTGGAGGGTGTGGATGCTTACTGCTTCCGCGCATTTGCCGATGCCCTGGAGGTCATTCCTTCGACTCTGGCCGAGAACGCCGGCTTGAACCCCATTGCCACGGTCACAGAGCTGCGCAACCGCCACGCCCAAGGTGAAAAGAACGCTGGTATTAATGTGCGCAAGGGCGCCATCACAGACATTTTCGCTGAGAACGTGGTGCAACCCCTGCTGGTCAGTATTTCATCGATCACCTTGGCCACGGAGACGATTCGCTCGATCTTGAAGATCGACGATATTGTCAACACCTTCAGTTAA
>ReannCDS00057
ATGGTCAACGCTCTGTGGGCCACGTTAATATCGCTTGTTTTAATCGGCCCTGTGTTAGCCAACAACGATTTGTTTTCCCTGCCGCCTGCCACGAATCACAGAGAGGAGTTACTCGAGGACTATGGCCGATTTCTGCTGTCCACCATGAACAGGAGCATCGATCCCTGCGAGAACTTCTACGAATTCAGTTGTGGCGGTTGGAAGAAGGCGGAACTCGTTCCGGAGCAGGCCAGGAACACCAGTTTTCTCCACGCCATCCAGCACAAGATCGACGAGCAGGTCCTGGGATTCCTGCAGAATGCCACCAAAAGGGAGCTGGAGGATCTGGGTGTTAACGGCACCAGATCGGCGGAGATTAAGGCCAAACAATTTTACGCCAGCTGTGTGGAAATGAAGGCAAACTTGACGTTGGCTTATCAGTACTTTCTCGAACTTGATGGTGATCGTTTGAAGGACACCAATGCCACTTACGACTGGATGTACATTAACTTTATGTCCAAATACGACATATATCCCCTGCTACCACTAAAGGTGCATTATAGTACCTCGACCAGGAAGTTTGATATGCTTCTGACTTTTCCCAGTAAAGTTCTAGCCGGCATAAGTGAAGAGCAGCTCAAGAATATGACCAGGGAATTTGGCTTGGACTCGAGTGCAGAGAAGGCTAAACAGTTCACGGAGAACTTTGCCAACCTCACACAGTTCGAAAAGAACTTAGTTTCTGTCGCCAAAATACGCAACGAAACAGAGCAGTTAAGTTTCAATTCTTTCCTGGCCAAACACAAACACGATCGCTTAAATTGGACGCGATATTTTGAACTGGCCTTTAATGGCAGTCAGGAGTCCCACTGGCCAGTGCTTAATCAACTGGATAATGTCAACGATTTGGTTTACCTTCTGGAACAAACCAGTCTGGAAACGCTGAGGGGTTATATTAGAATGCGAGAGCTGCTCAAGTTTTATGGCCTGTGGAAAACTCAGACTAGAGTAGGGGGAGTTCAAAGTGAGTGTCGCTCTTTGTCGGAGACCTATTTCAACTACGCTCTGCTGCCCTGGTTTATTGGTAAGGTTTTCGATAAGGAAAGACGAGCCGATATACTGAGTGTTGCCAAGGACATCAAGGACACGTTTTACGATCTCTTGGACCATCACACCTGGTTGGATGACGAAACTCGTTCGCAGGCTAAGACCAAACTTGCTTCTATGGACATTTTGGTGGGCTATACGGATGATCTGCAGCATCGCGAGTTGATCGATGGTGTTTATAATGACATAAATATGACCGGAAACTGGTTCAAGAACCTTTGCATCCTGGAGGGAAGTAGAGCCAGGATACGTCTGCGTTCGGTGGATAAAGCACTGATTCCTCTTCTTATGCCCACAAGAACTGTGAATGCCTATTATGCTGATTTCCTCAACCTGGCCTTCATCACCATCGGCATGGCCCAGTGGCCCTTTTATCATCTGGAATTTCCCGATGTCCTGAAATACGCTGGAGTGGGTAATATCATAGGCCATGAAATGGCCCACGGGTTCGATTCCTACTGTTATCAGTACAACTATGATGGCAAGAAGACCAACTGGTGGTCCTCAGCTTCTTTGAGGAACTTTAAAGAACGCTACCGCTGTCTGGAATCGCAATATAATAAATTTATTCTGATGGGCGTCCAAACCAATGGCAGCCTCACCTCCGGCGATAATATAGCCGATAATGTTGGCACCCGAATGGCGTATTATGCTTTCAAGCGGAAAACTGGCGACAAGGCTTGGTTGGAAAAACCCCTGAGGGGTGTGAGCTTTAACAACAAACAGCTGTTTTTCGTGAAGTTTGCCCAAACCTGGTGCAACGGCAAGGATAATGGCGATAAGCTGCGGAGACTGAAGACTGATGTCCATGCCTATGATGAGTTCCGGGTTCAGGGCACCTTGAGCAATATGCCCGAGTTTAGTGAGGCTTTCAACTGTAAACTGGGCACGGAAATGAATCCGCTCAAGAAGTGCGTGGTTTGGTGA
>ReannCDS00058
ATGATGGACAGCATGATGATGAGCCTTGACGAGATCATCAAGTCAAATCGCATTCGCCAAAAACCAAAAGAGAAACGTGTTGCTCCAAAAGGAAATCGTCGTGCTGGGGGAAAACGTTTGACCGGGAAGATATCGCCAGGAAATGGATCTGGAAAGGTTCGTAAATTCCGCAAGAGGACTGGAGCCACTCAGAAGATCAAGTCCTCTCGAGGCAACGGGATTAGTGGAGAAAAAAGACCCACTTCCCTGATGGTTTGCAATTTGGACTACGGCGTGAACGATGCGGACATCATGGAACTGTTCAATGAAAATGGAATGATGAAGAAAGGGGCTGTGCACTACGACAGCTTTGGTAACTCATTGGGCACCGCCGAATTGGTATTTCAAAATAGCGATGATGCCATGAGAATCCTAAAGAAGTTCCACGGGGTTCGTTTGGACGGTCGTCGATTGAAAATACATCTGGTTCTGACCACTCCCGATGTCAAGCCCCAACCATTCAAGTATCGTCCTTTCAAGCGCTCTTTTAAGCGTGCTTATTTGAAGTCTCGGAACATCAACCGCAGTGTTGGAGATCTTGATTCTATGCCTTGGGGCAGCAGCTTTGGATCGAACTCGAACTATATGCAGGAGCCCGACAAAGATGTCATTATGGGGAGCTGGTTGCCAAACTGGACTCGTTTCTGA
>ReannCDS00059
ATGAATGAGGAGCTAAGTGACTTTGGCTGTATGGTCAGCATTGCGTTGACCTTTTGTGCGGCTGCCCTGGCGTATTTATACGTCTATCGATATAAATTAAGAACCGGCGGACGCAACCAACTGGATTTGGCCAAGTTGTGTGCTACCGATCTGCCCGATTTACCCCCCATCAAGTTGACCCTGGATCAGCTTTTGGGTTTCGATGGGACTCGAAGTGATGGGAGAATACTGGTGGCGCTCAGGGGAAAAATATACGACGTGTCCAGTGACTTCCCAGAATTCGGTTTGAATGGCACGCTGTCTCATGTGGCTGGCAGGGACTTCACTTACTACCTCGAGACAATAGTGGACATGCATAACTCGGAGATCAACTATGTGGATCGATGGGAAGCCATTCTGGAGACGAATTATTCACGTGTCGGCATCGTGATCGATGAGCTTGGCAATCCCCTTATCGAAAAAAGTAGTAATATGGGTGTTAAGGATTTAAAGATGCAAAATACTGAAATAGTCGACCAAGATAAGGCGGTTATGGTGGATGCAGAAGAAATCGGCGTCACTGTCACGGATACTGTTGTCTCAAATGTTAGGTCGAAAAAGACACTGAATGAGGTTCTAACAGCCGAAGCTTTTCCATCTGATACAATACCGGAAAAACATTTGAAGGAACCCAATTCAGATCTCATTATTACCGCGGAGATGTCTGATTGCTAA
>ReannCDS00060
ATGTATTGCCTAATAAGTCTTTTATTGGTGATGCATTTTTTCGTAGTATCTGCGAAGGTGACGAGTTCACCACCTGTTCTGATCTGGGGCACCGAAACTCCTAAAGCTACGAGTATTTTTCGCCCGTTAAAAAGTGGACAGTTTCAAAAAATAATACAAAATTTGAAGAAGGACAACATGATTGTGGTTTACCTAGCCTCTGAGCTAGCCGCCAAGGACATAAACTGCGATGTGTGCTTTCCCTACTTGAGCAAGATCCAGCCCATGAACTACTACAGCCAGGTGGAAGAGCCTTTGATGGCCGTGGAAAGAGTCAGCAAAAGTTCCGGAGAGATTATCTGGCACTATCCTGCTCTTAATGAAATAAGGAAACTAGAACTGGAAATGGAGCTGCCCTGCAAAAAGGGGCAGATTCACGCTTTTAGCTTCAACAATCGCAATCTCCTGGCCCACGACGCTGCCATGGCGGTGGCAACCTATCAGTTCAGCGACTGTCCGGTGGTGCATGTGTACACGGCATACACGGAGGAAGATAGGGCCTTCCAGCGTCGTAAAATCCACAAGACCCGTCCAGCCCCCCACTTAATGGACCCGTTGAAGAACCTTGATGCATCAACAAATGCATCTGATTACGAGTATGGTCAAATGCCGCAGCGTTTTAGCTACAGCTTGGTCGATAACATGACCGTTCTGCGCCACGACATGCTCATCTTATCCTTTCGAAATATTCTGCTGGCCAAGAGGGAAATCCCAGGACTGCTGCACCCCTTCAACCGAACGGACGTGGTCCTTCCAAATGGAAGGGAGGAAGTCCAGGTGGCCTTCCTCAACGGCCGGGACGTTCACGGGGGAATCATAGTGGGGATGGACACAAACATCAGCCCCCTGCTGCTGGAGTTCATTCCCTCGCAGGGCAATTGGTTCCTCACCCGCATGATCCTCAGCAATTCCTCCCACTATCTACGGGACTACGTGTTCTTCGGCTACGAATTCAGCCTCTGTTGTACGGACATTACGGGCTTTGCCTCCGACACGGAGCGGCTGACATTCTTTGACTTTCACCTGGACATCCTTTGGCGTGATACGGATAATGGCATGGACCTGAATTACGAGGTGAAACCCTGCTGGAGCTGTTCTGAACTTATGACCCCGACCCTGACACAGACCTTGTTCGTGGTGCTGATCATCGTTATACTACTGTGGGTCGGCCTGGCAATGATACTCTCCATCGGGCAGAACAAGATACTCCAAAACGCCAACGACCCTGACCTGCACATCAAGACGGACACCTAG
>ReannCDS00061
ATGGCCGCCCAGGAAAACACGGAGATCAGCACAAAGTTCTCCACGCTAAACGTGAACGCCGTGGAATTCGTGCCCAGTTTCAGTTACAACAACGTCGTGGCCGCGGCAGAGGAGGCGGTGGCAATTGTGGCAGCGGAGGAGGCGGCAGCGGCTGCGGCGGACCCGGGTCCCGCCTCCGGATCAGCCACGCCAGCCACCACACCCGACTCCGTCGGCAGCGGGGGATCCACAGCGGGGGCAGCTCCCCCTCCCCCATCTACGGCACAGGCGGCGACTGCGGCGGGGGCACCACCACCCACATCGTCCTCCAACTCCGCATCGCCAGCACCGGGTTCTCCAGCCACCACGCCTTCTGGAGCAGCAGCGGCGGCTCCAACGCCCATCGAAGGTCTCAACCCCTCGGACAAAGTCGCAAACAATGAAACCGATCCCGCTGACAGCTGGGATGTGGACGATGCAGTGATCACGCCCGAGGACGAGGAGGTGGAGGATGCCGAGTTCACGGAGGGCGAGGCCACGCCCAAGGTGTCCAAGAAGAAGGTGGTCAAGGTGGAGGAAAACAGAAGCAAGCGCGAGCACGTGAATGTTGTGTTCATCGGCCACGTTGATGCTGGCAAATCAACGATTGGCGGACAGATCATGTCCCTCACAGGCATGGTGGACAAGCGGACGCTGGAGAAGTACGAGCGGGAGGCGCGCGAGAAGTCGCGCGAGAGTTGGTACTTATCATGGGCGCTGGACACCAACCAGGAGGAGCGCGACAAGGGCAAGACTGTGGAGGTGGGACGAGCCTTTTTCGAGACAGACCGCAAGCACTTCACCATCCTGGACGCGCCCGGTCACAAGAGCTTCGTGCCGAACATGATCGGTGGAGCGGCGCAGGCCGATCTCGCAGTGCTGGTCATCTCGGCGCGAAAGGGTGAATTCGAGACGGGCTTCGACCGTGGTGGTCAGACCCGAGAGCACGCCATGTTGGCCAAGACCGCCGGCGTCAAGCATCTGGTCGTGCTGGTCAACAAAATGGATGACCCCACCGTCAGTTGGGATCAGTCGCGCTACAACGAATGCAAAGACAAGATACTACCATACCTCAAGAAGCTGGGCTTCAACCCGGCCAAGGACCTTACCTTTATGCCTTGCTCGGGCCTCAGCGGCTACGGCCTGAAGGACCAAGTCCCGGAGACGCTGTGCTCCTGGTACCGGGGGCCCGCCTTCATTCCGTTCATCGACGAGCTGCCCTCACTCAACCGCAAGTCTGACGGGCCCTTTATCATGCCAATCGTGGACAAGTACAAGGACATGGGCACCGTGGTGATGGGCAAGGTTGAGTCCGGAATGGCGCGCAAGGGCCAGAACCTGTTGGTGATGCCAAATAGGACGCAAGTCGCTGTGGACCAGTTGTTCTCCGACGACTTCGAAGTCACATCTGTTGGCCCCGGCGAGAACGTCAAGATCAAGCTGAAAGGAATTGAAGAGGAGGATGTCTCGCCAGGTTTTGTGCTCTGCGACGCGGCTAATCCTATCAAGACGGGAAAAATCTTTGATGCTCAGGTCGTAATCTTAGAACACAAATCAATTATCTGTGCGGGTTACTCGGCTGTTATGCACATACACTGCGCTGCCGAAGAGGTTACAGTTAAGGCCCTCATCTGTTTGGTCGACAAAAAGACTGGCGACAAATCAAAAACACGTCCACGGTTCGTAAAGCAGGATCAGGTTGCAATTATGCGAATTGAGTGCTCCGGAATGATTTGCCTTGAACAGTTTAAGCTATTCCCTCAAATGGGCCGTTTCACGCTCAGAGATGAAAACAAAACCATTGCCATTGGCAAGGTGCTGAAGGTGGTCGAATAA
>ReannCDS00062
ATGATTCAATACGATACTGTGCAGGTCAAAAATGTGTCCTGGCAGCCTGAACTGCACACGGAGGGCACCTATGTGTGCTCCTTTCCGGAGCCTCCGCCGCCGGAGCCTCACTTGAACCCAGGCACTTGGCATGGTCATCTGGAGCCGTATCAGCGGCTTTTCTATCACCAGACGATGAACTCGGTGCGCTCGAGCAAGCGATACCGTGCCAACCCGAACGTCCCGAAGGACGGTCTAGATTTCTCGCTGCAGTCACGCTACGACCATACCCGTGAAGCCTTTCCGGACAAGGTTGATTACGTGATGCAACGGGAGACGTGCCGCGCCATAAGCAGCTGGTCGGCTCCCGGGGCCTCCAAGGAAATTGGGGCCCAGCTCAAGTCATTTCGAGTCTTACGCAACACTCGGTTTATTCGGCGCAAACAGGAGGATGTTCTTGGCCATCCTCTTCGCATTGGCGGATGTAAGGAAAAAATCCACCCGCACAGCGTCAAGTTAATTTGCAGCGGCGTCCACAACCAGCTGGTCAACAACGGATTCTCGCGCCAGACCTCCGACGGCAACTTCTTCCGCTATTAG
>ReannCDS00063
ATGACCGATCTGCGCAACGAGATGGACAGCGATCTGGACCAGAACTACTCCCTGAACAGCAACGCGGACCCCAAGAACATGCAGGAGCTGACCATATACGTACAAAATCTGTTGCAGAACGTGCAGGACAAGTTCCAGACGATGTCCGACCAGATAATAACGCGCATCGACGACATGGGCAACCGCATCGACGACCTGGAGAAGAGCATCGCGGATTTGATGAACCAGGCCGGGATCGAGGGTCAGGGCCCGGAGAAATGA
>ReannCDS00064
ATGAAGCTGCTGCTTGGAGTACTGGTGACTGTGCTGGCCCTTAGTGGAGTCTTTACATTACCGGCTCGCAACGACCCGCAGGACGATGCGGAGGTGATTAAAGTGCCATCGCGCCCTCAGCCCGAGTCGGATTTCCATAACTTCCGCGGCGTCATCGATACAGGCTCCGGATATCCCTTCCTCCAGCCGAATCCTTCGAGCTTCAATCTGGGCTTCTTCGACTCCTTCGATGATCTGTTCCGTCGTCTGCGCACCCGTCTTTGGCCCGTGGTTGGCAGCGAATCCGGTGAGGATGGAGCTACCCTGAAAGGTGACTCTGATGATTCCGGCGATGACAGCGGCTCTGGCTTTTCGTTTGGACTGCGACCTCTGATTCCACTGGATCCCAAGAATGCCAATACCACTTCCACTGTTAAGGTCGTCGATGGTCACAAGGTCGAGATCAACGAGACGGTTTACGGGGACAGCAACAGCGTTTTCAAGGTCCGTTTGGTGAACGTGCGTCCTCTGGAGAGTGGCGAGGAGGTGGCCCAGGGGGTGCACACAAGTGGGGGCGACTTCAAGCCGGCGGAGGCTCCCAGCACCTCCGCCCCGTCCACCAAGGTCGGGGAGTTCGACGACGAGGAGGACGAGGACGATCGCCGCGAGCCTTTGGAGAAGCAGCCGCAGGACAACGAGGTGCGCGACATCGATGAGCCCAAGTCCACAACACCAACAACCTCAAGTTATACAACAAGACTTGACACCAGCTCGCCCGCAGACTCAGAATTCGAAGCTTCTGGTATCAGCGAGGATATAGCGGAGACTCTCTCGGAAGAACAAAAAAAGACGATGGATCAGCTGAAGGAAATGATGGCATCCGTGCAAAAAGAGATTAATCATGAAGAAGATTTGGAGCTGGCTCACGAGGACAAAGAGTATTTGGAAAAAAAGGAGAAGAGGGAGCGTGAAGAATTGGAATCCTCTGATGACGAAGATGGCGAGGCTACAACTCCTGTCGTAATGAGCGAAACTTTCAACGATGAGTGGGCTGAATTTGACCAGGATCAGGATGAGGATCAAGATAACGAATTCGATAACGATCTGAATAACGAGATCGGTATCGAGGAGAACTTTGTGCCTGTTGACCTTTCCAACGATATAGCTGTCAACGACATTGCTGCAGCGGATCCTAACTTTCAGCATAATCCCGACGCAGAATTCATTGTGGACCCATCTGTAATAAGAACTATGCCCATGTTTGAAAAGCTTTCCGTGGGAGAGCCTTCGAAATGA
>ReannCDS00065
ATGATGTTGCAATCCTTGAGTCTGCACGCGGATAAACTGAGCGGCAATCCTCCAGCAACAGCAACAGCAACACCAACAGCAACAGCAACAGCGGCAGCAGCAACATCAGAGGCAACTTGCGACTCGAAAGCAACTGCAGCAACAACAATGCTAACAACGGCACCTGTTGCCCATGTTGCTAATGGCAGCAACAGCAATTCGAGTGGCGAGTGCAGCAGCAACAGCCATAGTCTTTACAGCAATAACAATTTAAATACCGGCAACAATAGCCAGCAGCAGCAGCAACAGCAACATCAGCAGGTACTGCCGGTCAAGTACGACTATTTAGAGAATCTAACGAGCTCGGGAGCAACTTCAGGTGCCATCGCAGCGACAACAACTTTTACGGGGGCTGCAAAAAGTTTCCATCCCTATTTGCGGCCCACCGGCAACAACAGCAATATCGCAGCATTATCTACAACAACGGCACCGGCAGCAACAGCGGCAAAAATGTCGACAACATTGTTTGAAACACTCTTGCACAACCAAATAAATTCCAGCCCAACGGCACTGCCGGCAGCAACGGCAATCGCAGCAACAGCAATCGCAGCAATATCTGCAGCAGCAGCAGCAGCAACACCAGGCACCGCAGCAACCACAGCAACAGCAGCAGCAGCAGCACCGTCAACCCAGCTGAATTCCAGCATTAATTCCAGAACTTCATTAGGCGACCAGGGCGGTGCGATTGTTGTTGCCCCCGCACCACCCGTTGTTGCCCCACCGCCCAGCAGCGGCCCAAATCGCAATCAAAGTCCCGTGGGTGTAGGCTGCGTCAAAATGGAACTTATGGAATCAAGCAGTCCGGACTTGATCAAGGATCAGCCGGATGCGGACAATATCAAGATGTTCGTGGGCCAAATACCAAAGACCTGGGACGAGACCAGGCTCCGGCAAATGTTCGAGCAGTTCGGACCCGTGCACACACTGAATGTGCTCCGGGACAAGGTCACATCGATTAGCAGAGGGTGCTGTTTTGTCACCTACTATACAAGAAAGGCCGCCCTGCGCGCCCAGGATGCGTTGCACAATATCAAGACCTTGGATGGGATGCACCATCCCATTCAGATGAAGCCGGCGGATAGTGAGAACAGAAATGAGCGTAAACTTTTCGTTGGCATGCTGAACAAAAAGTACACGGAGGCCGATGTGAGGCAGCTTTTCACGGGCCACGGAACCATCGAGGAGTGCACGGTGCTCCGGGATCAGGCCGGCCAGAGCAAGGGCTGCGCCTTCGTCACATTCGCCACCAAGCAGAACGCCATTGGCGCCATCAAGTCCCTGCACCAAAGTCAGACCATGGAGGGATGTTCGGCTCCACTGGTCGTGAAATTCGCAGACACGCAGAAGGAAAAAGACCAAAAGAAGATGCAGCAAATTCACGCCTTCTGCGGCATCAGCACGCCGAGCGGAGCGTCTGCAGGAGCGGCCACGCCCGCCATCACTGCGGCCACGGCGCTAATAGCCGCTCCGCCCTCGGCGGGACGCCCCAATCCGTCGATGGCGGCCGCCCTGGCCGCGGTGCCTCAGGTGCAGCAGGCTGGAACTGCTGCCACGGCACAGACGGCCCTCGTTCCACTGGGCTCCTCCGCCCTCAGTGCGTCCTTGGCGCCTAATCTGCTCGCCAGTAACGCCCACCAGGGGGCGGCAGCGGCGGCCGCCTATTTGGGGGCGGACCCCGCGACGGCGGCCCATCTGCAGCTCTACCAACAGTTTCACGGATACGGACTGAGTCCGGCGCACTATCTGCCAGGACTAAATTTCCACCACCCACCGGAAAACAGTGCCCACCACAGCCAGCACAGTCCCACCGTCGGCGCCGCATCAGCAGCATCTCTATCGGCTGCAGCAGCAGCATCAGCAGCATCTCACCCACTTGGCGGCGCACCACCCGCACCCGCACCACCCCCCGGCGGGCTCCATTCCGCCGGGCATGCTGCTGGCGCTGGACTGCTCGCCGCTCCATCCCTGTCTATGCAGAATCTGGTAACCCTACTAGCCACGCCCTCCGCCCACCACCAGCTGACCCTCCACCACAGCAGCGGCCACAGCAGCAGCTCCGCCAGCGGCCTCCACAACCACCAGCGACTGGCCTACTCCGCCGCCCCACCACCCCCGGCGACCACCTACAACGTGTCGCAGCTGATCGGTCACACGGCCACGCCCACCCAGCAAGGGGGCGGCGGCCAGACGCTGACCTTGAATTCGCTGTGGCCTCAAAATGCTGCTGACCCCTATTCATCCTCCCTGAGTGGACTGACAAATGGAGCCGCCTACGGAACCGCATCCCAACCCCTGACTGCCAGCGCCCTTCAAGCGGCCGCTGCGGGCGTGGCTGGCAAACAGATTGAGGGTCCCGATGGCAGCAATCTGTTCATTTATCACCTACCTCAGGAGTTCATTGACACAGATCTCGCGTCGACATTTCTGCCCTTCGGCAACGTCCTTTCGGCCAAGGTGTTCATCGATAAGCAGACCAACCTGTCGAAGTGCTTCGGCTTTGTGTCCTACGACAACCCACATTCGGCCAACGCGGCCATCCAGGCGATGCATGGCTTTCAGATCGGCACCAAGCGGCTGAAGGTCCAACTGAAACGTTCCAAGGATGCGGCGAAGCCGTACTAG
>ReannCDS00066
ATGCGAGTGGGCGGCGACGAACCGGCGACGACGATGCGCGCGATTTTCTCGCGTGGGGCTGGCGGAACGTTCAAGATGGCACTGCCGGGCGATCCACGCCGATCGACTTGA
>ReannCDS00067
ATGGAAATCGTAGTCCTAGCAGCGATTCTTCTCATGTCTCAGGGGATCCAAAGCCAGGAGAACGTCTCCTGGGATCAACTAAGAAAGCTTAACGATGTCGTCACGTCCCGTTTAAAGGAAAGTCTTCAAAAAGCCAGGCTTGCAGAGTGTTCTCCGACTCTCATGATGCTTCAGCAAGCAGTTGAGCTACCGATATCCCAACTGGCCAATAAAATTGAGTCACTTAATATCTTTAATCGATCTGGCTCTCCAGCGAGTTTAAATGGTACTCTATCCAAGGAAGAACCTGGCCTTCGACAGGGAAACCCAGCAGGCAAGGACAAGAACTTCGAAAAGAGAGTCTTGAATCTGCTCCGGAAGCTCGGTATCTACGATAACTTTACTACGCGCGTTTTTAATGCGATTTTTAGCGATGAAAAGCAGTTGAAAAAACTCAAAAAGAAGCTCGACGATTTGGGAAAGCAGGACAAAGCCGCGGACCAAGACGACTTATGGAGTTTTGTTCACGAGCTTTTTTGA
>ReannCDS00068
ATGGGTTTTACCAAAAGTGCAAAAAGTCTTGCTGTTTCTTATTTAAGACACAAAACCCGCTCCACTGATTTATTTGTCAGAAATTTTACTCAGACAAGAGCTACATTTTTGACCAGATTTTGTAGCACCTTAAGCTCTGTTAATATGGAAAAAGTATACTTCAGAAATGCAAGTGATAGCAAGGAGCTTGACATTGTATTCCGCTTTGTGAACTCTAATCTGAAGATTGACCGTGAATTTAATTTCCGTCGTCAAATGAATGAGCCCATAGACGCTATATTGGCGCGAATTAAAAGCAATATTCTAAATAGACTTGCTAAAACCTCAAAGAAATCTGGAAAACCCCCAGCTGAGATAAATGTGAAGCTGTTAAGTGACAATTACGATGTAAATTTTAATGAAATGACATTTGCCGAACTGTTCAGTAAAGATTTTACTGGAGTTAAGCTGCAGGTGGTGGACACAGTCTACGATATGGTTTTTAATCCCCCATGGATTGCATCCCTAAAACTGCCCTCCTGCATATTAGCTGGATTCGTGATATACCCGACTAATGTGCAGATTCAATTCGGTGAACGTCAGTACAGCAAAGGAGTATGGTACAAAGCTAAGCGACTCACAGATTCCGAATGGGAAGTCTGCGGAGAAGGATTTCAATACCTAGTATCCCCACAAGATATAGGTTACTATTTAAAATTCGTATTAACCCCAAGAAATGAACAGGGAATAGATGGTCCTGTGGTGGAAAAGGTGGCAAACTCTGCGGTACAGGATTCCCCAGGATTTTGTCCATTTCAAAATCGCCACAGACACACTCCGAATTATTTGAGTGATTCCAACGAAATTCGGGTGGTAAGCTACAATCTATTGGCCGATTTATATGCGAGTAGTGATTACGCCGGAAGTACGCTCTTCTCATATTGCCCATCGAAATATCTACAAATAGACTACAGGAAACCATTATTCATCAACGAAATCATTGGTTATAACTCGGATCTTATCTGCCTGCAAGAAGTCGATCAACGGATTTTTGATTTCGATTTAAAGGAAATACTAGAACAACCCCCATATAATTTTCATGGCATTATGGCCCCGAAGGGAACGTGTGCAGAAGGAGTTGCCATTTTCTTTCGGAAATCGCGCTTTGAACTATTGGACTCTCAAGTTCTGCATTTAGGACCCAGTCTCCCCAAACTGCCCGTTTTCGAAAGCCTTTGGAATAAGATCAAAGTTAACTCTCAACTAGCAGAACGAATTTGTGATCGGTCCACAACTCTACAAACTTGTTTGCTAAGGATTAAAGAAACGGACAACTACGTACTTGTGGCTAACACGCATTTATATTTTCATCCGGATGCCGATCACATTCGACTACTGCAAATGGGATTTTCTATGCTCTTTATTGAGCACATTATAAGTAAAGCTGTACAGGATTTCAATATCAGTAGCCCTCAAAATATTGGTCTGATATTTTGTGGTGATTTTAATAGCGTTCCGGAATGTGGGATCTACAAGTTGATGACCGAGCAACTTGCGGAAGAAAGTCTGGAAGATTGGAGTAGTAATACCGAACAGGCTGTTTCAAACGTGGAGCTCTCGCAGCCTTTTAAAATGGTGTCGGCCTGTGGGGCACCGGAGTTCACCCACTATACCACTCTTTTTTCGGGGTGTTTGGACTATATATTTTACCAAAACGATCGATTTGAATTATTGAAGTACGTTCCACTGCCCACTGAGGAGGAGTTGAAGGCCAATACTGCCATACCTTCGGCTGTTTTTCCATCAGATCATGTTGCCCTTGTAGCCGATCTTAGATTTAAGTCAGTTGCAGCACCAAAATAA
>ReannCDS00069
ATGAAAACGCTGGAGAAATGTGTCCTTTCCGTGGTTGTGCTCTGCTGTCTGCTTCAAGTGGGCCAGGCGATAAAATGCTGGGATTGCCGCAGCGACAACGATCCCAAATGCGGGGATCCTTTCGACAATAGCACCCTGGCCATTACGGACTGCCAACAGGCGCCGGAGCTGGAGCACCTGAAGGGCGTGCGACCCACGATGTGCCGCAAGATCCGGCAGAAGGTGCACGGGGAGTGGCGCTACTTCCGGAGCTGCGCCTACATGGGCGAGCCCGGAATCGAGGGCGACGAACGCTTCTGCCTGATGCGTACCGGCAGCTACAACATCTTCATGGAGTTCTGCACGTGCAACAGCAAGGATGGCTGCAACTCGGCGGGCGTCCATCGCCTCGGCTGGATGGCGGTCCTTTTTGGCACACTGGTTTCCGTCCTTGTAGCGCAACTCCTGCGGCAATA
>ReannCDS00070
ATGACGAGGCAGGAGCTGCTAGACGAGGAGTTCGAGTCCCTGCGTCGCATTGCGTTGGCCATTTGTCAGAACCTTGGAAGGCCTAAGGATCGCGAGATATGCCGAAGCACCCTCGAAGAGCTGGCTAGGCTCCATCAGGCTCCGTCGATCAGGATCAAGGAGAATGTGCACAAATTCATGATGTTTTACCTAAAAGTGCTAAGGTGGACCCAAAAGAACCAGCCAGTGGATTTATATCGGCAATGGTATGGAGAAAACTTTGGTAACGATTCGAAGTTTCCCTCATCGGCCGCACCTTCTATGGATGAAATGCGAATTTGGTTGGAGGAGGGAAGGTCCTTTTATGCCATGAAAACATTTGAGGACGGCTCCACTACCGTTTTCACAGCAGTGGCCAAAGACCCGAAAGCTGGATGGTCGGAAAATGGTCTGAAAACACTTATGGAAACGCAAATTGGTTGCGCTTTAAATCAAGATGATAAATAA
>ReannCDS00071
ACAAAAAGCGCTAAAACTACTGGGGTAGTGCCGCCCGAAAATAGCCAAACTAAAACGGATACAAGAGACGAGGCACAACCTTTTAACAAAGAGCCATTAAAAGATGTCAAGGAAAAGACCTCAGAGACCTCAAACGAAATTCTAATACGAACAGATCATTACGAAAATCAGTTAAATATTGATAGATCGGAAGAAGAATCTTCGGAGTTTCTTGAGAAATTGCAAAAAATAGAGGAGGCCTCGAAACCCAAAACTTGGAGGAGACCAACACCGATTGTAATAAAACCCAAAGAGGTGTCTCCTCCAACAAAAAAGAAAGACGATCAAGTAGATGCAAAACTACACACTAATACTGAAAAGCATAGGTATATTAATATTTTGAAGGTTCCATTACATCGTAATTTAAATTATGCTACACAAGATGAATCGAAGCCGACGACCAATCAGCTACCTGGAGAGAAAGATACTTCGGCATCCGACCCTCAGACAGAATCTCCAGAAAAAGTACCAGCAAATTCAGAGGAAACTTCAGACCAAAAACCTGGAGAAATACTAGGAGAAAATCAAGAGGAAAAGACTGCAAAAATTTCTCCTGTCACAAATAGTGGAAATTCAGATTCGCGAAGAACGCTGACAATAACGGGTCACTCGCACATAACCACAAAATTGGACAAACACTGTCATTTTAAGGAGCGGGACACTGGAGTGGATAAGGACGCCAGACGAAAATTAATAATCGCTTGCATTCTGTGCTCGGTGTTTATGATTATCGAGGTTGTTGGTGGCGTTATTTCCAACAGTCTGGCCATTGCCACAGATGCCGCCCATCTGCTAACGGACCTGTCCTCATTCCTCATCTCACTCTTTGCATTACATCTGGCTGGAAGACCCGCGTCTGAAAGACTTAACTTCGGATGGTATCGGGCAGAGGTCATCGGGGCCATGATATCCATATTCTTTATCTGGGTAATAACAGGCATCCTTGTGTATATGGCCATTATGCGGTGGGTAAACCAAGAATTCGAGTTGGACGCCATGATAATGCTGATCACGTCGGCGCTGGCCATAGTATTTAACGTGATAATGGCCGTGCAATTGCATTTGGACAACCCGCACTTTACTCCGGGCAAGTTCAAAAGGTCAAAGGTCGTAGGATCGGAGCAAGGAAACAAGGTTGACTTGGGGTCCCAAAAGGACCCTATGTCGATGGTGGGAAGGTCAGTGTCCACCCAGTTCCATGTAAAGGAAAAACAGAACATCAATGTGCGGGCGGCTATGATTCATGTGATTGGGGATCTCATACAGAGCATTGGGGTTTTTGTGGCCGCTTTGATTATATTTTTTCTGCCGGATTGGGGCTTCATGGACTCGGTTTGCACGTTCCTCTTCTCGGTGCTGGTTATTGTGGTTACAATCAAAATTTTAAAAGACGTACTAATGGTTCTGATGGAGGCCACACCGGATTTCCTGGATTATGAGGAGGTCAAGCGGACATTTCTCTCCATTCCGGGTGTCGAGCACGTCCATAACCTGAGGATTTGGGCCCTGTCCGTTAATAAGGTGGCATTGTCCGCCCACCTGGCCATTTCCAAGGATGCAGATCCTCAGCTGATCCTTGAGGAGGCCACCAAGCTGATCCACAAGCGGTTCGGATTTTTTGAGAGCACCATTCAGATCGAGGAGTATTCGCCGGATATGGAGAACTGTGAGCAGTGCTTGAGTCCTCCGGATAAAAATGAAAGGCGGAAGTCCGCGGACTTGGAAAAGGGCATGGCGGATGGGGACCAAAAAAAGATTCAGATGCAGCAACAGCAGCAGCCCACTAATCCAGAAAACGGATAA
>ReannCDS00072
ATGATTCAAATTATGAACTGGTTTTCAATGGTTATAGGCCTTATACCACTCAATCGCCAGCATTCGGAAACCAATTTCATTGTCGACTACGCCATGATGTTTATAGTGCCTGTCTTTTATGTGATTTGCTACCTTTTGATTAACATAAGTCATATTTTGGGGCTCTGCTTTCTGGACGCCTGCAATAGTGTTTGCAAATTGAGCAACCACCTCTTCATGCACCTGGGAGCCTTCCTATATCTGACAATCACTCTGATGAGTCTCTATCGCCGCAAGGAGTTCTTCCTGCAGTTCGATGAGCGATTGAATGCCATCGATGCAGTCATCCAGAAGTGTCAGCGAGTGGCGGAAATGGATAAGGTGAAGGTCACCGCGGTAAAACACAGTGTGGCCTACCACTTCACCTGGCTTTTCCTATTCTGCGTTTTCACCTTTGCCTTGTACTATGACGTCAGAGCGTTGTATCTGACCTTTGGCAACTATGCGTTTGTGCCGTTCATGGTGTCCAGTTTCCCGTACTTGGCCGGCAGCATTATCCAAGGCGAGTTCATCTATCATGTGTCGGTCATCTCGCAGCGCTTCGAGCAGATTAACACTCTGTTTGAGAAGATTAACCAGGAGGCGCGCCACCGCCACGCCCCCCTCACCGTGTTCGACATCGAGAGTGAGGGCAAAAAGGAGCGGAAGGCCGTAACGCCGATTACGGCCATGGACGGCAGGACAACATTCGGCAATGAGACCAAGTTGGCCGGCGAAATGAAACGTCAAGTGGGCCAACAAAAGAACGACGAGGACGAGATGGACACCAGTAACGATGAGGATGAGGATGATTTTGATTATGACAACGCCACCATTGCCGAAAACACAGGAACATCTTCAGAGGCAAATTTGCCAGACCTTTTTAAGCTTCATGATAAAATCCTGTCGCTTAGTGTGATAACAAATGGCGAGTTCGGCCCACAGTGCGTACCCTATATGGCGGCCTGTTTTGTGGTGAGCATTTTCGGGATTTTCCTGGAAACCAAGGTCAACTTTGTTGTGAGCGGAAAGAGTCGCCTGCTGGATTATATGACCCATTTGTATGTGATTTGGAGCTTTACCACAATGGTAGTTGCATACATCGTGCTTCGGCTTTGTTGCAATGCCAATAATCACTCCAAACAATCGGCCATGATTGTCCATGAGATAATGCAGAAGAAACCGGCCTTCATGCTAAGCAACGATCTCTTCTACAACAAAATGAAATCATTCACACTTCAATTTCTTCACTGGGAGGGGTTTTTCCAGTTCAACGGCATAGGCCTCTTTGCTCTGGACTACACTTTTATTTTCTCGACTGTGAGTGCAGCCACATCCTATTTGATTGTCTTGCTGCAATTTGACATGACTGCAATTCTGCGCAACGAGGGGCTGATATCATAA
>ReannCDS00073
ATGACGCTGCGCTTAGTCAGCATATTATCGGCGGCACTACTTCTCCTTTGGCCCGCACAGCTGGATGCATTTATCACACCGAATACAGGGTGTCACCACAATGGCACGTGGTTCGCGGACAAATCGGTGGTGCCCAGCATGGAGAAGTGCCTGAGTTGCCAGTGTAACCGGAAGACGCTGGTGTGTCGGCTGAAGGTCTGTCCCGAAATGCCCATGCCACCGCCCCGAGGTTGTGTAGTGGTCCAGAAGAAGAGCTCCTGCTGCCCCTATCTTTCCTGCGCCAGATTGGATGCGTTCTACAAGATACCCACCAAGCGACGCATCATCGCGTATCTGGATCACTATGAGAGGGAGTCCATCGATCGGGTGGTCAATGATAATATGCTCCAAAGACGATCAGATGATTCCGACACGGATCTGTTCGTTTGTGTGAAAAATGGAACCGTCTATAAGTCTGGGTCTGCAATGTCATCTTCGAATTTGTGCAGCTACTGCTATTGTATAGGTGGCACCGAGAAGTGTGTGAAGCCGAAGTGCATGCTGCCCGTGGACGGCTGCAAACCCATTTTCGTGGACTCCACTTGCTGTCCCGTACGATATGACTGCAGTAGCAAGACCTCGGGGAAGTCCTCGCAGGAGGTGCGCTACAGGAAGACATCGAACAAGCACTTCCAGCGCATGTCGCAGCGTCTGCAGCGCAATCGAGGCTGCACTGTGGGCGCCCAGTTCTACGCAGAGGGTCAGAAGATGCGGTCGGATGCGGACAAGCCCTGCGACATATGCTTCTGCATCCGGGGAACAAGGCGGTGTGCCCCCAAGAAGTGCTCCCCGGCTCTGAAGAACTGTATTCCGGTGGTGCCGAAGGGCCAGTGCTGCCCATCGAGTTACGACTGTGGCAGTCAGCGGGACTATCGCAGATCGCACAATTCTAGGCAGTTCAATCTGTACAATATGCTCTTTGGCAAGGAGGAGCCGGAGCCACAGGGGACAGCTTTGATACCCCAAAATTCCATGGCCGAGAGATATCCGCACGATCGTCATCCCACGAGAGCTGCTGCGGGGAATCCCCTGGAGGTCAGCAGTGAGAAGAGCATTATGGATACCCTTCGCGAGGGTCTTGAGTTTATCGATGGAAATAACAACAAAATGCTGGCCAACAATTTGGACCTTGTGGGTATTGGAACCACGCAAGCACCACCTTTGATGAGAACGGAGTCCAGTGAGGAGGTAAGCAGCACTACGGCCCTGAGCTTTTTCGATCTGCTCTTGGGTCCCACTACGGAGAACACGGGGCACGAAGAAGTTAGCCAGCCAGAGTCAACTACGGCTAAGAACACACTCTCCTGGATGGATATCCTGCTGGGACCTGATGAGGAGGACCTGAACCCCAAAACGGAAGCGTATTCGGAGACGAGTACCCCACTGAATCAAGCCGCAGAGTTCAGACCTTCAACAAAAGGCATAAAGCGCATTGCAGAGGACTTTGATGAGCAGTTGGACAGCGGAGAAATGGCAGCGGGTGAGCTGCCGGCGGAGGCCCAACAAATTGGTCTGGCGAATGCCGGAATTTGGCCAACACCAGCCACCGAGGTTATGCCGCCTCGAAAGGAGGAACCCAGTCTATTGACAGCCTTGATGGATGGTTTGTCTGGTATACTCGAAGAACCCCTCAACCAGACCTCTACGACTACAACCACAACCACTGAGAGACCAACCACTCACGCTCCACCGATGTTTAGACCCCTGCCGAGTGGCAAGCCCCTTCACACCCGAATCAACTCGAAACTGGCCAATCTCACGGTGACACCCCCCATGCTGGTGGTGACCAGCAAATATGGTCAGCCGGTGACCCACAGAACGGCAGATAAGAGGGTCAATGGGTCAACCACTAGCCCCACAATAGTCAAAGCCCCTGTAAAACCAAGTAATAGCACAACCCAGCGAACAAAACTAGATACTGCCATCAAAACCACAGCAAAACCAAGCACTACGGTCAAACCCAAGATGAAGACTACGAGAAAAACTACAACCACACCGAAAACTACAACACCCAAGCCAACTACTCCAAAACCTTCAACAACAAAGTCCACCACTCCAAAACCCACCACCCCGAAACCCACCACACAGAAGCCCACCACTCCGTTACCATCTTCTCCGAAACCCACAACCACTTCCACAACAACAACAACCACTATACGATCCACAAGCAAACCGAAATTTAAGCCAAAGCCCAAACCTTATGTAACTAGCACTCCGAAACCTATGGTGATCAAAACAAACCCAAGTATTTTGGAAGCCGAACCACTGGACACCAATGGTGAACCCACATTGCCACCCAGTCTGCCGAATCTGAAAATAATACCGTTCCTCCCAACCGATGCTGTGGACACGGTTCCCAAGGAAAAGTATCCGCCAAACTTCTATCAGCAGAAAGTGGCCTCCGATAAAATGGATGTGGTTGGATATGACACCATTGATGATTCGGTGGCTCTATTTTCTCAATCCCAGCCCGATCAGGCTGCCTACAAGTACAAGTTCAATGTGGAAGTTCCAGCCGTGGAATCCGCACCAGAACCTGTGGTTCATGTGGGTGGGAAATATGAGGGCAGTGCGGCTTACGTTAACTTCGATTTCGATAGTCCGGTGGTGCCGCCCCCTCACAATGGATTCTCACCACCCACCGAAACGGAGGGAGGATTCATGCCCAAGGAACCACTGGTTATCGATGGGGAGGTTCTCCAGGAGCATGTCACCTCAAGCGGAATCAATGGACCAGCTGATAACTTCCATGTTACGCAGCACATTATCGATATCACAACATCGGGGTCACAGGCAAATGATACCGCGCCGATAGAAATAACCACACCCGATCCTTTCAAGGATGTCATACACACTGAGCCGCCGCCCAATCTCGATGAATTAATCGTTGACAAGAAGCCCATCGAAGAGCATATCGAGACCGTCACATACAGTGTCAGCAATTCAACAGCCTCATCTAAATCCTCAACCAGCAGCAGCAGTACAACAACAACAACAACAACGACGACAACCAAGCCAACAACAACGGAAAAGGAAACCCCCTTGATAGATAAATATGAAATCAATAAATTAGATAAGCTCTTGGATGAGCTGCTCGGTATGGAGTTGTCCAAAGAAGAGGTAGTGAGCAGCACAGTGCCAGCATTTAAGCAACTGCCAACGGAAAAATCCGTAGCAACAGCAACAGCAGCAGCAGCAACAGCAACACCGGCAGCAGCAACAAGCACACCAGCAACAACAGCCACAAGTCGGCCAACAGCGACGACACGTGCTCCGGCCAAAAAGGGAAATAGCAAAACGAAAAACAAACAGACCAACGGCAATAGACGCAAAGTCCAGAATGCCACGCGACGCCAAAGCACAGCAGCAACCACTAGAGCCCCACCAGCAACATCATCGGCATCATCTGCGTCAACAACCACGGGGCAGCCCACAACAACGAAGAGCACTCTGCATCCATTTTTAAACTCCCCGTTCGACAAATTACCCTTCATGGATACCAGCTATGAGGTAAGACCGCACCGATTGCAGCCGCAGCAGCAGCAGGCGTTGCAGGCACCGCAGCAACAGCAGCAACATGAGCAGCCACCGCAGCAATTCCACCATTACCAACATGCAACAAGACCTCCGACAACCGTTCCCCCGGCAACATCCCCGGAGGATGTGCCTCAGGATTTGGGATCGGGTTCGGTTTCGGGGGAGAGGAACGGAAGTGGCGGAGCAGGAGGATTTCCGGGTGGCGATGATCCCCTCGGTCAGCTGAAACTGGCGGGCTGCAACATTTACGGACGCATGTACCGGGTGGGTCGGATTATCGTGGAATTATCCAGCCAGTGCCTGGAATGCAAATGCACCGAGGTGGGCGTCAAGTGCGGCCCATTAGACTGTTAA
>ReannCDS00074
ATGATAGCAAACGGACAGCAAACAAAGTCGCTGGCCAGTGTGCTGCTGCTGGTCCTGGGCCTGTGCCAGGTGTCCGGAGTGGCCATTGCCCGGCCCGAGGGGCGTGTGGTGGGCGGGAGTGCGGCGGCGGTCAATAGTGCTCCCTACGCGGTGTCCATGCAGTACGGAGGAACCCACTACTGCGCTGCCAGCATCCTCAATGCCAACTGGCTGGTAACTGCTGCCCACTGCCTGACCAACAGTAACCAGGTGCTGGCCAGTACCCTCGTGGCGGGCAGCATTGCGGTGGCCGGAACTGCCAGCACCACGCAGACGCGCAGCATCACCTACTTCGTGATCAACGATCTGTACACCGGGGGCACGGTTCCCTACGACATCGGACTGATCTACACGCCCACCGCCTTCGTTTGGACCGCTGCCGTGGCGGCTGTAACGCTTCCCTCGTCGGGAGTGGTGCCCACTGGCACCGCCAATCTCTACGGGTGGGGCAGCACCAGCACCACGAACACCGCCTCCTATCCGTCGACCCTCCAGGTGGCCACCGATGTGCCCATCATCTCGCTGAGCTCCTGCGAAAGCGCTCTGGGCACCAAGGGCAGCGATGTCCACTCGACCAACTTGTGCACCGGCCCTTTGACCGGTGGCATCAGCATTTGCACCTCGGATTCGGGAGGTCCACTCGTGCAGGGCAACGTCCTCATCGGCATCGTGTCCTGGGGAAAGTTACCCTGCGGCCAGGCAAACTCGCCCTCGGTCTATGTGCAGGTCTCCTCGTTCATATCCTGGATATCCGCCAACCAACAGGTGCCCTAA
>ReannCDS00075
ATGTTGAAGCTGGCGCCCCAGGGCGGCAGATATTATAGCCACTTAGCCCGCATTTGCCAGCGAATTTTGCCGAAAGTTCAGACGCAAACGAAACCAGCAAAGCAACAACAATTGAAAGAACAACAACAACACTACTACGCAACTTTGGCTTCCAAGATGAAGAAGGAGAAAAAGGAGAAGCCGGCCGGAGGTGGAGATTCTCGCAAAGAACTCAATCCCTGGCCAAAGTACATTGAGGAGCGCAATGTGTTCTGGGAGAAATGCAAGGCGGATTACGAGGCCGAGCTGGCAGCCAAAACTCGTGAGCCCATCAAGGTCACGCTGCCTGACGGCAAGCAGGTGGACGCCACCTCCTGGGAGAGCACTCCGTACGAGGTGGCCCGCGGCATTAGTCAGGGTCTGGCCGACAACACCGTGATCTCCAAAGTAAACGGCGAGGTCTGGGATCTTGATCGGGTTCTTGAGGGCAACTGCACGCTTCAGCTCCTCAAGTTCGACGATCCGGAGGCGCAGGCCGTCTTCTGGCACAGCTCGGCCCACATCATGGGCGAGGCTATGGAGCGGATCTACGGCGGCCACCTATGTTACGGCCCTCCCATAGAAAATGGGTTCTACTATGACATGCACCTGGAAGGCGAGGGTATCTCCACCAACGACTACGGAACCATGGAGGGCCTGGTCAAGCAAATCGTCAAGGAGAAGCAGAACTTCGAGCGTTTGGAGATGAAGAAGTCGGACCTGCTGGAGATGTTCAAGTACAACGAGTTCAAGGTTCGCATTCTCAACGAGAAGGTGACCACCGATCGCACCACTGTCTACAAGTGCGGCTCTCTTATCGATCTCTGCCGTGGACCCCACGTCCGCCACACCGGTAAGGTAAAGGCTTTGAAGATCACCAAGAACTCCTCCACGTACTGGGAGGGCAAGGCCGACGCTGAGACTCTGCAGCGTGTCTACGGCATCTCGTTCCCCGATCCCAAGCAGCTCAAGGAGTGGGAGAAACTGCAGGAGGAGGCGGCCAAGCGGGATCACCGCAAGATCGGTCGCGAGCAGGAGTTGTTCTTCTTCCATGAGCTGTCGCCGGGCTCATGCTTTTTCCAGCCGCGAGGAGCTCACATCTACAATACTCTGATAGGCTTCATCAAGGCGGAGTACAGGAAGCGTGGCTTCCAGGAAGTCATTTCGCCCAACATCTACAATGCCAAGTTGTGGATGACCTCCGGCCATTGGCAGCACTATGCCGAGAACATGTTCTCCTTTGAAGCAGAGAAGGAGAAGTTTGCCCTCAAGCCGATGAACTGTCCCGGACATTGTCTTATCTTCGATAACCGCAACCGATCCTGGCGCGAGTTGCCTCTGCGCATGGCCGACTTTGGTGTGCTTCATCGCAACGAACTCTCCGGCGCTTTGACTGGACTTACTCGAGTGCGTCGCTTCCAGCAGGACGATGCGCACATCTTCTGTGCCCCAGAGCAAATCAAGAGCGAGATGAAGGGCTGCCTAGACTTCCTGAAGCACGTGTACACCATCTTCGGCTTCTCCTTCCAGCTGGTTCTGTCCACTCGCCCTGAAAATTATCTGGGCGAGCTGGAACAGTGGAACGATGCAGAGAAGGCCCTGGCTGAGTCACTCAACGAGTTCGGAATGCCCTGGAAGGAGAACCCCGGCGATGGCGCCTTCTACGGACCCAAGATCGATATTACCATTATGGATGCACTGAAGCGGGCCCATCAGTGCGCCACCATCCAGCTGGACTTCCAGCTGCCCATTCGCTTTAATCTCAGCTACATCGCCGACGATGGCGAGAAGAAGCGGCCGGTGATCATCCATCGCGCCATCCTTGGCTCAGTGGAGCGCATGATTGCCATTCTCACGGAGAACTTTGCGGGCAAGTGGCCCTTCTGGCTTTCGCCGCGCCAGGTAATGGTGGTTCCCGTCGGTCCTGCCTACGACCAGTACGCGCAGTCTGTCCGGGATCAGCTTCATGATGCCGGATTCATGAGCGAGGCGGACTGCGATGCGGGTGACACGATGAACAAGAAGATACGCAATGCTCAGTTGGCCCAGTTCAACTTCATCCTGGTGGTGGGTGACAAGGAACGCTCCTCAAACACCGTGAACGTCCGCACTCGGGACAACAAGGTGCATGGCGAGGTCTCCGTGGCGGAGCTGATAACCAAGCTGCAGAAGATTCGTGATGAGTTCATCGCCAACGAGGACAACTTCTAA
>ReannCDS00076
ATGATACCAAAAAAGACTACGGTGAAGGATTCACACATCGTGAAGATAGCCGTGGAGCGGGAGAACCATATGGCGCAGTTGATAAATCTGGATCAGAGGCATCCCCTAGCAAGCAAAATCCAGGACATATGCAACGGTTGGTCCATCAGCGATCACCAGAACTACGCCCTCCAGTTCTGCGAGTCCAACAACCAAAAGTACGTGACCGAGAAGAACCGCAATGAGATCAAGAACGGGTCTGTGCTGCGGCTGCAGTACTCGCCGTCCAAGACGGCCAGCGATGCCATGGAGATCCTGCTGAATGGCAGTCCCCAGGAGAAGGCGCAGCGCCTGAAGGAGCTCACCTCCCTCAGCACTGATCACACCTTCGCCCTGGAGTTCATCAAGGAAAAGGGTCTCGACACACTCATCAAGATGATCGAGGATCCCGGCCAGACCAACGAGGATATTCTCAAGTACAGCTTGGCCAGTTTCGTGGAGCTGATGGAGCATGGCACTGTTTCCTGGGAAGTGCCGGAAAACTCTTTCGTGGCCCGCAACATTGAGATTGTGAGGAACTTCCAGAAGTACCCCACAAATTGCGGGGAAAGCGCCCTTTCAAATTTAGAGAACATTGTCATGTGCAGCAATAAACACGTCTTGGTCGCTGCGGATATCAAGCTACAGGACATACTCCGGCTGTTACAGGAAGTCAACTCACCGGTTATGCGACAGAATGCCATCGCTCTTCTAAACGCACTGTTCGTCAAAGCAGACGAATCTCGACGAAGGACCATCGCTCACACAATCAGCGCCAAGCAGTTTCGCCTGGCCCTCATTGGCAACGGACTGGGCACCGAGATGACCCACCAGCTGTACGTGCTGCAAACGCTGACCCTTGGCCTCCTGGAGAAGCGGATGCGCATGAAAATGAACGCCCAGGACCAGGATGCCCACGAAAAGATTAAGGAGCTGCGTCGCATCGCCTTCGATGATCATACCAATGCTTTGAATCAGAACGACGATCACATCCGTCGTGGTGGTGGCTCAGGAGCTGGCAACGTGAACTTTTCTCAGTACTACAAAAAACTGGGCTTTAAATGCGACATTAATCCTGCACAGGATTTTATTGAGACGCCACCGGGCATATTGGCTTTGGACTGCATGGTGTACTTTGCTCGAAACTATACCCAACAATATGCAAAGATTGTGCGGGAGAACTCCTGCCGTGCAGATGAGCACGAGTGTCCTTTTGGACGTACCTCTATCGAGCTGGTCAAGGTGCTGTGTGATATCTTGCGCATTGGCGAGCCTCCAGCAGAGCAATCCGGCGACTTCCAGCCCATGTTCTTCACGCACGACTCGCCATTCGAGGAATTCTTTTGCATCTGCGTCATCACTCTGAATCGTACATGGAAGGATATGCGTGCCACTGCGGAGGACTTCACTACAACCTTCAGCGTAGTGCGCGAACAGATCCAACGCACTCTTAAGTGCAGACCGGAGAACCTGGAAGATTTCCGCAACAAGATCGCTCTGCTTACTTATCAGCAGATCACAACTCTACGTCAGCAAGAGCGCACTTCGAAGGAGGAGTGCGACTCCACCGCATCGGCTATTGTGAAGCTGAAAGAGAAGATCTCGCCGCATATTCTGGAGCTAATCAAGCAACAGCGACTTTCTTTTCTAGTGGAAGGAACCCACTTTGCAAAATATTTGCGAGGAACTAGAACAAAGGACAAGTTCTGGTACGCCCGCCTTTCGCCCAACCACAAGGTTATTCATTACGGCGATTGCGATGAGAAGACAATACCCACCATGGAGGAGCTGCCCAAAAAGCTGCCAATTAGTGAGATTAAGCAGTTGCTAGAGGGCAAAGAATGTCCGCACATGAAAGAAACTCGCATTAGGAAATCAGCCGTAAATCTGGCTTTTTCCATAACGTTCGAGAACATGGAGCACTCCACGTTGGACTTTGTGGCGCCCGACGAGAGCATATTCAACTACTGGACGGACGGGATAAACGCTCTTCTGGGTCAGCCGATGGTCAGCAAACAAAAGAACGAGGACTTCGATACCTTGTTGTCAATGGAGATCAAGCTGCGCCTTCTGGACACCGAGGGCGTGGACATCAGCAAGGACCCACCGCCCATACCGGAGGACCCCGAGAACTACGACTTCTGCTTCGAGAGCTAA
>ReannCDS00077
ATGATTAAAGTTAAGCGAAAGCCAGCTCCTGCGCCCGTGGAACAGGACTCGGACAGCGACTCCAGCTTCGACGAAGAGGAGCCGCAGGATGTGGAAGTCCAGGAGGGACCAGTCACCGACAGCAGCGATGAGGAAGAAGGTGCCTCTGGCAGCAAGAAGCAGCCCAAAAAAAAAGAAGCTGATGAGGATTTGAAAGATGAGGAGGATGATGATGACGACGAGGAGGATGAGAACGAAGACGACGACGAGGATAATGACGACAAGAAGACCCGCATTCCGGTGCTTAACCCCCTCAGCCTGATGCGCAACAAGGAGCAGCGTTTGGCGCTTTACAAAAAGATGAAAAAGGAGAAGCACAAGAAGAAGATGCAGGAGCGGCGTGCCCGCCGCAAGGCAGGAGTACCCGCCAATCCGGGCCACACCATAGAGAGCCTGCGAGAGAAGGACCAGACGGAGGTGGCCAATCTCAACGACTCCGACAACGAGGAGCTGCAAAAGGAGCTGGAACTGGACGATTTCAGCTCGTATTTCGAGCGCTCCTACGAGCCCAAGGTGCTGATCACATTCGCCGACAACCCGGTGACCAAGACCCGTAAGTTCGGGCTGGAACTATCGCGCATATTCCCCAACGCACTGGTCAAGATCCGGAACAAGTCGTCGGTCAAGAATATCTGCAAGAGCGCCGTGCGCGAGGAGTTTACAGACGTAGTGATTATCAACGAGGATCGCAGGAAGCCCAATGGGCTGCTGGTCATCCATCTTCCCAACGGACCCACCGCTCATTTCAAGGTGTCCAACGTGAAGCTCACATCAGACATTAAGCGCGACCACAAGGAGATAACAAAGCACAGGCCTGAGGTGATCCTGACCAACTTTACCACCCGTTTGGGTCTGACAGTGGGCCGCATGCTGGGCGCGCTCTTCCACCACGACCCCGAGTTCCGCGGCCGGCGAGCAGTGACTTTCCACAATCAACGAGACTACATCTTCTTCCGCCACCATCGCTACGAGTTCTCCAAGGAGGGCAAGCGCGTGAAACTTCGCGAACTGGGACCGCGGTTCACCCTGAAGCTGCGCTCCCTGCAAGAGGGAACCTTCGACAGTAAGACCGGGGACTACGCCTGGATCATCAGCAACAAGCGGCACGCCATGGAGTCCCGACGCCGTTTCTTCCTCTAG
>ReannCDS00078
ATGACCGTAACCGCCTTTGCTGCCGCCATGCACAGACCCTTCTTCAATGGATATTCTACCATGCAAGACATGAACAGCGGCCAGGGGCGCGTCAATCAACTAGGTGGAGTTTTCATCAACGGTCGTCCTTTGCCCAACAATATCCGTTTAAAAATCGTCGAGATGGCTGCCGATGGCATTCGGCCCTGTGTGATCTCCAGACAACTGCGCGTGTCCCACGGATGCGTATCGAAGATCCTGAACCGCTATCAGGAGACAGGCTCCATCAGGCCGGGAGTGATTGGTGGCTCCAAGCCGAGGATTGCCACGCCCGAGATCGAGAACCGGATCGAGGACTACAAGCGTAGCAATCCGGGAATGTTCTCCTGGGAGATCCGCGAGAAGCTGATCCGCGAGGGAGTCTGCGACAGGAGCACAGCACCCTCGGTGTCCGCCATTTCCCGCCTGGTGCGTGGCCGAGATGCTCCGCTGGACAACGAGCTGTCCTCCGCCTCGGAATCTCCCTCTGGTGGTGTTACCAAGGCCTCCAGTTCCTGCGGCTCGGATGTCTCGGGCGGTCATCACAACCACAACAAGCCCTCCGATGAGGACATCTCCGACTGCGAAAGTGAGCCGGGAATCGCCTTGAAGCGCAAGCAACGCCGCTGCAGGACCACCTTCTCCGCTTCCCAGTTGGACGAACTGGAGCGCGCCTTCGAGCGTACCCAGTACCCCGATATCTACACCCGCGAGGAGCTGGCCCAGCGCACCAATCTCACGGAGGCCCGCATCCAGGTGTGGTTCAGTAACAGGCGAGCTCGCCTCCGCAAGCAACACACCTCGGTCTCGGCCGTAGCTCCTGGAGTTGGAGTCTCCTCTGTGAGCCATGTAGCAACGGCCACCTCTCTGCCCAGCGTGGTTTCCAGTGTCCCCAGCATGGCTCCGCTGGCCATGATGCCGGGAACCCTAGATGCCGCCAGTGTGTACCAGCAGCAGTACGATTTCTACGGCAGTCACGCCAACATTTCCGTATCCGCCGGAGCTCCCATGACCGGTAGCAACCTGTCGCCGGGAATCACGACCACACCGCCGCACCATCATCAGTTCTATAACCCCAGCGGCAATACCGCGAGCTACATAATACCGGGGGAGAATGGTAACACCACACCCACCGGCAACATCATCGTGTCCAGCTATGAGACGCAGCTGGGATCGGTTTACGGAACCGAAACGGATGCCCACCAGACGATGCCGCGCAACGAGAGTCCCAACGAGTCGGTGTCCTCCGCCTTTGGCCAGCTGCCGCCCACGCCCAACAGCCTTTCCGCGGTGGTGAGCGCAGGAGGAGTGACCTCCAGTGGGGGCAACTCGGGAGTCGATCCCTCACAGTCGCTGGCCAATGCCAGTGCTGGAAGTGAGGAGCTATCGGCTGCCCTGAAGGTGGAATCGGCGGACCTGCTGGCCGCCAGTCAGTCGCAGCTGTACGGCGGATGGAGCTCCATGCAGGCACTGCGTCCCAATGCGCCACTCTCGCCGGAGGACTCGCTGAACTCCACCAGCTCGACGAGCCAGGCCCTGGACGTGACCACCCACCAGATGTTCCATCCGTACCAGCATGCGCCCCAATATGCCACCTATCCCTCGGCCCCCGGCCATGCGCACTCGCATCCGCATCACGGACATCCCCATGCGCCACATCCGCACGCACATCCGCATGCGCATCCGCAGTACGCCGGCACCCATCCGCACTATCCGCCGCCCAGTTCCTCGGCACACTTCATGCCGCAGAACTTCAATGCCGCCGCCTTTCCATCGCCCTCGAAGGTGAACTACACAACGATGCCGCCACAGCCGTTCTACCACTCCTGGTACTA
>ReannCDS00079
ATGATAGAACGAGAAATTATCCACACGACCCCCGCTTCAAAGCGCATCTTCGAAGTTCTTCAGGATGTCCTGCAGTTCTTGGTGCTCTTCGTGAGAATCCTGCTGGAGTTGTTTGTTACCCTGGTACAGACTTTCTTGCCCAAGAAATTGAAAGATATCAGCGGGGAGATAGTCCTGATTACAGGAACTGGACATGGAATAGGCCGGGAGCTCGCCCTTCACTATGCTTCTTTGGGTAGCACAGTGGTTTGTGTTGACATCGATGAGAAAAACAACTCGCAGACTGTGCAGAAGGCCAAACGCCTCAATCTAGGCGAAGTTTACAGCTACAGCTGCGATGTATCCAAGCGAGAAGAGGTTATGGCCCTAGCGGATCGGGTCAAGGCCGAGGTTGGACACATATCGGTGCTTGTAAACAATGTCGGCATAATGCCCACCCACCCAATCCTCCAGCAATCGGCCGAGGAAATCCAGCGGGTTTTCGATGTGAATGTGTTCTCTCAGTTCTGGACCATCCAGGCCTTTTTGTCCCACATGCAAGAGAAGAATCGTGGCCACATCATCTGCCTCTCTTCTATTGCCGGCTTGGTTGGGATCTCCAACTTGGTGCCCTATTGCGCCACAAAATTCGCAGTTCGTGGGCTGATGGAGGCACTGCATGCAGAGTTACGAGAGGGACCTTACAGGGATCTGATAAAAACAACCACCATCTTCCCCTACATGACCAACACCGGCCTGTGCAAGCATCCCAAGGTGAAGTTCCCCTCGATCCTGGGCCTGCTGGATCCCAAGCAGGTGGCCAGAAGAATCGTGGAGGCCCACCGCTCCGGTCTTATGGAGGTAACCATTCCCAGCTGCCTGCTGCACATCAACAACTGGACGCGACTCCTGCCCGATCATTGCGGCCTGATGCTGAAGGACTTTATCGACAGCGGTGTGGATTCGGATTTAATTTAG
>ReannCDS00080
ATGAATTCAAATTTTAAGAATGAGGAGTGGGAGATGGACCGCAATGGACTAAAAAAACTTTTGGCCAGATCCCTCAAAGATCCCATTCTGGGCAAGCATTTTTCTCTGCCCGGCCGCACAGGACAGAGTCAACCCATCGAACTGGACACCAGCCAAAGCTACATTGCTGTGTACACTCATCTCAAGGTGCACGCCACCCGAATGCCGGAGAGATTGCCCACGCCCGAGGCTATTGGACGCGTACAGGCGGAGAGCGTAGAGGTTAAATATAGGACTCGAACTTCAAAGACCCGTGGTGACCCCTGTTCAACTATAACTTGA
>ReannCDS00081
ATGACGGACAGATATGCCAATGGAGTCACCACCAGCCTGGTTGAGCCCACAAACAGACGCTCATCCTCCGGGAACACAAATCCCAGCGAGGGAGAGGAGAAGATTGTCCTGAAACGGAAGCTAACCCTCATCAACGGAGTGGCCATCATAGTGGGCACCATCATCGGATCGGGCATCTTCATCGCACCCACTGGAGTCTTTCTTTATACCGAATCCGTGGGAAGTTCCCTTTTGATTTGGTCGGCCTGTGGGATTTTATCGACGATCGGAGCTCTTTGCTACGCCGAACTGGGAACAAGCATCACCAGATCTGGCGGGGATTATGCCTATCTGCTGGTGTCCTTCGGACCTCTGGTGGGATTCCTGCGGCTCTGGATAGCACTGCTCATCATCCGGCCGACCACGCAGACCATAGTGGCATTAACCTTTGCCCATTATGCGGCCAAGCCATTCTTCCCGGACTGCGATCCACCGCAGAATGCAGTGAAGCTACTGGCTGCCATTTGTCTAACTCTGCTCACCGCCATTAATTGCCTGTCCGTCAAGGTGTCGATGAAGGTGCAGGACGTATTCACGGTGGGCAAGCTGCTGGCCCTCATCATGATTATCCTGGCCGGACTGTACTACATGGCCACGGGCAGGCTGGAGAACTTCAGCAATCCCTGGGAGGGCACCTACACTGCCCGCAACATTGGCTACGCCTTCTACTCCGGTCTGTTTGCATTTGGAGGATGGAATTACTTGAACTTTGTCACGGAGGAGCTGCAGGATCCATACAAAAATCTTCCGCGTGCCATTTGGATAGCCATGCCCCTGGTCACGGGCATCTATGTTCTGGTTAACTTGGCCTATTTCGCAGTGGTCAACAAACCGGAGATGCTCAGTTCCTTGGCCGTGGCGGTGACCTTTGGAAACCGTGTGTTCGGACCTCTGGCTTTCATGGTGCCCATTTTTGTGGCCTTGAGCACCTTTGGAGGCGTGAACGGGGTGCTCTTCACCTCGGCGCGACTGTTCGCCACTGGTGCTCAGGAGGGGCATTTGCCAAAGTTTTTCCAGCTGTTCCACGTCAAGCAACAGACGCCCATTCCCGCCCTGATTTTCACATGTCTGATGTCGCTGCTAATGCTGCTCACGGATAATGTCTACCAGTTGATCAACTACTTCAGTTCGGTACTATGGCTTTCAGTGGTGGCCAGCATAGCCGGAATGTTGTGGCTCCGGCATAAGAGGCCCGACTTGCCACGACCCATTAAAGTCCATCTCGCGCTGCCCATTATCTTCATGGTGGGCTGCGTAACGTTGGTACTGCTCCCGAATCTGGAGGAGCCAGGTAATCTCCTGATTGGCGTCGCCATCACCCTGGCCGGCATTCCATTCTACTACGCCTTCATCGCCTGGAAAAAGAAGCCCAAGTGCTACGGACGATTGTCCAACTCGGTTGTGGAGATTTGCCGGGCCGTCTTTAATACCACCATTATCGAGTCGAATGAGGCGATAAACTAG
>ReannCDS00082
ATGCTGCACTCACAGGCGATGCAAACTATACCCACTCTTCACCAGCCGCTGCACTCCAAGGTGTCGAACTACCTAAACAACCAGCGGAGAACCGGACAGTTCTGTGACCTGCTCCTGGAACTGGATTCGGATGATACCCTGAGCCTGAGTGTCCATTTCTGCGTGCTGGCCGCCCAGAGCCAGTTGATAAACACCAACCAGAAGCAGCAGCAGTTCTCCATCCACAATCCCCTGAAGATCACCATCCAAGATTTCAGCTGCTCGCAGTGCCTGCATACAATTGTGGATTTTTTCTACGAGGACATCATGTCTGTTTCCAAGGAACATGAGCCACACTTTCGGCAGTTGGCGCAAATCCTAGCTGTCACTGAACTGCTGAACCTCTACCAGTTGCAGCCCTTGGGCGAGGTGAAGGAAACATCAGAAGATACGACCCCTGGAGAGGGGGAACTAAATCCAGAGCCAGCTACAAAAGCGGAGGATGTGTTCGAGAACCGACAGAGTTACTTTAAGTTAAAGAACCCGAGGGCCGTAAAGTCCAGCAGCAAGGTGAACTACTGTATTGGCTGCGACTACAAGTGCTACCAGGTGCAGAAGATGATCGAGCACATGGGCAGCTGTGAACCCTCTCACTTGACCTGCTCCCTTTGCGAGGTGGGCTTCCTAGAATGGCGAGAATATGACACACATCTTCGCAGGCACTCCGGTGACCTACGCAAGCCCTTCTTTTGTCTGCAGTGCGGCATACGCTTCACCACTAGAGCTGCCCTGCTCGTCCACCAGCCCAAGCACTCCACGGAAACACCTCACATCTGTCCTCATTGCGGCAAGGGTTTCAAGTGGAAACAGGGACTGAGCAACCACATTCTGATCCACAATCCCGAGAAGCAGATGCTCTGCGACGTCTGCGGCTACAGCACCACCCACATGAAGGCCCTCAAGTCCCACAAACTCCTCCACACCGGAGAGTTCTTCGCCTGCACTGTTTCGGGCTGTAAGCATCGAGCCAATCGTAAGGAAAACCTCAAGCTGCACATTGAAACCCACAAACAGGGAAGGGATTTCATCTGCGAGATCTGCGGCTGCAAGTTCAGCCAAAGCAAGAACCTCAAGCGACATGCATTAAAGCACACCGAGAACGGTCCGAATAGGTACAAATGCCAGCTGTGTCGATTTAGTAGTCATCGTTCGGACAAAATGAAGGAGCACGTTCAGCGGGTTCACACGGAGAAGGCGGTGCAGTTGGAGCTCTCGGAGACGGTGGACAGTTCCTTTCCCGATGACTTCGATTTACCCGTGATAGAGACTTATTCGGCGCCCAACAAGAAACCCAAGGAAGTTAAGAGCAAGACAAAAAGGGATACGAATCCTGATAAGCGACTGAAAACTCTACTACCCAAGGAGACTGTTAAATAG
>ReannCDS00083
ATGTCAGCCTACGAGGAAATGTCGGCGAAGACGCCACGGCGTCTTTCACCCATGTGGTTTCTGGTACTCACCCTACTTCTATTTGCCACCGCTCTGACGGCCGTGGCAATGATCGAAGCTGGACGGGCGCAGAGTAACTCCGGTGGAGAAAGCGATCTCCTGATTCTTACACGCATGTGGAATCACTTCAAAGACGGCGCCGGAAATGATACGGAAATCGCCACCGTGGAACGCATTGCCAGGGAGGCCGGAAATGCAACTAATCCCAATCCAAATAAACCGGAGCAGGGTAGAAACTTCTACGAGGAGCAGCAGGCGGTGGTGGTGAATGCGCAGAGCATGGATCCCGTGATGGGACAACGTCAGGATGCCTACGGTCCACCCCAGAGCAGGGAGGACTCCTACGACCAGGATCCTTACTACGACGTTGCCGATGACTACGGGCCGGGACGCTATCCGTATCCCGAGTCCAGACAGGACTCGGCGGAGGAGGAACACTTTTATGATAAGGACGACTCCTCGGCGACTCCAGATGAGGGCAGGGCGTCGCAGGCACGTCCCTACGACTCATTCTACGCCCCCTGGTCACAGGGACAGAAGCCAGCTCCAGTAGCTACTCATCCTGCAGCTGAAGGCAATAATAGGAAGCTCCAGGCAGGTCCTAATAGATCCCCTTATCCCGCCTACGATGAGGTGTACGATTATCCCATGGGCTTCCAGCCGCGACCTCATCCGGAGACTGAGTTGGCCAAGCAATCTCAACCCGCCCCCGATAATGCAGTGGTCCAAGTACAGAGCGAGTCCACCCTGGTCACCGTGCTGAAGAGTCTCAAACAGATCTGGGATCTGTACCAGGCTTTAATGGGTGCCTGGAACGCGGTGAGCGAACGCCACCAGCAGAGCACCGAGAAGTTCCGCCAGGAGCAGGCGGCGAAGCAGGCCGAGAAGGATCGGCTGCGCCAGCAACAGCAGAAAACCAGGATTAACTCCAAGAAGCCTCCACGTATGGAGGGAAACAAAAAGAACCAGAACAAGAAGCCAACCACAACGACAACCAAGTCAACAACCACGTCCACGACGACAGCTGCTCCAGATAGCTCTGAGGAGGAGGAGGAGGAGGAAGAGAAGGAGAAGCAGCCACCGAAGAAGATGGAGAAAGTTGAGACTGTAACGCCATCGGCTCCATCCACTAAAGTGGCCGCTCTCAAAGGGGAGAAGGGCAACCTGAGATCTGTGCGCGGACTTCGACATAGACGCGATGCCGAGGCGGAGGAGAAAGCTGATACGGATGTGGGCGAGGGTCGCTATATCAAGGGCGATCCCCTCAAGGGTTACTACGATTTCGTCATCACAGAGGGATCCTACAAGTTCTGGGCCGTCTTTCAGGTGGGCACTGCACTGCTGATTATCTACTCGACGTTCGCCGCCATTTACTACTCCAAGGTGAATCCGCTGACCAGTGACTACGACTACACGGACTATCTGGGAGGTGTTCGTTCTCTGTCCGGCGGCGATGCCGATTTTGTGGACGATGGCGATTCATCGACGCCGCCAGTCTCGACCACCTCCCGCATCATGGAGTGGCTGCCACAGACGGCGCACTCCATTAAGTTCATCCTAGATGCCATCGACAAGGTGCCACTGGATCAAGACCAGGACAAGGAGCCGGGCTGGTCCGCGGGGAAAACGGAAGCGGCGAGGGGCATGAGATAG
>ReannCDS00084
ATGGCGATGACTCTGAACATTGGCTCGGTGAAGCTGAACAAGTGGCAGCTGGCACTCATCCTGGGAACTCCGTTGGCCATCGGACTGGGCACCTATGCGGTGAAACGGTGGACGGCTGCGCCCAAGGAGGTCGACGGGGAAAAGAAGCGGCCGAAGGCCAAGATAGAGAAGCAGGCCATCTCCTTGGACGGCACCGCACCCGACAAGGAGCTGGAGCGCAAGAAGAAATCCGCCGAGCTGGGGGAGAAGCTGTCGCCTCTCAAGGAGGCCAACAACTACAAGACGGAGGGCAACAACTGCTATAGGAACGGAAAGTACGACGAGGCCATCATCTTCTACGACAAGGCCATTGACAAGTGCCCCAAGGAGCACCGCACAGACATGGCTATCTTCTACCAGAACCGCGCTGCATCCTACGAGATGCTCAAGAAGTGGTCCAAGGTTAAGGAGGACTGCTCCGCCTCGCTGGAGTTCAATCCGCGCTACGCCAAGGCCTACTATCGCCGCGCCCGTGCCCACGAGGCTACCAAGGATATGAATGAGTGCCTGGACGATGTTACCGCTACCTGTATCCTGGAGATGTTCCAGAACAATCAGACCATCATGTTTGCGGACCGTGTGCTTAAGGAGACTGGACGCGTGGACGCCGAGAAGGGTATGCGCAACCGAGTGCCCGTTGTGCCATCGGCTTGCTTCGTAAACACCTACATGCGTTCCTTCATCGCGGATCCCCTGCAGACCATGTATCTTCCGGCTGCATCCGAGTCTGACGCACCACCAAGGGGTTTCCTGCGCGCCCACCGCGCTTTCCTCGAGGAAAAGTACGAGGACATCATTCCCGCCTGCACCGAAGAGATCGAATCCTCTGAGGCCGAGCCACAGTACAAAGTTGAGGCTCTGCTCATGCGAGGAACTTTCCACCTCCTGTGCGGCTCCTACATAGAAAGCCAGCAGGACTTCGATGCTATCTTGGCAAATGCTGATGCTGATCCCAATCTACGTGCATACGCCTACATAAAGAGAGCCGCTCTTTACATCCAGCTCGATCAGCGCGAAAAGGGTTTGGCCGACTTTGAGGAGGCGGAACGCCTGAATCCTGAAAACCCGGACGTGTACCACCAGCGCGCCCAGATTCTGCTACTGCTGGAGCAGATTGAACCCGCTTTGGCCGAGTTCGACAAGGCGGTGCGCCTTGCGCCCAACCACGCCATCGCCCTCGTCCAGAAGTGCTATGCCGAGTACCGCCTGTCGCTTCTGGCCGGCGACCAGAGGCGTTTGGAGGGCGTGATGCACACCTTCGAGCAGGCCATTGAACGGTTCCCCAGCTGCGTTGAGTGCTACAGCCTAATGGCCCAAGTTTTGGCCGATCAGCAACAATTTCCCCAGGCGCAGCAGTACTACGAGAAAGCCATGAAGCTGGCGCCGACAAATCCTGCTCTTATCGTTCACCAGGCCATCATGGTGCTGCAGTGGCGCGGAGACATTGAGGTGGCTGTCCAATTGCTAAACAAGGCTATCGAAGTGGATCCCAAGTGCGAGCTGGCCTACGAAACGTTGGGAACTGTGGAAGTGCAGCGTGCGCAACTTAAGCGGGCAGTAGAACTCTTCGAAAAGGCACTGCTCTATGCCAAAAGCCAGGCGGAGCTGGTGCATGTCTACTCTCTGCGGAACGCGGCAGTGGCCCAAATTAACGTTACTAAGAAGCTGGGCATCGACATGAACTCTGTCTCGGCCATGGCCCAATCCGGACTGATGCCCCAAGGCGTCGTGTAG
>ReannCDS00085
ATGACTCAACAGCCGCAATGGGGCATAAGCCTGTCGAGGTTTTTCGTGATCCCGCAGAGAGTGATCCTGGCCATCATGGGCTTCCTGGCCATCCTGAATGCCTACACGATGCGCGTCTGTCTCTCGCAGGCCATCACGGTTCTGGTCATCAAGAAAAATTCCTCGGACGACGGGTCCGATACAGCGATCTGCGAACCCGATGACTTGGATGAGGGATCTAGCAATGGCGGCAACTATGAGTGGTCCGAGGAGCTGCAAGGCTTGATCCTTTCCTCCTTCTACATCGGTTATATTGTCACCCACATTCCCGGCGGTCTGCTGGCCGAGAAGTTTGGCGGCAAATGGACCCTGGGCCTTGGAATCCTGTCCACCGCCGTGTTCACCATGCTGACGCCTTTGGCCATCGAAAAGGGAGACTCCGACTGGCTAATCGTGACCCGAGTTCTGATGGGTCTGGGCGAGGGAACCACCTTCCCTGCCTTGAGTGTCCTGCTTGCTGCCTGGGTTCCTTCCAACGAACGTGGAAAGCTGGGTGCTCTGGTGCTGGGTGGTGGTCAAGTCGGCACCATCATGGGCAACCTGTTGTCGGGAGTGTTTATCGAGGCTTATGGCTGGGAGTTTGTGTTCTACTTCTTCGGCGGTCTGGGATGCATCTGGTTTGCCATCTTTGTCTTCCTCTGCTACAGCGACCCCACCTCTCATCCCTTCATCAAGCCCAGCGAGCGTGAGTATCTGGTCAAGGAGATAGGCACCATTAGCCGCAACGAGGACCTGCCCCCCACCCCGTGGAAGGCCATCCTCACCAACCTGCCCATGTTCGCTCTGGTGGCCGCCCAGATCGGTCACGATTGGGGCTTCTACATCATGGTGACGGATCTGCCCAAGTACATGGCCGACGTCCTCCAGTTCTCGATCAAGGCCAACGGCCTGTACTCCTCGCTGCCCTACATCATGATGTGGATAGTGTCCGTGGGCAGTGGCTTCGTCGCCGATTGGATGATCCGCAGTGGCTGGATGAGCACCACGAACACCCGAAAGTTGATGACGGGTCTGGCCGCTTTCGGTCCGGCCGTCTTCATGGTGGGCGCCTCATACGCCGGATGCGATCGAGTTCTCGTCGTGATTCTCTTCACCATTTGCATGGGTTTGATGGGCGCCTACTACGCGGGCATGAAGCTGAGTCCCCTGGACATGAGTCCGAATTATGCCGGAACCCTGATGGCCATCACCAACGGAATAGGAGCAATCACTGGAGTGATTACGCCATATCTGGTGGGCGTGATGACACCAAATGCCTCGCTGCTGGAGTGGCGTCTTGTGTTCTGGGTGGCTTTCGGCGTGCTCTGCGTCACCGCCGTAATCTACTGCATCTGGGCATCCGGAGAGGTACAACCGTTCAACAACGCTCCAATCCAGCCACGCACCGTGGACTTCGAGGCGCAGGAACGCAAACCGGAAGCCGGAAAGTCCAGGGGTCTGGAGCAGAGCTCTTAA
>ReannCDS00086
ATGCACCTCAACGACCCAAGTGGGCCACAGGCCCTTGTGAACGATAGCTCTGGAGATGGAGGAGTTTTCCCCATGGGACATGGATATCCGGTGGAGTACCAACACCTGGTGCACACCCATTGGCGGGGATTCAGAGAAGCGCCCATCTATTATCATGCTGGGTTCTACATGGCCTTTGTCGTCATGATGCTATTAAATCTTTTTGGAAATGGATTGGTCATCTGGATATTCTCCACATCGAAGTCCCTGCGAACCCCCTCCAACCTGTTGATTCTTAACCTGGCTGTTTTCGATCTGTTCATGTGCACCAATATGCCCCATTATCTCCTCAACGCCACAGTTGGCTATATAGTGGGCGGAGATCTGGGCTGCGATATATACGCTTTGAACGGAGGCATCTCCGGGATGGGGGCTTCCATAACGAATGCCTTTATTGCATTTGATCGCTACAAGACGATTTCCAACCCAATTGACGGAAGATTGAGCTATGGCCAAATCGTCTTGTTGATAATCTTCACCTGGTTTTGGGCCACGCCGTTTTCGGTATTGCCGTTGTTTCAGATCTGGGGACGTTTTCGACCGGAGGGCTTCCTGACCACCTGCTCCTTTGACTACCTGACCAACACGGATGATAACCGGCTGTTTGTGCGCACGATCTTCGTGTGGTCCTATGTGATTCCCATGACCATGATACTGGTGTCCTACTACAAGCTCTTCAATCACGTACGCGTTCACGAGAAGATGCTGGCGGAGCAGGCCAAAAAGATGAACGTAAAGTCGTTGTCGGCTAATGCAAATGCAGATAGCATGAGTGTGGAGCTGCGGATTGCCAAGGCGGCCCTGATCATTTACATGCTGTTCATCCTGGCCTGGACCCCTTATTCGGTGGTGGCCCTAATCGGATGCTTTGGCGAGCAGCAGCTCATCACGCCCTTCGTCTCGATGCTACCCTGTCTGGCCTGCAAGTCGGTGTCCTGTCTGGATCCCTGGGTCTATGCCACCAGCCATCCCAAGTATCGTCTGGAGCTGGAGCGCCGCCTGCCGTGGTTGGGCATCCGCGAGAAACAGGCCACATCCAGCTCATCAGGCGGCCAGGAGAGTGTGGCCAGCGTCAGCGGCGATACATTGGCTCTAAGTGTGCAAAACTAA
>ReannCDS00087
ATGCAAAAAGTGTTGGGACGAATCCAGGCGCAGGTGCTGCGCTCGCGGGCCACAAATGCAGTGACTACAGTAGTCAGGTACGAAGCCACCTCCTCCGCGACAGCCGCAAAACCGGCCGCCACATCGAAAGAATTCCGGGAGAGGCAGGTGCGGTTCAACATCAAAAACGAACAGACCGAGGGAAGACCACTGTACCTGGATGCCCAGGCCACAACGCCGATGGATCCACGTGTGCTGGACGCCATGCTCCCCTTCCTGACGAATTACTACGGGAATCCCCACTCCCGCACCCACGCCTACGGCTGGGAAACGGAGTCTGCGGTGGAGAAGGCTCGCGAGCAGGTGGCAACCTTGATCGGCGCCGACCCCAAGGAGATCATCTTCACATCCGGCGCCACCGAGTCAAATAATATATCTGTGAAAGGGGTGGCCCGGTTCTACGGCACCAAGAAGCGGCATGTGATCACCACCCAGACGGAGCACAAGTGCGTTCTAGACTCTTGCCGGGCTCTGGAGAACGAGGGTTTCAAAGTCACCTACCTGCCTGTGCTGGCCAACGGACTTATTGACCTCCAGCAGCTGGAGGAGACCATCACGCCGGAGACGTCGCTGGTGTCCATCATGACGGTGAACAATGAGATTGGCGTCAGACAGCCCATCGATGAGATCGGCAAGTTGTGCCGCTCCCGCAAAGTATTCTTCCACACGGACGCCGCCCAGGCGGTGGGCAAGATCCCGCTGGACGTGAACGCCATGAACATTGATCTTATGTCCATATCGGGCCACAAGATCTACGGGCCGAAGGGTGTGGGCGCCCTCTATGTGCGTCGTAGGCCCAGGGTTCGCCTGGAGCCCATTCAAAGCGGCGGCGGACAGGAGCGTGGCTTGAGGAGCGGAACGGTTCCAGCACCGCTGGCCGTAGGATTGGGAGCTGCTGCAGAACTGGCTATGCAGGAGATGGACTACGACAAGAAGTGGGTGGACTTTCTCTCCAATCGCCTGCTGGACAGGATTACGAGTGCCTTGCCGCATGTCATTAGAAATGGTGATGCCACAGCCACATACAATGGCTGCCTGAATTTGTCATTTGCTTACGTCGAGGGCGAGTCCCTACTGATGGCTCTCAAGGATGTGGCTCTGAGCAGTGGATCAGCCTGCACCTCCGCCTCCCTGGAGCCCTCCTACGTGCTGCGCGCAATTGGCACAGACGAGGACCTGGCCCACAGCTCCATTCGATTCGGCATCGGCCGCTTTACCACAATGGAGGAGGTCGACTACACCGCAGACAAGTGCATCAAACATGTGGAGCGTCTGCGCGAGATGTCCCCTCTGTGGGAGATGGTCCAGGAGGGCATCGACCTAAAGACCATTCAGTGGTCGCAGCACTAA
>ReannCDS00088
ATGCTGACCGACCGAGTGCTTGCCACCAAGGAGGCGCTAGTGGTGGCCCTGGGCGACAACTGGGAGCGCTACCGGGCCAACATGAAGAACTGGTTCCGCAGCCGTTGGTCCAAGGAGGAATTCGATGCGGAGTCGCGAAAAATCCTTTCGCCGGACAAACTGCACCTGCACAACCAGTTCCTGCTGGCGCTGCTCAACAAGATCGATGCCTTCTCTCCTGTGGAGAATCCACCGTCTGTGCAAACCAGCAGCAGTGGCAACCGGAGCAAGCGGCGCAAGAGAAGCTCCCGGACCTTCGCTGAGCGTCTGAATTTTGAACTCTGCGAAGTCCTGGACTTTATGGGCGAGGACAACATGCAGATTATCCGGCCACCTCCTGCGGTCGGCGGATCCTCGGAGCCCATGCAACAACAGCTCCAGTCACAGCGATACTGCGCCCAGGAACTCTTCCTGCCCGATGCCGGCTTTATAATGGGACGCTTTCTGATCGGTGCCTGGGAAATCGGACTGGTCTCCGTGGACGACAATGTCGCCGAGTACGTGGCCATGGCAGTGCAGGTCCTGCTCAAGGATCTGCTTTCGGCCATCATCAAGAAGCGAAAGCATTACAAGACCAGCGGCGAAGGAAACTTTTACTACGATGTGGGGGCTCCGCTGCGAGACCCGTCGCTGCGCAACACCGTCACCCGCCAGAAGGTGGACGACACGCCACTGGAGCTGGACAAGGAGCTAAATACGGCCAACTTCATGCGGCGACAGAACGACGATGTGACCTTCCTCTCCGCCTGCGAAGAAGTTCTGCCCAGCGAGCACATTGTGATCACCCTCAAGGACTGCCAGCTGGCCTTCCGGGATCGCAACCTGATCGGTTCCCATGCCGTCTACGCTATCAACATGGAACGACTCAACATGATGATGCATTAG
>ReannCDS00089
ATGGAAGATCCCTCCACCACGCTCTTGCCCGGAGAATCCGATGACCTGCGGGAGGCGCGCGATGCGGAGCTGAAGAAGGTGCTCAAGCTGAAATTAGTGCTGGACGAGCTGCGTCGCCTGGATTTAGGGCCAAAACAGAGTGCGGAAATCAAAAGAGCCCTCAAATTGGTATCCATTGGGAACTATGCGCGACTGGGTGAGATTGAAAGCGGTGGCCAGGAGCAAGTGCTGGGCCTGCAGAATGGCAGCAGTTTTCCGGCCTTGAGCTATACGGACAGCAAGACGGTGCGCACCAAACTATCCGCTCAACTACGATCTACTTTGCAACCCATAGCGGAGTTGGGCGACAAGATGCGCGAAGAGTTTCCGGATGCCTTTGGAGGCCTGGATGCGGACTTGAGTGACGACCAAAAGGAGATTCTGCGACTGGAAGAAGAGCATCGCAGTGGGCTTCAGCAACTGGTGGCGCTTTTGGGTCGCAAATGCTCCCTGCTCAAGGACGCCGCCGAGCTAAAACTGGGACCACAGTTGGCCAACGAACTGAAATTGCAACAGGCGCAGGCGCAACTGGTTCAAGTAAAGGCGGACCTGCTGCGTGGTTTCTTTGTCCACGAGGCCGCATCCCGCACCGAAAACAGTGTCAAAGCCCACAAGGAAGTGGAGGCGCACCTGGACGAGCTGCTCGCCGCCAAGAAGTAG
>ReannCDS00090
ATGGAAATAAGCAAAAAGTCAAAGAAATCGAAGAACTCCAAGAAGTCGAAGGATCCCAAGGACTCGACCGTTTCGCTTAAATTGACTGCTCTGCATCGCAAGCAAAAGGAAGTGGCCCGCGTGCTTACTCTCAAACACGAAATTTTATTAAAGTCTGGAGTGTCCTACCTGGAATACCTGGAAATCCGGGCAGAAATAGAGCGACTCAATGGCTTAAAGGAGACATTCTTGCGTCGTGTTGACAAATTGAAACAACAAGACAAATAG
>ReannCDS00091
ATGCCAACTTTGGGCAATGGACACCTGGGCTATACAGTCTTCGGAGATGCCATCTTCATGAACGGAGTCTACAACGGAGCCGGCGGAAATAGCAAGCGGGCTCGCATTCCCAACTGGCTAAATATCAGCGCGGAAGTTTGTGATCGCTTCGGTTGTGCCACTGGTAACGATGTGGACGTAAATGGAACTAGCTACGAGATGGATCTTCGGGATGGCTACTTCCGCGTTGTGACAACATACAGAACACTTGGGATTTCAGTTGAGCAGAGAACCTATCCGCACAAATTTTTTAATCGTGCCTTAGTATATGAAGTAGTAGCCAAGAGACTTGCCAACCGACTTTCGAAAGTTAACTCTCCAAAGTTCCTGAAACTCACTCATTTTCCCGGTAACTCCAGCGATGCCTTTGACTTTGTCATTGTAAACAATGGCAGCTCTTCCAGCGGAGATTATCGCACACTTCGAGGACGCACAAAGGTGCTGGAACTCGAGAAATTCCAACCGGATCCTCAGGAGATCTTTGTCCTCTTTAGTGAACCCTTGGACCATACCCTACAACTGCAGTGGCCCACCTGGCAAGATGAGTTCACCTACAGAGTTATCATCACCATAGATAGAGAGGAAACTGTTGCGCGGAAAGAACTGCAAGATGTGCTCCAGCTAAGCTCTATAAATCTTTTCCAGAAGCACACCGAATCTTGGAACAGCTTCTGGGACAATGAGTTCTCTATTGAAATAAGGGGTGATGCTTTTGAACTCTCGCAGATCGTTAACGCAGGCATATTTTACTTGGTAAGTTCTCTTCCTTCAATCGAGACCCACCAGAAAAACGAACCCTTCTACGGATTGAGTCCCACTGGTTTGGGGCGTGGCAATCTGGAGGCGGACTACCAGGGGCACAACTTCTGGGACACGGAGATCTGGATGCTACCGGTTGTCAGTCTGTTTGGCTACGACTATGCAAAACAGGTGCTGGACTATCGCAGCAGAAAACTGGAGGCAGCAAAATACCATGCGAATACCACTGGCTACAAGGGAGCAAGATTTCCCTGGGAAAGTGCCTACACTGGCACAGAGGTAACCAACCCATGCTGCCCCGAAGTTTCACAACAGGAGATACACATATCCCCCGATATATCCTTTGCCCTGCAAAAGTTTTTCGCCCAATCCCACGATAATGCCTGGGCCTGTGATACCGCTTGGCCTATAACCCGTGAAGTGGCAGAGTTCTTGGTGAGCCGAGCTTCATGCGACGATTCCAAAAATGAGTGCCACTTCCTAGACGTAATGGGACCCGATGAAGATCATCCAGACGTAAATGATAATGTTTACACGAATGCTGTGTCTAAAATTGCACTGAACTTCGCAGAGTGGTTGGGTAAAACGTGTGACAACACCAGCACCGAACTTATTGAGAAATGGCGGGAGGTTAGCGATCGGTTGGTGATACTACGAGATGACAACCTGAACTATCATCCCCAGCACCAGGGCTATATCCCTAATACCATTGTAAAGCAGGCGGATACCATTCTACTCGGATATCCGTTAAATTTTGATACCAGCACCACACACAGTAATGACCTTCGCCTTTATGCAAACGCAACCCGAGAATCGGGTCCTGCAATGACGTGGTCCATGTTTGCTGCGAATTATATGAGGTCCCTTCAGATTCAGCAGGCCAACGAGTATTTCGAGCGTGGCTACAAGAGCTATGTTCGACCCGAGTTCAAAGTGTGGAGTGAGACGCCCCTTGGTTTCGAGGGATCGGCGAACTTCCTTACCGGCATTGGCGGATTCTTGCAAGCCCTAATCTTCGGCTACGGAGCCCTTGATTTTGGCAGAACCAACGACGACCAATTCTTAATGTTCTTTGGCATAACCATGACGCCTCCAAATGTGGACGAAGTCCATATAAGCTCTATACCATATGGAGATGCTAAGTGTAGCTTGACCTTTAGAAATCGGTCTTCCAGCATTGAGTGTTCAGATAGGATTTGTCAGGGCTTCCAGATGGTTCAAGGTCAAAAGAAAACTGTGCTCGGCAGATCCTTTAATTTGACTCGTCGAAGTGAGGATCCCCCCATTCAGATTAGCCTTTTAAGATAA
>ReannCDS00092
ATGGTCATCATCGATAGTGTTCATTTTTATCGTCCGTTCTGGCTCTGCATGCGAGTGCTAGTACCGACATTCTTCAAGGAGTCAAGGAGTCTTCAAGCAGGCCCCATCCAGCTTTATGTGGCGGCGCTACATATCCTGGTCACCTTGTGGTTCCCACTGCACCTTCTGCTGCATCTTCTGTTGCATCCTTCTGCGGCTGAACTCGTGAAGAACCTGTCCATGTCCATAACCTGTCTTGCCTGCAGTCTCAAGCATGTGGCCCACCTGTATCACTTGCCTGAGATTGTGGAGATCGAATCTCTGATCGGACAGCTGGATACGTTCGTATCGAGCGAACAGGAGCATCGATACTACCAGGACCACGTGCACTGTCATGCGAAGCGCTTTACGCGATGTCTCTACATAAGTTTCGGTATGGTGTACGTGTTATTCTTATTAGGTATCTTCGTTCAGATCATTAACGGAAACTGGGAGCTCATATACCCCGCGTATTTCCCTTTTGACTTGGAGAGGAATCAATGGATGGCTGCATCGGCCCTGGGCTATCAGGTTATCAGCATGCTTGTCGAAGGCTTTCAGGGTCTGGGAAACGACACCTACACCCCGTTGACCTTGTGTCTTCTAAGCGGACACCTCCATTTGTGGTCCATTCGGATGGCTCAGCTCGGATTCCTCGAGGACGAAACTGCCAGTAATCATCAGCGGTTGCTGGAATACATCGAGCAGCATAAGCTCTTGGTCAGGTTCCACAGCCTTGTGGCTCAGACCGTCAGCCCGGTGCAGCTGTTCCAGTTGGGCGGCTGTGGCGCCACCCTGTGCATCACCGTGACCTACGTGCTCTTCTTTGTGGGCGACACCATCTCGCTGGTCTACTACTTGGTCTTCTTCGGGGTGGTCTGCATGCAGCTCTTCCCCAGCTGCTACTTTGCCAGCGAGGTGGCCGAGGAGGTGCAGAGCCTGCCGTACGCGATCTTCTCCAGCAGGTGGTACGATCAGTCCCGGGAACATCGGTTCGATCTGCTCGTCTTCACCCAACTGACCCTGGGGTCCAGGGGGCGAGTCATAAAGGCGGGCGGGCTCATCGAGCTGAATTTAAACGCCTTTTTCGCCACTCTGAAGATGGCCTATTCCCTGTTCGCCGTCGTGGTGCGGGTGAAAGGTATATAG
>ReannCDS00093
GTCAACCTGTAAGGATGTCGAAAGTAAAAATCTCTATAAAACATATTGGCTTTATTGGCGACTTTTGGGCGTCGAAGGCGATTATCAATTCCGATGGTTACTGGATTTTGTGATCACCTTTTTCATCACCACTTGGTACCCCGTGCATTTAATCCTTGGACTGTATAATAAGCCGGTCGTTCAAGTCTTCAGGAGTCTGCATTTCACAGCAGAATGTATCTTCTGCAGCTTTAAATTTATCTGCTTTCGATGGAAACTTTCGGAAATTAGGGTCATCGAAAAATACCTTCAGGAATTGGATAAGCGAGCTGATAGTGACGAAGAACGCCGATACTTTGATCAAAATCCACGAAGTGTGGCCCAAACACTCTCGAAAGGCTATTTAGTGGCTGCTACATCTGCGGTAATCACTGCCATCGCTGCTGGTTTATTTAGTAGTGGCCGTAATTTAATGTATGCGGGTTGGTTTCCTTATGATGTTCAAGCCAACGCACTAGTATTTTGGATTAGCTTCACTTATCAGGCTATTGGGTCCAGTATGTTGATTCTGGAAAACCTTGCCAACGATTCATATCCCCCAATAACATTTTGTGTAGTCACCGGACATGTGAGACTTTTGGCAATGCGATTAAGTCGAATTGGGCAGGATGAGAAGACATCAATGGCTGAAAATAAAATGCAACTCATCGAAGGAATTAAGGATCACAGGAAGCTAATGCAAATAGTTTCCTTGCTCCGCAGAATTTTGTATCTTACCCAACTGGGTCAGTTCCTTTCGAGTGGAATCAACATTGCAATAACGCTGGTCAACATCCTTTTCTTTGCGGAAAACAAGTTTTCGATGACTTACTATGCTGTGTTCTTTGCGGCCATGTTTATAGAGTTATTTCCAAGCTGTTACTACGGAACGCTGATGACGATGGAGTTCGACAAATTACCATACGCCATTTTCTCAAGCAACTGGATTAAGACTAATAAGGAATACAAACGATCCTTAATAATTATAATGCAGTTTATGATTGTTCCGGTAGATATTAAAGCTGGCGGTATTGTTGGCATCGACATGAGTGCATTTTATGCAACTTGCCGTATGGCCTACTCCTTTTTCACATTAGCCATGTCGTTTCGATTCTA
>ReannCDS00094
ATGCCCGCTCCACTCATCCAAATCCTTCTTTTTAGTCTGCTGTACTCCGGCTCCATAATGGCCGGTCTGGTGAAGAGCGATTCGGAGGACTTTATCGACTGGTGGCAGCACACGGTATTCTACCAGATCTACCCGAGGTCCTTCAAGGATAGCAATGGCGATGGCATCGGCGACCTGCGGGGGATCACCTCAAAGTTGCCCTATTTGGCAGACACTGGCATTACGGCCACTTGGTTGAGTCCCATATTCCAGTCACCCATGGTGGACTTTGGCTACGACATATCGGACTATAAGCAGATCCAGCCGGAGTATGGAACCATGGAGGATTTCGAGGAGCTCATCGACAAGGCCTACGAACATGGCATCAGGGTTATACTGGACTTTGTCCCCAATCACAGCTCGGATCAGCATGAATGGTTCAAGAAGTCTGCTGCCAGGGAGCCGGGCTACGAGGATTACTACGTGTGGGATGATGGCATCCTCCTGGAGAACGGTACTCGAGTTCCCCCCAACAACTGGCCGTCGGTCTTCTACGGATCCGCCTGGGAGTGGCACGAAGGCCGCCAGCAGTACTACCTACATCAGTTCACCAAGGAACAGCCGGACTTGAATTTCCGTAATCCTAAAGTGGTTCAGGCCATGGATGATGTGATACTTTTCTGGCTCAATAAGGGCGTCGCGGGCTTTCGCATTGATGCAGTGAATCATCTGTTTGAGGACGAAGCTCTTAAGGATGAGCCCTTGAGTGGCAAGACCACCGACCCACTCTCCTATGACTACACCAAGCACATTTACTCGAAGGATCTGCCAGAGGTTTTGGAAATGGTTCAGCATTGGAGGCAGCTGCTGGATGACTTCAGTTCCAAGCACCCCGAACGACCCACGCGCATCATGATGACGGAGGCGTATGCCGGACTCACCCAACTGGCGGACTACTACGAGGACTCCAACGGGGTTAGGGGCTCCCATCTGCCCTTCAACTTCCACTTTATCACGGATGTCAAAGGCGGCTCGGATGCGCGTGACTTTGTCTACAACGTGGAGAAGTGGCTGATCTACATGCCACGCGGGCATGCGGCCAACTGGGTCATGGGCAACCACGACAACCCCCGGGTAGCCTCCCGATTCGGTCCCGCCAGCGTGGACGCCATGAACATGCTGCTGCTCACCCTCCCCGGCGTCGCCGTCACTTACAACGGCGAGGAGCTGGGCATGGAGGACTACCGCGAAATAAGCTGGGAGGACACGGTGGACCCGCCGGCCAGGAATGTGGGAGAGGGACTCTACCAGGAGGTCTCCCGGGACCCAGTGCGCACACCCTTCCAGTGGAGCAACGAGACCAATGCGGGCTTTTCTAGTGCCCCAAAAACTTGGCTGCCCGTTCACCCCAACTATCTCGAACTGAACTTGGAGGCCCAGAAGGCAGCCAACAAAAGCCACTACCAGGTGTACAAGGACCTACTTGAACTGCGAAGATCGGCTATTATGCGCTTGGGTCGCTTCAACATCGAACCCATTTCGCGTTGGGTCTTTGCCTTCAAGCGGTCCTACCCCAATTTTGAGTCGATAATTACCATCATTAATGTGAGCGACAAGGAACAGTTGGTGAATCTCACAGAGTTCCTCAACCGGCCCAAGAAACTGGTCGTTGAAGTTTCCGGAGTGGATTCCAATTATCAACCTGGCGACAGCATTCTGGCCAAGGCCTTTGGACTTCATCTGCCCCCTGGAGGCGGAATTGTTTTAAGCGAGCGCAGCTCAACGGTAATGAGCGAACAACGTCGCCACTTGGTTAAGCAGCTCATCAAGTCGGCCAATGTGGTTTTGGTCGCACTGCTGGTCTACAACTTGTGGCGTCACAAATGGACCAAAGTGAATTTGAATCAGCACCGGTTTTGA
>ReannCDS00095
ATGAAGTACCTGATCTTGGTAGTTCTTCTTGGCCTTTTGGCTACTCTATTTGTGGGATCCACAGAGGCTAGTTTTTGCCCCTGCAATCTCCGGAAGGCGGAGGTGTGCGGATCTAATGGCGTCACATACAAAAATCGCTGTGAGTTCGAGTGCTCTCAGCGGGAGTACAAGAAACTCGGAAGAATCCTAAATGTCCGAAAACAGGGACCTTGTTTCCAAATTAAATGGAATTCA
>ReannCDS00096
ATGAAATTCCTGAGCATTCTACTGGCCCTGTGCCTTTTCTTGGCCCTCGCCATATCGCCAATTCGCAGCGAAGACGTTGAAAAAGAAGGAAGAGCATTCTGTCCCTGCCCCAGGAACTTTGACCCCGTTTGTGGCACCAACCGGCAGACCTACCCAAACCGATGTGAATTCGATTGTGCCCGACGCAGTTTTGAACGCCAGGGACGCAGCATGTCAGTATTGAGAACCGGCACCTGTTGA
>ReannCDS00097
ATGGGCAACAAGAACTCGTGCTGTGCGTACTCCAGTCCGCAGTCGGACCGCAAGTCCAAGGACATGCCGCCCGTCTTCGAGGAGCGCCACCAGCTGAGTCATCCGCCGCACACGTCGCAGCACCAGCTGGATGGCCACCACGGATCCACGTCGGCGGTGCACCTGCACCACCACCACCATGGCCATCACCAGCAGCAGAATCAGCAGGGCGGCGGAGACAACTTCGAGAACCAGCAGAATCTGCAGCACATCTCCGAGCGAGAGGCCCTGGAGGGCGAGGAGGATCCCTCGGTGGATCCCACGGCGGCCACCATGTTCCTGGAGCGATCCAAGGTGGAGAACGGTGGCATGACGAGGAAACGTTCGCAGCAGCAGATTGCCCAGCAGGCGGGAAGCGGCGGAGGCGGTAGCACTCCAGGAGGCAACAGCTGCGGCGGTGGCGGCGGCATGAAGAAGAGCTCCTCCTGTTCAACGATCTATCTGGACGACAGCACTGTGTCGCAGCCGAATCTGAAGAACACGGTCAAGTGCGTCTCGCTGGCCATTTACTATCACATCAAGAACCGTCAGTCCGACCGGCGGCTGGACATCTTCGATGAGAAACTGCATCCCTTGACCCACGACCAGGTGCCGGAGAACTACGACACGCACAATCCGGAGCACCGGCAGATCTACAAGTTCGTGCGCACGCTCTTCAACGCCGCCCAGCTGACGGCCGAGTGTGCCATCATCACGCTAGTCTACCTGGAGCGGCTGCTCACCTACGCAGAGCTGGATGTGGGTCCATGTAACTGGAAGCGCATGGTGTTGGGTGCCATTCTCCTCGCATCGAAAGTGTGGGACGATCAGGCCGTTTGGAACGTGGATTACTGCCAGATACTCAAAGACATCACCGTGGAGGACATGAACGAGCTGGAGCGCCAGTTCCTCGAGCTGCTGCAGTTCAACATCAACGTGCCGTCCTCGGTGTACGCCAAATACTACTTCGACCTGCGGACGCTTGCCGAGGCGAACGAGCTAAACTTCCCCACGGAGCCGCTGTCTAAGGAGCGGGCCCAGAAGCTGGAGGCCATGTCGCGGGTGATGCAGGACAAGGTCACCGCCGAGGCGCTGAAGAACGGGATCAAGAAGTGGTCCTCCATGGACAACATCAGTCAGGGCGGGCCGCGCCGTAGCGTGGCCATACTATCGTGA
>ReannCDS00098
ATGACGTCCGCAACAGATACAGAAACCACTGCAACTTCTCTGCTGGAGCTGAATGACGATGTCCTGGCATTAATTGTCCGCCAGCTGAATGTGTACCAGCAGTACGAGATCGGCAGGTTGAACAGGCGCTTGGAAAGCATAGTGCAGATGCTCTGGAGGACCCGTGTTCGCAGTGTTGTCCTGCAGGACGAGATGTTCCGACGATCGGGATCCAATTCCCGCCAGTTTGTGGCTTTCATCTTGGCCTTGGCTCCTCATATGGAGCGCCTGAGCTTCCACCACTTGGATGTCCGGAGACTGCGGCTCCTTAGCAGTCACACCCTCGAGGGGATCCACTCCGTGGAGTGGCTGGGCGATGGAAATCGAAGAGGACGCGTTCGATTCGTAGACGAGGATGTGCGATTGCTGCGGCGCGTTTTCCCCCATTTAAGGAGACTAAAACTCAGGAGCTGTCAGATTACTGGGAAGTACTTGTGCGACCTGGAACACCTTAGTGAACTCTGCCTGGATGACTGCCAATACCTGGAATCCCAGCACTTCAGGGATATCTTCCGGCAGCTGAAACTTCGCAAATTTGATATCATGGAGGATTGCGATGAGGTGAACTGCTGTGATCTCGCGGACCTGCAGCTGTGTCCCACATTAGAGCACATAAAGATAGCTGATTACCACCTGTGCATGGAGTCGGATATTACCCAACAACTTCTACGATTGCCTTGCCTGCAGAAGCTGTCGATATACTCCAAGAACTTCGTCTTCGATGTGCTGTCTCGGATAGCTCGACCCAGTAGTCCTCCCGGAGCAGTCAAACTTATAGAGGCATTTCGCTTCAGCGGGATACTGCATGATTACGGGAGATTCTTTAGGGAGCTGGGAAACCTTAGACAGCTGACGCGATTGGAGCTGCATGGCCAGGCTGAGGAGGAGGAGGGCGGTAGGCTGCAATGCCTGCAGGATCAGATTCTGCGACAACTGGCCAATCAACTGCGGAATTTGACAGACCTACATTTGTGTGGCTATCAACTGGAGAGTCCTTTGGGCCTGCTGGAATTCGTGATCAATTGTAGGCAGCTGAGAATGCTGGACATAACACGATCTAAGTGCCACGGAGAGTCCTTCGTCTGGAGCTGCATTGCTGTGTTGGCCAAACAAAGGTGGCGCACACAACCACTGGAGCTGTGGATCCGGCATAGCGACATAAATCCGGAGATAGTTCACAGTCCGCGCTGCCTGGACAATATAAAGCTTATAAAGATTGATACGAAGCAGATAGGACCCAATATGGACTATTCTTCGGGCGTGCTTAAGTTCAGCTTTGTGCGGTGA
>ReannCDS00099
TGACTCCACCAAAAGTACCTCATATTGTGGGCGATGATGACGATTCCCAAGATACTTTGAAAAATGGTCAAGAGAGTGACGGGAATTCAAACGACACTGTTTTGAACAGCGGACAGGAGGACTACGAAAGTTCAAACGAAGATGGTGCGGATTGGTCTATGAATGTCATCTATTTGGCTGGAACACCGAAACGTGCCTGCAGTCCGTTAAAGATTACCGAAATTACTGATACACCAGAACCAAACCCGACGCAGTCCACTTCGTTGAGCGTTCCGGAACGTCGTCTCTCTTCTCGGGCTGATTCTTGCGCTATGGAATCCATTGGAGAACGTGTTTCCAGACGTCTAAGACATATTCGTATCATCGAAAACGGCAACACTAGTCCGCAATCATCTTCGGACGAACTAGAATTGGGGCCCAATGCTCAGCTGGCCAGGCCCCTAGATGTCACTGGCTTCTTCCACCGGGTTTCAGCCAATCTCGTCGAGCAGCGCGTCTGCCTTAAGCCTTTTTTGGCTCTGCGCAAGCGCATCACTCGTATGGTGACCCAATCTCTGAGCGAGTCCAAGCGCATGCGCAAGTAG
>ReannCDS00100
ATGAAGTTCTTTATCTGGCTTTCACTTTTATTGGCATGTAGTGGGCTTAAAGTAACGGAGGATAACATAATAACAGAACTGTGCTTCAAGCCGTACACTGGACCAGCCTGCCAGAAAATGAAAACATTTTATTGGAACAAAGATAAGAAAGCCTGTTCGATTTCCAATTATTTAATGGAGCCATGTGGCTTCTTCCACAAAAAGGAAACCTGCAATACAATATGCTCCAAGGAATCATGGACTTTACCTGATTTAGAAAAATATGTTAGCAAGTTGCCTTGA
>ReannCDS00101
ATGGGTGATATGTTCCGTAGCGAGCAGATGGCCCTGTGCCAGCTGTTCATCCAGCCGGAGGCGGCGTACGCCTCCATTGCCGAGCTGGGCGAGAGTGGATGTGTTCAGTTCCGCGATCTGAACGACGAGGTCAGTGCCTTTCAGAGGAAGTACGTCACCGAGGTGCGGCGATGTGATGACATGGAGCGGCGCCTGCGGTTCGTGGAGTCCGAGATGAAGAAGGACGAGGTCAAGTTGCCGCTACTCAAGCCGGAGGAGGAGCCGAGTGCCCCCAATCCCCGCGAGGCCGTTGACCTCGAGGCCCAGCTGGAGAAGACCGACAACGAGCTGCGCGAAATGTCCGCCAATGGGGCCAGCCTGGATGCCAACTTCCGGCACATGCAGGAACTCAAGTACGTGCTGGAGAACACCGAGGGCTTCTTCTCGGACCAGGAAGTCATTAATCTGGACGTCAACCGAACGCTGGACCCCGAGGACCCGGCGAATCTCCAGGGAGCAGCCCAAAGGGGCCAACTGGCCTTTGTGGCTGGTGTGATAAAGCTGGAGAGGTTCTTCAGCTTCGAGCGGATGCTTTGGCGCATTTCGAGGGGAAACATCTTCCTGCGGAGAGCCGACATCGATGGACTTGTGGATGACGAAGAGACCGGACGACCGGTGCTGAAGACCGTCTTTGTGGCCTTCTTCCAGGGAGAGCAGCTGAAGCAGAGAATCAAGAAGGTCTGCACGGGCTACCATGCCGCCGTCTACCCCTGTCCCAGCTCGCATGCCGAGCGAATGGATATGATCAGGGACGTGAATGTCCGTCTGGAGGACCTCAAGATGGTCCTCAGCCAGAGTGCCGATCACCGCAGCCGAGTCTTGAACTCTGCCTCCAAACACTTGCCACGCTGGTCGATCATGGTGCGCAAAATGAAGGCCATCTACCACATCCTGAACTTCTTCAACCCGGATGTGACGGGCAAGTGCCTGATTGGCGAGGGTTGGGTGCCCACCAATGACATTACCACTGTCCAAAATGCCCTAGCTCGAGCCTCCAAAATCTCGGAGAGCTCCATTCCGGCATTCATGAATGTGATCGAGACAAACGAAATGCCGCCGACTTATACGAGGACCAATAAGTTCACCAATGGATTCCAGAACCTGGTCGACTCGTATGGCATGGCTTCATATAGAGAAGTTAATCCAGCTCTGTACGCCTGCATCACGTTCCCCTTTCTGTTCGCCGTGATGTTCGGAGACCTGGGACACGGCCTGATCCTCTTGCTATTCGCTTCCTGGCTGATCATCAAGGAGAAACAGCTGGCCTCGATCAAGGAGGAGATCTTCAATATATTCTTCGGCGGCCGATACATCATCTTCCTCATGGGCATCTTCTCTATTTACACTGGCTTCATATACAACGACGTGTTCTCAAAGTCAATGAATATTTTCGGTTCCGGTTGGCACATGAACTATACAAGGGCAACGGTGGAAGACGATAGTCTAAAGTACATAACTCTGAGGCCCAACGATACTGTATACAAGACCTATCCCTTTGGAATGGATCCCATTTGGCAGCTGGCCGACAACAAGATCATCTTCCTTAACACTTTCAAGATGAAGCTGTCCATCATTGTGGGTGTTCTTCACATGATCTTCGGAGTCTCCATGTCGGTGGTTAATTTTGTCTACTACAAGAAGTATGCCAGTATTTTCCTGGAGTTCCTGCCGCAAGTTCTCTTCCTTCTTCTGCTATTCGGATACATGGTCTTCATGATGTTCTTCAAGTGGGTCGTCTACAACGACACCGTCGAAGGACCTCTTTCGCCAGCATGTGCTCCATCTATCCTGATCCTGTTCATCAACATGATTCTGCAGGGCAGCCAGGACACCCCGGAGCCCTGCGAGGAGTTCATGTTCGAGGGCCAGAAGACCCTGCAGCAGGTCATGGTCATCATAGCCGTCATCTGCATTCCCTGGATGCTTTTGGGCAAGCCCCTGTACATCATGTTCAAGCGCAGAATGAGCGGAGCACCGCCGCCAAAGCCACAGGGTGGAGGAGGAGAAGGTCATGGCGATGACGACGAAATGGGCGAGATCTTCATCCACCAGGCCATCCACACCATCGAGTATGTCCTGAGTACAGTCTCCCACACGGCCTCGTACCTCCGATTGTGGGCCTTGTCCCTGGCTCACGCACAGCTCTCCGAAGTGCTGTGGAACATGGTGTTCTCCATGGGCTTCAAATTCGATAGCTACCTCGGTGGCCTTCTCATCTTTGTGTTCTTTGGGGCCTGGGCGCTGCTCACAGTTGGTATCCTGGTGCTCATAGAAGGACTCTCGGCCTTCCTGCACACATTGCGTTTGCATTGGGTGGAGTTCATGAGCAAGTTCTATGAGGGCGCTGGTTACGCCTTTGAGCCTTTTGCCTTTAAGACCATCCTGGATGCCAGCGAGGATGACTAG
>ReannCDS00102
ATGGATAAACTTACCGGAAAACTCGTTTATATGCTGTCTGTAGCGTCTGATTTTTTAAGCAAGAACTTGATTTTCTATGGATTTGTCGTTGGACTGTTGATTACAATTTTTATTCGGCCTTATGTTTCTAAACGCCTTCAACGTTTGACAATTGTAATCTGGAGGAACCTATTCAATCATGAAGATGAACATGAGGACGAAGATGAAAACCCCGACGATGAAGGATTCGTAGGGGATGATTATCTGTTCAGGGACCTGAATCCGGAGCAGAGTGTTGAGCTGCACCGTCGTCGACGCTTTGAGGCAGCAGCTGAGGCCTTGAAAAACGAGGCTCATGAGGAATTGATTGAAGGATCCAAAAAGAGTCCCCAACTAATTGGAAGGGAAACCATCAATTAA
>ReannCDS00103
ATGACTAGTCTGCAGAAATCGGATGGAAGTCAGCCAGTGCAAGGCGGTGCCCCGCAAATCCCCCAGAATGGAATGGTAGCCTATGGAAGCGGCCTCGTATTCGGCGGGAATGTGTATCCGGTGTTGGTGGACGGAGTGCCCATGCAGCCGCCCATGGGCGCTCATCAGGCGGCAGTGCATCAGCGGATGCAGATGCAGATGCAGCAGCTACGGCCGCAGGCTCCACAGATACAGGGCCACAAACTCGTTGCTCCACAGCCGCCCTGTCCGCAAAGTGGCGCCCGAACAGGGACGCGATGTCCTGCTCCCTCGTACATGACCAAACCCCACCAGCAGAACTTTGGTCCTGTCATGACCCAGCAGCAGCAGCAGCATTACAGCAACATCGCCAATATGCAGCAGCTGCAGGCGCAGATTCTTCAGCGGCAACTGATACAGGCTTCCATGGGCAATCCTTACAGCCATTACGGCAACTACAACTTGCAACCGAATGCGGGTGGCGACTCCGGAGGCTGGAACGGCTATGCCATGATGCAGCCAGCGGATGCCAATAAACCGTATTCCTTCGGCTAG
>ReannCDS00104
ATGAGGGCTCTGCCAATCCTGGTGTCACTGCTCACTCTTCTGGCCCCAAGCCTCGCCTGTCCGCCCGAGGTGTGTGTGTGCAAGTGGAAGGGCGGCAAGCAGACGGTGGAGTGCGGGGGCCAGCAGCTCTCCAACCTGCCCGAGGGCATGGATCCGGGCACCCAGGTGCTCAACTTCAGCGGCAACGCCCTGCAGGTCCTGCAGTCGGAGCGGTTCCTGCGGATGGACCTGCTCAACCTGCAGAAGATCTACCTGTCGCGCAACCAGCTGATCCGCATCCACGAGAAGGCCTTTCGCGGCCTGACCAACCTGGTCGAACTGGATCTCAGCGAGAATGCGCTGCAGAACGTGCCCAGCGAGACGTTCCAGGACTACAGCTCCCTGATGCGCCTCTCGCTGAGTGGGAACCCCATCCGTGAGCTGAAGACCTCGGCCTTCCGCCACCTGTCCTTCCTCACCACCCTGGAGCTGTCCAACTGCCAGGTGGAGCGCATCGAGAACGAGGCCTTCGTGGGCATGGACAACCTGGAGTGGCTGCGCCTCGACGGCAACCGAATCGGGTTCATCCAGGGGCCGCACATCCTGCCCAAGTCGCTGCACGGCATCAGCCTGCACAGCAACCGGTGGAACTGCGACTGCCGCCTGCTGGACATCCACTCCTGGCTGGTCAACTACAACACCCCGCTGGCGGAGGAGCCCAAGTGCATGGAGCCGGCGAGGCTGAAGGGCCAGGTGATCAAGGGCCTGCAGCGGGAGCAGCTAGCTTGCCTGCCGGAGGTGAGTCCCCAGTCGAGTTACACGGAGGTCAGCGAGGGCAGGAACATGTCCATCACCTGCCTGGTAAGGGCCATCCCGGAGCCGAAGGTCCTCTGGCTGTTCAATGGTCAGGTGATGAGCAACGACAGCCTGGTGGACAACCTGCACATGTACTACTACATCGACGAGACCATCGGCGTGAGCGGCGCCGAGGAGAAGCGCAGCGAGATCTTCATCTACAACGTGGGGGCGGAGGACAACGGCACCTTCTCCTGCGTGGGCCAGAACATAGCGGGCACTACCTTCAGCAACTACACCCTGCGGGTGATCATCAAGGAGCCGCCGGTGGTGAACGAGGTCTCATTCCCCAGGGACTACATGAACTACATTGTGGCCAGTAGTGCCGGCGGCGGCATCATCTTCGTGGTGCTGCTCTGCACCATTGTGGTCAAGTGCAAGAAGAGCTCGGAGCCGGCCAAGCAGCGCAAGAAGTGCGACCAGGTGACGAGCATCGCCGGCGGCACGGACTCCTCGACGGGCAGCACCCAGGACACGGGCATGGGCATGATGAAGTGCGCCTCGATCCTGAACGACGGCGGGGACAGTATGAACGGGAATGCGGGACTCCTGATGGGCGACACCATGACTCCCACCAAGGCGGCAAATGGAGCAGCGGGCGGGGGCATTATCCTGGGCAATCAGATGAAGCAGAACCTCCTGCTCTACGCCAGCCCCAATCCCGGCCAGCAGCAGCAGCAGCTGCAGCTGAATGTCAACCTGATGGGCGCTGGACCGGGCTCACCCCCGCTGCTCTTGAGCAATGGCCATGGCCTGGCCGCAGCCTACTGCTCGCCGCCCGCCTCGTTGAGGAACTACCAGGAGAAGAATCCTGACCTGGTCAACGATGCGGAGAGCGTGAAGCACAAGCTGAAGACGGCGGTGAGTCTGGACGGGGCCGGGGAGTACGAGACGCAGAGCGACTGCGGCCAGTACGAGGGCTGCTATCAGTTGGCGGCGGCACCACATCCTCATCAGCACCCGGGACACCAGCACCCTCACCCGGGACACCCGCTGATGGGCCGCTTTGCCCAGGCGATGACCACCCTGCCGCGCGGCATGCAACTGAAGCCGGCTCCCCATCAGGTCGATGTCCACCTGAACCCGGTGTGCTTCCTGGGCCAGGATGGATCCTTCGCCTACGACTACAGCAGTGCCCACTTGGTGCAGCAGCCACCGCAGCAGCAGCAGCAACAGGTGCAGCCGGCGGCCAACTTCTACCGCACCTTGCCACACAACCGGTTGCACAAACAGCAGCAATTCCAGGCGGCGGCTGCGGCTGGCGGCAATGTGGGTGGAGGCAATCCCACCCTGCGCTACAGCCTGGAGGCCGAGTTTATCCAGAGGGGACCGACGGTGAGCTACGAGAAGTACCAGCTGCCCAATGTGCGCTTCACGGCGGAGGGCTATCCGCAACAGCAGCAGCAGCAACAGCAGCAACAGCAGCAGCAGCAGCAGCAGCAGCAACAGTTGCAGCTGCAACATCAGTTTCCCTCGCCGCCAGAGGGCTACAAGAGCGATCTCGCGGTGATGCCGGCGCCCTTTCAGCAGTGGCCCAGTTGTCTGCCCGGCTACCGCTTCGCCCAGTCACCCACCAGCCAGCCGGCGGTGGCCACGCCCCCTGCCGCAGTGGTGGCCGCCCCAGGACCTCCATCCTCGTCTGCCGGAACCACACAATCCACCATCCCGGAGCTGGACGAGAGCGAGGCGTGTTCGCCGCGCCTCGAGGAAGCCGCCGCCGCCGGGTCTGCAGCGCCACCTGGCGGTGGCGAGGAGGAGAACTCGGACTCCGCGAAACTCAAACAGCTTAATGGACCGCTGGCCGACAGTCCCGACGAGGGCTACGTGGGCGATGGCCAGGAGACCAGCGACATTTGA
>ReannCDS00105
ATGGCCCCAGTTTTGAGGTCAAAAAGACCAACCCCAGGTCGAACCCAACCCAAGCGCAAAATTAAACAGGAACATGTGCTTTCGAATATAATAAGAGAAGGGATGAAGAAGTTAGGCGAAGCATCGCCGGATGATGTTAAGGTCCTTGAATTGCCTAGAGAGTTGAGATGTTCTGTTACGTCGATTTCTAGTATCCAGGAGAGTAATCCTCCTGCACCACAGCAAGCTAATAAGCCAAAGCCAAACCATTCAACGGACCAAACGCAGAGCGTTTTGATGAAAGTTTCACCTGGTACTGATTTGAATGGCTTCAAGCCGTTAACTACAGTGTCGGTGAATGATAACCCCTTCGTAAACTTTCTCCAGGATATATCCGTGGCTCAAGGCAGTAAGCCCGTAAATAATATACAGGAAGCATTGGATAAATGGCGTATAATGACACCCGAGCAAAGGAGAGACTTTTATCCTGAGAACTATGTCCTGAAATTATTTAACCAAGTGCAAAATCGAGGTGATATTTTTAATGCTGTTGGGCTTCACCCGGATAATGATTTACAAGAGACTGTGGTTTATGAAGGGCGTGAACTTTCAGAAGCTCAATTCAGTGGGGCTAAGGAGCAGAAACCAAAGGTCAAGGCTGAAACTAATATGAAGAAGACGACCCAAGTGCGTAAGCCTGTTAAGCGGTTGAAGGCAAAAGCACGCGGAGTGGTGACCCCGAAAAAACCGCCCAAGATACAAGGTGCTTTATCGGTACCGGTTCGTCGCACAAGTAGTGTCCCGGCCTATAAACATTTTTTTCGCAAAATCATGCAAAGCAATCCTGGCTTATTATCCGTGGAGGTAGCCTCCTTATGGCGTAAAATGGACCCATCCGATAAGGATTTCTATCGAATATCCAGCACCAATTGCATAAAAAAAGCTCAAGAGGCCAAAACGCAAGTCCAGAAGATAGTGCGATCCAAGACCAAGAAAGTTTCGAAATTGCCCAGTCCAAGGCGACAAGTAAGAAACCGGAAAATTTCACGATCTACCCAGGTTCCTGAGAATGCCTTTGATGACTCGGAAAGCGACTCTGATGTTAGAGGTGGCCAACTGCAAGTTTGGACAGGAAACATTTCAGAGTCATGGCAAAGTAGGCTCTCCTGGCCGAGATTTGAATATTTATCAAATGCAATAGACAAGGTAAAGCATTTATTTAACTAA
>ReannCDS00106
TTTAAAAATTGTTTCCAGACTCGCTGTTCACTGCCGCAGAAATTGTTTCGAAATGCTAATCAGACTTGTGCTCTTGCAAGGAGTACCCATAGTTGTGGATCGTTTGTGTTTCTTATAAACTACCTAGATGTTTTCTTTTGCCAATTTAAGTTACCTACGATATCAATTTATGGCGTGATAAATGCATTTTTATTGATGGTGCACTTTAGTCTGCTGTTTATGCTGACAAAATACTTCTTTGTGCCGAATTTAGTAACTCTCATTGAATTCGCACCCTTGACAATGTTTGGCATCACTTTTCTTATCTTCGGGCCAAGTATTTTTGTATCTTATTATAACAGCGCCTGGATGATATGTGATCCTCAGAGAGGTAGCCTGAGTCCTTTGCAGTTTGCAAAAATGGTGGGAGATATATTAAGATATTTTGTGATCGGACTTATGGTTCTGAGTATGCAAGGATATCGGGCTGAAGGAGCCACCCTTTGGTCCTGCATGACCTTTATATTGACCGGCATGGGATACCTTTATATAGTAACCAAGAAATCATATCAAATCAAGCTCATGGATACGGACCTGAATCTGATTAAATTCCGGGTAACTGTGTTCCTGTACACCTTTTCGTTAGTTTTGTTGGTAATCGTGGTAGTGTCGCATGCTACTTTTCAACGAAGTTTAGCAAAAGGTACCTCAAAACCAGAAAACTATTTGGATATGGATAGCGGCGATGAGATCCTGGGCAAATACCAGAAGCAAAAAGTTTTTACCAGACGTCAACTTTGGCTAAAAACGGTCAATGGATATGATAATATGAAGGATTCGCATATGGTCTATAGGGTTTTAATGGTACCCATCTTTTTTGTTGTATCTAATTTTTTCCCGGTCATATCCAAAGACCGCTTTCTCATTGGCTGGAACAAATATATAAACTGCCTCTGTCTGATCGTCCTGCCTCTTATATGTCTTCCCCATGGCTTTAAAGCTGTCAGCTGGCTAATAATGCTCCTGGTTTGCTGGGCTCTCAGCACTCTGGCCTTCATCTCCACTCACTCTCTAAGGCGACCCGATAATGTGTGGATTTTTGCCCTCCTAGGATTGATCATCAGCTCGGTGGCCATGAATTTGCTAAGTCGGGAGATAGAGAATGTAACCTGGCAGTATATCAGCATCCAGTTTGATGTGAAGCCGGATGTGACGGCTTTGATGTACTTTGGATTAGGTGAGATGTTCAGTGAGGCGGTAGTCGTGAGGTGCCTGCAGCAGCGGAAGATGTGGGATGCCACCTTCGGAGTCGTGATGAGCATAGTCACCTATGCGATATTTCTGGCATTTCCCCTTCTGTTCTACCAGGGATGTTTCAATTCCAGTTCCAGCATTATAACAACAGCTTCAACGGAGACTGGCATTCATTTCATTTTTCTCATCGTCTCCACAAGCTTGCTTCACATTTCCATGAGTGGCTATGAATTTCGCATATCTCTGTTCTACTACCTCTTAGTATTGACGGTTATTTATGTAACCCTTCAATGGATGATTCACTACGATTGGATGCTTTCACTGACCACTCTTCATAAATTAAAGCTTATAAACAAAGGTTTTATTTAA
>ReannCDS00107
ATGACCCTTTTCCCGACGCGGCTAAGAGGCAGCCTGTTGGTGGTGGTGCTTCTTATATTGGCCCTAACCACTGAGGATGTGCATGCCAAGTGGAAGTCCAGTGGCAGCAGAAGTCGCTCTAGTTCCAGTTCCAGTTCCAACAGAAGGACCTCTTCGCACTCCTACTCCTCCCACCCGGCTCCTTCGCACACCTTCTCATCCCACCCGGCTCCCGCTCCCCACGCGGATAATGTGAAGCTGAGCTACGGAGGTGGATCCCATTCGCAGCCGAGCAGGGTGAGCAGCTCCCAGACGCACAGTGCTGCCCCTTCAGCCCCAGCCTCGCCCATCGGCTGGAATGTCCCTGCGAAGCCCCAAGGGCCTCCGCCGGCTTACTCCGCCGCGAATCCCGCGGGCGGAGCTCACACCAACATTCACGAGCGTCCGCCGGCCTACAATCCATCTTACAAGCCAGCACCACCCAGCTACTCGGCGGCCACCCAGACGCACAGCAACCCGAATCTGCAGAGCCCATCGCGTCCAGCAGGAATTGCCAGTCCCGGTTCCAGTTCAAGTGGATCCCACTACTACGGCGGAGCGCACTCCAGTACTGGATACAGGGGCCGAAGTAACTCCACGGGCGGATATGGCTCCTCCGGTGGATACCAGCCCATCACGGCCACCAATGCCCACAACGTGCAGTCGAGCTATCCCCGCCAGCAATTGCCAGCGGGAGCCACCTACCACCCAGCGGGACAAATTCCAGCAGGAGCCACTTATCATCCGGCGGGTCACTTGCCGGCTGGAGCCTCGTACCACCCAGCGGGTCAGGTGCCCCATGGAGCGACTTACTACCCAACTGGCCAGATTCCGGCAGGTGCCACTTACCATCCCTCCGGCGGTTATCCGGCTGGAGCCTCTTATCACCCAGCCGGACAAGTGCCCCACGGAGCCACCTACTATCCACAAGGACCGCCCGTCGCCGCAGGTCTCCCACCAGGCGCCACCTTCCTGCCCGCCGGAGGAGCTCTGCCCGCAGGAGCCGTTTACTATCCACAGGCACCGCAAAAGTCCTCCTCAGGCTTGGGATTGGGCACTGGTCTTATTGCCGGAGCTTTGGGTGGTGCTATCCTGGGTCATGCCCTCACTCCCACCCATACCCGTGTGGTGGACCACTCCTATTCCGGCGGTGGTGGAGGTGGAGGAGTCAGCCAGGGTGGCGACGACAAGATCATTATTATCAACAATGGACCACCGGGATCTGTGACCACCAGTGATGTGGGATCCGGCACTACGGTAATAAATACTGGAGGAACCCAAGCCGCTGGCTATCCTTCGCCGCCAGTGGCACCTGTATACGCAGCTCCTCCTGCTTCAGTCTCCCAGGCTCTTCCTGTTCCACCCGCTCCTCCAGCTTCAGGCGGTGTCCCCTTGGCGCCATTAAGTCCTTTGCCGCCAACACCCGCTGATCCATCGGCTCCTGCTCCTGCCTCTGGAACTCCCGTAGCTCCTGGGACTCCCGTTGCCCCTGGAGCTCCAGTTGCCCCGAATTCGGCGGACCCCAACGCACCAGTTCCACCTGTACCCGGCGCACCCGCTGATCCGAATGCACCACCTGCGGGTAACATCATTTGTGTACCCGTTAAAGTGCCTGGACCGGATCCCAACGATCCCACCAAGACGATAGAGCTGGACCAGATTGCCTGCTATCCGGCACCACCACCGGAAACTGCTCCTCCAGCCAATGGAACCGCACCGGCCGTTGAAGGACCTGTTCCCGGTCCCGTTTCCGCGCCCGGAGCCGTTCAACTGGCTCCCATCGAGGCCACAACACCTGTCACCATTCCCGAGGGATCTGTGCCGTTGGCTCCCATTATCCCCGGAGGTCAGCCGGATATCATGAAGATGCCTGGTCTGACACAGGCTCGACTGTCGGCGGAATCTGGTCTCAGGGATGCTCATAGTATGGCGCAGCGAACCTTTGGTCACTTTAGCCTCATCTCGACGGTGGTTACCCTGATTGTGGCCTACTGTATCCACTAA
>ReannCDS00108
ATGACCAAGATCGGACAATCCAAATTTGTAGACGTCAGGAGTGGTACTCCTGATAGAAGCAGAAAGAAGAAATTGAATAAATCTAAACAATTGCAGGCTAAGCCAGAGCCAAAAATCGCTAAGGATGTGGGGAAAAAGTTTGAGAGGACTTCAGCTTTGGGTTCTTTAATTCCCATAAGATCGCAATCCATATTGAGCGTAAGTATGGATTCCGAGGATCTAACGCCATCTGCCATGACAAGTGGTTTGAATACCCCAACCCCAACATATGTGGCTCCCTCTCCTCGGAAAAATTCCATTAGGATGGTGAAATCTGCTGGTATCAAGAAACCTGCTAGGATGTCGCAGATCTCGATTAATTCATCTATTGTCCCAGGAAAATCGATTATAGCGGTCAACAAAAAGTTACGCAGCTTTGTCGAGCCAACCCGCTTATACAAGATCAAAAAAGATCGAACAAACGAAATGGTTCAGGTAATACCTGGAGCCACGCCAAGTGACGATAATGAAGATGAATATACGAGTACGTATGCCACTTCGGAGGAAGAACGTCTTGGTGAAATAGTCCAGAGTGAAGACAAAAAGACCGACTCCGAAGATGCAATCACGAGTATGCGCGAAAGCCAGATGAGTGTATCCTCAGACTCGAACATGAGGATGCGATTAACTCTACTCAACAGCCTCAGGAGCATACCTAACTGGGACGAACTGAGTACAACCTCGACGATTGGAAAGATAAAAACGGAGAAGAAGGAGGACGATGAGGCCCTCGGGAGGTTCCGGGATCCTTTAGCCAGTAACTCCAACAGTTTAGCTGATAGCATACAGTCAACCGACCCCGAATACGAGGAAATTTTGCCGCCAGATGATTCCGATGGGCAAAGTCTGCCTTCGCTCTCGACCTCAGAGCTGGAATCTGATGACGACAGCGACTGGGAATCAGAAAAAACGAAATTAAAATCAAGTTTTATACCTACTTTTACCGAAGTTTCATCCGGGTCCTGGTCCTCCCAGACTTCTACTCGCATTCGTTCCCATGTGACTTTTCCCATCGATCAGGTTGTCCAGAGCTATTTGAATGGACTGATTGAAAAAGTGGTGTATAAGTTCGAAAATCCGGTCTATTTGCGGGACAAAAGTCTGGACAAAAGTAAGCTCCTGGAACGGCTTTTGAAGGAAGTTGACGATAATACCTGGGAAAGGTACGAAAACGAATTGCTGACCAAGCGTCTGACTGAACACTACTTACGCCGGTTTAAATATTCCCTGATAACGCCGAGCAAAGGTATCTCGGTCAACGAGGCCCATCGAGGGCGTTATATGAGTGCCCTGTTCGAATTGGACCTCTGGCTTCAGCGCGAACGGGAGGCTGAGGAAATCTACATGGCGGAGAGGGATCGGCTTCTCGGAGAATTGGAGCAGATGCAGTCGGAGGACAATGAAAGGGTCGAAGAGATGGAGCAAGTTATAAGAAAAACCATCTTCTGCCTGCCTCAAGCCTCAGATCGCCTTAAAGTCGTAACTGAGGCCGCATTACGTCAAATGAGAAAAAAGCGTGATCTTATGTCCGAGACACGTCTTGTTTTAATTATAAAGCAGCATAACAATGCCTACATTAAGCAGAAAATAGATGAAACAGAGACCATTTCTGGAGAAGTAAAAATGGATACGTATCTCTCAACTGAAACGGACGTTCAGCAGTTATCGAATACTCTAACTAATAGAAATACAGAACTGCATCGAATGTATGCCTTGATAAAATCGAAAATTCATACTACCTCTCATTTGAGATGTCGGCGAAAGTTGCTGAGTCGCAAATTTCTGGTTGCCAAAGCAGAGCTGCGTAAAAAACAGCAGCAAAATTTGGAGTTACGGGACCAATTATACATCAGCAACTTAAAACACAACAAACTTCTCGCCAAAATCAAAGAAGTCCGACAAAAAGGTGGGATTATGTGCTATCCCAAGTTATTAGCAGATTTCGATCTAACAGTGAATTTTATTCTGATGAAGCGGGATCGTGTGCAGGAATTGAAGGAGAAGCATGACAGTCTGCTTAGAAAAATTGAAAAGCTTGAATTTAAGATTCAAGAACCCACGTTTAGATTGAGCATTGGTTCCTCTGACTAG
>ReannCDS00109
ATGGTGGGCATGGGCACCCAAATGGATAGGCGATCGCGGATCACTAGACCAATAACGGGCGATGTCATGTGGTGTCTACTGGTCATCTTGGCGGTGGCTCTACCACTAGTCTCCGCGGGTTTTGGCTTCGATTCGGCCGATTCGTGCAGTCCCAATGGGAAGATGTCGCGACGTGGTCGGGCCCAGATGCTGGCGGCGATTCCCTGTGACCTGGGTCAGCAGGCCTTCTGCCATTTGCCCGGATCCGCTTATCCGTGGCACGCCGTCCGGCGATTCGTGCATGAGAACCAGGGCCTGATGAAGCGCATGTACGGCGATGTGCGGCACATTTCCATTCTTCGAGATGAGATCCAGAACAACGAGGTGGATGCGGATGACATGGAGGAGACGGCGGAGCGGTACAGCAAGGATGGGGGACGGCGTAGTGCCAAGTATCTTATGAACGGGAGGGATCGCGATCGTGATGATTTTGGAAGCTATAAGAACAATGACGTGCTCATGGAACCGCATTTTCGACCAGTTTCCACCAGTACAACGAGTACAACTAAGGCGACGACGACCACAGCTGCTCCCGAAATAATTAGCAGCACTACGGATAAGATTCCCAGTGAGATTACCAGCACAACGCCTGGAAATTCCACAAGTACGATGAGTACTACTACGTCTGTTCCACCCTCGCCCGAACAGCCTGAGGTAGAGGCGGAAATTGTGGAGATCCAACCCAGTCCGGAGTCGAACAGCGTTTACGAAGTGGTGTCCTCTTCAGCTCCGTCAACCACGTCCACTGCAAAACCTTCACCTGCTGGTGGCGAAAATATTCAAATCATCGACTCACCGCAACTGGGATTGCGTAATCTTAGTGGAGAGGCTATATCATCCCAGGAACCAGCCACTGCCACAACTCCGAAGCCCACATCGCTGCCCAAGAGCTCGGCAGCCTCGCCCAGCAGGAGAAGGAAGCCTGCAGAGACCACCACCACAGCAGCCACTCCAAAAACCTCCAGCTCCATGTCGCCTCCGACCACAACAACAGCCACCTTGCTGACCCGTCGCAATGTCACCAAGTACTCACCCGCATCCGTGACTACGCCGATCAGCTTCGCCTCGCTCTTCTCCGGCACCTCTAGTGGACTTTTCAGTCCGGAGAAGCTGCGCAGGCCCCTAACCACCAGTAGTACAAGTGCACCTGCTCCTGCTCCTGTCCCAGTTCCAGTGGCAGGAGGTGTACCAGCGGGTGCCACTGGAAGTGCCACCAAGTCGGGCCTGCTGAGGGAGGGTCAACTCTTCCAGGATGCAATGAAGCAGGAGCCAGTGGCAGTGGCCAGCAACTTGCGCGGAGTGAATGCCTGTCCCGTCAAGGATGAAGTGGTGGCTCCCTTCTGGGCAAACAACACCCGAGGCGAAGTGCTGGCCCTGCTCAACCTGTATCCCTTCGAGCAGTATGTCCACTGGGAGAAGTGCACCCACGAGTTCAAACAGATGTTCTGCCGGGATGGATGCAGATGCGAACAGCAGTACCGGCTGCACAGATTGTTGGCCTACGATCCGCACAACGAGTGCCGAGGGATCTTCTCCGACTGGTTCCGCTTCCCGTCCAGCTGCATCTGTAAGTGCTACAACATCCCGATGGAGTTCCGGGCCACCTCACGCAGTCCGAGATCCGACAGCCGCTTCGATGCTCCAAAATCCGATCCCATCGAGGCTGCGGAGGCGGAGGTCCAGAGAGCCATCTACGAACATGCCACGGATGAGTGGTACCGCCCACGCGATGAGTTCGACTTCTTGGAGGGGTAA
>ReannCDS00110
ATGAAACCACTGATACTTCTTCTTTTTCTTAGTGGGCTCTCTTTTGTGTCCGGAGCTCCAATCTTGATGGCCTGTGATCAGCCAATAGCGGATCGTGGACCCTGCGATTCCAGCCTTCCTCGATGGACGTACCACAAGTCAATGAACAAGTGCGTCGTCTTCACCTACGGTGGCTGCATGGGCAATCGAAACAATTTTCGCACTCGCCATGAATGCAACTATAACTGCGCCCAAATTGTTAGGAAAGCATCGAGACTCCATTTGCCACCGGCTTACAAAGGCAAGCACGATGAAATACCTTTGTGTAAACAAAAAAAATATAGGAAAAACGATCCAAAATTTAAAAAATGGGTAAAACCAAGAATAGATTGTATTATGTAA
>ReannCDS00111
ATGGGTTGTCGCCGGTTTTCTGGTGGAGGACACCACCCAGGAGGCGGTCCGCCTCCCCATCATCATCGTGGCGTTCATCGCAGAGGTAGACACTGTGGACATGGACATCACCCTCCACCACCCCATCATCCTCCTCCTCCACCCTACCATCGTCCACATGGCCATGGTGGTCACTTTTGGGATGGATGTGGTCCTTCTCCTCCTCCTCCTCCTCCCCCGCCCCATTGCCCACCTCCTTGGGGATATCCTTATGGTGGTCATTATTGGCAGGGATACCCACCGCCGCCACCACCTCACCACCCCCCACAACCTTCTGGACCTCCAGGTGGTGGGTGTCACTATTGTGGGTGTCCAGGTGGCGGTCCACCTCAGAGTGGACATCCCGGGATCGAAACACCCCCTGGCGAAACCCCGAACAACGATCAACATGGTAACAATGGTCCTGGAAACACAGAGAGCACACAAACCCCAAACCCTGGTGTGGAAGTTCCTAGTAATGAAATACCCGGCAAGAATAAATACGAAATCATTGATCTTAGGAATCCGTGA
>ReannCDS00112
ATGTGTTCAATATTTCGCAACCGCATCAATTACCGTGGGACTGGCGGCACCAGGAGCGGCAGCGGGGAGCGGGAAAGGGACAGGGATCGTGATCGGGAGAGGGACAGGGATAGGGACGCCCTGCTGGCCAAGGAACTGGATGCGGATAGCAACAACAATGGCACCGAGCCGCAAATGGAAACGGAAGCGGTTCCGGAATCCGATACGGAGAGGGAAGTGGCCGAGGAGCACGGCGAGGATCAGGGGGATCTGGAGAACAGCAACGAGGCCCTGGACCTCTCGCTGATCTCGTCCAGCGGTCGGGAGTCCCTGCCAGGCAGTGGTCACGTCTCGCTGGAGGCCCTACAACATACCAAAGTGGCGGTGGCCCAGTTCGCGGCCTCGGCGATGGCCGGTAACCACCAGTCCGCCGACCTGGCCATGGTGCAGTCCACCATCTTCAATGTGCAGCGGCAGCATCTGATGCAGCTGCAGCTCATTCAGCACCTGCAAAGTCAATTGAAAAGGGCCGAGGCAGTCGCCCTGGGCAGGCAATCCCAGAGCGACGAGGAGGAGGACGAGCTGGAGCCCAAGAAGCATCCAGCCAATGGCCTGAAGGAGGAGGAAGAGGAGCAGGATCAGGAGCTGGAGCAGGATCAGGAGGTGGAGCCGCGACGGGAGGAGAGTTCAAAGACTGACAAGAGGGCGACTGAGGAGAGAAAGGCGGACCCGGAGGGCTACCAACCCATGATGTGCGACATCAGCTCGAGCCTGGCCTCGAGCATCATCACCAACCACGAACCCCCAGCCGCCAACGAGCCCAACTGCCTGGAGATGCTGCAGCGGCGAACGGAGGAGGTCCTGGACTCCGCTTCCCAGAGCCTGCACGCCGCCCAGATGCAGGAGGAGTACTCGGAGTACGCCTCCAAGGAGGCTCAGAGTCGCGGCGAAATCTTCAAGCACCGCTGCAAGTACTGCGGGAAGATCTTCGGCAGCTACTCGGCCCTGCAGATCCATCTGAGGTCGCACACCGGCGAACGTCCATTCGTTTGCAACGTCTGCGGCAGTAAGTTCACCACGAAAGGCAACCTGAAGGTGCACTACCAGCGGCACACGCAGATCTTTCCACCCATGCTGCTGCCACCGGGAGTGGCGCCCAACGTGGGGCACTCGGGTCAGGGTCAAGCGCAGGCCGATCAGTATCCCATTCGCCTGCCTTTTGTGCCCCCGGGGGCTCCATCGGGTCAGGAGCAGGCTCAGCAGCAGGTGGAGGAGCCAGAGGATGTCAGGCAGGAGGCTCCGATTCCAGTTCAGCAGGCAGAGGATCTCAGCAAGCCAGTGGTGAAGGAGAAGGAGAAGTCCCACTCTCCCGTGGAGCGAGTCAAGACTCCCAAGGAGGTCAAGCCAGAGGTTCAACAGCCGCCACCGGAGAAGCCTGAAAAGGAGGTCTCCAAGCCGGTGGTGACCCCTTCGCGACGAAATGGTTCTGTCCGGAAGCGACAGACCAGCAGTGCTGGCAGTCCTCCTCAGGAGGATAGGGAACGGGATCTGGCCGAGCACTTGCACATAGCCAAGCTGGTGAGACGCTCTTCCTCCAGCCGAGAATCTCAGCCGGCGGAGTACTCGCTCGCCCAAATGGAACGCATCATCGACAAGTCGTGGGAGGACCTCATCGAGATCGACAAGACGTCGGAGACCTCGAAGCTGCAGCAGCTGGTGGACAACATCGAGAACAAGCTGACCGACCCGAACCAGTGCATCTTCTGCCAGAAGGTCATGTCCTGCCGCAGTTCCCTGCAGATGCACATTCGCACCCACACTGGCGAGCGTCCCTTTCGCTGCAAGATCTGCGGCAGGGCCTTCGCCACCAAAGGAAACCTGAAGGCCCACATGAGCATACACAAGATCAAGCCACCGATGAGGAGCCAGTTCAAGTGTCCTGTGTGCCACCAGAAGTTCTCCAACGGCATTATCCTGCAGCAGCACATTCGCATCCACACCATGGACGATGGCAGCGGTGGCCAGGGAGTTCCTCCAACAAATCCCGGCGAGGCTGAACGGCTGGGCATCGAGGATCAGAACTCCAACAAGTCGCTGGGCACCTCGGACACCTTGGACTTCTCCACCACCATTTCTGACCACTCGGGTCAGAGGTCTGAGTCCTCGCAAGGCGGTGACTTCGATGAGTTCATGACCATGGACAGCACTGATGACTCCAGGGACAACTCGAGTGCAGCCACAGCCACGCCCCATCCCCTGGAAAGGGAGAGGGATAGGGAGAAGGAGAGGGAACGGGAAAGGGTTCCCCAAGATGGCTCCGATGAGAGATCTCATTCCAATCCCGATCTGGCCGGAGGACGCAGCGAGAGTGGGGAGATGCCCGCCATGGATCTCTCCTCGCCCTCTTCAGCCACCGGACGCATCTTCGGATCTGGGCTAGCGAATGGAGCTGTTGGCGGAGGATCGGGCGGTGGTGGTCTTCCCATGCTCGGAATGCCCATGCCCCCAAATCTCCTGCTCATGGCCGCTGCCCGCGAAGAAATGCACGCTCTAGGTCACGCTCACGCCAAATTTCCCCTGCTGCCCTTCGGTCCACTTGGATTTATGGGTCTGCACCCGCCCCCCAATGTGTGCAATCTCTGCTTCAAGATGCTGCCCAGCCTGGCCGCCCTGGAGAGCCATCTGCAGAGCGAACATGCCAAAGAACCGGCGACGGGCCACGCCCTCCGCCCCCACAGCAGTGAAGCTGGATCGCCGTACGGTGCCAAGCTCACTCTCAATCCAAATCTGTTTGCAAAGAAGCCGCCGTCGTCGTCATCGGGTGACAAGTTGCTTGAGTCATCCGCCCTGCCCTTTCCCTCTGAGAATCCCCCGGCGACGCCCATCAAGGAAGATCCCGACCAGGAGCAGTTGATGGTGGAGGAGGGTGCTTCGGCTGGAGAAGGATCTGGCAATGGAGCTGGCTCGAACTATCCCCAGGAATCCGGTGATGCAGAGCAGTCCCTGATGAAGATGCAGCTCCATGCCCATCGCTTTCCCGCCAGTCCCCTCGACTTTCAGCAGGCTTTGATGTCCGCAGGACCTCCGACCTCTAGTTTGGATCCCCCGGTGAACAACAAGCACTTCTGCCACGTCTGCCGCAGGAACTTCAGCTCGAGTTCCGCTCTCCAGATCCACATGCGCACCCACACGGGCGACAAGCCCTTCCAGTGCAATGTGTGCCAGAAGGCCTTCACCACCAAGGGGAATCTTAAGGTGCATATGGGCACTCACATGTGGACGAATCCGACTTCGCGGCGAGGTCGTCGCATGTCCTTGGAGCTACCCATGCGTCCTGGTCCAAACTCGGGACAAGGTCACCCAGGATCGAGTGCCGAACAGGAGTTCATGCAGCGAAGACCGGAGCTCTTCTTTCCCTACCTGCCGCCCTTTTTTAACGGATTGCCGCCAAAGCCTGGTGAACTGAGTCCCGGCGCCTTTCCCAACATACCCCCTCCGCCCTTCGCCAACGGCGGGAAGTATCCATATCCGCCCGGACTCCTGGGCTTTCCGGGCTTCCTGGCCCAGCATCCGTATGGCCTGGAGCGGAGGAGCAGCAGCAAGTCACCCACACCAGAGCCGGCTCAGAGTCCTTCCCTGCGGGAGGAAGAGGGGTCCGGTAACATATGGCATCCACTGAGTCGCATCAAGGTGGAGAACAATCAAAACGAGGCCATGGGCGGCTTCAGCGAGCAGGAGGATCAGCAGGAAGCAGAGGCGGAGGCCCACGGAGGGGACAACGAGGAGTCGGAGTCCAGAGATGCGGAGAAGTAA
>ReannCDS00113
ATGGCTCTCCCATGGATATTAAAACACTCGAATACCTTAGAAAACCTTACAACGGACATAAGAGATATTCATACTGACGATTTCTTTAAACTTATTAAAAGCTGCCGGAAACTTCGCTACTTCTACCTTAAAGTGGATATCAAGAATCTTCTGTCAACGGGATTTATTACTACGTTCCTTGACATTTTGCAGGAAAATGGAATCGACTCAAATAACCCATTTCAATTGGTTACAAAGAAGATTACCTTCGACGCAATGAAATCATTTATGCCAAACACCCCAACTTCAAAATTACTGGACTTGTATTTTT
>ReannCDS00114
ATGAAGCGTCTCGAGTGGCTGCTGCTCCTGGCGTATGTAGCCTCCGTGTCAACGGCAGTGGCTCCAAGGAGGAGGCGTCACAGCACGGTGGAATCGCCCTCCTCGAGCCTCGGCGATTGGGGATCGGCCTGGGGCCTGGGTCCCGAGATGGCACTCGTGAGGAGGGTTTACGATGACTGCCAGGACAAGAACGACTTCATCGGCTGCCTCAAGCAGAAAGCCCTCCATGCCCTTAGTCGAGCCCTGGACCAGGACTCCATCAAGATCGTGGATGGTCTGGTGCTGGAAAAGCAGAACCAGAGCGAAACCGAGAGCATCTTGGGCTCCCTGACGGATGCCCGCCAGTTTGGCAACCTGGCACCCATCGATCGAGCCCTTCTTTCCAAGGCGGACAAGCTTATGCGGACGCACACGGTCAAGATTGACATGGACGGAGGCGGTGGCGGCGTAGAGGATAGTGTGGGCCGAGGCCACGAGCACGGACACAAGAAGAAGAAGCACAAGGAGGGGGGCCACATCAAGTACGTGGTGGCCGCCCTCCTCACCGCCATGGGAATCGCTGGTCCTCTGGGTCTAAAGGCTCTGGCCGCGATCGCCGGCAAGGCCCTCGTCATCAGCAAGGTGGCCCTGACTATTGCCGGGATTATTGCGCTGAAGAAACTCTTCTCGCACGACCACAGCGAGGAGACTAGCTTCCAGGTGCATGCCGGCGAACACAACAGGCGCAACACATACGTGATCCGGCCGGTGTCCAAGACGAGCGGTGGAGTAGCAGCTGGTGGAGTGGGCGTGACTGCTGCCGGTGGCAGCTCATCGGTGGACCCGTATCGCTACTACTACGACTACCACCAGCAGTAA
>ReannCDS00115
ATGAGGCTTTATTGGCAAGTCCTGCTGGCGTTTTTCGCAACTTGTTCGCCGATTTCCGGCTCTCTGGCCTTTAAACCAGTGGTCATCCTCCACGGAATCCTCTCCGGCGCCGAATCGATGTCTTCTCTGGTCCGGGAAATCGAAGAGTTTCATCCTGGGACCATAGTTTACAACTGCGACAAATTTAGCGGATGGTACAGTCTGGAGAACGCCTGGCGGCAGGTGGATCAAGTTAGGGATTACCTTAACGAAGTGGGCAAACTTCATCCAGAGGGCATTATCGTCCTGGGATACTCCCAAGGAGGCCTTTTGGCCCGGGCGGCCATCCAAAGTCTGCCAGATCACAATGTGAAGACCTTTATATCCCTATCTTCGCCACAGGCGGGCCAATATGGAACCAGCTTCCTGCATCTGATTTTTCCGGATCTGGCAGCCAAGACGGCCTTCGAACTGTTTTACTCGCGAGTGGGACAGCACACCTCGGTGGGTGGCTACTGGAACGATCCGCAGCGACAGGAGCTCTACATGAAGTACAGTGAGTTCCTGCCGCTGATCAACAACGAGAAGAAGACCTCCAACTCCACATCCTTCAAGATGGGCATGGTGCGACTCAACAGGTTGGTGATGATCGGCGGGCCCAACGACGATGTGATCACTCCCTGGCAGTCTAGTCACTTTAGTTACTACGACGAAAATATGGATGTGATCCCATTTAACAAGCGAAAGTTATTCACTACCGACTCCATCGGCATCAAAACTCTTCAGGAGGCTGGCAAACTCATTATTGTGATCAAACCCCATGTCCATCATCTTGCCTGGCACACGCGGAAGGACGTCATCCACGAAGTTATAATGCCATATCTGGACTGA
>ReannCDS00116
ATGTCTGCCAAGATCCCCAGTTCCCTTCAGGTGTGCATCAAGGTTCGTCCTTGCGAGGCCGATCTCACGTCCCTCTGGCAGGTGAATGAAGGTCGCTCAATCCACCTGGCGGAGAGCCATGCGGAGCCCTATGTCTTTGACTACGTCTTCGACGAGGGCGCCAGCAACCAGGAGGTGTTCGACCGTATGGCCAAGCACATCGTGCACGCCTGTATGCAGGGCTTCAACGGAACTATTTTCGCCTACGGCCAGACGTCGTCGGGGAAGACCTACACGATGATGGGCGACGGCCAGAACCCGGGCGTCATGGCGCTGGCCGCCAAGGAGATCTTCCAGCAGATCTCCATTGACACGGAACGCGACTTCCTGCTGCGCGTGGGGTTCATAGAGATCTACAATGAGAAAATCTACGACCTGCTGAACAAGAAGAATCAAGACCTGAAGATCCACGAGGCCGGCAATGGGGTCGTGAACGTGAACTGCGAGGAGTACATCATAACCAACGAGGATGACCTTCTGCGTCACCTCTGCAATGGTAACAAAGAGCGATCCGTGGTCGAGACCAACACGAACGAGCGCTCAAGTCGCTCGCATGCCATTTCCCGCATAATCATTGAGTCCAGGAAGTCGGACCAAAGCGACGACGACGCCGTAGTCCAGAGCGTGCTGAACATGGTGGATCTGGCTGGATGGGATCGCGTGGACCACACTGGTTCCCAAGACCATATAAACAGCAACATAATCCTCAGTAAAGTGATAAAGAGCCTGTCCGAGCACGTGGACAACAAGTTCATTAGCTTTCGCGATTCCAAACTCACTCGCGTCCTGCAGGCATCGCTTTGTGGCAATGCTTTGACCTCTATCATATGTACGATCAAGCCCTCGATCATAGAGGAGTCGCAGTCCACTCTTTGCTTCGCCACACGTGCCAGCAAGATCCGCATTAAACCGCAGGTCAACGATATGGACTCCGACACAACGATGTTGAAACGTGTGGACCACGGTATTAAGATCCTGAAGAACAAGCTTGCCGAGGAGGAGCGCAAAAAAGAGAGCCAGTTGGTAGTGCAGGATCTGGAGCGCCGCATCAAGCGCGACATGCTGAAGATTATTTCGAGCACTTCGCTGAGCGACCAACGTCTCCAAAAGCGCCGCCGCAACAGGGCTTTCTCCAACTCGGGCTCCGAGAGCGAGAATGCCGTAACTTCGTTGCCCGTTTTGCAAGAGGAATCCCGCCTGCCCCGACCATCGAAGATGTCCAGCCTACCAAAACCCATGTTTTTCCCTAATAGTGGTCTTTCTCACCGACGGGAGATCGCTCTTAAAACCATCGGCGTTTATCAATCTCAAAAGGAGGAATTTATTCCAGGTGATAGTATGGAGAATAGAATTGGACAGCCTAAACAGTTGGAGACAGAGGCGGCCAGGAGTAATCCATCTGAAATCATTCAGATTCCCAAACAGGATCAGGAGTCCATGGCAAACTGCCATGCCCTGCAGGTCGAGGTCTCTGCTCTTACTGCATCCAACCAGGTAGCGAAGGAGACGATTGAGAATTACGAGGAGCAGGTAAAGACGCTAAGGAAGACTATCGAGCGACTGGAGATGGAGAACCGCGAGGCAGTGTATCTGGAGCTGCGCTTTGAGTCTCACAAGACCAAGTCCAAGCAGCTGGAGACCGAACTGCTCACGGCCCTCTCTGAGAAGGATTCGACCATCGAGGGCCTGCAGCAGTCCCTCAAGGAGCTTTCCCGAGATGTGCTGCGCAATAGCAAGGAGGACCACATGCGTTCCATGTGCCCCGACCTTGAGTCCAGCTGCGAGAGAATCTGCAATAAGTGCCACGAGTTGGAGCGCCTTCTGCCCATTGCGGACGTCAATGGACTCGAGACAATCGCCTGCCAATGTGATCAGCTGCGATCCGAGATTGCTGCTACTCGGATCAAGTTGGAAAGTGTTCAGTCAGCCTTTAGCCAGGCAAGCTGCGAGGTTTCCCAAAAGACCACTGACTGTGAGCGCCTCTCCAGACAGATTTCCACGGCCCATGATGACTTTGGACAACTGCAGGGGAAGTACAACAGCCTGGAGCAGCAGTGGCTGGGTCAACAACGCGCCATCGAGACCATGCAGGCTGATTACGATGCCATCCAGCAAAAGTACCAGAAGCTGCAGGAAGAGTACGAGCATCTGGAAAAAAGATCTGACGAACAGTGCCAGCAGCTGCAGGCTGAAAATTCGAAACTGCAGGAAGAGATTGGAACTCTCAAGGGTCGAGTGGAGGAAGCCCAGCGCAAGCTTTTGGAAGTTCCAAACCCCGAATCTCTTGCAGAAGAGTTCAAGGCTCAAAATCAAGAGCTCAAGGTGCAACTCTCTGAGTTGCAGTCCAAATTTAACGGCATTCAGATGGAGTACGACTGCCTTTCCAGCGAGCTGATGGAAAGTCTCCAAGAGAGCGAGGCTCTGAGGGAGGAGCTTAAGCAGCGCCAAAGCAGCTATGATTTGGAGTCTATGAAGAGTTCCGGAGTGGGCACCGAGTACAGCGAGCCGGACAAAAACCCAGACCCAGACAGTGACCTCATGGAGCAGTTTGTCAAGCTGTCAGAGTCTATTCAACAGATTGAGCTCCAGCACCATTCCGGCTTCACCTGCCTCTTCATAGTGAACAAACTGGAACAGGACGAGAGTGTGCCACGCTTCAAGCTTTGCCTCGAGTCTGCAAAGTACTTAGAGGGTGATACTAGTCAGCAGGATACATCCGAATCTGTTTGCCTAAAAGGCTTTCTGAAGCGTCAAAGATTTAGGATTGTGAGAATGAGTCAGGAGGAGGTCTGTATGCGAGAGGAGGATCGACTTCGTAATATAATTTCCCAATTGGAGCTGGAAGTCGAAAAACAAAAGGCGTTAATTAAGGACGAAGAGGCAATTATACACGAGATGCGCGAGCAGGTGACCACCCTAAAGTCTGACCTTCTGGAGAAAAACGTGATATTGAACAAGGTTGAAGATTATCAGCGGCAAATAGATGCCTTGCAAATACAAAATGCGGAAATGACAAATTCGTACAGACAGTTGCAAGATGAGGTTACCAAACAGAGCCCGATGACCCATAGTCTTCTTGGAATTCCGGCTGATGAGGATACCATTCCAAAATGTCGTGCATCTTCCGTTGAGGAAGAACAGGTATCGAAGGAAGTGGCTACTCTTAAGGCAGTTCTTGCTGAGTTAAAAACCAAGGTATGTGATCTGCAGGCCGAACTGGAAAGCCAGTTAAAGCAGATGCAGCTGAAGGACAAGAACATCGCCAAACTGCACTCGCATGTTGAGGAAATGGGCGAACGCTGTTTATCAATGGGACAGAGGCTGACGGAGTTGGAAGACGATTCCCGGCAAAAGCAAGAACTACTGGACCGCCAAGGGCAGAAACTGTCCGATGACGCTTGTCTCATAGACCAGCTTCAGGAAAAGAACGCGAAACTCGAAGACCGCAGTGTCAAAGCGGAAGAATCTCTACAACTGGAGAAGAATAAGCAGGAGCAGACTATTGCTTCCTCCGAATACAAACAACAAATCGAGGAACTCGAAGAATCGCTAAAGAAAGCTCAAGAAGAGCTGCGTATCCTGGAGAAGAGTAAGACGAATGAGATCAACGACCTTAAGCTGGAATACATGACGAAGATTGAGTCGAGCGAGGTCGAGAACCGCGCCAAATTTCGCTCTTATAGCCTGGAGATGGAGGAAAGCAAAGATCGATATGAGAGCAGTGTGGCCTTATTGAAAGAACAACTAATGAAGGCCGGGGAAGAGCTCTCCAGTGTTACTGCTCGCTTTCAGGCGGAGTTGGAAGGGATTAAATTTAGTCTCCAGGAAAAGATTAGTCAGGCCGAGGAGGAAAGGAATACATTAAATGCCAAACACCAAGCAGAGTTAGAAAATATCCGAGAAATTCTTAAGGAGACTTTGGCTGGCGCCGAAGCAAAGAAGGCCAAAATCGAAGATGCTTACAAGGCGGAAATAAGCGATGTAAAAGCCACTTTGAAGGAGCAACTAAGCCAAGCAGAGGAGGAGCGAGAGAAGGCAGAGGCGAGGCTTCAGGAGATGAACAAATCTCTGGAGGAGTTGGAAGTTCATAATAGCGCAATGAGAAGTACAATTGCTGAGATGAAAAAAAGGAAATCCGACCAGGACTTGGCATTGGAAGAAGTTTTAACAGAAAAGCGCCAACTAGAGGTGCTGTACGATCAGGAGATGCAATTGCGCAGTCGTGACCAAAACGGCTTGGAGACCCAAACCGACGACAAGATCAATGAGCTCCAGGAAAAGTGTGAGCAGCAGGCTCTGGACTTGGATAAGCTGAGGCAGGAGAAGTTCACCTTGCAATCGGAGATTCAGGATGCCAGTGCACAGCACACGAGCACCTTCCAAAAACTTCAGCAACTTGAAGCGGAAATGAATGTTCTGAGCAAGCAGAAGGAGTTGGAGAAGTCTGATTTAGAGAGCAAAGTCGAAACTTTCAATGCCAAGATAACTGATCTTGAGGAAGCACTGCATTGTGCTAAGCTCAAGATCCTTACCCACGAGGGTCTAGTTTCCCAGCACGAACGATTGACAATCTGTCTTTCCGAGGCAAACGAATTATCGGACACACTGCGAGAAAAGGTGGAGCGTCTGCACTCGGAACTGCTTAACTCACAGAACGATATCTCTAGTCGAGATGCAGAAATTAAACAGCTTCGCTCTGACCTATTTGACGCCATGGATGCAAAGACAATTGCTACCATGGAGCGAGTAGAACTGTCAATGCAGCTGAAGGAAGTCGAGGAAAAGATGTCAATCCAAGAAGGCAGTTTCAAAAGCGAAGTAAAAGATCTTAAGGGTTCCATGACCGAGCTGGAGCTTAAGCTCACATCGCTACAAGAAATGAAAAATAAACTAGAGACTGGTAATGAGGAACTTAAAGTTAAGTTGAAAAATGCTGATGATCTGCAGAACATGCTGGAAAAGGAGCAGAAGTTGTGTGCTTCTCTAAAAGAAGATTTCGCAAAACTGGAAGAAGTCAAAACTGATCTCGCCGATCAGATACGAGCCAAGGAAGCAGAAATGGATCACAAAACGAAGGAGCTGAAACTGGAAGTGGGCGTGGCCCGCAACAAAGTAGAAGAACTAACCAGAGAGTGCGAAAAACTTCGCTCCGATCTGCAATCCAAAGAGAGGGCTTTCTGGATGGAAAAGGAACTGTTGGATGGCACCATTTCAAATCTAAAGAAAGACAAGCGCATCGTGGAGGACAAGTTTTGTAAGCTTAACGAGGAGCTCACAAAAGAATGTGAAAGGCTACGAACAACACTGAAATCCAACGAATCCGAAATGCTAAAGAGCAAACAAGAACTGGCGGAAAAGCTGTCTATCCTTGAAGAGAAGGATAATGACCATGCTCGTCTTATAGCCCAGTTCGCGTCCAAAGAGGCAGCTTTTGCATCTCTGCATGAAGACTCAACCAAGAATAAACAAAGCCTTGAAACGGTTGAAAGGCTCGCAAAGGAGTGCGAGACGTTACGATCAACTGTGAAATCCAGGGAAACCAATTTCCGAGCGGAAAAGGAACGCATGGACGGTACCATCTCCATTCTAATGGAAGACAAGCGCAACCTTGAGGAAAAGTTGTGCACGGTCACCGAGGTTATGACTAAGCTTGAGCTTGAACTGGCGGCTTTTCAAGCGGCTAATGTGAACGGAGGCAACGTGTCCCTCAAACCGAGTTCTTCGATTCTGTCGCCAACATCTGCATCGGCCTCCTCTGCTAAGAAAACCGTGGACCGCATTGGTGTTGCCAGTGTGTCAAGGAAATCGATCAGCTTTGAGGTGAGGAAGAATCGACGCATCACGGCCTACGATGAGCACCGAAAGCAGTCATGCTGGAACGACTTTCGGGATTGCGGAACTATGACGGATTCCGTGGATAGTAATTGCCATTGTTCCGAGCTGAGCTTAAAACACAGACTGAATCCGGGGTGGAAACCATCCTAA
>ReannCDS00117
ATGTCTGCCAAGAACCCGAGTTCCATCCAGGTGTGCATCAAGGTGCGTCCTTGCGAGCCCGAGCTCACCTCCCTGTGGCAGGTCAACGATGGCCGCTCCATCCACCTGGCGGACAGCCATGCGGAGCCCTATGTCTTTGACTACGTCTTCGACGAGGGCACCGGCAACCAGGAGGTGTTCGACCGTATGGCCAAGCACATCGTGCACGCCTGTATGCAGGGCTTCAATGGAACTATTTTCGCCTACGGCCAGACGTCGTCGGGGAAGACGTACACGATGATGGGCGACGGCCAGAACCCGGGCGTCATGGTGTTGGCCGCCAAGGAGATCTTCCAGCAGATCTCCAGTGAGAAGGAACGCGACTTCCTGCTGCGCGTGGGCTACATAGAGATCTACAACGAGAAGATCTATGACCTGCTGAACAAGAAAAACCAAGACCTGAAGATCCACGAGGCCGGCAATGGGATCGTGAACGTAAACTGCGAGGAGTGCATCATAACCAGCGAGGACGACCTCCTGCGCCTCCTCTGCATGGGCAACAAAGAGCGAACCGTGGGCGAGACCAACATGAACGAGCGCTCCAGTCGCTCACACGCCATTTTCCGCATAATCATTGAGTCCCGAAAGTCGGACCGCAGTGACGACGACGCCGTAATCCAGAGCGTGCTGAACCTGGTGGATCTGGCTGGATCGGAGCGGGCGGACCAGACAGGTGCCCGAGGAGCTCGCCTTAAGGAGGGTGGCCATATAAACAAGAGCCTGCTTTTCCTTAGCAATGTGATTAAGAGCCTGTCCGAGAACATGGACAACAAGTTCATCAGCTTTCGCGACTCCAAACTTACACGCATCCTGCAGGGATCGCTTTGTGGCAATGCTTTGACCTCCATCATATGCACGATCAAGCCCTCTATCATGGAGGAGTCGCAATCCACCCTGAGCTTCGCCACGCGTGCCAAGAAAGTCCGCATCAAGCCGCAAGTCAACGAGATGGTGTCCGACGCCACGATGATGAAGCGGCTGGGGCGCGAAATTCAGGTTCTGAAGGACAAGCTTGCCGAGGCAGAGCGCAAAAACGAGAGTCAGTTAAAGGTTCAGGATCTGGAGCAACGCATCCAGCGCGACATGCATAAGATAATCTCCAGCACATCACTGAGTGATAAGTGTCATCAAAAACGGCGTCGCACGTGGTGTCCGGCTCCTTCGGGTCAGGTGCTTGAGTCGGCCGGGATTAGCATAACAGACGACCGACTTCTTCAGTTTTCAAAGGTCTCCTATCTACCGAAACCAGTCTTTTTTTCCAACTCAAGTGTAGGAAAACGATTGAACAACATTCCCAAGACCATCAACATTCTCGGAAGCTTGGATATCGGCACTGATGGCCATACAATTGATGAAGAATTCTTTCCGGCTGAGTCTATTGACTTTGGCTCTCCTCGCCCAGGTTTCGACAAAGACATGCTGACTAACCTGAAGCTGCCAGACCTGACCTTGACTCCCTTGACGAGAAACGTGGCTCCTTTAACCTCGGAAAAGATCAAGGAGATCCAGGACCTGCAAATGTTCACCAGCTTAGAGAAGCACTGCGAAGTGGAGAGTAAGGAGGTGCAGGTTTTAAAAGAAAAGCTGATCGGGGTTACAGCTCAACGGGATAAGTTAGAGCAAGATTCTATAACCGAGAAGGAGCGTTACGACGCTCTGCAGGAAGAGGTCACCAGCTTGACAGCAGCCAATGAGGCTGCGAATTCAAAGATCAACGAATTAGAAGAGCAACTGAGTTCTCTGAAAGAGACTATGACCAGATTGGAAGTAGAAAACCGCGAGGCAGTGAGCCTAGAATTTGAGTTCGAGGCCCACAAGAAAACCTCGAAACTGCGCGTGAATGACTTGCTATCAGCGCTTTCTGAAAAGGAGTTGACCATAGAAAGCCTGCAAAAGTCTCTCGACAGTTTATCCCAAAACAAGAATTCGCAAGCTGAGACTAAAACCCGCAATGAACGCGAGGAGGAGGAGATGCAGATCCAGCTTAAGGAAGCTCATAACTCTAAAGCTATGGTGGAAAATTTTAAGGCTCAGAACCAAGAGCTAAAAACGAAACTCTCTCAGTTGGAGTCAGACTTCGAGGAGATTCAGCGGGAATACGACTGCCTTTCCAACCAACTGATGGAAAGTGTCCAAGAAAACGACGCCCTGCGAGAGGAACTCAAGCAGCGCCAAACCAGCTTTGACTTGGAGTCCATGAAGAGTTCTGGTGTGGGCACTGAGTGCAGCGAACAGGACAATAACCCTGACCCAGACAGTGACCTCATGGAACAGTTTGTCAAACTGTCAGAGTCCATTCAACAGATTGAACTTCAGCACCAATCCGGCTTCAGCCGCCTCTTTAGAGCCATCAAACAGGAACAGGATGAGAACGTGCCGGGCTTGAAGCTTTGCCTCGAGTCTGCTGAGTACATAGAGGGTGACACTCGACAGCAGGATACATCCGATTCCATTTGTCTCAAAGGTTTTCTAAAGCGACACAGGTTCCATATCATGCAACTCAGTCAGGACCAAGGGAATGTGGGAGAGGAAAAGCGACTTCTTGAGATTATTTCGCAACTGGAACAGGAAGTCGAAGAAAAAAATGTCCTTATGGAAGCCACAGAGGCAACCATCAACGAGATGCGCGAGCAGATGACGAACTTGGAGTCTGCCCTCCTTGAAAAGAGTGTTATTGTGAACAAGGTTGAGGACTATCAGCGCCAAATCGAATCCCTGGAGAAACAAAATGCAGAGATGACTATGGTGTATGAAGAGCTGCAGGATAGGGTAACCAGGGAGAACTCAATGAGCGAGAGTCTGCTTAGAATTCCGCCTGACGAGGATACCCTTTCAGGCTTTTCTACATCCTCCTGGAGGAAAGATCAGGAATCCCAGGAAGTGACCGCTCTCAAGACATCCCTTGCAGAACTGAGGGCGAAGGTGTGTGATATGCAGGCCGAGATGGAAAACCAGCTGACTCAGATGCATCTGAAAGACAGGGATATCGCCAAGCTTCAGACGGAGTTCGAGGAAATGAGCGAGCGGTGTTTAACGATGGAGGTGAGGCTTGCAGAGTTGGAGGTGGATACTCAGGAAAAGCAGGACCAACTAGGTCGTCAGGCCCAGAAGTTGGCCGATAACCTACTCCTGATTGACCAGCTTCAAGAGAGAAACGCGCAACTTGTTGAGCAAAGTTTAAAAACAGAAGAGAAAAGCCAGGAGCAAATGATTGTTTCCCCCATGTATGATAATCAAATCGAGGAACTTAGAGAGTCGTTGAAGGCAGCCAAAGAAGAACTAAGTGATTTGGAGAGGGTAAAAGCGGATGAAATCAACGCTCTACAGGTGGAATTCTTGTTGAAAATTGAGACGAGCGAAAATGAGAGCAGAGCCAAAATACGCACACAGGCCCTGGAAATGGAGGAGAATAAGGATCGCTATGAAAGCAGTATGGTCGCGTTGAAGGAGCAGCTACTGCTGGCTGAGGAGCAGCTCTCCACTGCTACTGCTCGCTGTCAAACGGAGTTGGAGGACATTAAAGGGACTTTTCAAGAAAAGATTACTCAGGCCGAGGAAGAAAGGAACAATTTGATTGCTCAACACCAGGCAGCGTTGGAAAAAATCAGTGAAACCTTAAAGGAAAAGTTGGCTGAGGCTGAAGCACAACAATTGAAGATTGAAGATGACTACAAGTCGCAAATAAGCGATGTGACCACTACGCTAAAGGAGCAGTTGAGTCAAGCGGAGGAGGAGCGGGATAAGGTGTCCTTAAAACTTGAGGAGGTGAGAAATACTCTGGAGGAGATGATAAGTCATAATAGTGCGATGAAAGATACAATTGCTGAGCTGGAGAAAACGAAAGCTGAGCAGGACTTGGCATTGGATAAGTTAAAAATGCAGAACATTGAACTTCAGGCGGTGTACGCTAAGAGCACGGAACAACTGCAAACGCAGTCCCTCACTCGAGATCTGAACAGTTCAGATGCACAGGCTCACAGTGAGCGGCTTGATTCGCTACAAGCCTCTTCGAACCAGAAGATAAATGATCCTCAGGAAAAGTGTGAGCTGTACGTTCTTGACTTGGATAAACTGAGGCAGGAGAAGGCCGCTTTACAGTTGGAGATTCAGGATGCCAATACACAGCACTCAATTACCTTGAAGAAACTTCAGGACCTTGAAACTGAAATGGCTGCTCTGGGCAAGCAGAAGGAGTTGGAGAAGTGTGACCTAGAAGACAAGCTTGAGACTTTCACTGCCAAGATAAGTGCTCTCCAAGAAGCACTGCAAGAAGCTCAACTCAAGATCCTAGGTCATGAGGATCTGGTTTTGCAGCACGAAAGTCTGAAAAACTGTCTTTCTGAGGCAAACGAACTGTCGTCCAGTTTGCAAGGGGAGGTAGAGCAACTCCATTTGGAACTGTCCAATTCCCAGAAAGACATTTCTAGCCGAGATGTAGAAATTGAACAGCTTCGCTCAGAACTGAAGCAGGCCTTGGATGCAAAGGTAACTGTGAGCTCAGAACAGTTATGTCTGGTAACCCAGCTTAAAGAAGTCGAGGAGAAAATGTCAGTTCAAGCAGGCAAATTCCAACGCGAAGTGGAAGATCTCAAGAGTTCCATGACCGAACTGCAGCTGAAGCTTAATTCTCTGCAAGAAATAAAAGGTAGCCTCGAGACTGCAAATGAAGACCTTAAGTTAAAGCTTAAAAATGCGCAGAACCTGCAGACAATGTTGGAAGAGCAGCAAGATTTGTGTGCCAGCCTTAAAGAAAAGGTTGCCCACCTGGAGCAATCAGAAGCAAACCTCGAAAAGCAGATGCAAGCCAGGGAAGCAGAACTCAATCAAAGATCTTCTGAGCTGTGTCGGGAAGTGGAGCTGGGCCGCAACATAATCAGTGAAGTGACCAACGAGTGCGAAAAATTGCGATCGGATCTGGAAGTCAAATCTGAAAATTTTCAAAAAGAAAAGAAGGGCTTGGAATTGATTGTATGCAATCTGCAGAACACTGTGGAAGAGAAAGATAAGCTGTGTGTCTCCCTCAAAGAAAATGTTGGGAAACTGGAGCAATCCGAAACGGACCTTCAGAAGCAGATGCAAGCCAGGGAAGCAGAATTCAATCAAAGATCTACTGAGCTCTGTCGGGAATTGGAGCTGGGTCGCAACATAATCAGTGAAGTGACCAACGAGTGCGAAAAACTGCGATTGGACCTGGAATCAAAAACTGATAACTTCCAGAAAGAAAATAATAGATTGGAATTGATTGTATCGGACTTGCAAAAGAATAATCAGCAACTGGAGGAAAATATGAACATTCTTAGCGAGAAGTATGAAGACAGTGCTCGACTTAAGGATCAGTTGGCATCCAATATAGCAGCACTTGCATCTCTGCAAGAAGTCTCAAATAAGCATCAGTTAGCAGTAGAGGCAGCCAACAATAGAAGCCTCGAACTGGAACAGAAGGCTCATGAACTCACAACGGAATGCGAGAAGCTGGGACTCGATCTGCAATCCAAAGAGGTTTGTTTCCGTAAGGAGAAGGAGCTATTGGAGGGCACCCTTTCCAATCTATTGGAGGAAAAGCGTCACCTAGAGGAAAAGATGACCATGCTCAATGATAACGTTAGTAGGCTTGAGGAACTCACAAAGGAGTGCGATCAGCTACGGTCAACTCTGAAATCTAAGGAAACTAGTTTCCGCTCTGAGGAGGAACGCATGAACAGTACAATCTGCAGTCTATTAGAAGACAAGCGGAATCTGGAGGAAAAATTGTGCACGGTCAACGACATTGTGGCTAAGCTTGAGTCTGAACTAGCTGCTTTACAAGCGCTTAAAGTGAATGGAAGCAACGCGTCCTTCGAGTCACATATCTCCAATGGGTCGCCAGTTGCTCCAACAGCGAGAAAGAGTCTCGATCGAAATCCTGGCGCCTGTGGGTCAAGGAAATCCATTACTTCTGAAACTGAAGTACGCAAGAATCGGCGAATCAGCGTTCATGATGAGCGGCGGCAATCTTACTGGAACGACTCTAGGGATTGTGGCACCATGACAGATCCCGTGGACAACAAATGCAACTGTGCGGAGCTGAACTGCAAGCTTCAGGATTGCCAGCGCGATCTCTTCATTCGCGAAAGCCAAGTGACTGCGTTGACTATGGAGCTTAAGCATCATCCACTGAAGGACGAGAATGCCCAACTTAAGAAGAGAGTTCAGGAGGAACAGGAGAAAGCACGCGTCGAGCAGAAACGGTTAAAGATGAAGCTTCACGATCTCAACGCCAGGGTCACTGATCTCACTCATGCTGCCGAGTCGTCAGCCAAATCGGTTGCCGGCCAAGGAGCACAGGTTTCGACGAATCTGAAGCCCCCTATGGTACCGGCAGAAACTCAGACGGAATCTGAGCTGGAGGCAGTTCTTGAGAAAACAAACATGAAGTACCAGGATGCTTGTCGCTTGTTGCGCTCCCGCTATAATCTTATAAAGGAGCTGGAAGAGAAGCTTAAGCAGAACGAAAACAACGACACATCGAATATCTCCTCACTCACAGCTGGTCAAAATAGTGCACTAAAGGCGCAATGTGAATCCTATAAGAGAGAACTGGCCGTCATTAAAAGTAAATACGAGTCCGCAAAACGAGTGTTAATGATGCGAAAGGATGAGCTGGATGCATTGCGAGAAAAAATCGCTAAATATGAAGGAGCTAAATAA
>ReannCDS00118
ATGCAGATGATTAAGTTCTACGTCTTTCTGACTTTAATGGCAGAGACCTGCATGCCCTTTCCAAAGTCGTACCAAGCTAGATTTGTGTCATGGAACTCAAAAGGCTCAATAGTGGATTTTCGCGTTCGGTTTTTAGGAAGAGAACGAAGGCTCAATGGATCGGTAATTATTTCTGAAGACTTGGATAGTAAACGTTTTACTATGTCAGCCGAGACCTACTCCGATGTCAGTGGCGGTGGGGATTACAAGTTGATGCCCTTTTCAATGCCCCAACAATCCGTTTGCCAAGCCGCGAAGAACTACGGGATTTACTTCAGGGCTACTTTAAAGTATGGTGTGAATACGGACATTCCCTTCGAATCAAACCCATGTCCCATACCAAAGGGGAATTACTATATGAAGAATGCCTCGATCGAAACAGACGACTGGCCGTATATAATGCCAAGAGGATATTTTAAGGGAGTTGCCAAATTCAAAAAGGATAACAAAGTTGTCGGTACCCAAGAAGTTGTAATTTTTATAGAAGATCGCACACCATAA
>ReannCDS00119
ATGCAGCAATCCGTGCAGGCGACAAATGCGGTTTCTGGCGGGGATGCTCTGCTCCCACTGCGCGCCTGCAGCACAGCCGGCTGCAAGGTGGCCACCGTTGTGGACAAGACCAAGCGAAAGACCGCCCAGTTCGTCTCCGCGCCTTACATAATGCCCAAGCCACTGGTCGTCAACGGGCACACGTCGGTCTTCCAAGTGGGCGGCGAGATGGCAAAAATGGGCGACATTCCAGCACTTTCCCACTTAAGCGGAGGCGAAGGTGGTCAACCCATCTATCGGATAAAGCCGGGTACACATGCTCATGTCATCAACTATGTACTCATCGACGAGGGATCCGATTCGCTGGAGAAGGCCAGGTCCGGTGACCAGGAGGCGATGCGCCTGCTGTTGGAATCGCAGCGCGACAGTGCTGTTACCAAGCTGCAAAAGCTGATCGCCAATCACCGGGGCTTACAGACCTCGACCCCCGCCACCCCTTCCTCGCCAGCGCCAGCTCGTCCTGTGCCCGCAATCTCAACTCCTGGAGGCACTTCCGTAGCCAGTGGTCATGTTACCACTCCCCAGATCCATCCTGACTTCTCCATTGCCAGCGTTGAGGGAGCAGTTCCATTTTCCCGAGCAGCTCCGACCTCCCTGGTGAACACTTCCGCACCAGCTCCTTCGGTTGCATCATCAGCTGCTAGTGCACTACCAGTCGACTCCGTGGATCGCCTTCAGGCAGAGCTCATCGAGCTGCGACGCACGGTGGCCCGTTTGGAGGAGGGTCGCCGCTAG
>ReannCDS00120
ATGGTGCAGCGCGCCTCATCCTCGGATGCACCCTCCGTTCAGGGTGGCCAACATCGAGAGTCTCGATTTGGCCTTGGATACCCCTCCTACCAGAGTGGATACAACAAACTGTTCACACAGGGTTCTGCCGACTCGAACTACTCACAACCGTCATCCGATCTGTCGCTAGACGAGGAAAAGGAATCGCTTCGGCGAGAAAAGGAACGTCAGGCCTTAAGCCAGTTGGATAAAGCGAGGAGCAAACCAGTGGCGTTCGCTGTGCGAACCAACGTAGCATACGATGGCGCTATCGACGACGATTCGCCGGTGCAGGGCGGCGCAGTTTCGTTCGAGATCCGGGAGTTCCTGCACATCAAAGAGAAGTACGACAATAACTGGTGGATCGGCCGGCTGGTCAAGGAGGGCTGTGATGTGGGCTTCATACCCAGCCCCGCTAAGCTAGACAACATTCGCATGCAGAACCAAACCAGACCCTCAAGACTGTATGGCACAAAGGGCTCGTCGAGCGGGAATCTTGGTGCGGGCGGACAAGCAGGTGCGGAGCCATCTCGAGGTAGCACACCCCCCACACCTGGTGACGAATCAGATTCCATGGGACCAGGACGACATGGCAAGACCCCGGTGGCGTCGGCCAACAAGGAGAAGCGCAAGCCGTTCTTCAAGAAGCAGGAGACGGCCAGTCCCTACGACGTGGTGCCCTCGATGCGGCCCGTAGTCCTGGTGGGGCCCAGTCTCAAGGGCTACGAGGTGACCGACATGATGCAGAAGGCCCTCTTCGACTTCCTCAAGCACCGCTTCGAGGGCCGCATCATCATCACGCGGGTGATGGCCGACATCTCGCTGGCCAAGCGCTCCATCATGAACAATCCCTCGAAGCGGGCCATCATGGAGCGATCCTCCAGCCGGAGCGACTGCCTCGGCAAGGTGCAGGAGGAGATCGAGCGCATCTTCGAGCTGGCCCGCTCGCTCCAGCTGGTCGTGCTCGATTGTGATACAATCAATCATCCGTCACAACTAGCGAAAACTTCATTAGCGCCAACAATAGTGTACTTAAAGATTAGTAGTAGTAAGGTTTTACAGCGTTTGATCAAATCACGTGGCAAGTCGCAGGCGAAAAACCTCTCCGTTCAAATGGTCGCCGCCGAGAAGCTAGCCCAATGTCCACCGGATATGTTCGATGTAATCCTAGACGAGAATCAGCTGGAAGATGCCTGCGAGCACATTGCGGAGTACTTGGAGACCTACTGGAAGGCCACCCACCCGGATATAAGAGCTGTGCCGCCCATCGCCCGCCCCCTGCCACAGGAGGCCTCGCCCTCCGCCGATCCCACGCGTCTGGGTCCGACGCCTCCAGTAGATGGCGAGGAGTTTATCGATGAGCAGGATCAGGATCCCAGGATGGGCAATTCCGGCGGAGAGCGCGAGGGAAGTCGGGAGCGCGATCGCGATAGCAGGGAAAGGGAGCGCGAGAGGGAGCGGGAGCGGGATTACTGGGATCGGGAGTTCAACAGAGATCGCAGCTCCAAGGATCGGGAGAGGGACCTCGAGTGGGAGCGGGAGAGGGCTCGCGAGTGGGAGAGAGAGCGGGAACGAGATTGGGATAGAGAGTTCGATTGGGACCAAGGAGGAACCTCTTACCAGCACAGCCGCCGACAACCGACCTCGGGTCGCCACCAGGAGCGCGGCGGTGGCGTTGGCGGTGGCTACGAGCGGGATCGCGAGCGGGAGCGGTACGAGCGGCGCGAACGGGACCTCATGCACTACGACCTGAACAGCGACGAGCTGCTGGACGAGCGCAACTTTGAGTATCCGGCGATGAGGAGCGGTCCCAGCGGCGCCTCCCACCACGGCCACCTGTCCAGGGGCGGGCGCCTGCTGGACGATCCCGAGTTTGAGCGCGAGGAGGCCCAGATGAGGATGAGCAGCTCCCGCTACGGACCCTCGACCCGGATCGACGACCCCCGGGATCTGCCGCGGGGCGCCACCGTTGTCGATCGCGATGAATACAGTCCGCACAGAGGTGGTGGGAGTAGTAGGAGAATGCTTAATGCCATGTCGTCCAGACCGTTGGGCCTGCCCCGCCAATCCTCCCTGCCCAGCAATAGAGCACCCACGTCCTACCTGCCCCGCCAGTCGTCTTTGGGCACCCACTGGCTGTCCTCCTCCTCCCAGAGCCCCCTTGATCCCGGAACCCAATCTCGCCGAGAGCTTTATCCGCTGCTGCATCAGCCGCAGTCGTATCCCCAGGCCAGATCCCAATACACCCACTCGTACACAGCCGCCCCCCAGCACACAAGTCAGTCGCGTTCCCAGTCGCACTCGCACTCCCAGTATCGGTACTCCGTGCAGGACACGTCCTTCGCCCACCCACCAAGATCCCTGCGCGAGGAGTTCCTCAGTCCCACCATGAGCAAGGTCGAAGCTGTCACGCACGCCATTCGCAACAAGATCATCGTGGAGGAGGACGAGGAGGACATCCTGAGCACGGATCGGTTCTATTAA
>ReannCDS00121
ATGCCAGGCCTTTTCGCCACCACCGCTGCATTCTCTTGCATCTTCGTCCTTCTCGGCTGTCAGCGAAGCCATCCCTTGGCCTCCGGAGCCACTGCCTCCACGCGCCGACTGTCGGACACGATAAATATTGGATTCCTAGCTGAATATTCCCAGATGCGGGTGACCCTGGGCGGACTGCCACTCGCCATCGAGGATGTGAACAAAAACCCGAACCTGTTGCCAGGAAAAAAGTTGGCCTTTAAGCCAGTGGATATTGGCCACAAGATGAGCGCCTATCGCGTGAAGCCTTTGAGGGCGATGACACAGATGAGGGAAATGGGCGTGACCGCGTTCATCGGTCCGGACGAGAGTTGCACCACGGAGGCTCTGCTAGCATCTGCCTGGAACACACCTATGCTTTCCTTCAAATGTTCCGACTCAACTGTGTCAAACAAAAGTACATTTCATACCTTTGCACGAACTTTAGCTCCGGCCTCCAAGGTATCCAAGAGTGTAATTAGTCTGCTGAACGCCTTTCATTGGAACAAATTCTCTATAGTTGTCAGCTCAAAACCCATATGGGGTTCGGATGTTGCTCAGGCAATTCAGGAATTGGCGGAAGCAAGAAACTTTACCATCAGCCACTTTAAGCACATTTCCGACTATATACCAACCACAAAGACCCTCTCGCAGATCGATAAAATAATTGAAGAAACCTATTCGACAACTCGCATCTATGTGTTCATTGGGGAGCACATTGCCATGGTGGACTTTGTGCGGGGACTCCAAAATAGACGGCTTCTCGAGAGCGGAAACTACATTGTGATTTCCGTGGACGACGAGATCTACGACTCCAACCGGAGGGTTAACATTATGGAACGTAATTATTTAGATCCTTATATTAGAAAAGAAAAGAGCAAATCACTGGACAAAATCTCATTTCGTTCAGTTATAAAAATAAGCATGACATATCCACAAAACCCCCATATTCGCGACATTTGTTCAAAAATAAAAGATTATGCGCGGAAGACCCCGTTTTTGGTGCCATATCATCAACGTGTCTTTGACAACATATCGGTACCAATATATGGTCTACATCTTTACGACAGTGTTATGATCTATGTTCGAGCCATTACAGAAGTTTTAAAGCTGGGAGGTGATATTTACGATGGAAATTTGGTAATGACTCACATTTTCAATAGGTCATATCATTCGATTCAAGGATTTGATGTCTACATAGATTCTAATGGTGATGCTGAGGGGAATTACACTGTCATAACCCTGCAAAACGATGTGGGCAGTGGAACATCTTTGGGCTCACTAGCAAAAATGTCCATGCAGCCAGTTGGGTTCTTTGCCTACGACAAAAACTCCCTAATACCGGAATTCCGCTACATAAAGAATGATAGACCTATCCAATGGCTAAATGGTCGCCCTCCGCTTGCAGAACCCCTATGTGGTTTTCATGGCGAACTGTGTCCTCGAAAGAAACTGGACTGGCGATATCTGGTATCAGGCCCATTATGTGCCCTCGTCGTTGTGGTGGCCATTGCACTGTTCATCAAGCATTACCGGTACGAACAGACTTTGGCAGGTCTATTGTGGAAGGTGGACATGAAGGAAGTTACCGTCATTAATCTCGGCGAATACAACAACCCCACTAACAAGAACATTTTTCAAATCTGCCGCCAAAGCATTTTAGTGGTTGCTGAGCCCAACAAGAGATCCTTTACAAATATAGCTCTTTTCCGGGGAAATATTGTGGCCATGAAAAAGATTTATAAGAAGAGCGTGGATGTTACACGATCCATAAGAAAGGAACTAAAACTAATGCGAGAGGTAAGGCATGAGAACATTATCAACTTCATTGGTGCTTCCACCGATCACGGGTCCGTGATCATCTTCACCACATATTGTGCACGGGGCAGTCTAGAGGACGTATTGGCAAACGAAGACTTGCATCTGGACCATATGTTCGTCTCCTCACTCGTCTCCGACATCCTGAAGGGCATGATCTTCCTGCACGACTCGGAAATAATATCCCATGGCAACCTGCGATCCAGCAACTGCCTCATCGACTCTCGCTGGGTCTGCCAAATATCTGACTTTGGACTACATGAACTAAAGGCTGGCCAAGAAGAACCCAACAAAAGTGAATTGGAACTGAAACGTGCTCTCTGCATGGCGCCGGAGCTTTTGAGGGATGCCTACCGACCTGCACGCGGTTCTCAAAAAGGGGATGTCTATTCCTTCGGGATTCTCCTCTACGAGATGATTGGCCGCAAAGGTCCTTGGGGTGATACGGCCTACTCAAAAGAGGAAATAATTCAGTTTGTCAAGTGTCCGGAACTGCTGCAGCATGGAGTATTTCGTCCAGCTCTGACGCACACTCATTTAGATATACCGGACTACATTCGCAAATGTCTTTGCCAATGCTGGGACGAAGATCCGGAGGTTAGGCCCGATATCAGACTGGTTCGCATGCATCTAAAGGAGCTACAGGCTGGCTTAAAACCGAATATATTTGACAATATGATATCAATAATGGAAAAATATGCCTACAATCTGGAGGGTCTGGTTCTGGAGCGCACTAACTTACTATACGAAGAGAAGAAGAAAACCGACATGCTCCTTTACCAGATGCTGCCCAGACCTGTAGCCGAGCTCCTAAAGCGCGGGGATCCTGTAGAGGCAGAGTGCTTTGACTGCGTCACTATATTGTTCAGCGATATTGTGGGATTCACCGAACTGTGTACCACGAGCACACCTTTTGAGGTCGTAGAAATGCTAAACGACTGGTACACCTGCTGCGACTCGATTATTTCCAACTATGATGTCTACAAGGTTGAGACAATTGGAGATGCTTATATGGTTGTATCCGGATTGCCCCTGAAAAATGGAAGTCGCCATGCAGGAGAGATTGCCTCGTTGGCTCTTCACCTCTTAGAGACGGTGGGAAATCTCAAAATCCGACATAAGCCCACCGAAACTGTTCAGCTCCGTATTGGAGTTCACTCGGGTCCTTGTGCAGCAGGCGTTGTAGGACAGAAGATGCCCCGTTATTGCCTATTCGGCGACACCGTGAACACAGCATCTCGGATGGAGAGTACCGGGGATTCCATGAAGATCCACATTTCCGAGGCAACCTACCAGCTACTGCAACTAATTGGTAGCTACTCCTGCATCGAAAGGGGTCTGACAAGCATTAAGGGCAAGGGCGACATGCGAACATACTGGCTGACCAATCGCCAGCAATCCGAGCTTACGCCGGATCTTATAAGCACCGTGGATACTTTGGATACCTATTGCTCCGTGGGAAGAGAATGTATGGACCAGTCGGTCCACCAATATTGCAGCCCAGCGCCCAATAACTACAGATTGGGATCCTGCAACTGTGACACGAAGTGTTTGTATAGCCGTCGATCAGACGACAATGTCACCAATTCTCGTGGCACCTCCGAATTTCCGAAGATTAGTGAACCGACGCAGGTTAACTGCAACCAATTATGTGTTTGTCGCTTGAACAGCAGCCAAGTGTTCAGTAATCGAAGTCCTCGATCTGCCCCTAGCATCACATTTAGACTATAA
>ReannCDS00122
ATGTCACAATATAAGTACCTGTCGGGATTCGGGTCCCACTTCTCCTCTGAGGACGAGCGATATCCCAACTCTTTGCCTGTTGGTCAGAACTCACCTCAAGTGTGCCCCTACAAGCTCTACGCGGAGCAGCTATCGGGAAGTGCCTTCACAGCACCAAGAAATGAGAATGTGCGCACCTGGCTCTATAGAAAATTACCCTCAGCTGTGCACCTTCCATTTCAGCCCTTTAAGGGAGCCACGTATTTAAGACAGAACTGGGATGAGCAGCCCCCAAATCCAAATCAGCTTCGCTGGAAACCCTTTGATCTGCCACCAAAAGATGGTAAGACTGTAGACTTTGTGGAAGGTTTGCACACGGTTTGTGGTGCTGGCGATCCCAGATCTCGTCATGGTCTTGCAGTGCATATATACTCCTGCAATATATCTATGGATAAGTCGGCTTTCTACAACAGTGATGGGGATTTCTTGATTGTTCCCCAGCAAGGAGCTTTAGATATTAAAACGGAGTTCGGGAGGATGGCAGTGGCTCCCAATGAGATCTGCGTTATACCGCAAGGCATACGATTTGCTGTTAATGTGGATTCTCCATCGAGAGGTTATATCCTGGAAGTCTATGATGGTCACTTTGTATTGCCAGATCTGGGTCCCATCGGTGCCAATGGTCTGGCAAATCCTAGGGACTTTGAAACACCTGTCGCCTGGTTCGACGATCAAGACGTAAAAGACTTTCAGGTGATATCGAAATTCCAGGGTAGTCTTTTTGTGGCCAAGCAAAATCACACTGTCTTCGATGTGGTGGCCTGGCATGGTAACTATGTACCCTATAAGTACGATCTTTCCAAGTTTATGGTGATCAACTCGGTCAGTTTCGATCACTGTGATCCCAGCATTTTCACTGTGCTCACTTGTCCGAGTTTAAGAGCTGGAACAGCTATAGCCGACTTTGTGATCTTCCCACCCCGCTGGTCAGTGCAAGAGCACACCTTCCGGCCACCCTATTACCACAGAAACTGCATGAGCGAGTTCATGGGCCTCATCTTAGGAAAGTACGAGGCCAAGGAAGACGGCTTTGCCGCTGGAGGGGCGACACTCCATTCGATTATGACCCCACATGGTCCTGATGTCAAGTGCTTTGATGGTGCCTCGAAAGCAAAGTTGGTGCCAGAACGAGTGGCTGAGGGAACTCAGGCCTTTATGTTCGAGTCCTCCTTAAGTTTGGCTGTGACCAAATGGGGCGAGGAAACCTGTCAAAAACTGGATGCAGCGTACTATGAATGCTGGCAGGCTCTGAAAAACAATTTCCAAATTAATAAAAACTAA
>ReannCDS00123
ATGGCACTTTGGGTGGATAAATACCGTCCCCGGGAGCTGTCCAAGTTGGATTTCCACAAAGAACAAGCGGAGAACCTGCGCAATCTGTGCAAGCAGAGCGACTTTCCGCATCTCATGTTCTACGGACCATCTGGTGCCGGAAAGAAGACCCGCATCATGTGCCTGCTGAGGGAGATGTACGGCTCCGGCGTGGAACGCCTGAGGAGCGAGACCATGACATTCACCACGCCCTCCAACCGCAAGATCGAGGTGATGACGGTCAGCAGCAACTACCACCTGGAGGTCAATCCCTCCGATGCCGGGATGTACGACCGGACGGTGGTGATCGATCTAATTAAGCAAGTTGCCCAGACGCACCAGATAGAAATCAGCGGCCAGCGGGAATTCAAGGTGATCGTCATCTCCGAGGGCGACGAGCTTACAAAGGATGCCCAGCACGCCCTGCGCCGCACCATGGAGAAGTACGTAGCCACGTGCCGGATCATCATTTCGGTGAACTCCACGTCCCGCATCATTCCCGCCATTCGGTCGCGTTGCCTGGGCATCCGGGTGGCCGCACCCAACGAAACGGAGATCGTTTCCATCTTGCAGAGTACCTGCAAACGGGAAGGCCTCGCCCTGCCCGTGGAACTGGCCAAACGGGTGGTGGACAAGTCTGAGCGTAATCTCAGACGCGCTCTACTTATGCTGGAGGCCGCGAAGGTTGCCAAAGCGCCGTTCACTGCAAACCAGGAGATTCCTGACCTGGACTGGCAGGTGTTCCTACGTGAAACAGCCGCCCAGATTATTAGCGAGCAAACGCCGGGCAAGCTGGAGAAGATCCGCGAACGCCTGTACGAACTGCTCACCCAGGGCGTTCCACCCAATCTCATATTCCGCGGCCTGGTCGAACAGCTGGTGAACAACTGTGATATGTCCATCAAGGCAAAGACGCTTGAATTCGCCACCGAGTACGAGCACCGGATGCAGTCAGGTGCCAAGCACATTTTTCATCTCGAGGCGTTTGTCGCTCAGTTTATGAACATCTACAAAAAGTTCCTATCTGAGCTGGTCATGACGGACGATTTCTAA
>ReannCDS00124
ATGAGTGGCCAGGAGGAAGAGACCATAGTCTGTTTGCCTGGAGAGCGTCTTTGCAGGACCGAGGACAACATAGTGTTGGGCATTGGAACCTACGAACAGAACGGCTATATCTATGCCTCAAAGTCGGGAATCGTGAGCATCGAAGAGTCCGGGGAAAACTGCCAGGTGGTCAGTGTGCATAAACCAGGCTTCCACCTGACAATTCCAGCCACCGGAGACGTGGTCACAGCTAGAGTTCTCGTCACAACACCCAAATTTGTCAAGTGCGCCATTTTCTGTGTGCGGAATGTGCTGCTGGAGAGCAGCTACCGAGGACTCCTGCGCAAGGAGGATGTGCGGGAGACAGAGAAGGATCGCGTCGACATCTACAAGTCCTTCAAGCCTGGCGATGTCATCCTTGCCAGAGTCATCAACCAACTGGACCAGTCCTTCCTCCTGAGCACCGCTGAAAACGAACTTGGCGTGGTCATCGCCTATGCCAGCGATTCCCGGAAGACCCGGGTGCCCATGGTTCCGGTCGGTTGGAGCGAGATGCAGTGCCCTCAGACCACGATTAAGGAGCCACGCAAAGTGGCTAAGGTCCTGCCAGAGAGTTCAATAAACGCTGTGAAATAA
>ReannCDS00125
ATGACCGAGGCAGCAGGAGCAGCCAACCCAAGAGGCGCTGCCGGAGACCCAGGCACGTACGGCGAGGAAATGCGTCCGTTGGCCGGCGGAGGAAAGGAGCCGTCCAAGCTGGACGACCTGGTACAGTATGTGAGCCTCCATGTGCGGATCCCCACGCCGTTGACCGGAGTGGTGCTGCCCTTCGTGCCACTCTACCTAGCCGCCTTCTACCTGTGGATCCACGTGATTGGCGGCGAGGAAACTGGAACGGCCAAAGTCGAGCTGACATCCGTCGAAAACCAGACAACCACGGATAATTCCACTACTTGGAATGACGTGGGCTTTATCGCTGTGCTAGCCATCGCCTTTCTGCACATCCTCACGCTGCTCTTTTGCTACTGGAGCGTCCATGTACTGGCCTTCCTCACCTGCCGCCGGGTGAAGCTGCCCGGCGCCAATGTGCTGGCCAAAGTGGTGCCCACCGCCAACAACGGCAACTCCAAGATCGTGCCCGTACGCTCCTCCAAGCTGGAGGACGGCTCCACCCAGTATTTCTTGGTTTTTCAAAAGACGAAGTACGTTTGGAATGAGGATCGGAAGACGTTCCGCGCCGTCGAATTCCCGGTAAATGGACTGCTGAGCAGCTACTCCTCGTCCAGAGGTTTGGAAACGGAGGAGGCCATCAAGCGGGCCACGCTGACCTACGGCAACAACGAAATGGAAATGGTGGTTCCGGAATTTCATGAACTGTTCATAGAACGCGCCACGGCCCCGTTCTTCGTGTTCCAGGTGTTCTCCGTGGGACTGTGGTGCATGGACGACTACTGGTACTACTCCCTGTTCACTCTATTCATGCTGGTCGCCTTCGAGTGCACCATTGTCAAGCAGCAGCTGCGGAATATGTCCGAGATCCGGAAGATGGGAAATAAGCCGTACCTGATATACGCCTTCCGGCAGAACAAGTGGCGTCACATCGGTTCCGATGAGCTGCTGCCCGGTGATTTGGTGTCGGTAACGCGCTCCCAGAATGACAACATCGTGCCCTGTGATCTGGTCATCCTTCGAGGTTCCTGCATCGTGGACGAATCCATGCTTACTGGCGAATCGGTCCCTCTGATGAAGGAGTCGTTGGAATCACTGGACAATTTGAACGTAGAAATGGACGCTGAGGGAGATGGCAAGCTCTTTGTTTTGTTTGGTGGCACTAAAGTAGTCCAGCACACCGCCCCCACGAAAGAATCGCTTCGTGCTCCTGATGGCGGCTGCATTGGCTATGTGATTCGCACGGGTTTCAACACGTCGCAGGGCAAGCTTCTGCGAACGATCTTGTTTGGCGCAAATCGAGCTACCGAAAACAACGTCGAGACATTTGCTTTTATCGCCTTCCTGATGGTCTTTGCTGTGGCCGCCGCATCTTATGTGTGGGTAAAGGGCAGTGAGGATCCGGAGCGCAATCGCTATAAGCTTTTCCTGGAATGTACGCTTATCTTGACGTCCATCATCCCGCCGGATCTACCCATTGAGTTAACCTTGGCAGTAAACACTTCTCTGATCCAGCTTACCAAGTTTTTTGTGTTCTGCACAGAACCATTCAGGATTCCCTTCGCCGGAAAAGTACAAATCTGCTGCTTCGACAAGACGGGAACTCTGACCACTGATAATCTCATGGTAGAGGGAATTGCCGGACTAGCTCCCAACGGAGCTTGTGTGCCCATTGAAGAGGCGGAAGGAAGCACGGTTCAGGTGCTCGCCTGCTGTCATTCACTGGCCCTGCTGGATGATGGATTAGTAGGAGATCCACTGGAGAAAGCAACCCTATCGGCTGTGGATTGGACGCTAACCAAGATGGACAGCGTCATCCCGAAGCGTCCGCAGTTCAAGCCGCTGAAAATCATCCAACGCTACCACTTTTCATCGGCGCTTAAGCGTATGTCCGTGCTAGCTGGCTATCTTATGCCCTACTCCAATGAGGTGCAACACATAGGAGCGGTAAAGGGAGCTCCTGAGGTTATTCAAAAGATGCTGAGCAAAGTGCCCTCGGACTACGAGAAGGTTTATTTGGAGTACGCTCGTCGCGGGGCCCGCGTCCTGGCTCTGGGCATTAAGGAGCTCGGATCACTGGGATCTCAAAAAATTCGGGAATTGAAACGCGAGGAAGTCGAGTGCGGCCTGACCTTCGCTGGATTCGTGATAATTTCCTGTCCTATGAAGCCCGATTCGAAATCGGTGATCAAGGAGCTCATTCAATCCTCTCACAAGGTGGTGATGATCACGGGCGATAGTCCGCTTACCGCCTGCCATGTGGCCCGAGAACTCCGCTTCACCCGCAAGAAGCTGCTCATCCTGACCCCACCTGACCAGGAAAATGGAGACAGCTATAGTTGGGTATCCATTGACGGGGATCAAACATACGAGCTGGATGTTACGAGTGATAGCAAGGGCATCTCCCTTTTACTGAGCTCGCATGACCTCTGTATCACCGGTGAGGGGCTGCGGCATCTGCAGCAGAATCATCAGCAATACATGCGCCATCTGTTGCCACAGATAACAGTCTGTGCCCGCTTCGCACCCAAGCAGAAAGAGTTCGTGATCACACAGCTTAAGCAGCTGGGCTACTGCACTTTAATGTGTGGTGATGGCACCAACGATGTGGGAGCCCTGAAGCACGCCAACGTGGGCGTCTCCTTGCTGACCAGTGCGCCAGTGAAGCGTAAGCGCACCGAGGAGGAGCAGCAGCAGGCGACGGCGGCGGCCAATGCGGCTGCTGCAGCAGCTCAGGCAGCAGCCAATGCCAACCAACAGTTGACGCCAAGAGAGCGCGCACTGCGTCGGCGACAGGAACATATCAACCAGACACAAGCTCGCCTGCAGAATGCGATGCGGGACTTGGAGGAGCAAACTATGGTCAAGTTGGGTGACGCCTCCATTGCGGCGCCATTCACCAGCAAGTCATCCTCGATCATGTGCGTTAACCACATCATTAAGCAGGGTCGCTGTACGCTGGTAACCACACTCCAGATGTTCAAGATCCTCGCCCTCAACGCCCTTATTCAGGCATACTGCCAGTCCGTACTTTACATCGATGGCATCAAGTTTAGCGATACCCAAGCTACCATGCAGGGCATCTTCATTGCCGCCTGCTTTCTCTTCATAACACGAGCTAAGCCACTGAAAACTCTGTCCAAGGTGGCTCCACTGCCAAACATCTTCAATTTTTACACGATTTCGACTATTCTCAGCCAGTTTGCTGTGCATTTTGGAACTCTCTACTACCTTACCAGCCAGGCCAATATCTTGGCACCACCCAGAGTGGGCAAAGTGAAGTTGTACATTGACATGGATGCTGAGGAGAAGACTAAATACGACCCAAACATTGTAAGCAGCACGGTTTATATAATTTGTTTATCACTGCAAGTGGCCACCATTGCAGTCAATTATAAGGGCCATCCATTTATGGAGAGCTTACGCTCCAATCGCATGCTGATGTATGCCATCGGAGCATCAGCGACATTGGTGATTCTTCTGTCCACGGGCCTGGCGCCCGAACTAACGGAATTCTTTGAGATAATTCATTTCCCAACGGAGTTCCGCACAACGTTGCTCGGTGTCCTGGTCCTTGATATTGTAGGGGCCTTCCTTTTGGACCGCATTTGCTCATTCCTCTTCGGGGAAACGCGTCGCAAATCCAAAGTGCTGAACTGTTAG
>ReannCDS00126
ATGTTCTCCAGAAAGAAGCCAGAGCCAGCCAAGCGAAGGCAGCACGATTTATCGCAGTTTGGGCTTACGGAAATCCCAGATGACTTTGATCCCAGCGCTGGATACGGCGACGACGATGGTGGCGACAGCGACCTGGAGGCGGAGCTGGCTGCCATAGCCGGCGGAGGTGGAGCCAGACCGAAAGCCAAGCCCAAGGCGAAGTTGCTCCCCGCCAGTGACTTGGACAAAATGATTGCCGACAGCTTGCGTGATGTCAGCGACGATGATGATGATGATAATCTAGAAAACGACTCAGATTTGCTGGGCGAGCTCAGCGGAATTGGTGGCGTAGAGGAGGCAGACGAAGAAGAGCCTGTAGCCCAACCACCAGCTACCAGTGAGGAACCCGTCCAAACCTTCCTGCCCACTACCACTGTGGACACGTTGGGCATCATCAAGCAGCGCCTAGAAATATATAAGCAGGCCGAGGCAAATGCCAAGGCTGCAGGAGATGCGGGCAAAGCCAGGCGTTTTGGAAGAGGTCTTAAGACCCTGCAGGACCTGCATAAGCAGGCAGCGGCCGGCAAGTCTATTAACGTGGATGATATACCCCCGGAAGTCAGTGTAAAGCCAGCTGGCGGACAGGCTACTCCAGTGGCTGCAGAGGAATCACCAGCTCCTTCGACTCCTGTTTCCCCTCCTCCTGTACCGAGTCGTGCAGCTCCAGCTCCGCCGACTCCCACCTCGCCAGTGGCACCCACCACATCTGTTGCTCCAACCACGCCTCCAAATCCCCTCGTGGCACAAATGCGCAACCGTCAGAACGAGTACAAGGCTGCTGCACTACAATCTAAGCGCAGCGGTGACACAGCTACTGCCCTTCAGTTCCTTAAGGTGGTGAAACAGTTCGATGTCGTGGTGAAGATGTGTGAGGACGGCCAAGAAGTTGACCTCAGCGATATGCCGCCACCGCCAGCTGAGTTCCTAGAATTCCTCAAAAAAATGCAAGAGGGAGCTGCTCCAGAAGTTGTCGTAGAACCTACTCCTGCACCAGCTCCTGCACCTGTTGCTCCTGCTCCAGCTCCGGCTGATGCCACAAACATGGTGGAGGCACTGCATCAACGTTTGGAGAAATACCAATCCGTGGAGGCGGCAGCCAAAGCTGAAAACAATACTGGAAAGGCCAGGCGCTTTGGAAGGATTGTGAAGCAATACGAAGATGCCATTAAGTTGTACAAGGCGGGAAAACCTGTGCCTTACGATGAACTGCCCGTGCCACCCGGCTTCGGACCCCTGCCCACTGGGGATACTGCTCCGGCAGCGCCAGCACCATCACTTCCCACATCACCTACATCGCCCCCCGCAACGGCCAGTACTTCCGCCGGGGGAACTCCCTCTAGTTCCAGTGCGACCACGCCAACAGCTCCTCGAAAAGCGCCCTCCCCTCCACAAGCCAAGGAGCTGACCACACGCACGTCTGGCAATCAGCAAAAGAACAATCTCGCCGAGCAGCAAATGAAGCTACTCCTCGAGCGTCAAAAGGAGTTTAAGCTTGCTGCCATAGAGGCCAAAAAAGCCGGAGAGATCGACCAGGCGAAGGAGTACCTCAAGATATACAAGGGATTTGATTCGCTTCTTAATGCAGCCAGCAGTGGGTTGCCAGTGGATCTCAGTACACTTCCGGTACCACCCTCCCAAAGGGACAATCTGGAAGCATCATTCGCCATTGTGTCCGCCGAAGAATGCGATCCGAACGATGACATCTGCGAGATTGGTGTTCGCATGGAGGAACAGCTCGCAAAGCAGCTGATGATGTGCAAAAATACCCGAGATCATCACAAGGCTATGGGGGATGTAGCAGGCATGAATCGTTTCGAAAATTTGGCTCTTACCGTTCAGAAAGATTTGGATTTGGTGCGATATTCCAAGCGAAAGAACGAGCCACTGCCAAAGTTTCACTATGAGAAGCGAAGCTTCAATATTGTACATTGCAATACAGACCTTACGGACTGTGAGCTGGAAATTGTTGTGGTCCGAGGAATCAACTATAATGTGTCCAATCCCAAGGATGTAGACACCTATGTTCGCGTAGAGTTTCCCCTGTTGAATGATGAATCTTTTAAGACTAAAACCAATGTTATTAGAGACACCAGCAGTCCAGACTACGACGAACGCTTTAAGGTTGAAATTCAGCGAACCAATCGTCAGTTCCAGAGAATCTTTAAGCGCCATGGCGTCAAGTTTGAAATATATTCCCGGGGCTGCAGTATAGATTGTTGTGGACTAAGTCGTAAACTGCCCCTGTGTTGTTTCAGAGGGTTCCTGCGATCGGACACGTTGATTGGAACCGTAAATGTCAAGCTGCAGCCGCTGGAGACCAAGTGTGACATTCACGATACCTACGATCTTATGGATGGCCGCAAGCAAGTGGGAGGCAAACTGGAGGTCAAAGTACGCGTTCGCAACCCCATTCTTACCAAGCAAATGGAGCACATCAACGAAAAGTGGCTGGTCCTGGACGCCTAG
>ReannCDS00127
ATGTTAATCGCGCTCTTCGCGCTTGCACACTTGCCAATCTTTCGTAAGACGCCGCTCCCAGCCTACTCCCCCCCGCCGCCGTCTGTACCCCGGTCGCCAAGGTGTGGCAGAGCGAGATCCGCGTACCATCCATCGCCAGCAGACGTCCGCATCCGCATCCGTGCTCCGGCCATCCACGCAGCATCCGGAATGAGCAACAGCGCCGACCAGGACAAGCCCATAGCCGCCAACGGCAATGCGGCGGAGCCACAGGATGTGGAAATCATCCACTTCCAGCCGCAGGAGAAGCAGTGCTGCCGCGTCATCAAGACCAACAAGACCAAGGTCCTCACCTCCGGCGGCGTCCACACACGCGGCTCCTCCAAGGTCAAGCTAAAGAATATCGTCGACTACAAGTGGGAGCGCAAGTACTACTACCCAGGTCACCTGGTGGCCGTCCACCGCGATGGCAAGCACTTGGCCTATGCCATTAATGTCAACAACAAAGCCACTGGCATGGAGGGCATGGTGCGCGTCTGCAACATCGCAAGCAGCATGCGGGCTCTGATCAAGGGGATGAGCGGCGAGGTCTTAGACTTGCAGTTTGCCCACACCGACCGCGAGCGCATTCTGGCTGTAATCGATGTCAGCTCACTGTTTGTCTACAAAGTCGATCAAATCGAAGGCAATCTGTTGTGCAATCTTGTGCTGAAGGTGGAGGACCCAATTCCCAAGTATGTGCCGGAGTACGACATGGTCTCCTGGTGTCCATATGTCTGCAGCAGCAACTCCAATGTTCCGATCAACGACGAAGACGATGAGAACCAGCTGCTCATTTGGTCGCGAAGCTCGCAGTTCCAGTGCTTCCAAGTCAAGATGATTGTCTCTGAGCATGGGCGCGGCAAGATTCAACCGGCTGCCCTAGAAACGGGTTATCTGAAGATTGAGGAGGACTCGCTAATCACCTGCGCCGCTCTGTCGCCGGATGGCACAACTGTGGCCGCAGCCTGCGCCGATGGCTTGGTCCGCTTTTACCAAATCTACTTGTTCGATGTGCGCAATCATCGATGCCTGCATGAGTGGAAGCCACATGATGGCAAAAAGGTCTGCTCACTCTTCTTCCTCGACAATATCAACAAGCCTGTTGAAGACTCCTACTGGCAGCACGTGATCACTACGAGCGATGCCAATACCGAAATCAAGTTGTGGAACTGCTCGTTGTGGGAATGTCTGCAGACTATCAACGTAGTGGCAAGCAGCCCGTCGTCAGGACAACCCGCTAACTTCATCGCGGGAATAGATCGCAGTGCTAACTATTTGGTGCTATCCTGCTTGGATTCTTTGGCTGTCTACGTTATGCAAATTGGCAACATCAGCAGCGAAGAATCCGAAGATAAAGGAAGTGATAGCGAAGAAGACGGAAGCGACTCCTCCAAACGGATTCAGAACGTTGCTGAATTCAAGCTTAGCTCCGGCATTCTATCTTTCTCTATTGTGAACGCTAGCATGCGTCGAGTTAAAAGCTCCATCGAGAGCTACTATCCTATTGAGGAGCCTGATGATTTCGACGACGATAGCAATTCCACCAGTGCGCTTGTGCTGCACATGTTTGTGGTCCAGGCAAAGAGCCTCCAGGAATGTCAAATCATTTACCAGCCGTGCGTGGCCGAGAAACAGGAGCGCCGCAGCCTGAGCAGCAAGCGATCCGAGACCCCGGAGGACCATCTGCTAATCAAACAAGAGCCCGAATCTCCCAACACTGGATCTGCGGGTACTGTTCAGCTAGATGCTTTGTTTGCTAAATCCGCAAAGAGATCTTCAACGGGCAGCTCATCGGCCATAGTGGCTGTGGCGGCTGCAGCAGCTGCTGCTCCTTCCGCCATCATGCAGGAAGCGACCAAGGAGGTCGCCAAGTCCGAGTCCCCGCAACTAAGCAACGCCTATCCGCAGCAGGTTAATCTCATGACCCCAGATGCATTCAGTGCAAGCGGAACCTCTACAGCAACAGCTGTGGTGGTAGCCACCAGCACCACGACTTCCACAGGAGCTGATAGCTCTGCAGCTGACGGCGGAAAGGAAAGATCCATTGATTCGGCTGTTTTGCAAACCCTGCGCATGCTGGCCACGGTTACGTCCAAAAGTGCCGAAACCCCCAATGCGGATGTTCTAATTAATCTGATGAACAACACGCTGATCGAGGACCGTGAGCAACAAAAACTCAAGGAGAAGCTCGACGCGCGCAAGAAGTTCATTGCCATCGATCGAAATCCGGAGCGTAATGTGGCTGAGAACTTGGCAAGTGGCGGTTCCAGTCCGAGTCGCGAGGTACAGGAGATAATGGCCACTCAGGAAGATGCCGATGCCTATGAAGCGGAGCTTGAGAATCTGGACGACGATGATGACGATGAGGAAGAAGAGCTGGCAAATTCGTCGCCACTGTTGGAAGCAGTGGATGGAACCTGGCCCATCGTAAAGCTGCAATCCCTCACCAACTCGGCTGAGCTGCAGAATGCTGCCCAGATCATGTCGCAGGCAGTACAGAACACCAACAATGGTAATGTGCCACCCACGCTTGGTGGCGGTAACATCAATAACACTAGTGTGGGCAGTAACAGCAACAACAATACGGCCACAACGCTGAACACGAGCAATAGCAGCAGCAACGATAACGCGGGCGGAGCAGGCAATGGCTCGGGTGGAAATGGAGAGCTGAATGCCAAGATGGAACTACTCCTAGACCTGGTTAAAGCTCAATCCAAGCAACTGAATAAGTTGGAGAACGAAGTCATCAAACTACAAAAACAACAAGAAGTGGTGGTGGCCCAGCACAGCAAGCAAGATGCCTCCTTAGAGCCTAAAAATGTTAGTCAGCTGGCGTATAAGATCGAGATGCAGCTGTCCAAGCTAATGGAGCAGTACCTTAAGCGCTACGAAAACGAACATAAAAAGAAATTGACCGAATTCCTGGCGGCGCGTGAGAGTCAAAACCGTGAACTGCGCGACTCCGTGCTTCAGGTACTGAATCAGTACGTCATGAACCACTTTACGGACATCATTGGTAACGTGTTGAACATGGAACTTCAGCGACAACTACTCCCGCGGGTGAATGCCAAGATGGATCAGCTCCAAGCCCAAATGCAAGTTGAGATTGTGCAGAAATTGAGCGGTTTTGACAAGGCGGTAAAAGAGAACATTGCCCAGGTGTGCAAGAGCAAGCAATTTCTGGACACGTTTAACAAGTCCGTGTTGATTGGTGTCCAAGCCAGCCTACAAACTGCATTTATCGAATCCATGAGCAGCACCTTGATTCCAGCTTATGAGAAGTCCTCGCAGAACATGTTTAAACAACTGCATGACGCCTTCAGCGTGGGAATAAAAGACTTCATGGTCCAGTTCAATACCTACCTGCAGCACATGCCTCAGCCCCAAGCGGCGGGTGCCAACTCCGAGGAGCTGAACAACAAGTTAACCATGCTGAAGCAACTGGTCGAGAGCAGCCTGCATAAGCATCGCACTGAGCTCACGGACGCCATGCTCGAGACGCAAAGAGAGGTGAAGAGCTTGGAGATTCTGCTGGCGCGCCAGGTCCAGGAAACGATCCGAGCAGAGCTGCGCAAGCACATGGAGACCCAGAGCATGGCCATGCGTTCGCAGGCAGCTACACCGGCACCACCATACGACCTCAGGGACAGCATCAAGCAGCTTTTGCTCGCTGGACAAATCAACAAGGCCTTCCATCAGGCTCTGCTCGCCAACGACTTGAGCCTAGTGGAGTTTACACTCCGCCACACGGACAGCAATCAGGCCTTCGCTCCGGAGGGATGCAGGCTGGAACAGAAAGTTTTGCTGTCGCTCATTCAACAGATATCCGCTGACATGACCAATCACAATGAGCTTAAGCAGAGATACCTCAACGAGGCGCTGTTGGCCATCAACATGGCTGATCCCATTACCCGTGAGCACGCTCCCAAGGTGCTCTCGGAGCTGTATCGCAATTGCCAGCAGTTCATTAAGAACAGTCCCAAGAACTCGCAGTTCAGCAACGTCCGTCTGCTGATGAAGGCAATCATAACGTACCGCGACCAGTTGAAATGA
>ReannCDS00128
ATGCGTACCTACTACACGGCGAAGGATATGCGAAAATACGGCGATTTGAGCTATGAAAGCAAATACCTGCTGGATCCGAAGTTTATGACCAAGCGGGATCTGCAGCAATACTACCGCTACTACAACATGAACAAGAACCGCGGCCAGTTCAAGAAGATAGTGATTGTGATCTTCTGCCTCTGCGTGTTTTCCTACCTGTGCGTGGACTATAATCTCAGGACGAAGCTGCTCCGTTTCCGCGATGGCTTCGATTTCATGGCCCGCATCGAGGACCATTACGGCGTGAATGTGACCACGGCCTACTTCGTGGACACCCCGGGCTGTCGGATGCCCCACTTCGAGGTCACCGACGACACCATTGCCCAGTTCATGTTCAAGCCGCGTCCCTACAGCTGCAACAGGGCTCTGGTCCGGACCAGTGACACGGTTCCCGGCGAGCTGCACCTCAACCTGGACGCCAGTGAGCTGCTCACCTACTACAACATCAGTGACCTGTCCTCCGTGAGTTGCAACTTCACGGAGGTGAAGCGGAACACCGATTCCAGCAACACCCACAGTCCGCCTGTGGGTTTTAAGCTGAAGAAGGTGGTGAAACTTCCGCCAGACCTGGAATTCATTTGCATGTGGTGCTATGATTCCGCGGACAAACTTCTCTACAAGGACTGTCACTTTCTTGCGGTGGAAAAGCCGCGGGTAAGACCGCCAATTAAAAGTGGAACCGATAGGGTTAGCTTCAATAAGAGCAAGGATGAGCAGGAACGTCTGTCCGTAATGATCCTCGGCATGGACAGCCTGTCGCACCTGAATTTCCTGCGACAGATGCGCCAGACAGCGAACTACATCCGGAAGCATCTGTCCCACGTGGAGCTGTGGGGCTACAACAAAGTGGGCGACAACACCTTCCCCAACCTTGTGCCCCTGCTGAGCGGTTTGGATGACCAGGAACTGAATCTGGCCTGCACACCGAAGACATTGAGGTCCTTCGACAGATGCTCCTTCATTTGGAAACGCTACCAGCAGCAGGGATTTCGCTCCATTTTCGCTGAGGACGTGGCCTTGCTCTCGGCTTTCAATTACAACAACAACGGATTCAGGAAGCAGCCCACGGACTACTATCTGCGGCCCATGATCATGGAGATGGAGAAGACTTTGGCCTTCAAGAAGGACCTCAACATGCACTTGTGCATGGGCAGCCGGAGGACTGCGGATGTGCTGCTGGAGTACATGAGGAAACTGGTGCCCCGGATGAGCAGGGATCTCTTCTTCTCGTTCTTCTGGACGGTGGCTCTCACACACGACTACTTCAACTTCCCCTCACTCCTGGATCAGGCCATCCTGGCCCAGTTGACGCAGCTACAAGATTCCGGAGTGCTTAATCGGACGGTGGTAATGCTCCTGTCCGATCACGGACTTCGATGGGGCTCCTTTCGACGAACCTACCAGGGAATGATGGAGGAGCGCCAGCCCCTGATGATGTTGTTGTACCCGCCCTGGATGAACGAGCGCTATCCGGAGGCCATAGCCAATCTTAGGCTGAATGCCCGCCGGCTGACCACACCTTTTGATGTCCATGCGACGATGTTGCAGCTGCTGAAGCTTGGGAATCTGGAGGCGGATCAGTTGCTGCGCAGATCAGCGGAGCTGGATGAGCCGGACAGCACGCTGCCCAGGGGCATCAGCTTGTTCCTGCCCATTCCGGCGGCGAGGACCTGCGAGCAGGCGGGGATTGCCGCCCACTGGTGCACGTGTCACCAGCGCCAGGAGCTGCAGACGAACGATCCCAGGGTGCAGCGGGCGGCGCGGTATTTGGTGCGCCTGATCAACAACCGACTGAAGGACAGCTCGCAGTGCAGGACGCTCTACCTGAACTCCATACTGCAGGCTCTGATTGCGGCGCCCCACTCGAAGATCGTGAAGAACATATCCACGGACTACGCGGTGGACATCACCCTCCGACTGCAGACGAAGCCTGGACTGGGCGTCTTTGAGTCCACGGTGCGGATGACGGGCTACACGACCGTTCTCACGGGCACCATCAGCCGGCTGAATCTGTACGGAAGCCAGAGCTACTGCCTCAACGATCCGGCCCTGAAGATGTTCTGCTATTGCCACAGATAA
>ReannCDS00129
ATGATGAAATTCGTGCAGATATTATTGTGCTACGGCCTGCTCCTGACCCTGCTCTTTGCCCTCAGCGAGGCTCGTCCCTCGGCAGGCGAAACAGGACCGGATTCGGAGGGACTTGATGGTCAGGAGGTCGAGGAAGTGCGAGGAGCCTATGGAGGAGGTTACGAGATGCCAGCCCAGGCCATCTATCCCAACATTCCAATGGACCGGCTGCAGATGCTCTTTGCTCAGTACAGACCCACCAGTTACAGCGCCTATTTGAGGAGTCCCACCTATGGCAATGTGAACGAACTCTATCGGCTGCCCGAGAGCAAACGTCAAGTTAGATACAGGCAGTGCTACTTCAACCCCATCTCCTGCTTTAGGAAGTAA
>ReannCDS00130
ATGTCGAGCTCTAAACTTGCCCTTCTTATCCTGGTCATCGCCTGCTTGGTCCTCATCGCTTGGGCACGACCTAGGTCGAGGTCATCACTGTACAATGAGGTCAATTCCTTGCCGGCGGAGAGGAGGATGAGCAACGAAATTATGGACCAGATATCACCCATGAGGAGGCCACATAAGAGGGAATACTTCCTGAAGAGGCGCTCGTTTGACAGCCCAAAGATGTTGATGTCCCGGAGTCCCTTCCTCGAGCGTTTCTACAATCATCCGGCCCCCGAGATGGCTCCAGGTGGATCGAACTACTTTGACAATGATGTTCTTCCGCTGTCCACATTCGAGATCCTGGAACCAGAATCTTTATTTTAG
>ReannCDS00131
GGATAAAAATGATAAGCCAGAGCAGTTGGATAATTCCAGTCAGGAAGATGAGCTCGAAGCCAATCAGACCCTTTTGGAGCCCAATGCCGAGAGCATCAGTGCATCGCCCTCGATTCTGCGACCCATCAACACTCCAAGGCGAGATGTCTCGAATGCTCCCTCGATTGTCCTTTCGCTGCCAGTTACCGAGATGGACAACGTGCCCGAAGAAACCCCGGAGCAGCGGCAACGAAGACGGATGAGGTTCCTCGAGCTGCGGCGGGAACATTACAACTATATGCATCACAGTGAGCAGTGCAACATGTCGGAAACGGATGATGAAGATCACTCAGCCAATCAACCCAAGACCCAGGAACAGAACAAGCCCCAATAA
>ReannCDS00132
ATGTGGCGGATGCGGATACGGCTACTCACTGGCTACCTGGTCCTGCTGGCCCTCGGCCATCTGCCGGAGCACGGCGCACTGGGCCAGAAGTACTACATGAACTTTGCCTTCAACAACAATAATCCGGACGCAGAGGGCGGAGCCGGCGCCGGAGGGGCTGCCGCTGGTGGTGGTGCCGCTGGCGGAGGATCCCATGATGGATCGACCGATGCGGATGCCAGCGGTTCGACGGACGCACCTGGCGATAAACATGCCTCGGGTGAAGCCCATACCCCTGAACCTCATCACTCTGGTGATGACTCCAGTGGGGATGACAAACATACAACAACTGAAGCATCTGGAAGTCATTCGAAAGAAGATTCCAAGAGCGGGAGCAATGAAGCCGATACCGGAAAGGATGATGACAACGATGATAGCGACAGCAAGGACGCCAAGGATCGGCGCACGAAGGCGGATGAGATCGAGCGCACCGGTGGGGACAAGCGCAACGATCACAGCCACCACAGTAGCTACGAGATCAGCATCGACGACAGTTTCGGCGGGCGGTACGTGCGATCCATTTACGAGAGCAGCGAGAGCCACGGACACTCCGGCAGCAATGCGGGCTCCAACCAGCGGGACAGCAAGGGCAAGGAAAGCAGCCAGGAGAAGGCCCAGGATGTCAACGAACGGGCTCCTCTCGCCACTGGCACTGTGGCCGATGCGCCGGAAACTGGAGCTCTAGATGCCAAGCAGGATGACTACGAGGAAATGTAA
>ReannCDS00133
ATGGCGAATACTTACTTCGATGAATATGAAAACTTGGAGATCCACGAACTCATGCTGAAGGATCGGCCTCGACAAGCCGCCTACTACAATGCGATTCTCGGGAACAAGGATCTGTTCAAAGATAAGATCGTAATGGATGTAGGTGCCGGCACTGGGATTCTGTCCGCCTTCTGTGCGAAGGCGGGAGCCCGTTTGGTCTACGCCGTGGAAGCATCCAATGTGGCCACTAAGGTCGCCCTGGATCTGATCGAAGATAATGGACTGACGAACGTGGTGAAGGTGATTCAATCCCGGGTCGAGGAGTTCGTGCTGCCCGCCGAGGCGGACAAGGTGGACATCATAGTTTCCGAGTGGATGGGCTTCTACCTGCTGCACGAGGGCATGTTAGACTCCGTTCTGCTGGCCCGAGACAACTTCCTCAAGGAGGGCGGTCTTCTGTTTCCCAGCGAGTGCACCATTTTCGTGGCGCCCTGCTCGGTGCCGTCGCTCTTCGACGATTGGCACAGTGTGGATGGCATAAAAATGGACACTTTTGCCAGCAAGTTGCGAGCCCAGAAGTCGGCCAGACCGGAGATCACCCATCTGAATCCGCAGGACCTTCTCCACGAGGGCGTCGTCTTTCATTGGATGAATCTGCTCGATGTGCAGCACAGCGAATTGGACAGCATCCAGTTCAAGGAGGTTGTGACGGCCCAGAAGGCGGGGAACCACCAGGGCTTCTGCATTTGGTTCGATGTGCGATTCCCTGGCGAAGATTCAGTTCTGAGCACATCCCCACTCTCCCCGCCAACGCATTGGAAGCAGTGTGTGGTCGTGCTGCCCGAGGAGTCCTGCGAGAATCTGGAGGAAAAGTCACCAATAGCCTTTCAAATCACCATGAAGCGTAGTGCGGCTGACATGCGCAAGTACAACCTGGAGGTGGATCTGCTGGACCCCAACACAGAGGAGCACCCAGTGCCGTGCTCCTGCCACATGACCAAATGCATTCTGACGGAAGCACACCTAAAAATGATGGACACCTCATGA
>ReannCDS00134
ATGCGTACCATCAACTCCAACCAGTGCGTGAAGATCCCCAAGGATATCAAGGCCTCCGTGAAGGCCCGTGTGGTGACCATCACCGGCACCCGCGGCACCCTGAAGCGCAGCTTCAAGCACTTGGCCCTGGACATGTACATGCCCGACAAGCGCACCCTGAAGGTGGAGAAGTGGTTCGGCACCAAGAAGGAGCTGGCCGCCGTGCGTACCGTCTGCAGTCACATCGAGAACATGATCAAGGGAGTCACGTTCGGCTTCCAGTACAAGATGCGCGCTGTGTACGCCCATTTCCCCATCAACTGCGTCACCTCCGAGAACAACACGGTCATTGAGATCCGTAACTTCTTGGGTGAGAAGTACATCCGCCGTGTCGAAATGGCAGCTGGCGTCACCGTGGTCAACTCCACTGCCCAGAAGGACGAGCTCATCGTGGAGGGAAACGACATCGAGTCGGTCTCCGGATCTGCCGCCCTCATCCAGCAGTCCACCACCGTCAAGAACAAGGATATCCGTAAATTCCTTGACGGTCTGTACGTGTCCGAGAAGACGACCGTTGTGAAGCTAGAGTCTTAG
>ReannCDS00135
ATGCGTAACAACAGCGGCTATAGTATCCCGGCCAGCAACAGTCTGAATCTGAACAACAATGGAGCCCCAGCGCCACGTTACTGCAATGCGGACAATACGTTTTGCTACTACAACTATGATAACTGCAACCTGATCGCTCCCACTTGGGGCAACCGCCAGAATCAGAATCCGAGTCAAAATCAAGTACCCAACCAGAACCACAATCTGCCGTCAAAGAGAATTCCCACCAAGCAAGGAGCCAGATCGAGCTACCATCAATCGGCGGCCAATTCGGCGCCGGATTCCTCAATCTATACCGATGCATTTGGCCAGCATTCCCTGATCAACCAGCGGATAGCTGGCAACAAGAGCTGCGAGTACGTCTACCAGACTGTTCGGCGATCGGAGGATCAGCATTCCAATAGACAGTACAAGCTGACAAGGCCCTATGCCGCTGACAAGGAGCAACAGCCGATGCTGCTCCAGCCATCCATCGTTTACTTCGATCCGGAGCTAAAGAAACGGAAAGCCCGAGGGGGACGCGTGACGTCCGATTATCTGGACAATAGTCCGGACAGATATCGGGCCCTCAATTCCCCCTCACCAGAGCCAACCTGGGATAACATACTCTCAGAGCGGCCGGCGCAGTATCAGACGACGAATCAGCACTATCAGCACTATTTTTCGTACTTTTACAATCGTGGAGCGGAGAAACTGTCCAAGCCATCGTTTGGCGTTGCCAATAGCCGCAAACTGCCAATGAGTAAATTTCAAAAGCCCAGCGCCAGTCGCAGAGATTCTCGAGATGTAGATGACACCGTCATTGTTGGTCGGAGAGACAATTCTGAGGACAGAAGCTGGCAGAGTCCAAAATATGAGAAGCACGTGCTGAAGGAGAAGCTGCCGAGCAATGATTTGGAAGGCGATTACCTGGACAATGACTGGGGAGACCCTGGCAGTGGCGAGGATTACAGGGATATAAAAGAGGTCTATGACCCCGCTGTTGTTATTGATGACGGGCTGGAGCAGGTCCATCGGCGCTATTGCAGAATGTCCGAGAATGCGGCCCTGGATGATTGCGGAGATGCTCTGATTAATAACAACAATAATGAACTGAAGGTAATGCGGAAGGCGACGGATCAGCCCGTGCCCCGGTTGCCAATGACGCCAAAGAGGGCCAAAGGGGGTGCCGTGTCCGCCAAGAAGCCAATGCCCACGGTTCATCGGGTGCTGCTGTACAGCACTCAAAGTCCTCGAATGGGCCGCAAGCAACAGTTCACCACCCAGCGTCTCAGTATAAAGCCGCAGAGCGCCAAGACTCTGGGAGGAGGCGATGAGGGACAAACGGTCATATTGCTGGAGCCGGAAGACAAGCCGGAGGACAACCGCAGTGCCATAGACTTTGAGCGTAACGACGACTTCGACGAGGATGATGACCTCGACAATCTTTCAAATTTCGACGAAAGCGACACCGCAAGTGTACTATCAGACACGGAAGATGGCTATCGTGCCCATGCCTACAAGCTCACACACTCGGTGGATCGATTTTTATCGCCCCAAGGCACTCCCAGCTTTTCGTCTTCTCAGTCTTCCGAGGACGATCTTAAAAATCCGGAGTCACTCCTAGTTCCCAGTTTGTTTCCCTATGTGCCCCCCTATTTGTCCTTCTCGTCGAACACAAAAAAGGGTCCCCGGGTGCCGCCGGATCTTCATCGAGTACTCAAGTGGCGCATCACAAATATAATGCCAAAGGTCGTTCGGCTGATACTCGCCAACAGCGGGATGCGAATGCTGAAGAAAACCAACGATTGGATGGGTGTGTGGGGCAAGCACTTAAAGTCGCCGTGTTTTAAAGCCATTCGTTCATATCAAAAAATAAATCACTTGCCCGGCTCATTTCGTATTGGCAGAAAGGATTCGTGCTGGAAAAACCTGCAAAGGCAGATGGGTAAGCACAGCAACAAGGAATTCGGATTCATGCCGCGCACATACATTATTCCAAACGATCTGGGTGCATTGCGGCGGCACTGGCCGAAGTATGCCCAGCGAAATACGAAGTGGATAATAAAGCCACCAGCTAGTGCTCGAGGGGCTGGCATCAGAGTTATAAATCGATGGGGCCAGATCCCCAAGAGAAGACCTCTTATCGTGCAGAAGTACATTGAACGGCCACTTCTTATCAATGGAAGTAAATTTGACTTGCGTCTTTATGTCTTGGTTACATCCGTAAATCCCTTGCGTGTTTTCATGTACCACAACGGATTGGCACGATTTGCTTCTGTGAAGTACAGTGCCAAGACTGACACTTTAAACGATCGGTGTATGCATTTGACCAACTACAGCATCAATAAGTTTTCCTCAAACTATTCGAAAAACGAAGATGTCAATGCCTGTCACGGGCATAAGTGGACCATCAAGTCTCTGTGGACGTACTTGGCAAACCGAGGGGTTCGTACCGACTGTCTGTGGGAAGCTCTTAGAAGTTTAGTCCTTCGAACGATTCTCGCTGGCGAGAATGGCATTAATAGCATGATAAGAGCAAATGTAGAGTCAAAATACAGCTGCTTCGAGCTGTTTGGCTTTGATGTGATTTTGGATTCCGACCTTGTTCCTTGGCTTTTGGAAGTAAATATATCTCCCAGCTTACACTCGGAACTGCCACTAGATGCTCATGTGAAGGCGCCTTTGGTTCAGGGCGTCCTTAATACTGCACTGTACAACGTACCTCCAAAACTATCGTTGGATAAGCAAAAAGAACTGGCTGCAGAATTTTCATTTCCTCCTGGCACACAAATGTGCTATGATAAACGTCTTTATATAAATTATTTATCTCGCGAAGAAAAGGTTAAGCATAACACCTTCACAAGAAAGTCTATGGAAGATCGGAATGAGTATGTAAATGCGATCCTGAACAATCTAACTCCCGATGATGTGAGGTGCCTTATCATAGCAGAGGATGAATTAGCGCGGTGTGCACCCTTAGAGCGCATTTTTCCAACAGATCAAACCCATAAGTACCTTAAATACAACGACAGCCCGCGGTATTACAATCGCCTTTTGGATGCATGGGAATCGCGCTACGCTAACAATCGCACGGAAGGCATTGCGTTGTTGCGCGACTATTGTCAAAACAAATATCATCTTCAGGTCCCAACACCTCCAGCCAAAAAGTATATTGAAGGTGATCACACTGCATACTCCTTACACCTGAGTCCAGAACAAGAATTTCTTACAACGTCAGGATTACTTCATCAAGTTTATGAGATGGATTTTAAAGTGACAGTCGCTGCCATCGTATTATTGGTAGTCTTTATTGTTATCGTTAGTGCAATTACATTAGTATTAATAACATATGTATATATTTGA
>ReannCDS00136
ATGGCTGATGATCAGGGACGTGGGCGCAGGCGTCCACTTGATGAGGAAGAACCCTCAACTTCCCGAGGCAATAGAGATGGACCGCAAAGCAAAATATTCAAAGGGGCTTCATCGGATGTTTCGAGAACAGATCCTCGTGTCGAGCGCGGCGACATTCCGCATGATCGAGAGAGAGAAGTTCCTGATCCAGCTCCCAGGCGAGAGGAGCGTGGCCCTCCAGAGCGTAAACCGCGGGGCGATTTCTTTGAGATCGTGAATTCCCGTCCAGCTGACTTGGTATCTAAAAAAGGAACTGACGGAAAACCAGTAATGCTGGAAACAAACTTCTTTCGACTAAATACTAAGCCGGAGTGGCGAATCGTACATTACCACGTGGAGTTCGAGCCAAGCATTGAGAACCCTCGCGTTCGGATGGGTGTACTGTCGAATCATGCTAACATCCTGGGATCGGGCTACCTCTTTGACGGTCTGCAACTGTTCACCACCCGAAAATTCGATCAGCAATTAACCGTGCTTGCTGGAAAGTCCAAACTTGATATTGATTACAAAATATCAATCAAGTTTGTTGGATTTATATCTACTGCAGAGCCTCGCTTTTTGCAAGTGTTAAATCTAATATTGCGCCGCTCGATGAAAGGTCTTAAGCTGGAGTTAGTGGGTCGCAATCTCTTTGATCCGCGAGCTAAGGTCGAGATTAGAGAGTTCAGAATGGAACTGTGGCCGGGCTATGAAACATCGATCCGGCAACACGAAAAGGATATCTTATTGTCCACCGAGATAACTCACAAAGTCATGCGCACTGAAACGGTTTATGATATTTTGCGACGTTGCTCGCAAAATCCTGCTAGACACCAGGATGAGTTCCGCGTGAATGTTTTGGATTTGATTGTCTTAACCGATTATAATAACAAAACTTATCGTATCAATGATGTTGACTTTGGGCAAACTCCGAAGTCAACATTCAGTTGCAAGGGCAGGGACATCAGTTTTGTGGAGTACTATCTCACTAAATATAACATACGCATACGGGATCATAATCAGCCGCTGTTAATATCGAAAAATAGAGACTCGGCTCAAAAAACCAACGCCAGTGAATTAGTGGTCCTTATTCCTGAGCTTTGCCGAGTGACTGGTCTTACTGACGATATGCGATCAAACTTTCAACTAATGCGAGCCATGCATGGTCACACGCGAATGAATCCCAAGCAACGCATAGATCGACTGCGAAATTTCAACCACCGCTTGCAAAGCACTCCAGAAAGTGTGAAAGTACTAAAAGACTGGAACATGGATCTCGACAAGAATCTCACGGTAGTAAGAGGCCGCATTATCGAACCGCAGAAGATAGTGTTCCAACAGGGAAAGGTTCCGGCTGGGGAAAACGCCGATTGGACAAGATCTTTCAGAGACCAAAAGATGCTTACCACTCCATCCGAAGGCATCGATCGCTGGGCAGTCATTGCTCCAGAGAAAAATTCTCGTGAACTAAGAAATTTGCTTGAGCATTTGTTCAGAGCAGCTAGTGGAATGGGTCTCAGAATTAGAAACCCTCAGGAAGTCAAAATTTATGACGATCGCACCGCCACATATGTGCGAGCTTTGGATGATTGTGCCCGGATGGATCTCAAACTGATCTTATGCCTGGTCCCCAATATCAACGTGGAAAGATACTCGGCGATTAAAAAGAGAGGATATGTTGATAGAGCTGTGCCAACTCAAGTTGTGACCACTAAAACAGCTTCCAATCGTAGCCTTATGAGCATCGCTACAAAAATAGCAATCCAATTGAATTGCAAGTTGGGGTATACTCCCTGGATGATCGAGCTACCTTTGTCTGGGTTAATGACGATCGGATTTGACATTGCGAAGAGCACACGTGATCGCAAGAGGGCCTACGGAGCGTTGGTCGCTTCCATGGATCTTCAACAGAATTCTACGTACTTCAGCACCGTCTCGGAGTGCAGTGCCTTCGATGTGCTGTCCAACACCCTTTGGCCAATGATAGGGAAGGCCCTGCGTCAGTATCATCGAGAGCATAAGAAGCTGCCCGCCCGTATAGTATTTTATCGGGACGGTGTCAGCTCAGGTTCTCTAAAGCAGCTATTTGAGTATGAGGTGAAGGACATCATAGAAAAACTGGAAGCGGAATATAAGCGAGCCAATTCTGCTCCACCGCAGTTAGCTTACATTGTGGTTACCAAATCGATGAACGCGCGTTTCTTTCTCAATGGACAAAACCCACCGCCTGGAACTGTCGTCGACGACGTTATTACTCTCCCCGAACGCTACGATTTCTATCTGGTTTCGCAACAAGTTCGCCAGGGAACAGTGTCGCCGACGAGCTACAACGTCCTTTACAGTAACATGGGTATCAGCCCCGAAAAAATGCAAAAGCTCACCTATAAGATGTGCCATTTGTACTACAATTGGTCGGGCACCACACGTGTGCCTGCCGTTTGCCAGTATGCCAAAAAACTTGCTACCCTTGTCGGTACAAACTTACACTCCATTCCGCAAAATGCGCTTGAAAAGAAGTTTTATTATCTTTAA
>ReannCDS00137
ATGGCGAGTTTGGCTACCAAGGGATCAGGACTTGTGAACAGGCTCCTTACTCAGGCGAGGCCACAACTGGACGTGTTCCTGAAATACGCCAAGGTGGAGCTGACGCCCCCGACGCCCGCCGACATTCCGGCCATCCGCCAGGGACTCGGCAATATCCTCAAGGGAGCCAAGACCGGCGCCTACAAGAACCTCACCGTTCGCGAGGCCTGGCTTAACACTTTGGTGACCGCCGAGGTCATCTTCTGGTTCTACATCGGCGAGTGCATCGGCAAGCGCCACATTGTGGGCTACAACGTCTAA
>ReannCDS00138
ATGAAGAACTGGGCTGCGATTGGAGTCCTCCTGGTACTGGGATGCCAGTACGGCGAAGTTGTCCGGGCGGACAGTGATAGCAGCGAAAGCAGCAGCAGCGGGGAGAGCAAGCACAAAAACAAGTATAAGGCTACCGAGCACAAGTACAATTATCCTGCATATCCCATGCCCTTCGGCTATGGGCAGCCGTATCAGTACAACCCCTATCCGTATGGATACCCACCGCCGAATCCGCAGTATCCACAGTACCTACCTTCCGCTATGCACGTCTACCCACCGCCAGGCTACCCACCCATTCCCGGCTTCAATCCGTACACGCTAGTTCCACCACCTCCACCGCCGGTGTATCCCCAGGCTGGAACTGGACAGAACCCAGGCTATAACCCAAATTCGCTGCCAAATCAGCCTCAGCAGCCGGCGCCTGGCCAAGGTACAGGTCCTTCGTCAAACTATCCTCCAGGCGGCTCAAGCGTTATCAATCATTCCCTTAAAGTCAACAAGGAATACAACGAGGATGGTCACCACGCAACCTCAGCATAG
>ReannCDS00139
ATGTCGGAACAATGGGAGGTGGTCTCCAAGTCGCGCAAGCAAAAGAATCTGGACAAGAAGGTGATCGCCCACACGGAGCAGAAGCGAATTGCGGCACAGCTGCCCAAGCTGGAGGAGTTGTTGCCAACTCAGCGATATCGCAATCTGTTCGGTTCCAGCAGCAACAACAACAACAAGTCCCATTCCCCCGCGAAATCCAGTTCAAGTGCCTCGTCTTCATCTAAGACTAACAAATCGCCAGTTAAGAAGAATCCCGTGAAGAATGCGGGTGCGTCGTCGACTCAGAAAAAGTCCACGTCGTCGTCCGTGGGAAAGCCAAAAACCCTGGAGCTGGCGTTAAAGAACATCACCCGTGATGATTTTGCCGCCCAACTGGAGCAGGTGAAGCTCAGTTGTCCTGGTTCCGAGTTGCGCTGGCTGAGTCATATTGCTCTGTACTTGAATGGCGCCCTGTCCTACGACTGCGATCCCATCTTCTCCGGCCGCTCGGCTCAGTATCCCAGTGTCTTGGCCAGTGCCTCGCTCAAGTATTCTGTTGTTGAGTTCCTGGGGAGCGTGGGCGAGCAAAACCTGGAGTACTTCTTCTACTCCCTGCTGGACAGCATGGCCACGGATCTGAATAACAACCAGACGGTGGCCGGTTACAAACTGGTCCTCCAGTTGATCGGTCAGAACTGGCCGAGCATTTGCTCCAGAAACCTGGCCAAGACTGCTCTGCTGCGGAATTCCTACCAGAACCGTAGCAACATCTGCCTGAGCATCCTGTGGGCCATTGGTCAGGGCGGCTACCAGTCGCTGAACGAGGGCGTCAGGGTGTGGCAGAACCTGATGCTGCCCAACCTGGAGCTCAAGCAGTACACCAAGTTCGTGGTGGAGTATATGGAACGGGCTCTAAGTGCAGCAGCTGCCAGAAAGCCGGTGGACTCGTTGCAGCTTAACCAGCAGGAGTTCTTTGCCACCTACAATGCGTTGAATGCGACCTACAACAATCTGCCCAAGGAGTGGCAGCAAAGTCTGAAACGAAGTGCGCGCTTGTTACTTCAACACTATATTGACAGTCCCGTGAAGCATGCCAATATTTTCCTGACACTCTTCCGCGAAATAAGCGCCAACTCCAAGCAGAATAACGAGATCGAGGGCTGTATTAGTTGCCTGTTCAGCAGCGGAAGAGATGATTGCCTCAGGGTGTGGCGGATGAACTATAAAAAGCAACAGTTGCCAAGTCTATTGCTACTGAAAGCTATAGACGACAATTGGACAACGTCTACCCACGAATTGGCTACGTCGCCTGTATATCACTCTTTTCTGCAAGATGTAGAAAATCTGAACGAAGAACTTCAGGCGGGCAAGCGCAAAGATGGCAACTTAGAAAGCTTAAAAGAAGTATTACTGAGCGTCCAGGAGAAGAGCAGCGCGCAGCAGAAGAAGAACAAACAGAATGCTGCGGCACAGAAAAAGAAATGCGGATGCTGCAAGTGGACGTTGGGCAGCATTTTCATCATCGCCCTGATTGCCGGAGCTCTGTACTACGACACCGAGGTCAACGGCAAGGGGGTGTTCGAGAAATCGGCCACCGGCAAGGTGCTGAAGAACGCCGGAGTGCTGCCGCATGTGCAGAAGACCTGGTACACGGTCATGGGTGCCGGAGCAAGGGGCTACAAGTGGGCGGAGGTGAATGTCCCGCCGTATGCCGAACCGGCGATCAAGACCACCGGCGACCTGTGGAAGCTGGCGAGGAATGCGGCCTGCAACGTTTACCAGAACGGCAAGGGGTACTTCGGCGCCAAGTGGCCAGTTGTGGCCAAATTCATTGACCAATACGTTCCCAATTTGTCTGCCAAGATTGAAGCCTTTGCCGCGGGCGTTAGCGATTTTGCCGTCAGCAGCTACGAAAAGTCTGCCGTGCTGATCAAGGAGAAGGTGCTTGTTGGCCGTCTCTCGCCCGAGAACATCAATCTGGCGCTGAACCAGACGCGTAACGCCGCCCTGGAGTACTACAACCAGTTTCACAAAAAGGTCGACGCTTACGCCAAGCTCAAATGA
>ReannCDS00140
ATGGCCATGGAAGTCAAATGCATCGGCAGCATCGCTACGCCAATCCTCGTAATAATGATAAGCATTTCCAGAGCATGGACAATGCAGCATCAACATTTAAGTCCTGCCATCCAAGAGCATTCTGGAGTTAAATCATTATCTAATATCGTGGACGGCAATAACAACCTGTTGCCCATAGTTTCTGCGCCATCGAGCGTTGATAATGATTACGTTTACATTGCTTCTGTCAATAGCAAATTTCCCCAGTTTGGAAACTCCCTGGATGATGACCAGGAGGCCGAGGAGCAGCAGCCAGATGAGACCACCTATCCGCCGCCCGTTTTCGACTTCGGGATGCCCAGGAACATTACGACCAGGACGGGACACACAGCGGCCATCAACTGCCGCGTCGACAATCTGGGAGATAAATCGGTATCCTGGATAAGAAAACGCGATTTGCACATTCTGACTGCAGGCATTTTGACCTACACATCTGATGAGCGTTTCAAGGTGGTGCGGACCGCCGACTCCAAGGATTGGACATTGCATGTGAAATATGCCCAGCCACGTGACAGCGGCATCTACGAATGCCAAGTGAATACGGAGCCAAAGATTTCGATGGCATTCCGGCTGAATGTCATAGTAACGCCGCCAGATGCCAAGGCGATTATTGCCGGACCGACGGACTTGTACGTCAAAGTGGGCAGCAGCGTAACACTCACGTGCCTCGTGAAGCAGCCGGCGACTTCTGCCCAGGATATTGGGCCAATTTACTGGTACCGCGGCCCCTACATACTGACACCCTTCGTGGCCCATCCGAATGACGCGGCCATCGATTTGCAGCGCATCTCCATGGAGTCCACGCTTGCGGAGAAACTGCAGAGCAGATTACGCATCGCCAATGCTCAGCTGCTGGACTCTGGGAACTATACGTGCATGCCGACCACAGCGGAAGCGGCCAGCGTGGTGGTCAATGTCATCAATGACGAGAGCCCCGCGGCGATGCAGAAGAGCAGAGGCATCCGGACGAGTGGCAGCAGGCGGAGCAGTCGACTGGTCCTCCTCCTGGCCATGGTGGCCAGTTCCGTCGTGCGATGGCTTATTGGTGGCCGCCACATCGGCATCGGCATCAGCAACAGCTGCCGGGATTCCTGCTCGAATTTATCCACTCTGCATATCAATTATAGCCAACTGCACGCCAGCCACTTGGAGCAGCATCGGTGTTTGGAACAGCCTTTCGTCGAATCATGA
>ReannCDS00141
ATGAGCACGTCCACGTCAGCCGCACTTGGATGGTTAATATTCCTCCCTGTGGTCCTGATGCAGCAGGACACTCAGACAGCCAACTGGTCGGCCCAAATCGAACTGGAGCTTCGGGAACAGCCGGACAAGTTGGCCTATTGCCGGGCCCTCCAGCAAAAGAACCTGCAAATAGTGCTCCAAAACACTGGATGTGCCTCTATTCTGAACGACCAGCTCGCCGTGACAGGCGAACTGCTACTCGAGACTCAAAAGCGCTGCTGGTCCGGATGGGTGCTCTCTGGAAGGCGATGCCGCAAGATAGCCTGA
>ReannCDS00142
ATGGTGGTAAAACTAATTAAAGGTCTCAAACGTGAGATCAGGCCCTGTGTTCTAAAGTACATGCCGTACTTCGTAATGTCGTATTACTTTATGGAAGTGCTTTACTCGGTGGTGAACACTCCCCTTGTGGGCAGAGAAAGAGCGATTGTGATGGATGTGAACGAGGTGCTTGGCCACTTCTACACCACCTTCGATGTCCTGCTGACCATCGGAGCCATCTTCCTCATCCTCGGAACCCGAAAGGAGGCCAGTGGGGTGACCCTATTGCTCATCGGAAGAGTGGTCCACCGACTGTTCTTCTCCATATGGACCATATTCTTCTATTTCCTGTTCACTGACAGCTTGGATATGGGCTCCCTGTTGATGCTGATGGCCGCCAAAATCACACTGAGAGATCAAAATGAATGGCCACAGATGGGCGAGTCGAGGTATCAGATGATGTTGCTGGGGGGAAGACTTTGCTTGTCCAGTTTGTTTATAATGTGGCTGGACGAGGGCATGGAAACATTTTTCAGCATCGTGTCGATTGGTCTTTTGCTCTTCATAAGCCTTGGCTTCCACTGCAAGCTGTTTGCCTATCTGACCGTAGTCGCCCTGCTATATCACGATGTTTTCAGCAATCATTGGAGCATGTTGTGGGGCTGGAACGACACGCTCCTCTCGATGCAGTACTTCTCCCTACTGTTCTGCAAAATTGGCGGGTTCCTGATGCTCTCTGAACTGGGCGGAGGCAAGTGGTCCATCGATGGATTCCGGAACAGAAAAGCCGTGAAATGGGAGAAGAAGGGCAACTACCGGATCATCAAGAGCCAGGCAGCGGCCTAG
>ReannCDS00143
CCTTAGCATTACACTGATCCTTCTGTTCAGCTTGTGTTTGCAACACTCTCAGCTGCAACTGGCTCCCTTTTCTGATTCCGAACCCTTGGCCAATAATCAGGTTTATTTTCCTGGCTTGGAGGACGACTTGGACTGGAGTGGGGCCAACTGGCAGCTGGTGATCCGCTGGCTGATGGAGCGCCAGCAGCTGCGATTCTGCATTGCCCTCGCCAGATTCGATGAGCGGTTGGTGCCCGGAACGGCCTGCCAGGCACTCTTGGCCAACGGGCCGCTGATGGCCAACTGCGACATTGGAAACATCGAGGACCTGACCATGACCATGCGCTACGCCTTCGGCGAAATCCTTCTGGATACCAGTCGCAAGTGTCGACACGGCCTGGAGCTCTTTGGAGTTCGCTGCCGGCGGAGGGCGTAA
>ReannCDS00144
ATGACGCTTTCCCGTACAAAGCACGCCAACCGGAACCACCTGCCGCACCTGCTGACCAAGGTGCCCGAGGAGCACCAGGAGCCGATTAAGAATATGTGCCTCAAGATGATGTCCCACGACGCCTACGGCCAACCGTACGATTGGAGTTCCCGCGACTTCGAAATGGGCGCCCACTTGGGCCGCGGGAAGTTTGGTCGCGTTTACCTGGCCAGGGAACGCCACTCGCACTACCTGGTGGCCATGAAGGTCATGTTCAAGGAGGAGCTGCGCAAGGGCTGTGTGCAGCGCCAGGTTCTGCGCGAGATCGAGATCCAGTCGCGACTAAAGCACCCGCACATCCTGCGCCTGCTCACCTGGTTCCACGACGAGAGCCGCATCTATCTGGCTCTGGAGATCGCCTCAGAGGGCGAGCTGTTCAAGCATCTGCGCGGAGCTCCCAATCACCGATTCGATGAACCCAGGGCTGCCAAATACACCTACCAGGTGGCCAATGCCCTCAACTACTGCCATTTGAACAACGTGATCCATCGGGATCTGAAGCCGGAGAACATCCTTCTGACCAGCACCGACGATCTGAAGCTGGCCGACTTTGGTTGGTCGGCGCACACGCCCAACAACAAGCGAAGGACTCTGTGCGGCACATTGGATTACCTGCCGCCGGAGATGGTGGACGGCAACTCCTACGACGACTCTGTTGACCAGTGGTGCCTGGGCATCTTGTGCTACGAGTTTGTCGTTGGGTGCCCGCCCTTCGAGTCGAACAGCACGGAGAGCACATACAGCAAGATCAGGCGCATGGAGATTTCCTATCCGCCGCATTTGTCCAAGGGCTGCAAGGAGCTGATTGGCGGGCTTCTACGCAAGGAGAGCAAGGGCCGAATCACCTTGGTGGAGGTCATGACGCACTATTGGGTCAAGGAGGGAATGGCCCAAAGGGAGCAACAGCTTCTCAAACGGGAGCGCGGCAAGGAGAATACAGCAAGGAATTGA
>ReannCDS00145
ATGACATCGCCGCCAACGTTGTCGGTGAATCGGACGTCGGTTCAGATAAGTCCGGTCTGTGGACGCTATCTGGTGGCCAAGGGAGCGACTCCTGGCCGTGGTTTACTCATCGAGGAGCTGCCCTTCGCTGTGGGACCCAAGTGCAATGGACCTGTAGTGTGCCTCGCATGCTACGAAACCGATTTAGATCCAGAGGAGGAGCAGTGCACCGAATGCGGCTGGCCGTTGTGCGAGGATTGCTCAGGAAATGAAGATAACGCCCATTTCCAGCTGGAGTGCCGGGAGCTGAGGGATTCTCGGGCACGATTCTTCCCCCTTCCCAGTGGGAGCAGCCACTGTCCTCAGTTGGATTGTATTATGCCCCTCAGAGTTCTGCTGGCGAAGGAGGCGAATCCAGAACGATGGGACAGCGAGGTGGCTCCAATGGAGCATCACGAGGAGGAGCGGAAGAAGGATGCAGATGTGTGGCACGCGGATCGCGTTAATATTGCTCAGTATTTGCGGGGTCCCTGCAAACTGGCCTCCCGGTTTAGTGAGGAGCTGATCATGCAGGTGGTGGGAGTGCTGGAGGTGAACGCCTTTGAGGCGAGAAGCTCGAAGGGCTATCCTCTGAGGTGCCTCTTCCCCTACACCGGAATTCTGGCCCACAATTGTGTGCCGAACACATCCAGGAGCATCTATCCCAGCGAGGGCTACAAAATCCGCTTGCGTGCCATGGTGGACTTGGAGGAGGGTCAGCCCCTGCATCACAGCTACACGTACACCCTGGATGGCACTGCCCAGAGACAGAAGCATCTGAAGCAGGGCAAGTTCTTCAGCTGCAAATGCGATCGCTGTCTGGATCCCACGGAATTGGGAACGCACTTTTCCAGCCTAAAGTGTGGTCAGTGCGCAGAGGGATACCAAGTGCCCAGAGAGCCGACGGAACTGGACACCAGTTTTAACTGCGGCAGCTGTGGATCCATCACTGCCAACTCGGAGGCGATGGCGATGCTCCAATCCCTTCAATCCGAAGTGAATTCAGTACAAGCCCTTGAAATGGGAGCAAAGCGACTTGAGGAGGTGGAACGATTGCTGCGCAAATACAAATCACTGCTCCATCCGCTGCACTTCATAGCAACAGGGCTAAGGCAGCTGCTCATCGAGATGTACGGGCGGGTCCAGGGCTACGAGATGGTCCAGCTGCCGGATCACCAACTGGAGCGCAAGGCGGAGCTCTGTCGCCAAGTGCTGCGGGTACTGAACACCTTCGAACCGGGTCTAAGTCGAACCCGAGCTATGAATCTCTACGAGCTGCACGTTCCCCTGGTCCTCCTGGCCAAAAGCGGGTTCATTGCTGGCAAGCTAAACGGAGGAGAATTGCGTGCCCGTTTGGTGGATGCCATAGACCTTCTAAAGGAGTGCGTGGAGATCCTGGAGTTCGAGGACAAGAGCTCCCAGGAGGGAGTCCTCTGCGTGGTGGCCAAGCAGGCGCTGACACAGTTAACTCTGAGCGTGGAGGGCCTGGGAAGCGAACTCGATTGA
>ReannCDS00146
ATGGCTCCAACGCCGACGTATCCCGATCTGGGTAAGCTGGCCCGCGATCTTTTCAAGCGCGGCTACCATCCGGGAATCTGGCAGATCGACTGCAAGACTCTGACCAACTCGGGGATCGAGTTCTTTACCACGGGCTTCGCCAGTCAGGACAACAGCAAGGTGTCCGGCTCTCTGCAGAGCAAGTACAAAATCGAAGATCAGGGCCTGACCCTCACGGAGCGATGGAACACGGAGAACTGGCTCTTTGGCGAGATAATGCAGCGAGACAAGTTGGCACAGGGTCTGATGCTAGCCCTTGAGGCCAAGTTTCAACCAGCATCAAACGAAGCGGATGGAAAGTTCAAGATGGGCTTTGCCCAGGAGAATTTCAACTTCCTGGCCGACATTGGGCTAAACTCGGAGCCGATTTTGAACTGCTCGCTGGTTTTGGGCCACAAGGAGTTCCTGGGCGGAGTGGGAACCGAGTTCGATATTGGCAACACCGAATTTAAAAGCTGGAAAGTGGCCTTGGGTTGGTCCAACGAAACAGCAACCCTCCATGGCGAGCTGAAGAACGGAGACACCTGGCTGGCTTCACTCTTTTACAAGGCGAACGAGAAGATCGATGCCGGGGTCGAGGTCACCAAAGGCGCCGGCGGCGGTGGTGGAGGAGCCGAAAACGCTGAGGGCGGAGATCAGGACGGAGGCGGAGATGTGATCGTCAACCTGGGCATGATTTATCACCTGGAAGAAGAAGCCCTCATCCGTGCCAAGATCAACAACGTGGTGGAGCTGGGCCTGGGATATGAGCAGAAGCTGCGCGAGGGCATCACCGCCTCCATTTCCGCGGTGCTGGATTGCAACAACTTCAAGGATGGAAACCACAGATTGGGAGTGGGCGTGGCCCTCCAGTGCTAA
>ReannCDS00147
ATGCCAAAAGCAAAGGAACGGCTTCGCAACTTGTTCCGCAGGAACAAAAGGCGTAATCGTCCTACAACATATCCTAAAGATGAGGAAAAAAAAGAAGACGAGCCAGCTAATCAGGAGGAGCCTGCAGAGCCCAGTAAGAAGGATGAAATGGAGATAATGCCCAATCCTCCAGAAGAGGGAGAAATGCCCTCGTACTTCCACGTCGGCGCCTTGGCAAAGGACCTTCTTATCACCGGTTTCAAAATAGGCGCCTGGAAAGTGGAGTGCAACACGAGGACGGACAAGGATTACTACCTGAGCACCTTCGGCGAGGGATATCCCACCATGGACTCCGTCTTTGGGGGAATGGAGGTGTTCAAGGAAATTGACAACTATAATATGTCTCTTGGCTGGTTCACCAACAATGAAATTTTGTCGGAGATAGGAGTGCATGGGATGAATTTTGAAAGTCGGTGGTACGCCCTCTTGAAGTCGACAATTGGCACGAAAGACGGAGTGACTTTTAAAACCAAGCTGAAATGTGGCTTTGAGCGAAATCCTGTGAAAGTGGAACTGGTGGTACCCCTTTACAAAGAACCCCTTTTCTTGGGCTATGTCGTGGTTACTCCAGTCGAAAATTGGCTGCTGGGATATCGGGCATCTTACAACCTGGACGATAAAGGTTTCGATAAGCACGCTTTTTGTTTGGGCTACAACAATGGAAGAACCGAAGTGGGCCTGAAACTCGAGAATTTTGAGGACCTGCGAGGCTCGATCTTTCAACGGATTGGCGAAAGCTGGGCCTTTGCTTTAAAGTCGAACCTTTACAGTTCTGAAAATGTCAAGCAGTTTGCGTTTGGCATTGAGTACGACTTCCAGAATGGAACGTTGGTGAAGGCCAAGGTCCGCGAGGACTCAAGAACAGGGTTTGTCTATCAAACCAAAATCGGCGAAAACGTTGATGTCATGTATCACCTGGCTTTTGATGGCGTTGACCCTGTTGGTGGAGCTCATAGGATAGGTGTTTCATGGGACTTTCACTGTTAG
>ReannCDS00148
ATGTCGCAGCATTTCACATCGATATTTGAGAACCTGCGTTTCGTGACCATCAAGCGTTCGACAAATGCGCAGCAGCAACAGCAACAGCAGCAACAGCAACAACTGCAACAGCAGCAACTGCAGCAACAGCAGCTGCAACAGCAGCAACAACTGCAACAGCAACAGAAGGCCACATGTGTCTCACAGCAACAAAATAGCAGAAAAATCAAAGCTCAAACAGTGCCCACGGTGAATGGCAATGGGCTCTTGAGCGGCAATCCAGAAGGCGGTGGCGACTCCTCGCCCAGCCATGAAGTGGACCATCCCGGTGGAGCAGCAGCAGCAGGAGCAGGAGGATTACCACCAGGGGCTGGGGCCGCCACCTCTTCAAGTGGCACGCCATTGAGGCACCCCAAACGCGCCAGCATCTCCACAGCATCGCCCCCGATCCGCGAACGGCGTGGCACCAACACTAGCATCGTGGTGGAGCTGGACGCAAGTGGCAGTGGGAGTGGGAGTGGCCAGGGGGCCGGAGGTCCTGCCTCGGGCAGCGGCACCGCCTCGGGAAAAAGTTCGCGGGAACTCTCACCTTCGCCCAAAAACCAACAGCAGCCGAGAAAAATGTCACAGGATTATCGGTCGCGTGCCGGCAGCTTTATGCACCTGGACGACGAGGGACGCAGTTTGCTGATGCGCAAGCCGATGAGACTAAAGAACATCGAGGGCAGGCCGGAGGTCTACGACACGCTGCACTGCAAGGGTCGCGAGATACTTTCCTGCTCGAAGGCCACCTGTACGAGCAGCATTATGAACATAGGCAATGCGGCAGTTGAGGCCCGAAAATCAGATATAATTATGGAACACGCCAAGGACTTCCTGGAGCAGTATTTCACCTCGATAAAGCGTACGTCATCTACCGCCCACGAAACACGGTGGAAACAGGTGCGCCAGAGCATTGAGACCAGTGGACATTATCAGCTAACCGAAACCGAGCTAATTTATGGAGCCAAATTGGCCTGGCGCAATTCATCACGCTGCATTGGTCGCATACAATGGTCAAAGTTGCAGGTCTTTGACTGTCGGTATGTGACAACTACGAGTGGCATGTTTGAGGCAATTTGCAACCACATCAAATATGCAACAAATAAAGGCAATCTGAGATCGGCAATTACGATATTTCCCCAACGCACAGATGCCAAGCATGATTATCGAATTTGGAACAGCCAATTAATATCTTATGCTGGCTATAAGCAGGCGGACGGGAAAATCATTGGCGATCCCATGAACGTTGAGTTTACCGAGGTCTGCACCAAGCTGGGCTGGAAGAGCAAGGGCAGCGAGTGGGACATACTGCCATTGGTGGTCTCGGCCAATGGTCACGATCCGGACTACTTTGATTACCCGCCCGAATTGATATTGGAAGTGCCGCTGACCCATCCCAAATTCGAATGGTTCTCGGAACTGGGACTGCGATGGTACGCCCTGCCCGCCGTCTCCAGCATGCTCTTCGACGTGGGCGGGATCCAGTTTACGGCCACCACATTCAGCGGTTGGTACATGTCGACGGAGATTGGCAGCCGGAATTTATGCGACACAAATCGCCGCAATATGTTGGAGACGGTGGCGCTGAAAATGAATCTGGATACCAGGACACCCACGTCCCTGTGGAAGGACAAGGCCGTCGTGGAGATGAACATAGCCGTGCTGCACTCGTACCAGAGTCGCAACGTGACCATCGTGGATCACCACACGGCCAGCGAGAGCTTCATGAAGCACTTCGAGAACGAGTCCAAACTGAGGAACGGCTGTCCCGCTGATTGGATTTGGATCGTGCCGCCTCTGTCGGGCTCCATCACGCCGGTGTTCCACCAGGAGATGGCCCTGTACTACCTGAAGCCCTCGTTCGAGTACCAGGATCCCGCCTGGCGCACCCACGTCTGGAAGAAGGGCCGTGGCGAGAGCAAGGGCAAGAAGCCAAGACGTAAATTCAATTTTAAACAAATCGCTAGGGCTGTGAAATTTACATCGAAATTGTTTGGACGCGCCTTGTCGAAGCGCATAAAGGCAACCGTTCTGTATGCCACCGAAACTGGTAAATCCGAGCAGTATGCCAAGCAACTGTGTGAACTACTGGGACACGCATTCAATGCACAGATATATTGCATGTCCGACTACGATATATCCTCCATTGAGCACGAGGCATTGTTAATTGTTGTGGCCTCCACCTTTGGCAACGGCGATCCCCCCGAAAACGGCGAGCTATTCTCGCAGGAGCTGTATGCGATGCGAGTCCAGGAGTCTGGCGAGCATGGATTGCAGGACTCTAGCATTGGCTCCTCGAAGTCCTTCATGAAGGCCAGTTCGCGGCAGGAGTTCATGAAGCTGCCACTGCAACAGGTGAAGCGCATCGACCGCTGGGACTCGCTGCGGGGCTCCACCTCGGACACCTTCACCGAGGAGACCTTCGGCCCCCTGTCCAACGTCCGGTTTGCGGTCTTCGCCCTCGGCTCCTCCGCCTATCCCAACTTCTGCGCCTTCGGCCAGTACGTGGACAACATCCTGGGCGAGCTGGGCGGCGAGCGCCTGCTGCGGGTGGCCTACGGCGACGAGATGTGCGGACAGGAGCAGTCATTCCGGAAATGGGCGCCCGAGGTGTTCAAGCTTGCCTGCGAAACCTTCTGTCTGGATCCCGAGGAGAGTCTCTCGGACGCCTCGCTGGCCCTGCAGAACGACTCCTTGACCGTGAACACGGTGCGCCTGGTGCCCTCGGTGAGCAAGGGCTCCCTGGACAGCAGTCTGTCCAAGTACCACAACAAGAAGGTGCACAGCTGCAAGATCAAGGCGCAGCCCCACAATCTGACCCGGTTGAGCGAGGGGGCCAAGACAACGATGCTGCTGGAGATCTGTGCGCCGGGCTTGGAGTACGAGCCGGGTGACCATGTGGGCATCTTCCCGGCAAATCGCTCGCAACTGGTCGATGGTCTGCTGGATCGCCTGGTGGGCGTGGATAATCCTGACGAGGTTCTCCAGCTACAGCTGCTCAAGGAGAAGCAGACCTCGAATGGCATCTTCAAGTGCTGGGAGCCGCACGACAAGATACCGCCGGATACCCTGAGGAATCTCCTGGCCCGATTCTTCGACCTAACCACTCCGCCATCCCGACAGCTGCTCACCCTGCTGGCGGGATTCTGTGATGATGCCGCCGACAAGGAGCGCCTTGAACTGTTGGTGAATGATTCGTCGGCTTACGAGGATTGGCGGCACTGGCGGTTGCCCCACCTGCTGGACGTCCTTGAGGAGTTCCCCTCGTGCCGCCCACCGGCGCCCCTTCTACTGGCCCAGCTGACGCCCCTGCAGCCCCGCTTCTACTCGATCTCCTCGTCGCCACGTCGGGTAAGTGATGAAATCCACCTGACGGTGGCCATTGTGAAGTACCGCAGCGAGGATGGACAGGGTGACGAGCGCTATGGCGTCTGCTCCAACTATCTATCCGGCTTGCGAGCGGAGGATGAGCTCTTCATGTTTGTGAGGAGCGCCCTGGGCTTCCATTTGCCCACCGACCGGAGTCGCCCCATCATTCTGATTGGACCCGGCACTGGGATCGCACCTTTCCGATCCTTCTGGCAGGAGTTCCAGGTCCTTCGCGACTTGGATCCTGTGGCCGCGTTGCCAAAGATGTGGCTCTTCTTTGGCTGTCGCAATAGGGATGTGGACCTGTACGCCGAGGAGAAGGAGCAACTGGAGAAGGATCAGATCCTGGACCGAGTTTTCCTTGCCTTGTCCAGGGAGCAGGAGATTCCCAAGACATATGTGCAGGACCTGATTGAACAGGAATTCGATTCGTTGTACCAGTTGATTGTCCAGGAGAGGGGTCACATCTACGTCTGCGGCGATGTCACGATGGCCGAGCATGTGTACCAGACCATCAGGAAGTGCATTGCCGGCAAAGAGCAGAAAAGTGAGGCGGAAGTTGAGACATTTTTGCTAACACTGCGGGACGAGAGTCGCTACCACGAGGACATCTTTGGCATCACGCTGCGAACGGCTGAGATACACACAAAGTCAAGGGCCACGGCCAGGATTCGAATGGCCTCGCAGCCCTAA
>ReannCDS00149
ATGAGACAGGGCTTCCAAATTAGTAGTCTTATAATCCTGGTGGCCATTGGCCATTCATTGGGACAACTCAGGAGGTCTACAATCGTTCGGCAGACCAACCAAATCCGAACCCATGCGAATTTTAAGGCCGAAAAGATCGTGCTGGCGGCCAAGTATTTCTTGACGGACAGGCAATCCCCACAAACCACGCACATTGTGGCCAACGGGTTCAACCGGGAATACACCATTGGTGTTTGCATCGGAACTCCACTCCAGTGTTTCAATCTGCTGTTCGACACTGGATCCGCCGACATGTGGGTGCCAAGTGCAAAGTGCCCGGTGAGCAACGAAGCCTGTCAGGAGCACAATAAGTACAACTCGAGTGCCTCCAGTTCCTACGTGCCTGATGGAAGGGGCTTTTCCCTTCAGTATGGAACAGGCAGTCTGTCCGGATTCCTCTCCACAGACACGGTGGATATAGACGGATTGGTGATCCGGAATCAGACTTTTGCCGAGGCCATCACAGAACCGGGAACGACTTTCGTGGATAGTTCTTTTGACGGCGTTATTGGAATGGCATTGGCACCTCTATCCGCTGGTATTACCACGCCCTTTGACAACATTATCCAGCAGGGATTGGTTAAACGTTCTGTGTTCTCCGTCTACCTCAGACGCGAAGGAACTTCGGAGTTTGGTGGGGAAGTCATCTGGGGGGGAGTCGATCGAAGTATCTACAGGGGCTCTATCAACTACGTTACCATCTCAATGCCCGCCTATTGGCAGTTCACGGCCAACTCGGTGAAGATCCAGGACACCCTGCTCTGTGACGGATGCCAGGCCATTGCCGATACTGGCACCTCCTTCATCGTGGTTCCCCTTCGGGCCTACAATTCGATAAACAGACTACTGAACGCCACTGATTCCGGGGAGGGAGATGCCTTCGTGGACTGCAGTAATCTTTGCAACCTGCCCAATGTCCATGTGAACATCGGAGGCACTACCTACACCCTGAACCCAAAGGATTACATCTACAAGGTGCAGGACACCAATAATCAAACTCTGTGCCTATCTGGTTTTACCTATCTAGAAGGAAATTTGTTATGGATACTTGGAGATATTTTCTTGGGAAAAGTCTACACGGTGTTCGATGTGGGTAATGAGAGAATTGGTTTTGCTAGACTAAGGAAAAACTCCACGTACGCTTACTCCAGCTATATTAGAAAACCCTCTAAATATGATAATGACTACCCTGTCTATGGCGACGACAGCTCCAGATTCTTTACCTAA
>ReannCDS00150
ATGCACAGAACAGAGAAGCATTCGGAGGCATCCCCACTGAGACTCTGCCTCGAATTTCATCAGGAGGATTCCGGAAAGGATCTGCAGATGTCGAGGAAAAAATGCAATAATAACCAACAGCGGCGGGGCCGTCGGAGGCGGACCTTGCCCGGAATTCACTGGTCCACCAGCCTGGCCGTTTTGATGCTGACCATTTGCATGGCCCACACGTCGAGTGCCGTGCCCGCCATAGAAAGCAGCAGCGCATCCTCCACAGTCGTCACGGTCGCGGTCACGCCCGGCATGGCGGCCAGCAGCTCGAGCGGCGGAACTGGCGGATTCCACGGCCTGGCAGGCAGCACCACGGAATCCCCGGCCTCCCCGGAGCAGCAGCAGCCCCAGGGCCAATGCCTGCAGGATGGACTTTGGGTGTCCGAAACCGCGAGTCGCTGCGAATACCGAACCAGTTGTCGCGCCATCCAGCGAACTGGCCACTGCTGCCCCGATTATAAATGCGATTGCGAAAAGGATGGCAAAACTTATGCCAATGGTGATAAATTGGTTGCTCCCGACACGCCGTGCACCGTGTGCTACTGCAAAGGCGGCGAGATTGTTTGCAGCCCGGTGACCTGTTTCCGCCGTGACGACTGCATGCCCAAATACGTGCCCGGTCGCTGTTGTCCGGAGTACGACAATTGTCCAATTCTGGACAACAACCCCCCGCTGGCCAGTGATCCGGTGAGCAGCTCCACCACCACCACCCCCAAGCCGGCGGGCCTGTCTCAGCCGGCAGGATTCAACTGGAACATCACCATCAAGGAGATAACCAAGCCGACGGAGATCCGGATAACTGACGACAACAAGGCCAAGCCGTCGATTCCGACACGCAAGCCCAGCAGTTCGATGCCAACCACAGAGGGACCTCCACCTGCACCTCCAGTAACCACCAGTTTGGTGGAGAGCACCACTTCAGGAGGAGCAGGAGCAGGAGGAGCAGCAATCACAACAGCAACACCTGCTTTCAGCAGCACTCCTGCAGCAGCAGCAGCAACATCGCCGGCGACGGCAGCAACACCAACGGACAGCCAAGACAGCAACCCCAAAGCACTTCCAGGCGGCAGCGAGAGCTTAAAGCTCATCGCCTCGGTGGGCTACATCGAGAGGCCCCTCGAAAGACCCCTCTCCCCCAGCAGCAGCAACATCGTGGAGCAACAGGTGAAGCCCCTGGTCACCTACAACGCCGACGGACTGCAGCCGCTGGCCGGGAACGACCCCAGCAAGGTAAACATCAAGCGGGAGTACACGACGGAGGGACCCACCCAGAGCACAGGGAACAACGAGGAGTCCGGCGGGTCGTTCTTCATCCAAAATGGCTTTAGGGACTCGCTGGTGGAGTCATCCGACGGGGGTGAGCTCGAACCGGACACCGCAGGCAGTGACAACATCTACCACATCATATCCACCACTGAGGGACCTGGATCCATAGCCAGAGTCACCACGGATGGACCATCGAAACCTAGAGATGCACCACCAACCACCAGCCAATCCACCATCAGCCGTACAACCAGCAAGTCTGGCATAGAAATCAGCACAGATGCCCCAGGAGTAAGCAGTGAGATGCCTCCCCCAAGCTCATCCACCCACCACTTGGAGGTAGAGGACGATGTGCCCCAGGTGGAGTCCAATCCGGCCTATCCCTCCCTGCCCGAGGACGACTTCAGCCTGCGGGACGTGAACTTCCCGCTCGTGGAGCTGGAGGACATAGCCGAGTCCGAGAAGGACGAGCCCAGGAGCATTCCCAGTCCCTTCGAGGTGGACCACCGGCATGTGAAGCTAACACCCGACTCCAGTCTGGATGGCAGCGGCAGTGGAAGCGGTGGCGGTGATATAGATCTCTACCAGGACAAGTCGTCGTCCACCACTGAGGAAATGATGGCGGCTGCCTCTTCCGTCCGCGAGAAGAGCTCCCTGGTGCCGCTGCTGATGTACAGTGGCGAGGACATATCCGGGGAGACTCGCATCCAGAATGGCAGCGATCTGCAGCTGGAGAAGATCGGTCAGGGCGAGGAGGTGGAGGTGGAGCTGGGCAGCGGGGAGGTCAGGGAACGGGAGCCCGTCACCCCCAAGTCCAACCAAGTGTCCACTTTGGAGATCGATGAGCTGGGCTCGGGGGCGGGTCAGCAGATGGGTCAACAGGTGGGTGGAGTAGATCCCAAGGACGATGCCGAGAGCCTGAAGCTGGACGAGAGCCAGGAGACGGTGGCCAAGACCAGTTCGCTGGACAAGTCCTCGGCGAGGGCCGAAAAGAGTTTCGTGGAGCGGGCCATGCCACTGGGACGCCTATATCTGCAGAGGATCTACTGA
>ReannCDS00151
ATGGATGCGGAAAACGGCGAGGGGCAGGTGCAGGTCCACCTGAAAACCAAGCAAGAGCACTATGCTGTGCCGGATGTGCCATATGCGATCGATGGAACAGTCACCACCGCGGAGCTAAACACATTCGTTAATGCCCTTCTCCGCCAGAAAGATGGTTCCTCCGAGACAGACTTCGACTTCCTAGTGTTCGATGAGTACCTCCGCGGTCGTCTATGCGATCACCTGCGTGAGAAGGCCATTAGCTTCGAGGATGCCATCGAAATCGAGTATGTGGAGCGGTTTCCGGCGCCGGAGCCCCAGGATTGCCTGCTCCACGACGACTGGGTGTCTGCGGTGAAGGCTAGCGGCAAGTGGATCCTTAGCGGCTGCTACGACAACACCCTGAACCTGTGGACCAACAAGGGCAAGCACATCCTCACCATTCCCGGCCACACGGCGCCCATCAAGGCGGTGGACTGGATATCACTGGACGAGGAGACCGGTCGCTTCGTGTCCACCTCGCAGGATCAGACGGCCATGCTGTGGCAGTGGAGCGTGGCGTCCAACTCGGTGGAGTGCGTCTCCGTTTGCAAGGGCCACGAGCGAGGCGTCGATAGCGTCAGTGTGAGTCCGGATGGTCACAGATTCGCAACAGGCTCCTGGGATACCATGTTGAAGGTGTGGTCAGCAGAGGTGGAGGATGCGGCCGAGGGCACCTCCAAGCGGATGAAGGAGAGCGGTGTCAGGACCCCCAAAATGACGCTGCAGGGACATCGAGAGAGCATTTCCGCTGTGCAATGGATGGATGCCACCACTTTGCTCACTGGCAGCTGGGATCACACACTCAAGGTGTGGGATCTGAGTCTCGAGGGCATTAAGACCGAAATATCCACCAACAAGTCCATCTTCGATGCCAGCTACTCAAAGCTGAACCGGCTGATACTGACGGCCTCGGCGGACAAGAATCTGAGGCTCTACGATGCCAGGACAAACCAGGGATCTGTGGTTCGCAACACCTACCTGGGACACAATGCCTGGGTGCAGAGCGTCATGTGGTCCAACACGGAAGAGTTCCTCTTCGTCTCCGGTGCCTACGACAACCAGAACAAGTTGTGGGATTGCAGAAGTCCCAAGGCCCCACTGTACGATCTTCTGGGTCACGGCGACAAGGTCCTGGACATCGATTGGTCCAATCCCAGGTACATAGTCTCCGGAGGAGCCGACAACACGGTGCGTGTCTTTAAATCCCGCAAGGCGTTAGCAGAAGACATGGAAACAAAGTAA
>ReannCDS00152
ATGATTACCAACTTCGCACTGCCCTTGCTGCTGATGATCGCGGGAGCAGCAGCCACCGCAGAGCAGGTGGAGTACCTGGATCCACGTCCACAGCAATCCTCGCCAGCGGAGCACCGCCTTAGCAAACGCATGGATCTGGAGGTGTGCATAGGTCACTTTGACGTCCATAAAAACACGATAATCCGAACCGGAGAGTCCCAGGCAATCGGTGGCAAGTACCTCCAGGGTCTCGAGTTGGACACCATCGAGGAGTGCGAAAGGCTGTGCTGCGAGACGGTCTCCTGTGATGTTTACATCTTTGAGCGGAAGGCCGGAGGCTACTGCTATCTCTTCGAGTGTGGTCCTCCGGAAGATTTCCGGTGCAAGTTCACACGTCACGCCAACTATACAAGTGCCGTTCTGAACCCTCAGCCGAAGCAGGCCAGCGAGTTGGTCAGCACTCCGCGACCGCAGTTGCCCCACATCCCGAGCAACAATGTTTCGCAGCAGGAATGGGAGCTGAGCAACCTGAAGTTGAAGCCGGAAGCGAGGGACAAGCCCACAGTTTCCACCGCTGCGGTGGTGGCTCCCACATCTGGAACGGGAGTGGGTGTGGGCCAGCCGGCAGTTTACCAAGCTCAAAGCGTTCCCGCTGCGCAATGTGGGCGTTTCCAGTTCACCTGCCACTCCGGTGAGTGCATCGCGGTCTACAATGCCTGTGATGGAATACCCCAATGCGAGGACGGGAGCGACGAGGGACCGGAATGCAACGCCGTATCGTCGACGGCCACAAAATCGAGCGGTAGCAGCAGCAATTTGGAGCCCGTGAAGCCCATGGTTCAGCAATATCTGCCTGTGCAGAACGTGCAACAGCAGTTGCAGGTCGTGGCCCAGCAGCAACAGCAACAACAACAGCAACAACAGCAGCAGCAGCAACAACCACCGCAGCAACCACAACATGTCATTGTTTTGGGTCCACCACCCCCACCGCCGCCTCCACCGCCCATGGTGAACAATCGGGAAGATGCCGCCGCCTGGGCTAACCGCAAGATGATTGCCGAGGGGCAGCAGCAACAGCAACAGCCACTGCCTCAGCAGCAACTTCAAATGCAACAGACACCTCAGCAAAAGGCAGAGATCATAAGCACCGATGAGCAGAGCCACATATTCAGTCACAAAGGCGGCCTCCAATTGCAGCAGCCAGCGAGTGGACAGGGGCAACTGCAGGTCCAGGGAGCAGCGCCGGTTCAGGTTCAGGGGCAATCCACACCGCTCCAATTGCCCAGCTACGATGGCAATCAAGCTATGTATGGCATGTCGCTACCACGCTCGGGAATGTATTTGTCACAGCAGCAACATCAGCCCCAGCAGCAGCTCCAGGCGTCGTCCTCTGGTCAGCAGCAGGTGCCATCCAATGTGGTGTGGGCCCCACAGACTCCTCTGGCACCGCAGCAACAGTCGCCGGTGCAGCAGCAACCTTCGCTGGTACCGCAGCAACCTGGTCATGGCTATGCTGCTGCTCCAGCCATCCAATCTGCACCATCTCCACAGCAAGCAATGCTGCCAGTCCTAAATGCCGCACCTGCACCTGGAAAAAACCAGGGCCTCGCTGAAGACGGGGACTACGAAGACTACGATGAAGAAACTTTCACAGAGGCACCAAAGAAGAAGCAGCACAAGCACAAGAAGGTCAAGGCGAAGACGGCCAAGGATCCCATTGAACTGGCCTTGGAGCAAAATAAGCAGCAGCAGCAGGAGGCATCCTTGCCAGCTCTTCCCGTTCCCGTGTCTCCAGTGCACGAGCAGTACAAGATGATCCACGAAAACCTGGCGATGGAGTTCCGGGACCACGACGGTCACTCGGAGCGTCCCGGCGGAGCCGTGCTCTCGCTGACCCTGGGTCTGTTGGTGACCGCCGCTTTAGCCATTCTTATAGGATGCAGGATGCGAACGGTGAGCCGCAGGGCTCGACGACTGGGCGGCAAGACGCCCTATTCGCAGGAGGCAGACTTCCTGGTCAACGGCATGTATCTATAA
>ReannCDS00153
ATGGAAATGAAGGACTATTACACCTGGACTTACCCGGATATACCGGAAAATGTGGCCCAGGAACTGCGGAAGCTGAATTGTTCATTGGTTGTGGTCGGAATCGTGGGCAGGTCAAAATGCGACCAGGCCAACAAGATGCAGGCCTTTGGCATGGAGCCTCCGATAGAGCACACGGCCAGGGATGGTCAGGTGCAGTGCTACTACAAGCCGGGCACCAACAGCCTGCTGCTCCATTTCGAGACCACCTACGACGAGGCGATCCTGGGTCAGCTGATAGATGCCTGCATGGAGAACCCGGACATTCCCTTTGACTTCGATAGCTTCTACGAGAGGATGCGTTCCCGTTTTGTACGCATGATGCTCCTTGCCTTGCATGTCTGCCACATTGTGGTGTACGTAGAAACTGGGCAGACCTTTGATCCGACGCTTGTCACTGTGTTCCAGTTGCTCAAGTTCGCCCGGGAGCAGCATCTGATGCAGTTCCTGCCGCAAATGCTGAGGGAGACCCCCGCAGCCAGGATGGGCGAAAAGGCACGGCTATGTGCCCCCAGGATTCTGTTTCTTTTCGAAAACTTCCCCCGGGACGAGCCAAAGACGCGCGAATGCGTTTCTGCCTACGAGTTCCAGACGGAGGACTGCATCTATGAGCTGCTCCGCCACCATAACATAGTGACGAACAGCAGCAACAGTTCGCTAGTGGCGCTGCCTAACAACAAGCAATTCGTCTTTTTCAACGCCCACGAAGAGTTGCATCCAGACAAGTTGTTAAAGGCTATCGAATGCCTCAACCTAGCGATGTACAAGCCCGATGCCAAGGAGGAGGAGGAAGACCTGGAGATCCTTGAACTGGCTCCCTTCGAGGGCTTTGTCAAGCCCTTCGGCGCTCCGCTTGATGAGAAGGAGTTGGAGAAGCAGCAGTACAAAAAGGACCACACGGTGTGGCACTTTCTGCAGCGACACGTTCAGGACGCTCTGTTGGGTTGCTTCGATGAGGGCTCCTTCAAGCAACTGCCCCATTTGGGGCAGTTCCACCTGCTTAATATCCAGGAGTGGCACGACTGGATGGACACGCTGTATAAGTTGCTCGTGGAGAACGCCAGGAATCCGAACCAAGAGACCAGCAACGAAGATTACAGACTCTTCCTGCAGAGTTTCGACGAGAGCTTGAATTATGAAAAAAAGTTTTGGGCTCACCTGTGCGAGCTGGGCCTAAAGAAGGGCATATCAGCTTACAAGAGCGCTGCACCCGCGAACTATGGCAGCTCCACCCACAAGCAGCTCCTGGCAGATGCCACCGTTGCCTTTGAGGAGGAGGGTCGCGGTCCACAGGCAAAGGCGGCTCTGGCCAAGCTGGCAGCCGTGTGCCAGAAGCACTGGCAGGATGGGCGGCAACAGTGCGAGCAGCTTAGCCTGCGCTCCCACCCCTGCACCCTGCCCAAAAACGTGCCGCACGACAAGCACAACAGCGGGGTGATCCACATATCCAGTTGCAACTGTGGCCGCACACAGGGTCGCAGAGAAGATCCGTTTAACCTGCGGCAAGCGAATTACGAGTTCTACGAGCACATAGCCCAAATGTGCAACCTGTGCGTGAAGGTTAAGCAGTACCAGTTTCCTATTTTCGAGCCTTCTGTTAGTGATTACCGGGCGGCGGCCTTTGAGGCAGCTTTTCCCCTGCTGCACACGGGAAAAAGTGGTCCGCCGCAAGACGAAGAGGGCGCAGAGGGTCTGGAGGACGAGGAGGAAGGTCAAGAGCAACAGCAGCCGGCGGAAGAGCAGCCCCAGAACTCCGCCAGCAACGGCTGCTCCCAGCCCCTTTCTCCCACCTTTGGATCCGACCTCAACATGTCTATAGCTGGCTTTGGAGCCTCACTAAACGAGTCGGAGGCCAGCTCCGAGCAGTTGACGCATTCCGAGGCGAATTCGACGAGCAGTGACACTTCTAGCGCCGATACGGAAAACGAACTTGTGGTTCAAATTCAAGAGCCTGTGAAGAAGGAGAGCCGTATAGACGCCGGCCCTCCCGATAAATATTCCACCTCCACAACGGAGTATTTGCCGGGACTGGTGCACACGGTCAGTGACTTTGGCCTTCTGCCGCTCTTCCCAAGCTGGTCGCTGGCCTGCGTGGGTCCCAGCTCCATCTACAGTCACAACACCGGGCTGCAGGAGCACTTCCAAAGCGGCTTCTTGTCCGGCGCCAATTTCCTGTTGCCCTGGGATGTCCAATTGCGGCTGGTCCATGCCCCCAAGCAGCAGCAGCACCACTCCCACCACCAGCAGCAGCATCCCGGAAAGAAGCAACAGCGCTGGAAGAAGCAGGGCGATAGGCTTTCCCTCAAAATCTTCGTGGGAATGGAGTACGAGTGCTCGCGAGGCCATCGGTTCATGATGTGCGCCCCGGATCGAGTGTTGCGCGGCGGAGCGGACATCGAGCGGGACACCTGTAGCAAGGTGGTACACAACAACATGCCGCTGTACTATCCCTGCCCGTGCCGATCCCAGACAAACTACCTGGCCCAGCTGATGCGCATCCATGTGGTGACGCCCAAGGCGCCGGTCAATATCATTGTGGATCCCAAGGTGTGCGTGGGCAAGGGAAAGTACACCTTCACCCTGGGCAGCATAATCCCACCACGTCTGTCGCAGAGCGCCTATTGGATTATCCGGCTGCCCTTCGTCTACCAGGGCGACGATGTGTTGATCGCTCCGCCGGATAAGCTGGAACCGGATGATCCGCTGGCCGGCGGTTACCTGCTGCCCGGGATGTTTGGCGTAGCAGAGACGGATCCCACGCTGGAGCTGAATGAACCTGGACGAATGGGGGTGTCCGCCGCGGGAAATTTCACTAGAATTTAA
>ReannCDS00154
ATGGCCGACAGCCCGTTCCCAATGAGCAACCGCAGTGGCTTGCTGCGCACCACCCTAAACGGCTCCCTTGGGCCGCAGAACTTGTCCCACTCCCTGCTCCTCCTCGAGCAGAGCAACGCGGCTCTGGAGGATCGGGCGCTGGTCGAGGACGCCGGCGACGATCTGGATCGCGGAAAGAGTCGCGTGGACGTGCTGTTCCCGCAGTTCTTCGACGTGCTGCAGGCGCATGGCGGCGGACCAGAGGCCTTCGAGGTGATCCAGGCCTTAACCCACGTCTGTCGCGGTGTCGTGGAACAGCTTGAGCTGGAGATCGAGCGCGGCGTGGGTGGGGCACAGGGTGCCAGACAGCGCGAAGCCATCCTTGCTTGGCTGCGCCAGGAGATCTACACGTGGCGACTGTTGCACGCCCTCTTCTACGACCGCATCCTGCTGCAGGCAGATACCCAGGCGGATGATGAGATGCATGACGGTCCCACCCTGGGCGGCAGCGAGAAAGAGGTCATCCAGCAGCTGTACACCATCAATGCCACTCTGCGAGAGTACCAGCTGGTCGTGGACTGGCTGGAGGCCTGCTACGATCCGGGGGAGCAGCAGAACCCGCTGCACTGTCACGACCGCATGATGGCCTGGGAGAACACGCTCTTCCAGCTGGAGAACCTGCAGGGCGCCGCCTTTGGCAAGGGTCACGAGATCGTGACGCGCCTGGATCCGGATGCCCCTGTCCGAGAGAAGCGCCCGCTGCACGCCCTCGACGAGGAGGACAACCTGCGCCTGTCTCGCGCCATCTTTGCGGCCATTCGCTCGGGACGCGTCGACGAGGGTCTGAAGCTGTGCAAGCACTACGGACAGACCTGGCGGGCGGCCATCCTCGAGGGCTGGCGTCTCCACGAGGATCCTAATTTCGAGCAGAGCGTATCTGTGGTCCATGAAAAGCTGCCCATCGAGGGCAATCCCAGGAGGGACATCTGGAAGCGCTGCGCCTGGATGCTTGCCGATTCCAAGAACTACGACGAGTACAGCCGGGCAACGGCGGGCGTCTTCTCAGGGCACCTGGGCTCCCTGAAGAACCTCCTAAGCAGCAACTGGCATGATTTGCTGTGGGCCCACTTGAAGGTCCAGATTGACATCCGTGTAGAGTCGGAGATACGCGGCTGCTGCTTGAAGCGCTACCAACCGATGCCCGACGACTACTGGAACGGCAAGATGACCATGGAGCAGATCTTCGACGAGCTGAACGTGGCCAAGGATGCCTCGGTGCGGGACTTTGCCCAGGGTCAACTTGGCATTATCCAGCGCCATTTAATCTTGGATACCTGTGGGGAGCTGCTTCAGCACATGGCCCGCTGGGTGGAAAAAGATGCCGGCCAACTGTCACCCCACCAACTTCGCTTCATGGCCCACATTGTGCTTTTCCTGCGTCAAATCGGACGCGTAGAGAAGGAGCGTCAGGCGGAGAAAATCATTGCCGCCTATGTGGAGGCCTTGATTGCGAGGGGCGAGCCCCAGCTGATAGCCTACTATGCAGCAGCACTCTCGAATCCACTGCAGGTTAAGTTATACTCGCGTTTCCTGGAGCAGGTGGAGCAGAAGCGCCAGCGGGAGTTGGCTCTGGATGCCGCCTTAGAAGCAGGCTTGGATGTGGAACAGATCACACGGATCACCGTGGAGAACATTCGACTCGTCCACCACGCTCCTGGAGAATTCGGTGAGCCGCACTCGGGCGAGATCTCCGTGCCGGATCAGCGCAAGATCTCAGCCCTGGAGTGGCTCCTCCATCTGCCGGAGCAGCGCGGTGAGCTGCTGTGGCAGGCCAACGCCATGATGCGCACTTACCTTGCATGCAGTAAGATGGAGTGCGTGCGCCAGACCTTCCGTATGGTGCCCGGAGACATAGTGCAGCAGATCGTGAACTTGTACAGCTCGGTGGACAACATTCCGCCGCGCGAGGAGTGCTGCGTGAAGGAGTACCTCTGCTACAAGGTGTATCTTTCAGGCGTGGACAGCTTCGTGGAGTGGAACCGCCTGCAGCAGAACAAGCCAAAGAAGCCGCAGGCTGGACTTTCTGCCTCCGCTCAGGACAACTTCACGGAGCGCATGGCTAGTGAGCGTAAGGAGCAGGCCCACCGATCGGAAGTCCTGCGCTGGGAGCACAAGGTCAAGGAGCAGGCCAAACAAACCATCGAAACCTTGTACAATGTGCTGATGTTCCCGGACAAGGGATGGCTGGTGGATCCGTTCATCGCCAAGCAGCCCGAGAACGCCGTGCAGCTGAACTGGGAGCACCGCCTGCTGCAGATGGAGAAGCTGCGCTCCATCTGCATTCCCGAAATCGCCCTGCTTCTGAATGAAGTCATGTTCAAGTCGGGCGACTTTGCCGGCTGCGTGCGACTGGCGGATGAGATCTCCGGCGAGGGCCGGCAGCTGTACAAGGTCTACACGAAGCACAAGCTGGCCGAGCTGCTGGCCAAGATCGCGGACGCCTCCCTGGAGCTGCTCAACTCGAAACTGGATCCCTGGGGCTACCCCATAACAGTCTAG
>ReannCDS00155
ATGACGGAGCTGCTGATTGATCCGGACATCCGTGTGTGGGTGTTCCTGCCCATCGTGCTGATCACCTTCCTGGTGGGCATTGTGCGCCACTACGTCTCCATACTGATTTCCACGCAGAAGAAGGCCGAGATCACCCAGATCCAGGACAGCCAGGCGATGATCCGGGCACGTCTGCTCCGCGAGAACGGCAAGTATTTGAGCGCCCAGAGCTTCTCCATGCGGAAGAACTTCTTCAACAGCGAGGAGACCGGCTACTTCAAGACCCAGAAGCGACCGCCCGTAGCCCAGAACTCATCCGCCATGCTCACCGACATGGTCAAGGGCAACTTCATCAACGTCCTGCCCATGGTGGTGATCGGCGGCTGGATCAACTGGATGTTCTCGGGCTTCGTCACCACCAAGGTACCCTTCCCTCTGACCCTGCGCTTCAAGCCAATGCTGCAGAGGGGCGTGGAGCTAGCCTCCCTGGACGCCGCCTGGGTATCCTCGGCCTCTTGGTACTTCCTCAACGTGTTCGGCCTGCGCTCCATTTACACTCTGGTCCTCGGCGAGAACAACCATGCCGACCAGACACAAGCGCAGGCGGATGCCATGACGGGCGCCGCCATGACCATGCCCCAGGATCCAAAGGCGGCCTTCAAGGCCGAGTGGGAGGCGCTGGAGATCACCGAGTACCACAACGCCCTCAAGAACATCGACGCCGACATGCTGACCATCGCCAGCGCTGCCGCGGACAAGAGTCCCTGA
>ReannCDS00156
ATGGGTTGCGATGGTGGAACCATTCCCAGGCGTGATGAGTTGGTGCGCGTCAAGCAAAAGCCGGAACAGAAAGACAAGGATGCGGAGAGGGAGTTCCGCTGGCGCCACTGCACCTTAACCCAGCAGAGCCTCCAGGAACCGATCGCCATGTGCGGCATGGGCAGGCTGTACTCTAAGCAGAGCGTCATTGAGCGCCTTCTGGAGAAGGAACCTATGCCGGAGACGGCAGCTCACGTGGAGAGCATGAAGGACATCCGCCAACTCAATCCCACTCCCAATCCCGCCTTCACGGAGGAGGACAAATCAGATGGCTTGCTGGACACACGACATGCTCCATACATCTGCAAGCTGATTGGCCTGGAGATGTCCGGCAAATTCCGGTTCGTGGCTCTTTGGAGCTGCGGATGCGTGGTGTCCGAGCGAGCCTTGAAGCAGATCAAAGGCAGCGCGGCCAGCACTTGTCCGCTGTGCCAGGCTCCCTACAGCGTCGAGGACGTGGTGGTGCTCAATGGAAACGACGAGGACTTGGAGCTGATGCGTGTCAAGATGGAAATGCGCGCTGCCAAGCGCAAGTCCTCCAAAAAGGAGAAGAAGGGAACAAAGAAGGTGGAGGTTAAAGCTGAGCCCGAAGAGTCCCAGGAACCAGTCGCCTCTACATCAAAGTCTGCAACTATTGAGAAGCCCACCTCCAGCTCAAAAGTGAAGGCTGCAGGCCAGGTCAAACGACTTGGGGCAGTGAATGCCATGCAGGATCCTGAAATGAAACGCCTTAAAAGTGACTTTAGCGTGGCCAAGGATCCCAAGGCCAGCGATGTCTACAAGTCGCTTTTCACCTCCCACAAGACCGAGAAGGACCAGGAGCGCGCCCACTGGGTCACCTACAACCCCTTCTACAATTAG
>ReannCDS00157
ATGAAACATCTCGTCGTGCTTTGCATATTTTCACTCTTTGCCAAAGATGCACAAACATTGCTGTTAAGCAAAACGGATTGGAAGAATCTGCGCAACAGTGGGGCCTTGGACCTAAATGTATTGCGTTGCTTCTTGCGCGACAAAAACTTCTGCCCCAGTCCACATATTGATCACCGACTGTACGCTCCCAATGGGCCGCGACGAGGAACTCCGTTGAATGTCAAGAACCCGTTGAGTTTATATAAGGGCGGATTCAGTAAGAGCCGCGAAACAGTTTTTATTATTCACGGTTTTAATGGAACCGCCATCGACATTCACCTACAATTTCTCAGGGATGCATACTTATCCCGCGACTTTAACGTTATCACCGTGGACTGGCGACCCTTGACCCGATATCCGTGCTACCTCCACTCGCTGATCAACACCAGACTCACGGCGCAGTGCACCGCCCAGATCTACGCCTTTCTGACCCACTACGGAGCTGTTCGGGAGCGGATCACTTGCGTGGGCCACTCCCTGGGCGCCCACATCTGCGGCATGATCAGCAACCACCTGACGCGGAAGCAGTACCGCATCATCGGACTAGATCCCGCCCGGCCTCTGATAGAGCGCAACAAGAGCAACACCTTCCGGCTGACGATCGACGACGCTAGTGTCATCCAGGTGATCCACACCAATGCAGGATTCCTGGGGCAGGAGGACAACACCGGGCACCTCAACTACTGCGTCAACGGAGGACGCATCCAGCCTTTCTGCAAGGGGAATCCCATCAGAAGGTCCCGCTGCTCTCATTTCCTGAGCATCTGCTACTTGGCCACGGCCACTTTCAAGCACAAGAAGTTCATGGGGGTTCCTTGTCCCAACGGCTGCCTGAATCTCAGTGGATCAAAGAGACTGCCCGTTAGCGGAAAAGTTAATCCCTTCGAGTTCGCCTCGCTGTTGAGGGAGTACCACATGGGTAACGACGCCCCCGATGACGCCCGAGGCTGCATTTGCATAGATGTGCCGTATGCCAAGCACTGCCCCTTCACGGACGCGGAG
>ReannCDS00158
ATGAGTGGGTTAGGCTGGATCGTCGCCATCAAAGTAATGCTCATCGTGTGTGCGATTGGCAGAAACGCCGACACCACCCCGTCGAATTCGCGGTATAAATGGACTACGATGGACTGGCTGGAGGCCCAGAATGTCAGTCACGAAGTGCACAATGTGACCACGGCGGATGGCTATCAGCTGCAGGTGCAGCGTCTGCCGAATCTGGGTGCTAAGTCCGTGCTCCTGGTCCACGGACTCCTGGGTTCCTCGCTGGGGTGGGTCTGCCTGGGGCCCGAGCGGAGTTTGGCCTTTCAGCTGCACCATCGCTCCTACGACGTGTGGCTGGCAAATCTGCGCGGAGTGGCGCCCTACGGACGGCAGCACATCGACTTGACCGATGTGATGGCCGATTTCTGGCGCTTCAGCTTCCACGAGCACGGCGCCTACGATTTGCCGGCCATAATTGACCACATGGCGGAGGTCACAGGCGGCGAACAACAGGCCCGCGGAGGAGGTGGTGGTCCAGGGGCTGATGAGGAGCAAATGCCGCGCCAGGTGCTGCTAATTGGACACTCGCAGGCCTTTAATGCGTTCCTGGTCCTCTGCTCGGTGCATCCGCGCTTCAACCAGCGCATTCAGCTGATGCAGGCCCTGGCGCCCCTGGCTCGACTGCATCGCCAGGTGCGCTTCGACTCGTTCCAGGTGCGCCACCTCATGAAGTTTGTCAAGAAACGCCAAAAAGGAAACCAGTTTGAAATCTTTCCACCTGGCTATTTTCGAAAAATATGTCAAAGCAAGCGAGATCTTTGCGAATATTACACTAAGCAATTGGCAGGCAGCTCCCAAAGCAACAAAAAGCTACTGGAAGCCTTTAACTATGAACATCTTCTGCAAGGCGGTTCAGCAAGAGAGATAAGACACCTACAGCAGATATGGAAATCGGGTGACTTTATTTCCTACGATTTCGGACCAGTGGAGAATATGCAGATATACCACGGCGTGGAGGCCCTTAGTTACAATATAAGCCAGATCACTGTGCCGATCATCTTGTACTTTGGGGAAACCGATGCTATAGCTACGCCGGAGGGAGTTCATGGAATATATGCCAGAATGCTGAAGTCGGTGAAGAGTGTGAGGAGGATTAACTCCCCGAAGTTCAACCACTTGGATTTTCTTATTTCCAACGACATTAAAACCCTGGTCAACGACAAATTAATTGAGCAAATGGAACAGTTTTTCGAGGGGCGATTGCCGTACGTAATTGAATGA
>ReannCDS00159
CCTCAGCGTGGACAAATTAATCGCCAAGTACGGCTACGAGGCGGAGGTGCATCATGTGACCACCGAGGACGGATACATCCTCACCATGCACCGCATCCGCAAGCAGGGCGCCCCGCCCTTCCTCCTCCAGCACGGACTCGTGGACAGCTCGGCGGGATTTGTGGTAATGGGTCCCAACGTGAGCCTGGCCTACTTGCTGGCCGACCACAACTACGATGTTTGGCTGGGGAACGCGCGGGGCAACCGCTACTCGAGGAACCACACCACCCTCGACCCGGATGAGTCCAAGTTCTGGGACTTCAGTTGGCACGAGATCGGCATGTACGACCTGCCCGCGATGATTGATCATGTGCTGAAGGTCACCGGGTTCCCGAAGCTGCACTACGCCGGCCACTCGCAGGGCTGCACCTCCTTCTTCGTGATGTGCTCCATGCGGCCCGCCTATAACGCCAAGGTCGTCTCCATGCAGGCCCTGGCCCCCGCCGTTTACGCCAAGGAGACCGAGGACCACCCCTACATCAGGGCCATCAGCCTGTACTTTAATAGCCTGGTAGGCAGCTCGATCAGGGAGATGTTCAACGGGGAGTTCCGCTTCCTGTGTCGCATGACTGAGGAGACCGAGCGCCTGTGCATCGAGGCTGTGTTTGGTATCGTGGGTCGCAACTGGAACGAGTTCAATAGGAAAATGTTCCCCGTAATCCTGGGTCACTATCCGGCCGGAGTGGCTGCCAAGCAGGTGAAGCACTTCATCCAGATCATCAAGAGCGGCCGATTTGCGCCGTACAGCTACAGTTCGAATAAGAACATGCAGCTGTACAGGGACCACCTGCCCCCGCGTTATAACCTGAGTCAGGTGACCGTGCCCACCTTCGTGTATTACTCCACGAATGATCTGCTGTGCCACCCCAAAGATGTAGAGTCCATGTGCGATGACTTGGGCAACGTGACGGGGAAGTACTTGGTGCCGCAGAAGGAGTTCAACCACATGGACTTCCTCTGGGCCATCGATGTGCGGAAAATGCTCTACCGGCGTATGTTGCAGGTCCTTGGAAAACTGCCTGAGGACAAGCATGAAGAGGCTAATCGATCCAGGCGATCAGTTCGTGGCAGAGCGATACTATCTTAA
>ReannCDS00160
ATGCGTCTGTTTGTAGTGCTAAGTGTTTGTGTGGCTTTGGCCTCCGCCGGAGGGTACGGTGGTGGCGGAGGAGGTGGTGGTGGAGGATACGCCGGGTCCTCCGCTTCCTCGTCTGCTTCAGCCGGTGCGATTGGAGGCGGTAAACTGGGCGGAGGCTATGGATCCGGAGGTCCCGGTGCCGGAGGTCCAGGCTCCGGAGGTCCCGGCTCCGGAGGTCATGGATCCGGAGGCCACGGAGCTGGCGGTTTCGGCTCTGGAGGAGATTTCGGTGGAGGCCTAAGTGGCGGATTCGGCGGTGGCGGCGCTGATGCCTCGTCGAGTGCTGGAGCTGCAGGCGGTGGACTGTCAGGCGGTTCCGCTGGAGGTCCCTTTGGAGGTGGCGGTGGAGGTCATTCCGGCGGTGGAGGCGATATTTTCGGCGGAGGTGGTTCGTCTGGAGGAGGACATTCTGGCGGAGGAGGCTCTATTGGAGGTGGCCATTCCGGAGGAGGAAATGGAATTGTTGGCGGTCCTGGACTCGGATCAGGTGGAGGATTCGGAGGTGGAGGTGGACACTCCGGCGGAGGCGGATTCGGTGGAGGAGATGCTCCTTCAATCGGACCTGGTGGCGGAATCGGAGGAGGCGGACACTCTGGAGGTGGCGGTCATTCCGGCGGAGGCGGCCTAGGTGGAGGAGATGCTCCTTCAATTGGACCAGGTGGAGGATTGGGCGGCGGCGGAAGCTCTGCTTCATCTTCAGCTGGTGTTATTGGTGGCGGCCACGGAGGCGGTGGAAAGCCAGGAGGCGGCTTTGGAGGCGGCGGAGGACCGGGCTTCGGACCAGGTGGAGGAGTCGGCGGTGGAATCGGAGGAGGTGGAGGACATTCCGGAGGCGGAGGTCACTCTGGAGGAGGCGGAGGTGGTCCCGGATTTGGTCCAGGACCAGGTTTCGGCGGAGGCTTTGGACCCGGAATTGGAGGCGGACCCGGTGGCGGACACTTTGGAGGAGGTCTTAGCGGCCACAAGCACGGAGGGCATGGAGGCGGTGGCGGATACAAAGGTGGACCGGGAGGCGGCGGTGGATTTGGAGGCGGAGGCGGTGGCGGAGGCGGAGGTGGTGGCTACGGAGGCAAACCTGGAGGCGGCGGTGGCTATGGAGGCAGTCCAGGCGGCGGGGGTGGTGCCTACTCGAGCGCCTCTGCTTCTGCCAGTGCGTCTGCGGGTGCCGGCGGCGGAGGTGGCTACCATGGCTAG
>ReannCDS00161
ATGAAGTTCCTGGCTGTCTGCATTTTCCTGATCTTCGCCCTGGTGGCCGTCCAGGCCAATGGAGGTGGTGGCGGAGGAGCCAGTGCCGTGGCAAGCGCCGAGGCCAATGCCAATGCCAACAGCTACGGAGGCCCAGCTTCCGCCCAGGCCTCTGCTATCGCCAACGCCAACTCTGACGTCTCCGGCGGACGCCGTAACCACCACAGACAA
>ReannCDS00162
ATGTTGCGAACCTTTGCCATTCTGCTGCTGATCGCAGTGGCCGTAAATGCGAGAGCTGCACCACAGAGAACCACCGTTTCGCCGGATTATGAAACCACCGAAAATGTGGAGCTGGTTGAGGAGTCCACCTATATGTCCGTGGAGGAGGGAACCATCACGGTGGACGTTGATTCGGATGTGATCCTGACCACCAGTCCCGAGGGCGAGGCCTTCACCGAGGCCAGTCCGATGGGTCTGACGGAGGAACCGCTTCCGGATTCGGTGGTGCAGCAGTTGGAGATGGAGCGGGCTCAGGAGGAGCGGCTTAAGAATCCCGAAGAGCCGGAAACGGAGCTGGAGTCGGAGTCGGAGAATGAGGACCTGGGCGCCACAACCACGGAGCCACCGAATTCCAATAATACTGACACCACCAGGCGCAGCTTCAAGTTTGGCGCAACCACACTGCCACCAAGTTTCATCACAACCACCGAAAGAAGCATCACCACCATTGCACCACAGGAAGTCACCACATCACGTTCTTCGGAGACTGAGGAAACCACCGAGTTCCAGGAGGTAAAGACCATGAGAAACTACTTCGAACGGAAGCCAGCGCAAATGGAAGAAATAGAGCTGGACATGGCCGAGAACCGAATGGAGACCACCACAAATTTACCAGCTCAGGAACTTGTAGAGCTGTCCATGATCATGACCACCGAAGCCGCTTTGGTGGAGGAGAACCCCAAGCCGAAAAGTGAGAGTGATCAGGCGGAGTCGGTGGAAACCACAGTGGTGCCGCTCTACCAATATGTTAGCAATGGAGCTCCCATTGTCACAGAGCCACAGCCTGAGCATTCTACGGTTATGCCAGTATTAAACGAAGAAGTAGCCTCTACTGAGTCTCCATTAGAAGAAATTAAAGAACTCCTACTGGTTTCGTCCACCTCAGCACCCGAAACCACCACAGAGGCGGAGGAAACCACGACTACAGCTCCTAGCTCCACCACTACAACCACTGAGGCTGTTCTTCTGACCACCAAAGTGGAAACTCTGCTGGTTGCCCAGCCAGAGACGACTACCAGTGCTCCAGAGACGACAACTAGCACTACTAGTGCTCCAGAGACCACAACTAGCACCACTAGTGCTCCAACCACAACGAGTACCACCAGCACCACCAGTGCTCCCACCACGACAATCACCACAACTACAGAACGCCCCATTCCGACGCGAGCTCCTCGGGTGGAACGGATCTTCAACTCGGACGGAGTGGAGGTGCTCTACGGTTACTCGTCGGTGGTGCGGACCAACCGCTCGTGA
>ReannCDS00163
ATGATACGAACCAGGAGGTCGAAGAAAACAAGGAGGGTTCCTATGGAAAAGATTGCTAGTTTCGACGAAGATCCCGAATTTCGAGCACTACTGTTGGATATAATGCGTGTTCTGGAAGCCATTCCCGAAGCAGCTTGA
>ReannCDS00164
ATGCAAGATCCAGATATAGACCTTCTGGTTCAACTGCATACTGGTACGGATGAACAGTCACAATCGCAATTGCAGAATATTGGAACTGGCGGTCCACATATAGAAAGCTCTGCACAGTCGCAATCGCAGTTGCAGAACATTGAAACTGGCGGTCTACATCTGGAAAGCTCTGCACAGTCACAATTGCAATCGCAGAATATTGGAACTGGCGGTCCACGTGTAGAAAGCTTTGCACAGTCGCAATCGCAGTTGCAGAACATTGAAACTGACGGTCCACATCTAGAAAGCTCTGCACAGTCGCAATCGCAGTTGCAGAACATTGGAACTGGCGGTCCACATATAGAAAGCGCTGCACAGTCGCAATCAAAGCTCTGCACAGTCACAGTCCCAGTTGCAGAACATTGGAACTGACGGTCCACATCTAGAAAGCTCTGCACAGTCGCAATCACAGTTGCAGGACATTGAAAGTGGCGGTGCCAATCTGGAAAGCTCTGCAAGGAAGATGCAATCGCAGTCGCAATCTCAGTTACAATCGCAGTCACATATTGGGGCTCTAACTAATCTCCAAGAGCCAAATATTCGACCTCTGGTCCTGCAACCAAAGTTTCAACAGGACATAACACAAGAGATAGTACATGCAATTCCACAGGACTACAGTCCCCACTACAGTCTCTCTTACGGTCCCAGTTAAAGTCTATAAGATCTTTGCCCCAGAGACAGTCACAGTTACAGTACCAATCGCATTTATCAGGATCACTTTCCCAAACACAGTCCCAGTTAAATTCACTTTCCCAAATACAGTCACAGCTAGACTCACTTTCATTACGATCACTGCCCCAGAGACAGTCACAGTTACAGTCCCTATCGCTGTCACCAGGATCACTTTCCCAAGCACAGTCCCAGTTGAATTCACAGTCTTCTGGACTACTGTCCCAAATACAGTCACAGTTAAACTCACATCCATCAGGATCCCTGTCCCAGAGACAGTCACAGTTACAGTCCCTATCGCTGTCACCAGGATCACTTTCCCAAGCACAGTCCCAGTTGAATTCACATTCTTCTGGACTACTGTCCCAAATTCAGTCACAGTTACACTCACATTCATCAGGATCAGTGTCCCAAAGACTGTCGCAGAAACAGTCCCTATCGCTGTCACGAGGATCACTTTCCCAAAGACAGTCCCAAGTGAACTCACAGTCTTCTGGACCACTGTCCCAAGCACAGTCACAGTTAAACTCACATTCATCAGGATCACTGTCCCAGAGACAGTCCCAGTTGAATTCACATTCTTCTGGACTACTGTCCCAAATACAGTCACAGTTAAGCTCACATCTATCAGGATCCCTGTCCCAGAGACAGTCACAGTTACAGTCCCTATCGCTGTCACCAGGATCACTTTTCCAAGCACAGAGTCAGTTGAATTCACTTTCTTCTGGACTACTGTCCCAAATTCAGTCACAGTTAAACTCACATTCATCAGGATCAGTGTCCCAAAGACTGTCGCAGAAACAGTCCCTATCGCTGTCACGAGGATCACTTTCCCAAAGACAGTCCCAAGTGAACTCACAGTCTTCTGGACCACTGTCCCAAGAACAGTCACATTCATCAGAATCACTGTCTCAGACACAGTCGCAGAAACAGTCCCTATCGCTGTCACCAGGATCACTTTCCCAAACGCAGCCTCAGTTGAATTTACATTCTTCTTCACAGTTATCAGACTCACTGTCCCAAATACAGTCACAGTTACAGACCCAATCGCAATCACATTTGAGAGCACAGAACCCTGCAGTTTCATTCATTCCATATGGCTCCCTGCTACCGCGACGTTCCCCTTTACCAGTCTCTCCGCCTGAACCAAAAGCAATTTTGCAAACAGATCTATTAAAAAATGCTAAAATCAGCGTGGGTACTTCTGAGTACAAAATCTACAGCCCACCGAAATACCACTCCCAGATGGACATCTTGGATGACTCCAAACTGACAACGGTGCACCTGATTGAAAAGTACGGCTATCCATCGGAGACCCACTTTGTGAACTCTGACGATGGCTACAAGCTCTGTGTGCATCGTATTCCCCGTCCTGGAGCTAAACCTGTCCTACTGGTTCACGGTCTGATGTCCAGTTCCGCCTCGTGGGTGGAATTGGGACCCAAGAACGGACTGGCGTACATCCTGTACCGAAAGGGTTACGACGTCTGGATGCTGAATACCAGAGGCAACAAATACTCTAGGGACCAAACTGGTTCCCGCAAGAAACCACGGAAGTACTGGAACTTCTCCTTCCATGAAATCGGCAAATATGATGTACCAGCTACAATTGATCTTATACTCAAGCGCACCAACGAGCCGAAGCTCCAATACATTGGGCACTCACAGGGCTCCACCGTATTCTTTGTGATGTGCAGTGAAAAGCCGAAGTATGCCAATAAGGTGCAGCTCATGCAGGCCCTTTCCCCAACGGTTTACCTGCAAGAGAACCGTAGTCCTGTGCTTAAGTTCATCAGCATGTTCAAAGGAAAGTATTCGATGCTGTTGAACCTTTTAGGGGGCTATGAGATCTCGGCGAAAACGAAGCTCATAGAGCAGTTCCGCCAGCACATTTGCTCCACCTCGGAACTGGCCAGTCAAATCTGCGCCATCTTCGACTTTGTGCTCTGCGGATTCGACTGGAAGAGCTTTAATAAGACGCTAACCCCCATTGTGGCCGCCCACGCCTCCCAAGGAGCCTCTGCCAAGCAGATCTACCACTACGCACAGCTGCAGGGTGACCAGAACTTCCAGCATTTCGATCACGGACCGGTCCTGAATCGGGTTCGTTACGAGTCCAGCGCTCCACCAGCCTACAATCTCTCGCAGACGACCACCAAGGTGGTAATCCACCATGGTGGAGGAGACTGGCTGGGATCCGACTCGGATGTGAACCGGCTGCAGCAGAGCCTGCCCAATCTCGTCGAGAGCCGGAAGGTGAACTACGATGGCTTCTCCCACTATGACTTTACACTCTCGAAGGATGTCCGTCCGCTGGTCTACAGCCACGTTCTTCGCCACTTGTCAGTTCAGCTGCCAGGATAG
>ReannCDS00165
ATGCGACACGCGATCTGGTTTCTCGCAACGCTCGGGGCTTATTCGCTCTATGGCCCTATGGTTTTGGGTGGATTCGTGGAGGATACCTTTCCAGCGAGTGTGATTGAGGACGCCCAACTGAATTCGATACAGCTGCTGGAGAAGTACAAGCATCCAGCGGAAACCCATCAGGTGACCACGGAAGATAAATATGTCCTGACCCTCCATCGCATTCCCCGACCTGGGGCCAAACCGGTGCTGTTGGTTCACGGCCTGGAGGACACTTCTTCCACCTGGATTGTGATGGGCCCACACAGTGGCCTGGGTTACTTTCTGTACGCCAACGGATACGATGTCTGGATGGGCAATGTCAGGGGTAATCGCTACTCTAAAGGCCATGTAAAACTTAATCCAAATACGGACAAGGCTTACTGGAGCTTCTCGTGGCATGAGATCGGGATGTACGATCTGCCGGCCATGATCGATGGGGTTCTGGAAAAAACAGGATACCAAAAGCTGAGCTATTTTGGCCACTCCCAGGGAACAACCTCGTTCTTTGTGATGGCTTCGAGTAGACCGCAGTACAACTCTAAGATTCATTTGATGAGCGCTCTGGCCCCTGTGGCCTTTATGAAGCATATGAAGGCTCCACTCCTGGGAATGGCCCGCATGGGCATCAACATGTTTGGTGAAAACTTTGAGCTATTTCCACACTCTTCCCTGTATCTTAACCAGTGTATTTCCTCCGCCCCCTTGCTGAAGACCTGTATGCGCTTCTACTGGCAGATCGTGGGAAAGAATCGGGAGGAGCAAAATATGACCATGTTCCCGGTGGTGATGGGTCATATCCCCGGCGGCTGCAATATCAAACAACCCCTTCACTACATCCAATTGCAGAACTCAGATCGCTTCTGCCAGTACGACTACGATCCCAAGGAGAACCAGCGGCTTTACGGACGTCTCACTCCGCCGGATTATCGCCTTGAAAGGATCACTGCCCCGGTGGCCCTCTACTACGGCAGTAATGACTATCTATCTGCGGTGGAGGATGTTCAACGGCTGGCTAAGTTGTTGCCCAATGTGGTGGAGAACCATATGTATCGCAAATGGAACCACATGGACTTGATCTGGGCCATCAGTGCCAGGCGTTCGATCCAGCCCAGGATTCTGCAGGTGATGCAGTACTGGGAAGCAGGCGGGGCAGCCAAGGACGTCACCACAGTAACACCGGTGGAGGAGGAGGTGGCTCAGTTGACTACGGGATCCCCGGTTGATGAGAACTTAGAAGAGGATGAGGCGGCTGGCACCATCGCTGGAAATGAGGAGCAGCGAGAAAAGGTCCCGCAAGATCACCTTGAAGGTGATCTGGTAAAGGCAGCTACTGATCCCACTTCAGAGCTGTAG
>ReannCDS00166
ATGAACAGTAAAATTACCAAGTCCAAATTGACCTCTCCAAAATTGGTGAGATCATCGCCGAAAAGTGTTCCACAAGCTGCGAAGGGTGAGCAAATTTTTAGTTGCCAGTTTGAAGTGTTTGGTCATGTGCAGGGTGTCTTCTTTCGCAAGCACACTCAAAAGAAGGCCAAGGAGTTGGGAATAACTGGTTGGTGCATGAACACTATTCAAGGAACAGTCAAGGGAATGCTTGAAGGATCCTTGGACCAAATGACTGACATGAAATACTGGCTGCAGCACAAGGGCAGTCCTCGTTCGGTGATCGAGAAGGCGGTCTTCTCCGAGAATGAAGCGTTGCCCATCAACAACTTCAAGGTGTTCTCAATACGTCGCTAA
>ReannCDS00167
ATGGAGGAGGACCTGGAATTCCTTATCAACGCCCTGTCGGTGCCAAATACTCCATTGACTGAGCCGTACGACGAGGCACAGTTGCTGGAGATGCGTGAAGCCTTCAAGACACTGCAGAAACTCCTTCAACGCAGTTCCTTGCCCGTAGAGGCGAGTCTGCGCTCCATGCCGAGGTCAAAGGCCGGAGAACATACAAGCCGATTCGAGGAACGAGGTCTGCCTTCCATGCTTGCACTTGTGGGCAACGATTACGAGAGGATCAGCGATCAAAACAGTGGTACTCAAGGCTGGAAGTCGGCGGAAAGTGGAACCCGAACGTCGCCCATCATTTTAGAATGCGGGCTGAGGGAGAGACCCCTAAGCAGCAGTTCCTGGAGCGTCAGCGAGAGTCCCGATGTTGAAGACATGGCGCTGGTGCCCTACGAGGAACTCTGCAACGAGCGAAGCAGCTCGGAGACCACGCTAACCGGCCAGTCCTACTCATCGTCGGGCATCTCGATCAGTATTCCCGTCAACTTGGTCTGGAACAACAAGGAGTACAACGAGTCGCAGAGCACGGACAGTGAAACCACTCTAAAAGCGGACGGTCGCCGGTACTCTGTCCTAAATTAG
>ReannCDS00168
ATGTCGGCAAATTTGCTAATATTTGCCCTAAGTCTGTGCCTGCTGCAATCGGGAATCGTTGAGGGTTTATCTCTGACGTTCGGAAACCTCACCTTATTCAACGTAAATTTCAAAACGCCTGCCATCTTAGGTCGATCAGTAGCATTGGACAGCAATCTGCGGATCGAGAGCGATGTGGATCCCAATATACAGGAAGACTCTCACTTGAATACGTATAATCTTATAAACAAATATGGATACCCAGCGGAGAATCACACCGTGGAGACTGATGACGGATATATACTCACCCTGCACAGGATCGCTCGACCAGGAGCAACTCCAGTTCTTCTGGTGCACGGACTGCTGGATAGCTCAGCCACTTGGGTGATGATGGGACCGAACAAGGGACTTGGTTACCTGCTCTACGATCAGGGGTACGATGTCTGGATGGCCAATGTTCGGGGCAATACGTATTCGCGAAAGCACGTGAAATACAGCACACACCATGCCAAGTTCTGGGATTTTACATTTCACGAGATGGGAAAGCATGATATCCCCAGCACGATCGACTATGTACTAAACTCAACCGGAGTCCGTCAGCTGCACTATATTGGTCACTCGCAGGGAACAGTTGTGTTCTGGATTATGGCTAGTGAAAGACCCGAATACATGGACAAGATCCATCTGATGCAGGGCTTGGCCCCAGTGGCCTTCCTAAAGCACTGCCGCAGTCCGGTGGTCAACTTCCTGGCCGAGTGGCATTTATCGGTGAGCCTGGTGCTCAAGCTGATTGGTGTCCACGAGTTCCTTCCCAAGAACGAGTTTATCAGCATGTTCAACCGGATCATTTGCGACGAGACAACCATTACCAAGGAGATCTGCTCGAACGTGATCTTCCTGACCACCGGATTCGACAAGCTGCAGTTGAACGAGACGATGCTTCCGGTGATCGTGGGCCATTCTCCGGCCGGAGCCTCCACCAAGCAGATGCAGCACTACGGTCAGCTCAACAGGTCGGGGGCTTTCCGGCAGTACGACTTCGGATGGCTGCGGAACCACTGGCGTTACGGGACCATCGAGCCACCATCTTACCATCTTGAGAATGTCCGTGCCAAGGTGGCCCTATATTACGGCCAAAACGACTGGCTGGCGCCCCCCGAGGATGTGGAAATGCTGCACAGGGAACTGCCAAATGTGGTGGAAAAATATCTGGTGAAAGACAAGGAATTCAACCACTTAGATTTTATCTGGGGCATCGATGCCAGGGAATTGCTGTGGGACCGGATGCTAGAAAACATGAGAAATCATGAAAACTCAGTTATATAA
>ReannCDS00169
ATGGTGAAGTCAAAGATATTTATCCTGCTGGCATTTACTGCGTTGGATATCATAGGATCTCTGGCAGGAGACCAAAATGCTAGGCGTTTTGTATGTCTGTTATCGGACCCTCCCAATCAATGCAGTGCGTACTGTGTTTCAGCACTGCAGCCAGTGATCAATCACATTACAAAAAAACAGCAGGACTCAAATACCTGCGAATCAAAACTTAATGAAACCCAGGCCAAACTAAATCAAATAGGAAACCAGTTGACGGCGGCGCAGTTCCAAATGACAGACCAGCAGACCTACCTTCAGACAAATTTGACCCAGACTATCCCACAGGACCTCAAGGAAAGACTGGATAGAATAGAAGGCAATCAGACAGTCCTAGCAGGCAAACTTCAAGAAATTAAGAGCAATACGAAAAGTCAACTGACTGCCATGCAGGATATACTATCCAAAGTTGACCGGAGAACCATGCTGCAGAACTATCAACGGATAGGAACCAGATTATTTTACATAGAGCACAACATATATGTGAATTGGTGGACAGCAATTTCAATCTGTGCTGAGATCGGTGGCCATTTGGCGGCATTCAAAAATGATCAAGAGTTTAACGCCATAGCTAAGCAACTTAAGCAAGAAAACTACTGGTTGGGCATATCGGATCCCAAAGAAAAGGGCGACTTTAGGACTGTGGCCACCGGCAAGCAAGCTCCCTATTTTAAATGGCGTTCAAACGAGCCAAATTATCGCAAGTTTGGTCGCAGCGATGAGCACTGTGTTTACGTGTATGGAGTCAGGAACTATATGATAGTTTTATCTTGTACCACAGATCTTATGCATTTCATTTGCCAAGCAGACAATGATGTGTA
>ReannCDS00170
ATGGGCTGGATTTTTGCTGTGCTCGTCGCACTGGTCGCCCTGCTGCTGACGAAACCCGGATGGCGCTGGTTCTACATAGCGGGTGCCACCTCTACCCGCGATCTGACGGCTCTTTGGGCCTATATCAAGCTCTTGAGGTACACGAAACGTCATGAGCGGCTCAACTACACCGTAGCGGAAGTCTTTGAGCGTAATGTTCGAATTCACCCGGAAAAGGTGGCTGTAGTCAGCGAGACGCAGCGATGGACCTTCCGCCAGGTGAACGATCACTCCAACAAGGTGGCAAATGTGCTGCAGGCGCAAGGCTACAAGAAGGGCGATGTGGTGGCCCTTTTGCTGGAAAATCGCGCCGAGTACGTGGCCACCTGGTTGGGTCTCTCCAAGATCGGCGTGATCACTCCGTTGATCAACACGAACCTGCGTGGTCCTTCCTTGCTGCACAGCATCACTGTGGCGCACTGCTCGGCCCTCATATACGGCGAGGACTTCCTCGAAGCGATTTCCGATGTGGCCAAGGATCTGCCCGAAAGCCTTACCCTATTCCAGTTCAATAATGAGAACAACAATACCCAGACTGAGAAGAACATCCCGCAGGCCAAGAACCTGAACGCTCTGCTTACCACCGCCAGCAGTGAGAAGCCCAACAAGACGCAGGTTAACCACCACGACAAACTCGTCTACATCTACACCTCTGGTACTACGGGATTGCCCAAGGCTGCCGTCATATCTCACTCCCGGTATCTGTTTATCGCTGCTGGAATCCACTACACCATGGGTTTCCAGGAGGACGACGTCTTCTACACGCCCCTGCCTTTGTACCACACCGCTGGAGGCATCATGTGCATGGGTCAGTCGGTGCTCTTCGGCTCTACGGTTTCCATTCGCAAGAAGTTCTCGGCATCCAACTATTTTGCCGACTGCGCCAAGTACAATGCAACAATTGGTCAGTATATCGGAGAAATGGCCCGCTACATTTTAGCTACGAAACCATCGGAATATGACCAGAAGCACCGAGTGCGCCTAGTCTTTGGAAACGGTCTGCGTCCGCAGATTTGGCCGCAGTTCGTAAAGCGCTTCAACATCGCCAAGGTGGGCGAGTTCTATGGCGCCACAGAGGGCAATGCCAACATCATGAACCACGACAACACGGTGGGTGCCATCGGCTTCGTGTCGCGCATCCTGCCAAAGATCTACCCGATCTCGATTATTCGCGCCGATCCGGACTCTGGTGAGCCCATTAGGGACAAGAATGGCCTGTGCCAGCTGTGCGCTCCCAACGAGCCAGGCGTATTCATCGGCAAGATAGTAAAGGGAAATCCATCTCGCGAGTTCCTTGGTTACGTTGACGAAAAGGCATCTGCCAAGAAGATTGTAAAGGATGTATTCAAGCACGGTGATATGGCTTTCCTCTCCGGAGATTTGCTCGTGGCCGACGAGAAGGGCTATCTGTACTTTAAGGATCGCACTGGTGACACTTTCCGTTGGAAAGGCGAGAACGTGTCCACCAGCGAGGTGGAGGCTCAGGTCAGCAATGTGGCTGGGTACAAGGATACCGTGGTTTACGGCGTGACAATTCCGCACACCGAGGGAAGGGCCGGCATGGCCGCCATCTACGATCCTGAACGGGAGCTGGACCTCGACGTCTTCGCCGCTAACTTGGCCAAGGTGTTGCCCGCCTACGCACGTCCCCAGATCATTCGACTGCTCACTAAGGTGGACCTCACCGGCACCTTCAAACTGCGCAAGGTGGACCTGCAGAAGGAGGGCTATGACCCCAACGCGATCAAGGATTCGCTGTACTACCAGACTTCCAAGGGGCGATACGAACTGCTCACGCCGCAGGTGTACGACCAGGTGCAGCGCAACGAGATCCGCTTCTAG
>ReannCDS00171
ATGGCGTTGCAACGGGAAGCAGGAGTACAGGACTTCGTCCTCCTGGATCATGTGTCCATGGAGAAGTTCATGGATAACCTGCGAAAACGATTCCAAGTTGGGTCCATCTACACATACATCGGCGAGGTGTGCGTCTCGATGAATCCCTACAAACAGATGAACATCTACGGCCCGGAGACTATTCGGAAGTACAAGGGCCGGGAACTGTTCGAGAATGCCCCCCATCTGTTTGCGATCGCCGATGCCGCCTACAGGGTCCTCAAGCAGCGCCAGCAGGACACCTGTATCCTGATATCCGGCGAGTCCGGTGCCGGTAAAACCGAGGCCTCCAAGATCATCATGAAGTACATTGCGGCGGTGACGAATGCCCAGGGTCAGAACGAAATCGAAAGGGTTAAAAACGTCCTGATCCAGAGCAATGCGATCCTGGAAACCTTCGGCAACGCTAAAACCAATCGCAACGACAACTCCAGTCGTTTTGGAAAGTACATGGACATTGAGTTCGACTACAAGGCGGATCCCGTGGGTGGTATCATCACTAACTACCTGCTGGAGAAGTCGCGAGTGGTGCAGCAGCAGCCGGGCGAGCGGAACTTCCACAGTTTCTACCAGCTACTTCGCGGTGCCAGCGACAACGAACTGCGACAATATGAACTGCAGAAGGAGACGGGCAAGTACCACTACTTGAACCAGGGCAGCATGGACATCCTGACGGAGAAGTCCGACTACAAGGGCACCTGCAACGCCTTCAAAACCCTGGGCTTCTCCACGGACGAGGTGCAGACCATTTGGCGGACGATTGCTGCCGTCCTGCATCTGGGAAATGTGGAGTTCCAAACCATTGAGGATGAGCTGGTTATCAGCAACAAGCAGCACTTGAAGTCCACGGCCAAGCTTCTCAATGTCACCGAATCCGAGCTTTCCACGGCACTGACCAAGAGGGTCATCGCCGCCGGCGGAAATGTGATGCAGAAGGATCACAACGCCACGCAGGCGGAGTACGGAAAGGATGCCTTGGCAAAGGCCATCTACGACCGGCTCTTCACCTGGATCATCTCCCGCATCAACCGGGCTATCCTCTTCCGGGGCAGCAAAACGCAGGCGAGGTTCAACTCGGTCATCGGAGTGCTAGACATCTACGGCTTCGAGATCTTCGACTCCAACAGCTTTGAGCAGTTCTGCATCAACTACTGCAACGAGAAGCTGCAGCAGTTATTCATAGAACTGGTGCTGAAGCAGGAGCAGGAGGAATACCAGCGGGAGGGCATCGAATGGACCAATATTGACTACTTCAACAACAAGATCATTTGCGATCTCGTCGAGCAACCACACAAGGGCATTATTGCCATCATGGACGAGGCCTGCCTCAGCGTGGGCAATGTGACGGACGATACGCTCCTGGGGGCTATGGACAAGAACCTCAGCAAGCATCCCCACTACACGAGTCGCCAGCTGAAGCCCACGGACAAGGAGCTGAAGCATCGCCAGGATTTCCGCATCACCCACTATGCCGGCGATGTGATCTACAACATCAACGGGTTCATCGAGAAAAACAAGGATACGCTGTACCAGGACTTTAAGCGCCTGCTGCACAACTCCAAGGATGCCAACCTCAGTGAGATGTGGCCCGAGGGAGCCCAGGACATCAAGAAAACCACCAAGAGGCCACTGACAGCCGGCACTCTGTTCCAGCGATCCATGGCCGATCTTGTGGTGACTCTGCTGAAGAAGGAGCCCTTCTACGTGCGCTGCATCAAGCCCAATGACATCAAGAGCTCCACTGTTTTCGATGAGGAGCGTGTGGAGCACCAGGTGCGGTACCTCGGTCTCCTGGAGAACTTGCGTGTCCGTCGAGCCGGATTCGTGCATCGCCAGCGCTACGACAAGTTCCTGCTGCGCTATAAGATGATCTCGCAGTACACGTGGCCCAATTTCCGGGCAGGAAGCGATCGGGATGGAGTTCGGGTGCTGATTGAGGAGAAGGGCTTCGCGCAGGATGTGAAGTACGGCCACACAAAGATCTTCATCCGCTCGCCGCGCACCCTGTTTGCTCTGGAGCAGCAGCGGAACGAGATGATCCCGAACATCGTGACCCTGCTGCAGAAGCAGGTGCGCGGATGGATTGTGAGGAGGAACTTCAAGAAGATGAAGGCGGCCATTACGATCATGAGGGCCTACAAGACCTACAAGCTGCGCAGCTATGTCCAGGAGCTGGCCAACCGCTTCCGGAACGCCAAGCAGATGCGGGACTACGGCAAGAGCATCCAGTGGCCACAGCCCCCTCTCGCCGGACGAAAGGCGGAGGCCAAATTGCACCGAGTCTTCGACTTCTGGCGCGCCTGCATGATCCTGCGCAAGTATCCTCGCAACGAGTGGCCCCAGTTGCGGCTCCAGATCATCGCCGCCACCGCTCTGGCCGGAAGACGACCATACTGGGGTCAAACGCGCCGCTGGGTGGGCGACTACCTGGCCAACTCGCTGGACAACAGCGGTTACGAAGCCTACAACACCAGCGTGCGAAATATAAGGAACAACCTGGCAGGAGTCGCCGGCGCGGAGTCCTTCCGACAAGTGCTCTTCTCCGCCTTTGCCAAGAAGTTCAACCATCACAACAAACAGTCGGACCGAGCCTTCATTGTCACCGACTCGACCATCTACAAACTGGAAGGCGTCAAGAAGAAGTTCAAGGATATGAAGCGCCACATTGGAATTAGGGAGTTGACTTCCATAAGCGTAACACCTGGCCGAGATCAACTGATCGTCTTCCACTCTCCCAAGAACAAGGATCTGGTGTTCTCCCTGCAGGGAGAGTACACTCCCCTCAAGGAAGATCGCATTGGCGAGCTGGTGGGCATTGTCTGCAAGAAGTACCATGACCTCACCGGAACCGAGTTACGTGTGAACGTAAGCAATAATATTGCCTGCCGCCTGGAGGACAAGGCCCGCACTATTACGGTGGAGGCGGCGTCTAATGTGGAGATTCCCAACTTCCATCACAAAGAAGGCAATATCATCTTCGAGGTGCCAGCGGCGTATTGCGTTTAG
>ReannCDS00172
ATGGATTTCACGGGCTTTGAAGTGCGCAAGTGCCCACCGACTGCCATGTACATTCCTAACTTCATCACTTCCGAGGAGGAGCAGCGCATCCTGAGCCACATCGAGCGGACTCCGAAGCCCCGATGGACGCAGCTGCTCAACCGCCGGCTGGTCAACTACGGCGGTGTGCCGCATCCCAACGGGATGATTGCCGAGGAGATTCCCGAGTGGCTGCAGAGCTATGTGGACAAGGTGAACAACCTGGGTGTGTTCGAGTCGCAGAACGCCAATCATGTCCTGGTCAACGAGTATCTACCGGGCCAGGGCATTCTACCGCACACGGACGGACCTCTATTCTTCCCCATCATCTCGACCATCTCTTGTGGGGCCCACACCGTGTTGGAGTTTGCCAAGCGGGAGGATAACTCCGCGGAACCAGAAGCTGGCGAGGATCAGTCGCCGGCGCCCCGGGAGGTGCGCTTTAAGCTGCTCCTGGAGCCGCGCAGCCTGCTTATCCTGAAGGACACGCTATACAGCGACTACCTACACGCTATTGCCGAGACCAGCGAGGATGTGCTCTGCGACCGCATCTGCAACTACGATCTGTGCGAGAACACCTACAAGATCGGCGACCACCTGGTCCGTCGATCGCCCCGCATCTCCCTCACCATCCGCAACGTTCCCAAGACCAGCAAGATGAAGCTCAAGTTCTGCTAG
>ReannCDS00173
ATGATACACGATTTGGTTATGGCTTGTTTGAGCCATAGTTCCAAGGGGCTGGGTATAAAGGCCTTCACGGACACCACAGTTATCGAGCAGTTTATACATCCTTGCGAGAGGCAGATATTCTTGGATATTTTAAAAATTATAAAGGTCTACCATGAAGTTGCTCAGTTTACACAATCCTTGGGACCACAGAAGAATACACCTGGCGAACTTCCAGCGGTAGATCTTTCGCATGGCTATTACTTGATAAACTTGGCCAAGGGCATCGAGATTGCTCTCGAGGAGTACTATGCTGAGATCAATAGCCTGGAGCAGTATTGCTCCGAGAACGAGCGCACTTCGCTCTCATATGTCTACAATGCTCTGCAACTCAAGTTGCCCGTTCTGGTTTTTCTGAGGAACCTCATCATGGAGATCCAGGTGCGAAAACTGCAAGGATGCGCCATGCTCCACAACCTCCATCAGCAGTCTGAGCACGGAGACCTTCAACTGGAAAGAGTGATCAGGAAAATTATGAAGCCTGTTAAGTACGCATTTTTCTCGAGCCTAGCTCACTGGCTTTTGTTTGGGGTGATTGACGATGTCCACTCGGAATTCTTCATTAAATTCACGCCAAACGATTCGACTGATAGTAGCTCATGCAGCAAATCAGCTAGTAGCTCTGTAATGAGTGCCGACAAAACCCCCGAGGACTATATATGGCAGTATGAGATCAATATGGATCAGCTGCCAGGATTTCTCTCAATCATTGTGGCTGAGAAAGTGCTGTTTGTGGGACAAACTGTGCTGGTCTTCAAAATGCGGCGAAACGGTACAGCTAAAAGCAAAACAGACCAATTGGCAGTGAAGCTGGCTGAATTGTCGCGGGATGATATCTACGAGCTGTGGAACGGCAGAGAATCCGAGTTCTTTAAAATGGTTTTAGACCTGAGCAATGATGAAACAATAAATGTCTTCCGCATCGAACATGTTATAAACGATATCAAGAAATACGTTAGCATGCGACTCTCGGAAATAGCTGTTAACGAGGTGGATCTAGAAAGCCAAATGGGACTCATCAAGGACTTCTATTTGTTGGGCCGAGGAGAGTTTTACTTGGAGTTCTGCTGCCAAATGATCGGAACCATGGAAACGTATCGTGAAGAGAGATTTAAAAACATCACCAGATCATTTGAGCTTGCAGCCACCGTCATGGGAATCTCAGATGACTTGGATCACTTTTCACTTAGTTGCCAAAGGAGCACTGGTGAGCCAGATGAAAGTTCGGATTTTCATATCTTGCAGGGTCTTAACCTGAAATACTCTTATGAGTGGCCGTTGAATCTGTTGTTTTCGCCTAAGGCAATCGAGCGATATAACAAGATATTTCGATTCCTACTGATTATAAGAACTTTTCAGTACGAAATACAAAGAGTCTGGGCCAAGCAGACTTGGAAGGCAAAAAGTCTGCCAGCACCTTTGGATAACAAAATCATAAATCTTCGCAATCATATTATGTTCTTCCTGAACAACATGCAGTACTACATTCAAGTGGATGTTCTTGAAAGCCAATTTAGTGTTTTTATGAATGTAATTAAAAGCAAGGCTGATTTTGAGGAAATACAAAGAGCTCATACCATATTTCTGGCAAATGTTCTTTCACAATGCTTCTTGCTTTCCGATTCGAAGAAGGGCCATGCTAATATCACCGGATGCCAAACCCAAAACCCCATTTATGGAACACTTCTAAAACTCTTCAGTATTTGTGACAAGTTTGCTCACATAACCCAAACAAAAGATCCGCCTGATGACTTTATGGGGGAAATCGACAGTCTTAATGAAAGATTTGGCGTTCAAATTGCGAGCCTTATCCAACTATTAGTTGATGTTAAGTCAGCATCTTGCTTGGGTCCGCTTTCTCAACTCCTTTTGCGACTGGATTTTAATCATTGGTTTAGCGGGAAACAAAATGTGTCGGCATCTAGCAAATAA
>ReannCDS00174
ATGCAGAACTCTCCGGCTCCATGTGCCTGGTACTTGCCCTGGTCTCTGGCCGCCCAGCAGCACCAGCAGAAGATGCTGCAGATGCAGTCGCCGTTTCTGGACAAGATGGGGGCCCCCTCGGTGGGCGGGATCTTCGCTGCCCAGCCGCAGATGCAGCAGCAACTGTCGCCCAACACGGCGGCAGCTCCTCCGGCCAACTACCAGCAGCCCGCTCTGCACCCAAGTGCCGCCCCTGGAGCCCACTTCCACATGGGATCGCCGTACAACCACTTGGCTCCCCAGCTCCTGAATGCCGGACAGCTGAACCAGAATGCACTGGCCAACCAATCCCACATGATGCACTCCGCCATGTTCTCTTCCCTGCCACTCGGAGCCTACTATGCCCCGGCAGCCGGCGGTGGTCACGCGGCCTATGGAGGAGTTCCCCTGACTCCGGCTGCCCAGCAGTCCCTGATGGCGGCCACCGGAGGAGCACCTGGTGCCCACATGGGTGCCCAGCAAACACCTGCCCAGGTGCCGGTCCAGATGCCCGTGCAAATGGCCCCGCGGCCCAATCCTTCCGCCTGCTCCATGGTCCAGCCACTCAACTGCCTGCCCCACCAGGAACTGAATCACCTGTCGTCCATCAATCTCAACCTGCTGCGGAGCCCAGCGTCCTCGCTCCCAGCCATCCAGGTCTTGCCAAGTGCCGAGGTGCCGATTAATAAAAAGACAACCTCTCCAAGGGACTCCGAAAGTCTTAAAATTAAGATACCAGAAAAGCGGAAAACAGACGATAATGATCAAATAAAAGAATTGAAAAAAGCCAAGCTGGAGACAAAAGCGTTGAAGGCTAAGAGACCGGGATTTACGGATGAAAGGTATCAAGAAACTTCCTACTATATGGAAAACGGTCTTCGCAAGGTATACCCATACTACTTTACATTCACAACCTTCACGAAAGGCCGCTGGGTCGGCGAAAAGATTTTGGATATATTTTCTCGGGAGTTCCGAGCACATCCTGCCGAGGAATACGAGCGATGCATTCAAACGGGCACTCTGACAGTCAACTTCGAGAAGGTACCCATTGACTACCGGTTGAAACATAACGATCTGCTCGCTAATATTGTTCACAGACACGAAGTTCCAGTGACTTGTCAACCAATTAAAATTGTGCATATGGATGAGGACATTGTAGTTGTAAATAAGCCAGCATCGATACCTGTACACCCATGTGGACGGTATAGGCACAACACCGTAGTCTTCATACTTGCTAAGGAGTTTAACCTCAAGAACCTTCGCACAATTCACCGACTTGATCGATTGACTTCCGGGCTTTTGTTATTTGGACGTAGTCCAAAGAAGGCGCGCCAAATGGAGCAGCAGATTCGTAACAGACAGGTTGAAAAGGAGTATATCTGCAGGGTTGAGGGCGTATTTCCAGAGGGCTTAGTGGAGTGTAAGGAACCCATTGAAGTGGTTAGCTACAAGATTGGCGTTTGCAAAGTATCTCCAAAGGGTAAAGATTGTACGACGACGTTCCAAAAGCTTTCCCAAAATGGCACAACTAGTGTGGTACTTTGCAAACCACTTACTGGAAGAATGCATCAGATAAGGGTGCATTTGCAATACCTAGGTTATCCTATTCTCAACGATCCACTCTATAATCACGAAGTCTTCGGTCCGCAAAAGGGACGATCCGGAGATATTGGTGGAAAGACAGACGATGAGCTTATACGAGATCTCATAAATATACACAATGCTGAGAACTGGCTGGGAATTGATTGTGATTCGGACATATCTATGTTTAAGACCACCAAGGACGAGGCAGATCGGGAAAGTCTCAGCAGTGAGCACACTTCCGTCGTGCATCACAGCGATGATGATGGGGGCGTAAATTCACGGGAAACAACACCTCCATGCACTGAAGCCCAGCAACCAGAAAGTATCGGTAAAAATATAGAACGCACAAGTATAGCCAAGGAGTATCCAGTTACTGTACAGAAGTCTTCCACGGAAATTTCCCCAGCTCTGCTGGATACAATGGAGGTTCCATTAAGTGGAGGTGGATGTAACGTGAACAAGGTTTCAGTAGATGAGCACTGCTATGAGTGCAAAGTGCACTATCGTGATCCAAAATCAAAGGACCTTATAATGTATCTGCACGCTTGGAAGTACAAGGGCCCTGGATGGGAGTATGAAACGGAGTTACCCAGTTGGGCCCGCAACGATTGGGACCACTTAGACTCTGTATGA
>ReannCDS00175
ATGGAATATTTCAGTGGTGTATTGGTTTTTATCACCCTCTTTTTACTGAACCCAGTGATATCTGAGACAACCTGTGGGTTTAAGGCATGCCCCAACACAAAACTAAACATGATCAATGTTCATTTGGTCCCCCATTCGCACGACGATGTCGGTTGGCTGAAGACGGTTGATCAGTATTACTACGGAAGTCAGAACAGCATTCAGCACGCAGGAGTGCAGTATATTTTAGATACAGTGGTCGAGGAGCTTTTGAAGGACTCGAAACGGCGTTTTATTCAAGTGGAAACTTTCTTCTTTTCGAAATGGTACTCCGAACAAACCGAAACTGTCCAGCAAGCGGTTCAAAAATTGGTAGCAGAAGGAAGGTTGGAATTTGCAGGAGGAGCTTGGAGTATGAACGATGAGGCCACAGTTCACTACCAAAGTGTAATAGATCAATTTAAATTGGGTTTGAAGTACTTAAAAGACATCTTCGGTGACTGTGGCCGTCCGACAATCGGTTGGCAGATCGATCCATTCGGCCACTCCCGGGAAATGGCCTCTATATTTGCGCAAATGGGATATAATGGCCAATTTTTTGCTCGCATGGATTACTTGGATAAATTGCAACGTCTGATAGACCAAGAGATGGAGATGATTTGGCAATCGAGCGAATACCTCAAGAATTCTAACATATTTACTGGAATGCTCTACAATCACTATTCCGCTCCTCCCGGATTTTGCTTTGATATCAATTGTCAGGATGCTCCAATTATCGATGGCGAGAGCTATGACAATAATGTTGACAAAAGAGTGAGTGACTTTATCGACTATGTTAAGACAGTGGCAGAGTCCTATCGATCCACTCACATAATGGTACCCATGGGAGACGATTTCCAGTATGAAGACGCGGGAGTTAATTTTAAAAACATGGACAAACTGATTAAGTACGTCAACGATCGCCAATTAGCGGGATCACAAGTCAACGTTTTCTACTCAACGCCCTCCTGCTACCTTTATGAACTGCATCAGTTGCATCAAACTTGGCCGAACAAAACCCAAGATTTCTTCCCGTACTCCAGTGATTCGCACTCTTATTGGACAGGATATTTCACCTCCCGTCCCACCCAGAAGCGCTTTCATCGGGATGGAAATCACTTTTTCCAGGCAGTTAAGCAACTGAGTGTTTTGGCAAATTTGACCGATACTCAGCACCTGGAAAATCTTGAAAGTCTTGGCCAGGCGATGGGAATTATGCAGCATCATGATGCTGTGACAGGTACCGAAAAACAGGCCGTTGCCCGCGATTACGACCGTATGTTGTTCAAGGCGATCGTTGGTGCCGAGAATAATGCTCGCGATGCCCTTCGATCCCTAACGAATTTGACTTCTGGAGAGTTCGAAAGTTGCCTGGAACTGAATATAAGTGCATGTGCATTCACCCAGAATACAGCCAACAATGTGGTTGTGACCCTAGTAAATCCACTTGCTCATTCTTCAACGCAATATGTGCGAGTTCCGGTGAAGAACGAAAACTATATAGTCACCGATGAAAAAGGTCGTGAAATACCCTCGGAAGTTATACCCGTTCCCTGGGAAGTTTTGGCTCTGGAACATCGATCGAATGGCACGCAACACGAGTTGGTCTTTAAAGCCAGTGTTGAGAAGATCGCCAACTTTTTAATTCGCGTACTGCCAACCCCAAAAAATATTGAAGAAACCCATAGGGATTTCCCTGAGCAAAATGTCCAGGACGGGGCCGATGAATTAATAGTGGAGAATTCGCTCGTCAAACTTATTTTTGATACCACTACCGGTGGCTTGAAAACCATTGAAATGAACGGCATAGCGGAAACTATTCAACAAAGCTTTGGAATATACAAAGGATTCCGAGGCAATAATGATGAAGCCAAAAACCGGTCTTCCGGAGCATACGTTTTCCGACCGGACGGAGATATTGAAGTACTGAACAATAACAAAGTGGAGCTTACGTTCTATAACGGCACCAGAGTTAAAGAAGTCCATCAATATGTAAACGAGTGGATTTCCCAGGTTATCCGTATTTATGATAAGGTAAATCACGTGGAGTTCGAATGGTTGGTGGGACCAATTCCGGCGGATGACGAAGTTGGAAAAGAGATAATCACTCGCTTCTCGAGCAATATAGCCTCGAAGGGCAAATTCTATACCGACTCAAATGGCCGTGAAATGCTAGAACGTAAGAGAAACCAGCGGGAAAACTTCGATCCAAATATGTCGGAAGGTATTAGCGGAAACTATTACCCTGTAACAGGGCAAATTTCCCTGCAAGACGACGTAAAGCGAATCACCCTGCTAAACGATCGAGCTCAGGGAGGATCGAGCTTGAAAGACGGGGAATTGGAGCTGATGCTGCATCGTCGCCTCTTAAGTGACGACGCATTCGGAGTTGGTGAAGCCCTCAATGAGACTCAGTATGGAACTGGTTTGATCGCAAGAGGTAAAATCTATTTAATTCTCGATGCTGCCTCGGAGAAACCAAATCACGCAGAGCGACTGCTACAGCACGAGCTGGACCAACACTTTTGGAGGTTTTTCAGCAAATCCAATAGTGTGCCCTCTGTAAACAAGCACATGATTCCCGATTTCACCGCCTTTCCTAAATCTGTGGAACTACTCTCTTTTGAACAATATTCCAAGGACCAAATATTGATAAGAGTGGAGAACTTAAACACGGAAGGAAACGTGATTAGCTTTAACATTCAACCCCTCTTTAAGTCCTTAAACGGAGATCGGATTTGGGAAACAACTTTGGACGGGAATATGCAGTTGAGCGATATGAAGAGGTTCAAATTCAGTCAAGATGGCTCCGGTGTTATTCCTTCCTCCGTTGAATATTACTACGCTCCTCATAGTCCCATGTCATCTGTTTCTACAATGAGCGCTCACGAATTCGTAGTTACTCTGATCCCAATGCAAATTCGTACATTCATAATCCAACAAAAATAA
>ReannCDS00176
ATGCAGAGACATCACCCACATTATTGTAACTCACCCGTGGTCACACGTACAGCTGCGGTCAGCGTAATAGCATCACCGATCCAAGGCTTAAAAATGGCAAGGCTATTTTTAATATTCAGTATTCTTACGATTCTCGCATATATACCCGACACCAGTTTCGTAATAGCGGAATTAACTACAAAAGAGCGAATAAAGAAACATCAAGAATGGCTGAGAGAGCACCGAAAACCCAAGACGAAAAAAATTCATTCGAACAACTCATATTTTGAGCTCGCCAATTTGTGGCATACGAGAAAAGATTTATCGCTTAAGCAAAAGCCAAATAACAAAGAAGAATATTTGGAGAACGAGACCACTAGTAAAATATCTAACAAATCCGATGAAAAAGTATTAAAGCCAACGAGTATACTAATAAATATCACAAATCAAAGTACATCGACATCCAAACTTGAACTGGAATCAACTACATCAGCAAGTTTGTTTACTAGAGGTCTCGTCGAAAATGGCGAAGTTGCAACAACAATACAAACCTTAAAAGTCGACGAGGTTTTCTCGTCTCCAAATCCACCAAAAGAAATAACTACAAAAAAGATGAAAAAGAAAGTGTACCCATATCCAAGATGGGATAAATGGAGTAACTGGAGCGCTTGTTCGCGAAGTTGCGGCGGAGGCGTAAAGTATCAAACTCGAAAATGCATTAACCGAAACCTATTAACGAATAATCAGCTTACGAGTAATGCATGTGTTGGTTACTTCAAACGCTATGAGCTCTGCAATGATGTTCCATGCGACGCCCAATCCCCGGATTTTCGAGCCTCTCAATGTAGTGCTTACAACGATAAAGAGTTTCATGGTCATCGATATAGGTGGGAACCATACGTAAAGGATGATGCTGAATGTGAGCTCAACTGCATGCCTCTTGGAATTAATTCTTTTGCCACACTTAACGAGTCCGTAATTGATGGTACGCCTTGTCAACACCCCGCTGAATACTATCGATCGCAACTTTGGAACCGAGCTGTTTGTGTTGATGGTGCTTGTAAGGCGGTACACGCCAGTGGCGAGATTGACGGATTGTATGCTCACAGCGGGTCCGTCAGTTGCGGTGGTTTACTGTGTCGACCTGTCACCGGGATCTTTACTCGAGATCCTCTTCCGGAACAAGCTTATATACATGTTGCTACGTTACCAGTGGGTGCCTCCAATATTTCAATAACGGAACTCAAGAACAGCATAAACTTGCTAGTCCTGCGTACGTCTAAGGAGGTATCCATTGTCAATGGCGAAAATGCTGTGTCGGAAAGTGGATCCTATGAAGCGGTTGGCGCCGTATTTGACTATCACCGAATCGATGGAGCTCAGGATAGTAATGGGGTGACAGAGTGGATCACAAGTGTTGGGCCCATCAGGGACTCATTGCAACTTATGGTTTTTACCAAGACTCCGAACAATACTGGCATAAAGTACGAGTACATGCTGCCGATAATATCCGAATCCGAGGAAAACGAGATGTCCTTGGAGAGTAGCGATGGTCTGTTGAGGTCCGGAATTGAGGACACCAGTTCATTCAGTAGCTCGAGGCCTGGGCGAAAGCGTATTTTTAATTGGAAAGTAATTGGGTTCAGTGCCTGCACGAAATCCTGTGGAGGCGGCACTCAGGCACCCATTATACGTTGCATTCGCAAGAATCCACTGCGGTATTACTCGCAACGCCGTTGCACGCATTCCGTGAAACCGGTCCTCAATGAGAACCTACTGCACTGCAACACGCAACCCTGTCCGGCGTATTGGAGATTCGAGGATTGGGGCGAGTGCCGCTGTTTGGCCAGCGGAGGCTTCCGTCGGAGAGAGGTCAGTTGCGTTCAGGAACTGGCCTCCGGGCTGGTCATCCACGTCGATAAGGCCGCCTGTTTGGAGGATCAACCGCCCACCCAGAAACAGTGCGAATGTCCCAAGACCCGGCGTCGCAACTTGTCCCGATATCGCCTGCAAGGCGGTTCGGAGTCCTCGAATAGTACTCAGGTCAAGAGGAGCAAAACCGAAGGGTCCGAGCTAAATGCCATCTGGTTGATGTCCGAGTGGAATCAGTATTGCTCGGCCACTTGTGGCTCGGGCGTTGAGTATCGAACAGTATTTTGTGATCGCTCCAAGGCCGGCGAGCAGCGATGTGATCCCAGCACCACTCCCGAAAGTCGTCGACCCTGCAAGAAGCCCAGTTGCGAGTTGGGCGACTGGTTCACAGGTCCTTGGTCCTCGTGCAACGGCGACTGCTTCGACTTGACCCGCAGCCGGGAGGTGCTGTGCATCCAAAACCAGCTGATCACAGAGCCCAAGGAGTGCACGCCAGAGCTAAAGCCGCAAACTGTCGAGAAGTGCTCCCACGAGGAGGTGGAGTATTGCGCTGCCCGTTGGCATTATTCGGATTGGTCTGAGTGTACAAAACCATGTGGGGGTGGTACCCAGCGTCGCAGTGTAAAATGTTTGGAATACGATATAAAGATGAACGCCTTACGGGAATCAACGCAATGTCGTTACACGACCAGGGAACCCATATATCGTACCTGCAACACCGAAAAGTGTGAAGAACAGAAAAGTAAAGCTACTCCGACTTGCACTGATAAGTTCGCCAATTGTCAATGGGCTTCGCAAGCTAAGCTTTGTAGCTACGATTATTATCGCGAGAACTGCTGTGTTTCTTGTACTGGTGGCATTTAA
>ReannCDS00177
ATGACGACCAAACACATATATTCCACGACCAATTTATCGGACCTGCAGCTGAAGGAGCAGGGCAATTGCCTGTTTGCAGCCCGAAAATATGACGACGCAATAAACTGCTACTCAAAGGCCATCATAAAAAACCCCACAAACGCCACCTACTTCACGAATCGAGCCCTCTGCAACCTGAAACTGAAGCGATGGGAACTGTGCTGCCAGGACTGTCGGCGCGCCCTGGACATCGATGGGAACCTGCTGAAAGGACACTTCTTCCTGGGCCAAGGACTCATGGAGATCGACAGCTTTGACGAGGCCATAAAGCACCTGCAACGGGCTTACGATCTCTCCAAGGAACAAAAGCAAAACTTTGGGGATGATATTACCCTGCAATTGCGACTTGCTCGCAAAAAACGTTGGAACGTCATGGAGGAGAAGCGAATACAGCAGGAAATTGAATTGCAAAGCTATTTGAATCGTTTAATTAAAGGAGACATGGAAAGCCGTTTGGCAAATTTACAACTTAATGAAAGTACACATGAAGAACAGCTAAAAGACAAACAACAAGAGATTGAACAAGAGTGTGACGACCATATAAAAGAACTAAACAACATATTTTCTAAAGTTGATGAACGCCGAAGGAAGCGCGACGTTCCCGATTTTCTATGTGGCAAAATTAGTTTTGAAATATTAACGGACCCTGTGATAACTCCGTCTGGAATTACCTATGAACGCAAAGATATAGAAGAGCATTTACAGCGCGTTGGACATTTTGATCCTGTTACACGTGTGAAGCTCACTCAGGATCAACTAATACCAAATTTTTCGATGAAGGAAGTGGTTGACTCTTTTATTGCAGAGAACGAATGGTCTTTAGATTATTGA
>ReannCDS00178
ATGCCCATAGGAAGCATTATCAAAAAGGCATCTAGCTTCATACTAGGTGACGAAAGATTGGACAAAAAAATCGATATTTCTTACGAAGACAACGAAATCCTCTTCTGCAAGAATAACGTTTGCATTCATCCGCCCACAATCGCAAGGGATGAATCTGATATTTTACACAACCCCGGATATCTTACGTGCACGACGAAGACCTTTGTGGATCAGTACAACAGCGCCAAGAGGCCAACGCTTCTGCTCACTTGGATACCGAACTCTTCACTATGTAAATACACCAACCTGAACACCGAGGATTGCCGGGGTCAGTGCAATCCGAGGACCAGGTCTCCGGACTCCCGGAACGGCTACTGTCACGTGACCATACCCCAGACGATCCAGGAACGGGACATCCGGGAGGAGGATGACAACGCGGCGGAGATGCAGGAGCTGAAGAACGAACTCCAGCCACTGCTGGGGGGTCAAACCGCATCTATAGACGATCTAACGGCCTTGCTGAAGAATAACCCTATCACATCGGTGAACATTACGATTTCCAATCCGCAAATCGAAAACAGCAATATTTCGCAATCTTTCAACTGCATTACTATACGGACCGATGGAAACAACTGCGCCGAATGCTCCAGTGGACCAGGCGTTTCGGATGGTCCAGCATCCGATAACCCGAAGTGGACGACTCCGGAACTCTTGGCCTTTAAGCACAACCTAGAGTTTCCGGATAGCGGTAATTCGACGCCGGCCGATCGCCAGAAATCGGTAATGAAGTGTCGCCATTTTTCCGTTGATTTGAGTCAAATGCGATCGCTTCGCCTCTTCTTCAACGACGACAACTGTACTTCCGGTCAGCTGGTTATTGCTTCGCGGGAGTCGCAGTACAAGATACTCCATTTCCACTACGGCGGACTGGACCATTTGGCCCAGGTTTTGCATCAGTGGCACTGCTTTCTGCACAACATCACGTCGGAAACGGGTCAGGATAAGTTCGACCTGCCGTATAGGCACTTCATGGTCTGTCGGCCGGAGGTTAAGAAATCCGAGATGCATCCGGATGAAGGAGATGTCAAGAAGATAACCACGAACTTCTTCTATGGCACACTCCTCAACGAGAAGGGGCAGATCGAGGACGACTTGCTTCTTAGGAAGTGCGTGTTCTTTGGCGGCCTAGAGAAAAGCCTGAGAAAGACGGTGTGGCCTTTTCTCCTCAAGTGCTATTCATTCTCATCAACATTCGAGGATCGCGCAGTTCTTATGGACATTAAGCGGCAGGAGTACGAGGAAATAACGCGAAAACGTCTGTACTCCATGTCCCCGGAACAGCAGATACATTTCTGGAAGACTGTGCAAAATGTGGTTGAAAAGGACGTGGTACGAACGGACCGCACTAATCCCTTCTTTTGTGGCGAGGATAACCCCAACACCGAGGTCATGAAAAACATTCTGCTCAACTTCGCTGTATACAACACTGGGATGTCCTATTCTCAAGGTATGAGTGATCTCTTGGCACCTGTTCTGTGCGAAGTGCAAAACGAGTCGGAGACCTTCTGGTGCTTCGTGGGTCTGATGCAGCGGGCGTTCTTCGTATGCACTCCCACCGACAGGGACGTGGACCACAACCTGAGCTACCTGCGGGAACTGATCCGGGTGATGTTGCCACGGTTCTACGAGCACCTGGAGCAGCACAACGACTCCATGGAGCTGCTCTTCTGCCACCGCTGGCTGCTCCTCTGCTTCAAGCGCGAGTTTACCGAGGCGGTGGTCATCCGGATGTGGGAGGCCTGCTGGTCGAACTACTTGACGGACTACTTTCATCTGTTCCTCTGCCTGGCCATCATAGCCGTCTATGCGGACGATGTGGTGGCCCAGAATCTGCGCCCGGACGAGATGCTGCTCCACTTCAGTTCGCTGGCCATGTACATGGACGGGCAGTTGATCTTGCGCAAGGCGCGCGGCCTGCTCCACCAATACCGCCAGCTGCCGAAGATCCCGTGCACCCTGAGTGGCCTGTGCAAGCGGTGCGGCCCCGGGATGTGGGACTCCGAGCATCGTCCTGCGCTGGAATGCGTGGGCCACAGCGATGATGAAAAGTGCTCGCTCTCTATTGACTAG
>ReannCDS00179
ATGTTCAAGAACACTTTCCAATCAGGATTCCTATCGATTCTGTACAGTATTGGCTCGAAGCCTCTGCAGCTGTGGGACAAGAAAGTGCGCAATGGGCACATAAAGCGGATCACCGACAACGACATACAGAGCCTCGTTCTTGAGATAGTCGGCACCAACGTCAGCACCACGTTTATAACATGTCCGGCGGATCCGAAGAAGACGCTGGGCATCAAACTGCCATTCCTAGTTATGATCATCAAGAACATGAAGAAGTATTTTACTTTTGAAGTTCAGGTTCTGGATGACAAAAACGTGCGGCGAAGGTTCAGGGCCAGTAACTACCAGTCGACAACTCGTGTCAAGCCATTCATTTGCACCATGCCCATGCGATTGGACGAGGGATGGAACCAGATTCAGTTCAACTTGTCCGACTTCACCCGTCGCGCATACGGCACGAACTATGTGGAGACACTCCGTGTACAGATCCATGCAAACTGCCGCATCAGACGCGTCTACTTCTCCGATCGCCTCTACTCGGAGGACGAGCTGCCGCCGGAGTTTAAGCTCTTCCTCCCCATTCAGAAGCCGGTGCAGAAGTCCAACGCTATTTGTAGCTAA
>ReannCDS00180
ATGAATATTTTCCGATTTGCTGGGGATCTCTCGCATGTGTTTGCCATTATAATACTGCTGCTGAAGATATGGAAGACCCGCTCGTGCGCCGGCATATCGGGCAAGTCGCAGATCCTGTTCGCAGTGGTCTACCTGACGCGCTACCTGGACCTCTTCACCACCTACGTGAGCCTGTACAACTCGGTGATGAAGGTGCTCTTCTTGGCCACGTCCGGTGCCACGGTGTACCTTATGTACGTCAAGTTTAAGGCCACCTACGACCACAACCACGACTCCTTCCGCATCGAATTTCTGCTGGTGCCGTGCGCCCTGCTCTCGCTGGTGATCAACCACGAGTTTACGGTCATGGAGGTGCTCTGGACCTTCTCCATCTACCTGGAATCGGTGGCCATCCTGCCGCAGCTCTTCCTGGTCAGCAGAACCGGCGAGGCCGAGTCCATCACGAGCCACTACCTCTTCGCCCTGGGATCGTACCGCGCCCTCTACTTGCTCAACTGGGTCTACCGGTACATGGTCGAGTCGCACTACGACCTCATCGCGATCTTCGCCGGAGTGGTCCAGACCGTGTTGTACTGCGACTTCTTCTACTTATACATTACCAAAGTTCTTAAGGGCAAGAAGCTACAGCTGCCGGCATAA
>ReannCDS00181
ATGGCTGCCGAAATAAAACCAGCGCAGCGGACCAACAATGATCGCTTTAACACATCCAAGAAGCCGGAATTGCTGAGTAAGCTGGAGGGCAGTAGCGATGATGTGAACGCGGCCATCCTAATTCCAGGCGAAAACGGCGTAATTAGCGTTTCAGATGACAAAACCGTTCGAGTTTGGTTGAAGCGCGACTCCGGCCAATATTGGCCCAGTATTTGCCAGTATATGCCTTCCGGCTGCACGGCCATCGAGTACGTCCCGGAATCCCGGCACCTGTACGTCGGCCAGGAGAACGGCACAGTCACCCAGTACGCCCTGTCCGAAGACTGCAATCGCCTGTCCTTCTTGCGGGATTACTTGTCGCATCAGGCCCGAGTGGTAGCCGTGGTCTTCTCGAGAACCCACAAGTGGGTCCTTTCCGCAGGCAAAGATAAGCAGTTCGCCTATCATTGCACAGAGAGCGGTAAACGGGTGGGCGGATACAACTTTGAGACACCATGTACAGCTCTCCAGTTTGATGCATTAGCCAAGTATGCTTTCATTGGCGACCACGCTGGGCAAATCACAATGCTGCGGTGTGATGTTCAAGGAGTTCAGCTGATTACCACTTTCAAAGGACATACAGCGGAAATCCGGTGCCTCAGATGGGTGGAAGGACCACAGCTCTTGTTTAGTGGCGCTTGCGATCAGTCCGTAATAGTTTGGGATGTCGGTGGCAAACGTGGCACTATCTACGAGCTGCAGGGACATAGCAACAAAGTTACTGCCCTGTCCTACGCCAACCAAACTCAACAACTGATAAGCTGTGGCGAAGACTCTGTAGTTGTTTTCTGGGAAATGAATGCGATGCGGAAAGAAGTTCCTGGCTGGGTGGAGTCCAACAACTGTCAGCTTTGTTCCAGGCCATTCTTCTGGAACTTCCGCTCCATGATGGATCAAAAGCAGCTAGGAATTCGGCAGCATCATTGTCGCCATTGCGGCAAAGCCGTGTGCGACAACTGTTCAACCAATCGTATTAACATACCCATTATGGGCTTCGAGTTTGATGTCCGTACCTGTGATCCGTGCTACAAACAACTTCAGACCGTTGAGCGCCCCTCGCTGGCCTCATTCAATGACGCCAAGCACTCTATTGTTTACATGGACCTCGACGAGGACCGCAAGCGCCTATTGACAGTGGGCCAGGACAGGCTCATCAAGATCTGGGATCTTTCCAACATCTGGGCATAA
>ReannCDS00182
ATGACGGACACTAGTGGACCTGCAGTGCGCATGCCTTGGGTGGAGAAATATCGTCCAAGTGGCTTAGAAGATTTGATATCTCACGAGGAAATAATATCAACAATCACCCGCTTTATAAGCCGCAAGCAATTGCCCCATCTACTATTCTACGGTCCACCTGGCACAGGAAAAACGAGCACAATATTGGCGTGCGCCCGTCAACTTTACTCACCGCAGCAGTTCAAGTCCATGGTTTTGGAGCTCAATGCCTCGGATGACCGAGGAATCGGAATTGTGCGAGGTCAGATCCTTAACTTTGCATCTACGCGAACCATTTTCTGCGACACATTCAAACTTATCATTCTGGACGAGGCCGATGCCATGACCAACGACGCCCAGAACGCTCTGCGTCGCATCATTGAAAAATACACGGACAACGTGCGGTTCTGTGTGATTTGCAATTATCTGAGTAAAATCATCCCGGCCCTGCAGTCGCGTTGTACCCGCTTCCGATTCGCCCCATTATCTCAGGACCAGATGATGCCCCGCCTGGAAAAAATCATTGAAGCTGAAGCCGTTCAAATAACCGAGGATGGAAAACGGGCATTACTTACTCTGGCAAAAGGCGATATGCGAAAGGTCCTAAATGTTCTGCAAAGTACCGTGATGGCATTTGATACCGTCAACGAGGATAACGTCTACATGTGCGTGGGCTATCCCTTGAGGCAGGACATCGAACAGATCTTAAAGGCATTGCTATCTGGCAGCAGCTTGCAGGACTCGTTTAAAACGGTCGAAAGTGCAAAGCATGCTAGAGGTCTCGCGTTGGAAGACATCATAACCGAACTGCACTTGTTTGTCATGAGACTTGAACTGCCAATGTCCGTCATGAACAAGCTTATTGTCAAGCTGGCACAAATCGAAGAACGATTGGCCAAAGGATGTACTGAAGTTGCCCAAACGGCTGCCCTGGTGGCCGCCTTCTTCATTTGCCGGGATATGGTATCAATGGAGAAGTAA
>ReannCDS00183
ATGCATACCATCTTTCGGGGCCCATTGCTTTTTCGCCGATTTTGCCAAATAGTTGCACCCAGAGCACTGCCCAGAAACTACATTCATCGAGAATTGCCTTTGACTTATACCAGAGCCATCATGTCAAGCACTTTGTCCAAAAAGCTCGCGTATCCAGTTGCACGGAAAGATGAAACTGTGGAGGAGGACTTCCATGGCACCCCGATAAAGGATGTGTACCGCTGGCTAGAGGATCCCGATTCGACGGAGACCGAGGAATTCGTTAACGCCCAGAACAACATAAGCCGGCCATTCCTCGAAAATGGTGACGAATGGAAAAAACTTAATTCCAAACTCACCAAGCTGTGGAACTATCCCAAATACGGATGCCCCATGCGATATGGCAACTACTACTATTACTTTATGAACACTGGGCTGCAAAACCAAAGTGTCATGTATCAGCAAAAATCACTGGGCGATGAAAGTGAAAGCAAAGTTTTCCTGGATCCGAACACTTTGTCTGAGGACGGTACGATTGCCCTGACCCAAAAGGCCTTCTCCGAAGATGGCAAGTATATGGCCTATGGACTGAGTGAAAGTGGATCTGATTGGATTAAGATCCTCATTCGAGACGCCGAGACTGGAAAAGACTTAAGCGAAGTCCTCGAGAAGGTCAAGTTCTCCGAGATTTCGTGGACAAAAGACAATAAGGGATTCTTCTACGGTAGATACCCCGATCAAGATGGAAAAACTGATGGATCTGAGACTAAACAAAATGAGAATCAGAAATTGTACTATCATCGCGTGGGGGAAAGTCAAGACAAGGATACACTTGTGGTCGAATTTCCCGAAGAACCTTCATGGCGAATCCAATCTACAGTCTCGGATTGCGGGAAATACTTGATTCTGGCCATTGTTAAGGATTGCCGAGACAATATCGTGTTCTACGCAGACCTGAAGCCAGGCGCAGAAATAAACTCCAAACTAAGTGTTAAGAAGATTGTGGAGAAATTCGAGGCGGACTATGATTACATAACTAACGAAGGTTCAAAAGTGTTCTTCCGTACAAATAAAAATGCACCAAATTATCAAGTTATTGCCATAGACTTCAACAAACCAGAGGAGGAGAACTGGGAAACACTTATAGCCGAGCACAAGTCTGATGTTTTGGACTGGGTTAAGTGTGTTGATGCTGATAAATTGCTCGTTTGTTACATTAGGGACGTGAAGAGCGTTCTGCAAGTCAATTCGCTGAATGATGGAAAACTACTGCGTGAATTTGATTTGGATATCGGGACCATTGTGGGAACCTCCGGAGAAAAGAAATATTCCGAAATATTCTACAACTTTTCATCCTTTTTGAACCCCGGCTCCATTTACCAGTATGATTTCAAGACACCCGATCAGTCGCCTTCAGTATTTCGCGAAATCAAGCTAAACTTGGAAGGTTTTCGTCGGGAAGACTACGCCGTTGAACAGATATTCTACAAGAGCAAAGATGGCACCAAGGTACCCATGTTTATAATTAGGAAGAAACGTGATAGCATTGAGCCGCGACCATGTCTCCTTTACGGATACGGAGGCTTCAACATCAGTATGCTGCCATCCTTCGGACTCTCAGGGCTTATGTTTATAGACACTTTTGATGGTGTGCTCGCCTATCCAAATCTGCGAGGTGGCGGCGAATATGGCGAGAAATGGCACAACGGCGGTCGCCTGCTGAACAAGCAGAACGTATTCGACGACTTCCAAGCGGCTGCCGAGTATTTGATCGACCATAAGTACACGACCAAGGACCGATTGGCGATTCAGGGAGGTTCCAATGGAGGACTTCTGGTAGGCTCTTGTATTAACCAACGTCCGGATTTGTTTGGAGCTGCTGTGGCACAAGTCGGAGTAATGGATATGTTGCGCTTCCATAAATTCACCATTGGACATGCGTGGTGCTCGGATTACGGAAACCCATCCGAAAAGGAGCACTTTGACAACCTGTATAAGTTTTCGCCGCTGCATAATGTGCACACCCCGAAGGGCGCCGAGACGGAATACCCATCCACTCTGATCCTGACGGCCGACCACGACGATCGTGTCAGTCCCTTGCATTCGCTGAAATTTATCGCCGCCCTGCAGGAAGCTGTACGCGACTCCGAGTTCCAAAACAACCCGGTCCTGTTGCGGGTCTATCAGAAGGCGGGCCATGGAGCCGGCAAGCCCACCTCGAAGAGAATCGAAGAAGCCACTGACATTCTGACATTCTTGTCAAAGAGCCTGAATGTCGACAAAGTCAACGTTTGA
>ReannCDS00184
ATGCCGCAGAATGAGTATATGGAACGCCATCGCAAGCTGTATGGCAGGCGATTGGATTACGAGGAGCGGAAGCGCAAGAAGGAAGCCCGTCTTCCCAAGGACCGCGCACGCAAGGCTCGCAAGTTGCGCGGTATCAAGGCCAAACTCTTCAACAAGGAGCGACGCAATGAAAAGATTCAGATCAAGAAGAAGATCCAAGCCCACGAGGAGAAGAAGGTTAAGAAGCAGGAGGAGAAGGTTGAGGATGGAGCCCTGCCACACTACCTGCTCGACAGAGGCATCCAGTCCAGCGCCAAGGTCCTGTCCAATATGATCAAGCAGAAGCGCAAAGAGAAGGCTGGCAAGTGGGACGTGCCCATTCCCAAAGTACGCGCCCAATCGGATGCAGAGGTCTTCAAAGTGTTGAAGACAGGCAAAACAAAGCGGAAGGCGTGGAAGCGCATGGTCACAAAAGTCACCTTCGTCGGCGAGAACTTCACCCGCAAGCCACCAAAGTTTGAACGCTTCATCCGACCCATGGGTCTGCGTATGAAGAAGGCCCATGTGACGCATCCAGAACTGAAAGCCACCTTCAATCTGCCCATCATCGGCGTCAAGAAGAACCCCAGCTCGCCCATGTTCACATCTTTGGGTGTCATCACCAAGGGTACTGTGATCGAAGTCAACATCTCCGAACTTGGATTGGTAACGCAAACTGGAAAAGTAGTCTGGGGCAAATACGCACAGGTTACGAATAATCCAGAGAACGACGGCGTCATCAATGCAGTGCTGCTTGTCTAA
>ReannCDS00185
ATGTCGTCTTCGTTTAGATATAATCTTTTGAGGAGTGTTAAGCCATACACTCCTTTTGCCCCGCAACTGACCAAGTCTATGTTACGAGTCCTTATTCAAGTATCTGTGCATTTTATTGAAACAAAAAAGTCGTCTTCGGAAGTGCTCTCCCTGGCACTGAACAAGCTCACAAATTCTGGGCATAAGATTCCACCAAACTTTTGTGAACTTTTTACAATGATATTTTTAATGATGCAAATCTTTCTGAGATATCCAAAGGGCGTTGTAAAACATCATGAGTTGCGAAAGTGTTTAATGGATGACTTAAATTTTACAGAAGAATACGTTGATGACATTTGCAAAGTTTTATTAAACCATCGAGATATACTCAGCAAGAACTTTGCAGAAACCAAAATGGACCGGGTTAAAATGACTAAGTTGCAGTGGAGAATTAATATTTCCCTATCCTTAAATACTGTGCAAATAGATAAACCTACAATAGTCCTCCACTTCAAACTCCATAATAAAGAATATCGTACTCTAGAATTGCCACTATCTATGTTCCAACAAGTCCGTTATAATATCGCAGTTTTACTGAATGAGTTGCAGTCATTGCAAAGCCGCGCAGCTTTAAAATAA
>ReannCDS00186
ATGAACGGCCTGAGCAGCAATGATGACGCAGTCGAGTGCCCTTTGTGTATGGAGCCGCTGGAGGTGGACGATCTGACCTTCTTTCCCTGTACCTGCGGATATCAGATTTGCCGCTTTTGTTGGCACAGGATCCGCACGGACGAGAACAAGTTGTGTCCAGCATGCCGAAAGGAATATCCAGAGAATCCAGCTGACTTTAAGCCGCTATCACAGGAAGAAATGATTGCCTTTAAGTCCCAGAAACGCCAAAGGGACCAACAACGAAAACAAAAGATCACCGAGAACCGAAAACATTTGGCCAACGTTCGTGTGGTCCAAAAGAACTTGGTGTTCGTTGTGGGCTTACCACCTCGACTTGCTGACGCAGACATACTAAAGAAACACGAGTATTTTGGTAAATATGGGAAAATTCATAAAGTCGTTATAAATCCAAGTACCACGTATGCCGGGGTCCAGGTAAGAGTTGGTCCATCTGCTTCTGCCTATGTCACATATGTTAATAACTCGGATGCTTTGCGGGCCATTCAAAGCGTCAACAACATTATGATAGACGGGCGCCTCATAAAGACTAGCCTGGGGACTACTAAGTACTGCAGCCATTTCATGAAAAACCAGCAGTGTCCCAAGGGCGACTGTATGTACTTACATGAACTGGGAGATCCTGAGGCCAGTTTTACTAAGGAGGAAATGCATCAGGGAAAACATCAAGAGTATGAGAAGCGTCTGCACGATACTCTAATTGCCTCATTCGGACCGAATACAGCAGGTATTATAAATGGTAATGGAGCTTCTAAAGCAAATGCCGCGATTCCATCGTCCTCGTCAGCGTCATCCTCGTCGTCTGGATCGGGTACGAATGCTTCGAGTGCAGCCAATGGCCAGCAAAAGGAGGCCTGGCCCAGTTTATCGGTCTCGCCCATCAATGGCAGGGAGGCGACTGCGAGTGCGGGCAATTCCAGTGGGAAGAGCAAACGGGAGAAGCTGCGCAACGAAAAAAGACACGAAAAGAACAAATCGAAGAACAAGAACAGCGGCAACACAAACTCCAATGCCTCGAACAAGGAGAACTATGTTCCCGAGTCGCGGGGCAGCACAAGTACTGAGACATTCGCAGAGGCCCCAGCGGATGCACCAGCTTCCACGAAGCCTGAGCCGCAGCAAAGCTCGAGCAATCGATCGAGGGCAGATCGCGGAAAAGATCGGGCCTCCAATCACGCAGCTAGTGCAAAGGAACAGAAAAAGGGCAAGGAGCCTGCTCCTGCACCCGCAGTAACTAAACAGGTGGAGAGAATTGAGCCGAGCGAGAGTACAATAACACAAAAGAAGACGGAAGTAATCGAAAGCTGTGAAGATAATTTACCACAAAAGAGATTAGCTGGAACAAACGTTCAAAGATCTGTGAGCTCCTGTAGCGAAAATAGCGATGGCCACGTCTCGGAGAGTAGCTTAAGTGAAAAGAGTTTAGCTGGTGATTATACGGATGAGAAGTGCAATAGTGTGAATTCTGAAAGCCACCAAGAAAGTGTGAAAACTCAGGAAGAAGCCGAAAAGAGCATCGAGGCTATTGTCGATGATGAACCGGTTCTGACAGTATCTAATTCCTCGGAGGACACTAGCCCCGCTGCAGTGGAGGCTAGCAATGAGAAAGATGGGGGATCCCTACCCGACGATCCAGTCGACCCCACGAGCCTGGCGGAGAATGGAAGCAGAGTGACTGATGCGCTGTCTAAGCTCAACATTTTCGCTGACACGCCCAGCTTCTTCACATCGTCATCATTCCAGCAAGTTCCCTTAATAAAGAATAAGCTAGATTTGGAAATGCGACAGTCTCATTTACCAGACTTGGTCAACGATATTGATGGAATCCAAAAGGCATCAAATACGAACGAGTGGGAAGAAGCTTTCAAAAATGTGATGATTCGCAACACTAGGCAAGTGGAGGAGCAACTACTTCAGCAGCAACATCTGCAACAGCAGCAGCAGCATCACCACCAGCAAGTTTTGCAACAACAAGAGGAGTTCCTTCGCATGCACGAACTACAAAAACGCAACAATTTTGCGACAAATGTTTCACAAATCAACGGTCCTGCAAATGATTTCCTTAGCCATTTCCAGGCAAACTCTATCGATTTAAATAGAGTTCAAGCCCAAGCGCTTCTGCATCAACAGCTATTACAACAGCAGACCGGGGAAAATCTATTTGGAGGAAACATGTCGAAATTCTTTGATTTTCATAAAATTCAGCAGCAGTCACACCATCAGTATCTTAATGGACACCCGCCTCAAATTAATGGAAACAGTGCTGTGCCTGAGCCACAACGAGTGGCGGCCTTCTTGGAAAACAATCGACTGAACTCGCCTTTTGTTGAAAATGGACTTATTAATTCACAACAGCAACCTCAAAAGCCGAGGATGATGGGAATGTTTGAAAATCTGCCTCCTAATACGCAATCTCAGCAGAGTCGGTTCACCCAGAACTCCATAGTCGACGATGACTTAGGTTTTGACCCCTTTATTGAGACCCAAAAAGGACTGGCCGAACTGATGGAAAATGAAGTTGTTCAACAACAGAGTATTAACAATGAAAACTCCGGGCCGAAGCTTCCACCACCGCCCCAAATTCCCCCACATCAGCAACTGGTGGACAACATGCAGCGAGCTCGCATGCCGCCGCCAGGCTTCAATCACATGAACACCCTGGGCTTGGGCGGAGCATCCAGACTGCAGCACACTAGCAAAATGATGCCCTTCATGAACATGCCCGGCAACGGGGTGGGAAACAACGGCGCCCAGGGGCAGCACCAGTTGCCGATGGGTGCCAACTGGAATGCTCACTTGGCCATGCACCAAAACCCAGGTCAGCCCGTGGGCGACTCACAATTGCAGCATCCTATGGCTCACAACAAGGTTTACAACAACAGTGATTGGACTACAATGGATCCGGCTATACTTTCGTTTAGACAGTTTTCATCCTTCCCACAAAACCAAATTCCCCCACATCCTCAACAACAGCAGGATATGTTTTTGCAGCATTTGGCTCAACAGCAAAATTCCCAGAGTGGTAAGTTTGTTAAAGCTTTGGTGGATCAACAGCCGACTAAATACTCACCCCTTCCCATTCCAGGTTTCAACAATCAGCCACAACTGCTTCCCATGGGGATGCCCAATAATTTGCTGAACGGACAACAGGCGCAGCCGCCACAGGTCAATGCCAATGTTCAGGGCATGCTTGAGTTTTTAAAAAGCCGTCAATTCGTTTAG
>ReannCDS00187
ATGGCGACCAGTGACGACGAGCCGATGCACTTGTATGAGGTGTTCCAGAACTGCTTCAACAAGATAGCCAACAAGCAGCCCACGGGGACGGTTGGAGCGGATCGCGGCGGTGGCGGTGGCTACCACTCGCCGTACGGTAGCCTGGGCGTGGAGAACGGGATGTACCCCAGTGACTTCAACTCGATGCATGATGCCGCCAACGGCGGGAACAACCGATATGCCAACGCCTCGACCGTCGATCAGTATTTTGATTCAGCCGCCGCCGGCAGCGGAGGGGCGTGGTGCCAGTCGCAGATGGGCAGCGCCAATAGTTACATGGGTCAGGCGGCGTACCAGAACAGCGGACCGCTCTCGGGGCACTCCATGGACCAGCAGCAGGTGCACCAGCCGGACGGACTTGGCATGGGCGGAGGAGGCGGTGGCGGCGGTGGCGGCGTCGCGGACGGGATGCACTGCCCGGTGTCAACGGCTCTGCCGCCGATGAGCTCTTTTCGCGCCACCACCGGCGGCATCGGAGGACCTGGCGCCGGGCAGCAGGCACCAGTGAACGTTAATGTGAATCCCCCAGCCGTGTTCAACTCGCCGCAGGCCCACAACCATAACCATACAGTACAAGCACAGCACAGTGCACTGTCCACGGCTGGACCGCTTGGCCATCACTCGCTCAACCACACGCCGCACGCACATTCCCACACACTCCCGCTCCCGCACGCCCTCCCCCATGGCCATCCCCATCCACACCCCCACCACAGTCAGCAGAACAGTCCTGCCGTGCAGAGTTCGGATGCGTTCAGTGGTGCCGGGGCCAGTGTGAAGGTGGCCGGAGCTGGTAATTCCTCGGCAGCGGCCCTGCGGCAACAGATGTACATGCCGGCGGATCAAAGTATTAGTAGTTTCGGCTCGAACCCCTCCACGCCCGTCAACTCGCCGCCGCCGCTGACACAGTCAGTAGTTGGCGGCGGAGAGCCGTCCGTGTCCGGCGGCGCTGGCTGGGGACATTCGGTGCTAAATGGCGGACCCAGCTCGAGTTACGCCAGCGAAATGGTTCCTGGGTCCAGCTTGCACACCATGGCCTCAGTGTTCCAGGGCGTTCGCATGGAGGAGCGACTGGACGACGCCCTGAACGTGCTTCGGAATCATTGCGAGCCCGAGATGCTGGCCGGTGTCAATCAGACGCTGGCCTCGATCGACAACATTGACGCATTGTCCTCTTTTGTGCCCAACTCGCCGTCGCATCTGGGAAGCGGTGGAAACGCTGGCTCAGTTAGCAACACGTCCAATGCAGCCCTGGTGCACGAGGTTCTGGCCTTGGGCGCAGCTGCCGCCGGAACTTCCGGCCAGTCTGTGGGCGGCGGGGCCGGAAGTCTGGCCAGTCTGAAACTGGATCGCAGTGCGTCCACGTCCTTGACCAAGCAAACGAAAAAGCGGAAAGAGCACACGGCCATCAGCAATTCCGTTCCGGCGGGAGTCTCTACCACCTCGAGTTTGACCAGCCTTGACATTTCGGACACGAAGCCAACCAGTTCCATTGAGTCGTCGAATTCGGGAATGCAGCAGCACTCGCAGGGCTCAAAAGGTTCGAAAAGACCGCGACGCTACTGCTCCTCGGCGGACGAGGACGACGACGCCGAGCCGGCGGTGAAGGCCATTCGCGAGAAAGAGAGGCGACAGGCGAACAACGCCCGCGAACGTATCCGCATTCGGGATATCAACGAGGCGCTGAAGGAGCTGGGTCGCATGTGCATGACGCACCTGAAGTCCGACAAGCCGCAGACGAAGCTGGGCATCCTGAACATGGCCGTCGAGGTGATCATGACGCTGGAACAGCAGGTGCGCGAGCGCAATCTGAATCCGAAGGCGGCGTGCCTGAAGCGACGCGAGGAGGAGAAGGCCGAGGACGGCCCCAAGCTAAGTGCCCAGCATCACATGATACCGCAGCCGCAGCAGGTGGGCGGTGCGCCCGGGAGCAGCTATCACAGCCAGCCAACGCAACTTGTGCCGCCGGCGCAGACCATTAGCACCATGACCATATCCCTACCCGTTAACCAGGCCAACAGCGGCCTGCCACCCCACTTGCAGCAGCAGCAGCAGCAACAATCACAGCTCGGACACGCCCAGCTTCCGCAATAG
>ReannCDS00188
ATGGAGGATTTTGAAAAAATTGAGAAGATTGGCGAGGGCACATATGGAGTGGTGTATAAAGGACGCAACCGCCTAACGGGCCAAATAGTGGCGATGAAGAAAATTCGCTTGGAGTCGGACGATGAAGGCGTTCCATCGACCGCGATCAGGGAAATTTCGTTGCTCAAGGAGCTGAAGCATGAAAACATTGTGTGTTTGGAAGATGTCCTAATGGAGGAGAACCGCATATACTTAATCTTTGAATTCCTTTCTATGGATCTAAAAAAATACATGGATTCGCTGCCAGCTGATAAACATATGGAGAGTGAATTGGTTCGAAGCTATTTGTACCAAATAACCAGCGCCATTCTATTCTGCCATCGTCGCCGAGTTCTTCACCGGGATCTGAAGCCCCAAAACTTACTGATCGACAAGAATGGCCTTATAAAAGTGGCAGACTTTGGTCTTGGGCGATCCTTCGGCATTCCAGTACGGATCTATACCCACGAGATCGTGACTTTGTGGTACAGGGCCCCGGAGGTGTTACTGGGCTCACCCCGGTACTCCTGTCCCGTCGATATCTGGTCCATTGGGTGTATATTTGCCGAAATGGCAACGAGAAAGCCGCTGTTTCAGGGTGACTCGGAAATCGACCAGTTGTTCCGAATGTTCAGAATTCTCAAAACGCCGACCGAAGATATTTGGCCAGGGGTCACTTCGCTGCCCGACTACAAGAACACGTTTCCCTGCTGGTCCACCAACCAATTGACCAACCAGTTGAAGAATCTCGATGCCAATGGCGTTAATCTCATTCAAAGTATGTTAATCTATGACCCGGTTCATCGCATTTCTGCCAAGGACATTTTGGAGCACCCCTATTTCCATGGCTTTCAATCGGGCTTAGTTCGAAATTAA
>ReannCDS00189
ATGAAATCCGAAATTTTGGCAGCCGCCTTTTTGGGTTTGGCGGTTAGGTCGATAATCTCGCTGTATCCTTACTCCGGACTTGATTCCCCGCCGATGCATGGCGACTACGAGGCCCAGCGCCACTGGCAGGAAGTCACCGTGAACCTGGAGGTCGGCGAGTGGTACACAAACAGCTCCGACAACGATTTGCTGTACTGGGGCCTGGACTATCCGCCTCTGACTGCTTACCACAGCTATTTGGTGGGTCGGGTGGCCAAGTCAATAGATCCCCGCTTCGTTGAGCTGCACCAGAGCAGGGGATTCCAGTCGAAGGAGCACAAACGCTTTATGCGCGCAACAGTTGTGACTGCTGACGTCCTCATCTATTTGCCGGCAATATTGTTTTTGGTCTATTGCATAGACAAAACCTTCAAAAGCGATGACAAGCTGTTCCTGTTCACGCTGACTGTTGCCTATCCAGGCCAAATACTCATTGACAATGGACACTTCCAGTACAATAACATATCACTTGGGTTTGCAGCCGTGGCAGTTGCAGCTATCCTGCGAAGAAGGTTCTACGTGGCATCGTTTTTCTTCGCATTAGCCTTGAACTATAAGCAAATGGAGTTGTACCACAGCCTGCCGTTCTTTGCATTCCTTCTGGGAGAATGTGTGTCTCAAAAAAGGTTTGCATCTTTTGTCGCTAAAATTTCACGGATAGCAGCCATCGTCCTAATTACGTTTGCAATTTTGTGGCTTCCCTGGCTGAAGTCTCTTCAAGCGGCGCTTCAAGTATTGCACCGCCTTTTTCCGGTCGCCCGGGGAGTTTTTGAGGACAAGGTGGCGAACATTTGGTGCGCCGTAAACGTGATTTGGAAATTGAAGAAACATTTACTTAACGATCAAATGGCCCTCGTGTGCATTGGATGCACTCTACTTGCTGCCCTGCCCACAAATGTACTCCTCTTTCGACGGCGAACTAAAGTCGCTTTTTTACTGGCTCTCTTCAATACATCCCTAGCTTTCTTTTTGTTTTCATTTCAAGTCCACGAAAAGACAATATTACTGGCCGCCTTACCATCCCTTTTCTTACTTAAATGGTGGCCCTACGAAATGGTTCTTTTTCTGGAGGTTTCCGTGTTTAGTATGTTGCCTCTTCTATCAAGAGATGAATTGTTGGTGCCTGCAGTTGTATCAACTTTTACTTTTCATTTGTTATTCAAATGTTTTTATTTAAATGGAAAGCAAAGCGACGAATTCCCAGTGAGGTACCTTGCAAATATATCAAGCATTCTAATGACTTTGATTGTGGGAGCTTCTCTAACAATCCCAGCCCCGTCACGCTTTCCTGATCTGTGGCCCTTAGTTGTTTCTGTTATAAGTTGCGGCCATTTTGTGTTATTTTTCTTATGGGGAAATTTTCAACAATTTACCTGCAAAATAAGTTAG
>ReannCDS00190
ATGGGTACAAATTATGTTATTTATCTGGCCTTAAGCGCATTGCTTTTTGCATTTACGGCAAAAGCGGAGATAGTTAACACAAATGTGGAGAGAACGCTGGACTTGACTTCGCAGCTGGTGAAAGCCACAACGAAGATTTCGGCGGAAGACTCAGCCGGCAAACCCATTGCCGAATACGTGTTTTTCACATCGGAGCCCAGCCTTGCGTACATATCGGTGAAAGACAACGCCGACAGGAATGTCCAGATCAAGACCAATGAGCCGGTGAAGGGCGAGCAGAGCTTCACGTTCATCTTCCCGAAGGCCTCCGCAAAGCAAACCTTCGTGGTCGAGACCGTGGCCTCCAAGAGCATCCTCCCACATCCCGAAGAAATCAAGCAGAACGACAAGCAGTTTGTGAAATATGTGGGCAATCTGCACCTCTACTCGAAGTACAAGACCAACAGCCAGAAAACCAATGTCAAGCTCAGCTCCTCGAACATTTTGTCGCACACCCAGGTCAAGCCTTTTTCGGTGTCCTCCAACAAGATCACCCTGGGCCCCTACGAAAACGCTGAAGCCTTCAGCCAGGAGGCTCTGGTTATTCACTATGAGAACTCGTCGCCTTTTGTCACCGTCAATTACTTGGAGCGCACTCTGGAGATCTCCCATTGGGGCAACATTGCCGTCCAGGAGTCCATTCAGATGACCCACACCGGCGCCAAGTTAAAGGGATCGTTCTCGCGCTACGATTTCCAGAAGGAAGGTCGCTCTGGACTGGCGGCCCTTAAGTCGTACAAGACCTACTTGCCAGCATCTGCATCTGGCGTCTACTACCGCGATACAAATGGCAACATTTCTACCTCCAACATGAACTCTGTGCGGGACTTTATTGAACTCGAGCTGCGTCCCCGCTTCCCGCTTTTTGGCGGCTGGAAAACCCAGTACACTCTCGGTTACAATGTTCCCTCGTATGAGTACATGTTCAGCGATGGCAACAAGTACCAGCTGAAGATGAACTTGATCGATCACATCTACGATAATATGGCCATCGATGAAGCCACTATTAAGATTATTCTGCCCGAGGGATCCAGCGACATTAAGCTCTCGACGCCCTACTCGATAAGCAGGCTGCCCAACGAACTGGTGCACACCTATCTGGACACCACTGGTCGCCCGGTGATATCTTTCTCCAAATCCAATTTGGTAGAAAGTCATATTTCAGACTTCACACTGTACTACAGCTTCTCGAAGATTTCCATGCTGCAGGAACCTCTGCTGGTTAGCGGCTTTATTTATATCATTTTTTTGGCCACTATTGTCTTCTTACGTTTGGACTTTTCAATTACGTCCCACGCGCATAAAGAATAA
>ReannCDS00191
ATGGCCTCTGAAGAGCTACCAGCTGATCTGGACAAGTTGAAAATAACACAGACTCATCCTCCAATCAAGTCTGTGGAACGGAACCCCTTTTACGATGCAGATAATGGATTCGATCCGTGTGATAACTCTGAGGCTTCATCGAGCTCCAAACCCCGATCACAACATCGCTGGAAGTGCAGACCCCGACGAAGATCCGAAAGCTGCCTGCAGGACTGCAAGCAAGAAGACTCATTTCTTCCAGCCGAATCGTTTGAGATTGTTAGTCCCTTGAGCTGCTCCCACGGAGTCCAGAAGCATTCTCAAAAGCGAAACTACCATGCCCCAGCGAGGAAGAACATTCTTCGTCAGCCCATTTTAAGATCCTTGAACGGTTGCGAGCATGGCAAATGGATTGTGCGCAGTGGTCGGATTGTTCCCTGCAAGTCCAAGGAGGAATCCAGTGATAATGTTGGCCGGGTCAACGAAGATATGAAGTCGAGCTGCTCATGTGCATTTCGCGATGTCATTGGCGAATGCAATGCCATGCTCGACGAATCGAAGAGAAGCACACTGGGAAACAGTTGGCACCTGTCGACTTTGAAGGCGCGCCGCTCAGAGAGTGCTATAGAAGAGCCAGGACCCTCAGGACTTCAAAGCCATAAGAGCGACTCTGCCATCTCCGCCGCAACGAGATCTCTCTCAGCGGTTTCGCTGATGGGAGCAACGTGCTCGCAGCAGGCCAGCTACAATTCCACGAACCCCGGGAACTGCGATGATGTGACCATCGGTGAACTGGCCAGCTACTTCGACACCATTGTTCATATTCCTAAAAAGATGTCCTCAATGGCCGAGATGATGTATATATAA
>ReannCDS00192
ATGGAACAGATCTTGAACAAGGAAAACACTGGCATTCAATTGCCGGCGAATCCCATAAAAAATGGAGTCCCTAGTAATTCTGTAATAAAAAAACCACTGGGAAAACTTGACAATGTGATGCACCAAACTCCTGGCATAACCCCATTTAAAAGCAGTTCCTTGAAACTCGAGGGCAGTATCGCCAAGTTGTCGATTCGTAAGGCTCCTTATCCTAAACAAAATGTGATAAGCAAGGACCGAGAAGAGATTAGTTTTAAATCAACGAGCTGCTATTTGGGCTCCTACATGTTGAAGTGCGAAGCCAAAGTCATTAATTTGTTTGACTATACGGACTTTCCAAACGAGCAATGTTTGAAGAAGTGCAGCAAGCCAATCACGGAAACCTGGTCGGAGAATCAGCCTGGATACGAAGCACTGTTCGATCAACTTTATTGTGACCTTCGCACATTAGAAAATCATTTAGAAAACGTGTGCCTACCCCCTCTCGATTCCGAGTTTGATGATCTTCCATACACATATGACATAGAAAATTTCGAAATTGCAGAGGATGAATACGTTCTAAATTTATTTCCACCCTTGCCCATCTTGGAAAACATTGATATTCTGTTTTAA
>ReannCDS00193
ATGCTAAAAACCGCTGTTAGCCGCTTATTACAAATTAATTCAGTGAAATGTGGCGGCCGGGCGAGTTTGGTTCGCAATATCAACCTGATTCCCATGGTAGTCGAGCAAACTGGCCGCGGTGAAAGGGCCTACGACATATTCTCGCGCCTGCTGAAGGAGCGGATAATCTGCCTGATGGGCAACATAACCGACGACATCAGCTCCACCGTGGTGGCTCAACTGCTATTCCTGCAATCGGAGAACGTCAACAAGCCGATCCATCTGTACATTAACTCTCCTGGCGGCGTTGTGACAGCGGGGCTCGCCATCTACGATACGATGCAGTACGTCAAGCCACCGATAGCGACATGGTGTGTGGGTCAGGCCTGCTCGATGGGATCCCTCCTGCTCGCGGCCGGTGCTCCAGGAATGCGATACTCTCTGCCCAACGCCCGGATCATGATACACCAGCCCTCTGGTGGCGCTCAAGGTCAAGCTACGGACATCCTGATACACGCCGAGGAAATCATCAAAATCAAGCGCCAGCTCACCAAAATCTATGTAAAGCACGCGAAGAACTCGTACGAAGAGATGTGCGGTCGCATGGAGCGCGACCACTTCATGACCCCCGAAGAAGCCAAGGTACTGGGCATTATCGACCACGTCCTCGAACACCCGCCAGAGACGGTTTCCGAAACTGGTCCGGCATCGGATGGCGGTATCACCTCCGGCAAAACCGTGCCCGAGGAATGTGAGAAGAAGAGAAGCAAGCAGGCGGCCTAA
>ReannCDS00194
ATGTTCAGGAGCAAAAATGAAGGGAATATTGTGTACAAATGCACGGTTCGACTCCTCGACGATTCCGACGTCCTGGAATGTGAATTTCAGCCGCTTCATAAAGGAATATACCTATTGGAGTATTTGTGCGGTGAATTAGAGATAAAAGAGAAGGATTACTTCGGATTGCGATATGTTGACTCCTCGAAACAAAGACATTGGCTTGACCTGTCCAAGTCCATTATAAAGCAATGTAAAGAAATGGACCCCCTGTTATTTTCGCTGCGAGTGAAGTTTTACCCAGCGGATCCATTTCGACTGACTGGAAATGCAAGGATTATGCTATATCAGCAATTAAAAAGGGACCTTCGACATGGTCGTTTGTATTGCTCTTTAGGAGAAGCGGCAGCATTGGGAGCTTTAATTGTGCAAGAAGAGCTTGGCGATTATAACGAAGATGTGCACATAGGAGGTTATGTATCTTCCATAGAATTAGCCTTACGACAGACGGAGTATCTGGAGAAAAAGATAATCGAGCTCCATAAAAAGCGAGAGCCTGGACAGGATCTCTCCCTAGCTATGGACGAGTTCCTAGGCATAGCACGCGGCTTGGAGACCTACGGCATTGACCCGCATCCGGTGAAAGATCACCGGGGATCGCAGCAGTATATCGGAATAAATAATTCGGGTATTAGCACATTCGTTACCGGCAAACGATCTCAACATTTTCGCTGGAATGAAATACATAAAATCAATTTTGAAGGCAAAATGTTTATAGCACATCTAAGTTATACCGACGCAAGCCGAGAACCAAAAAAACACACAGTGGGGTTTAAGTGTCCAACCGGAGCTGCTTGTCGATATTTATGGAGATGTGCCATTGAACAAATGCTGTTCTTTACATTGCCCAATAGCCAAAGTGCCGCTGTGATTTCAGGCGGAGGATTTTTCTCCTGGGGTACGAAATTCCGGTACACTGGAAGAACTGAGCGTGAAATTTTGACTGAAAACATAAATGCATTGCGGGAACAAAAAATAAATAATTCGAACTCAAGCAAGCGAAAGGCGAGCAGTGTGCCAGCCACGCCCTCCAGCCCACAAGGCGATTTAGCACAAATACGATACAGCAGTTTACCGAGATCAACGATGTCGGAGCCCTTGGGATACGGCATGCCAAATGGCCATTTCTACGGGCAGGATCACGGAATGAGTGATGTCAACGGGGGCATTCAGATTTCCAGCCTGGAGCCCGTCTGCGAAGAGGCCCGGCTAAGGTCGTCGAACATCGAGGGTGTAAACTACTTAGCGACCCAAATCGGGGGCTACACATACCGGGATTCCGTCGAACATTCTTCCACTGAGAGCGGGCTGACCGTGAATGGATACGACCATCCGAGAAAACATAACGAATCGAAGCAACACGGATCCTACTCCCCCAATCTGTACTACGGACAGTCCGATGCCTTGAACTCCAGTTCGCCTGCCGATAACTTCCTGCATGCGGATCAATCCGTTCGTAAAGTGAAGAAGTTTCGCAAATTCCACCTACTACACGCCTTTGTTCCGTCCGTTATATTTGTGGCTTTTGCGATGGCCGGAACTGCTGTGTTTATTATGGAATCCGAGTCGGAAGCTTTCGAACAGTTGCGGAACTCCCCCGAAATGCTTTGTTTGCGCTATCAATACTATCAGCCTTTGAAAGAGTTTGTTTTGGAAAAGTTGGGTCGGAGAAAATAA
>ReannCDS00195
ATGAGTGCAATTTCCAATGAAAACATTATTTGGACCATAAAAAACGGGGAGTTCGACGCTGTACAAGCCGCTTTTCAGAACGATGCACAAAAGGTGAATGAGGAAATTAAGGGCCGATTCCCAGTACACTATGCGGCAGATTTTGGTCAGCTTAACGTTCTTCAGTTTCTGATTAATATAGGAGCCGACGTTGATAGAAAAGACAAGCATGGTATTACCCCTATTCTTGCTGCCATTTGGGAAGGACATACGAGCTGTGTGGAATTTCTTCTAAAAAAGGGAGCGAATAAAAATGGTTCCACTCCAGATGGCCAAAGCTACCTTGAGGCAGCGGAAAAAGACGAAATTAAAAAACTACTTGCATAA
>ReannCDS00196
ATGTATAATGTACCACATAAGTTTCGTCAAGTTTGTCGATTGTGCCTCACATTGGTTAACGAGTGCGATGTTGCAGAACTACAAATTTACGATGTTTCGTCGCATAATAGTGCTCAAGACAGGAATACGGCCGATTTCCGCAGAGACGAGAAGCGTGCCAACTGCTATTGCAGTGCTTTGAGCCACAATCTGTGCAGCTGCATCGGTGATAACTCGCTATCAGTATCCGCAGTGACCAATAATGAAACGGGAACGGGTCCAAGCCAACTCCAACCCAAGTCGCAGTCCCAAATGCAAACCCTTCACCTTCACCAAAACCAAACGACAACCCATTACACGCCAAGTGTGCCTTCTGCTGCGGACACAAAATCGAGTGAACGCGAACGCCAATTGGAGTCGGACATCGCCGAAAGATCAGTATTCAAAAGTCTGTCATCGTCGACCCACGAACAGCATATAGCACGCGGGGAGGTCCGGTCCCATACCCATTCCCAATCAAAATCGGAACTCCCGCGGGAGGAGCGTAATCATAATCAGCACCAGCACCAGCATCAGCATCAGCGCGAGGAGACAAGTGTGGATGTAGATATAACAAAAATAAGCGGAACCGATAACTACGGCAAAGAGCACGGCAGAGATGATTCATCACCACATCTTACATTTCAGATATTCAACTGTCTCTCTATTAAGGCACTGCCTAACGATGGATTACCCAACGTGATTTGTGGTGATTGCAGACAAAAATTGGATTCTTTCGAAAAGTTTCGTACCATGGCGCACAACTCACAAATAGCTTTGCAAGAATTTTTAAATATATCAAAACATTTGAAACTAGACTCAAATGATTTGGAAATTAAGCTTGATGCAATTTTAAAGGCTTCATCAGAGGCTATAGCGGCAAAGGCTCTGACGGAGCTAAGCACGTTTTCTAAAGTTAAGTACGAACACAGTAAAATAGATTCCACCATCCAGCATGGCTTGGATAGGAAAATGGAGATTAGCAATCAAGATATGCCAGCACATAGCTTATATCCAAGTTTATTCAAATCAATTAATATGAAAAGCGATCAAAAGAAGGTAATGTCTGGATCCTCACATAGCCAGTTTGAATCAAAGCTGCAAAAGGACTCGGAAACCGAGAAATATGAAAATCTGCAGCAGCAGCTAGAAACGGCTGCCGTTCTAATGGATATAAGCAAAAAAATTGTAATTTCCCCTCCATGCTCGAATCCCCAATCTCCGTGTTTCTCTGCAGCTGTAGATACAAGTATTAAAAGTTCTGTGATAAAATCAAAACGTCCATTAAACCAAAATGAAATTCAGGACGGAGTTGAAATTGACTTATCCGTCAAAAAACAAAAGAACGATTACTCTAATCAACGGAACTCGGCCCCAATACACCATTTTTGCCAAACTCCAATGCTTGATATTCAGTCACACTTAAGAAGTGAAGAGGATTTTCAAAACTACAGTATTACCATTAACCAAGTTGGTGGGTCCGACTACAAATCAAAGGCACCGAAAGCCAGTACCGGCTCCTTACTAGACTCTGGCGACAGCTCCGACTCTCACAAACTGGAGATGGACATCGCGTCGTCAATTAATGATAGAAAGACCCCGGATAGTCTAAGCTCGGATCACGCAACGGATGCGGCAACTACTCAACTCTGGCAAGCTCTGGCCCGATCAGCCGCTAAAAGCAAAGAGGAAAATCAGGCAACACAAATAATCCGGAGCATGATGAGTCAGTCTTTCGTGTTTCCGGCTCCGTCGACAGTATCATTTACAAAAGTACCTGAAGAACCCATAGCACTATTAAAGGATCTATCAGAGGCTCAATCCAGCAAATCAAAACCCTGTAGAAGAAAACAAAGTTTTCCTACCAAAACTGATTGCATCGATGTAGTTAATGAGAATGTGACTGATACTTATACCACTTCAGAAGCAGCTCCAGAGGAAAAGAAAGATAAAAGGAACATTAACCTTTTTAATGCCATACCTGGTGCTCAAAAAGATATGTCATGTTCCAACTGCGGCACCCTCACTACTACAATCTGGAGACGAAGTGTTCGAGGAGAAATGGTTTGCAACGCGTGCGGGTTGTATTTCAAGTTGCACGGGGTCAACAGGCCGCATTCAATGAGACGCGATACCATACACACCAGACGCAGGCGTCCTAAAGAATTGGAGCGATCTAAAAAAAAACACAAGCAAATGTCATCATGTTCTTCAATGGAACCAGCGAAACCAGATTTCTTGACGTCTAGGGAACACCTTGATATTTCTGGGTTGGTTTTAAATAAATACAAAAAGGAAATCGACGAATCCGACACCGCAGCAGCACTTAAAGATATTTTATTAAGGCGGAAGAAGTCAAATTCTTTGCCGGCGTTTAATGATACCTGTGAAAGTGCGGATCATTCCGCACCGCTTAACCTTGTTTCCAGTGAAAATAATGCAAAGTTAACATAA
>ReannCDS00197
ATGCCAAGCTCAAGAATGGATATTTATATTACAAAGGGAATTACCAACCCCAACTATCCTGGATTTCAAAAATTTGCCCACACTCTTTCTGATGACTACATTCAGTACTCTGACATGGAATGTAATGAAAGTGATTTAACGGATAGTGACAGGGAGGATGACCAAAACACGTTCCAGAATAAGGTTGTCGACAAATCAGCTCCAAAAACGTTTGAAAATACCCAAGATGTGACTTTGAGTAACTGCGGCAAGATTGCTTTTGACAATGGAAACACAAGTTCATTTGAGCAAACTAAAAACAGATCATCATCCCCCAACATACCGGACATTGTAAATAAGAATTATAGTGGGAACTCAGAAAACTCTATGCGAACATTAAATAAGCCTGACCTTATTTATAACCTGAGTCAGAACTATACGAATGAATTCTCTCCCTGGTCATGTACAATTAATTCTAAATATGAGGGCCAGCTACAAGGACAAAGTCCGATTGATATAGTTGGAGACTTTGGTGGCGAAGTGGAGCGGGAATTCGAACTCCTTATCACTGGATATAAGAACAAGAAAACACCAAATGGGTTACAGGGATCAAATTTGACAAAGGTTTGCGATGCAGAACTATCAAATGGTACAGAAGCTTTAAAGCATACAGCCGCGACGCGATTGTCTGGAAATAGCATTCGCAAAAATAAAAAGAAAAATACTCCATATGGGCATGAGTTGATAAAAACTAAGCACCAAAAACCATCACATGATGAACGACAGCTACCACCAGACACCTTCGACTACAAAACATGTACCCAACGAAAATATATCATTTGTGATTCTGAAAGTTGTTCGTCGGTTTCGGAGAAAAACAAAAATGATTTTCGAAGTATCAATCAGGGTGAAATACCGAACTTGAGCAATTTAGAAATCGGTCAAAGCCAGCAACTTATCGAGGAAGACAATAAAAAGGTGGCGAACCGAAGGTATTTAAATCAAGCATGCTGGTCACAATACTTGGAAAATCCCACAAAATATTCCAAAGATCCATCTGCTACAATGGTTTTAGAACAATTCGATGCATACAAAGTAGCTAATGATATGGACGTGGAAACATTACAAAATCATTTTAAAAAGGTTAAGCAAATAGAAAAAAAGCGTCGCTTTAATCGAGACGAAATACGTAAAAGATTGGCGACAGGAGATAAAGATCCTTTAAATAATGACATAAAAAAAGAGGAATTTCTTACCGGTTCCGACAATGAAAGTTCCGATTCTGAAACATGTCCCAAGTTATCAAGTGGAGTACCTCGCAAGCAATCTGATTTCTGTGAAACAAAACGCAATAAGGAATTTGAAAACGATAAAATCTTTCAAAGAAACCAAATTAACCAAGAAAAAACAATTAATCAACTGGTTAATGGTAACATTATTGAAAAACAGGATTTTCCATCAACAGAAAACTTGTTCTTCTTTGCAAATCAATCAAAGCTCCAAATAGAGGTTAGAATAGCCCTAGCTCAATCGAAAGAAATAGCCCAAATGAAAGTTAAGGCAAAGAAGCATGGTGTTACACCAATTGTGGAAGTAATTCGTACAATGCTGTATGATGTTGGAATAAAAATGGATTCAAATCATCGGTGGATATCAAGACAGTTGCTCACTGGAATTCACGTTCCGATTCTACAGTTATTGGTCAATAATCTTCAGAAATATATTGAAAACCTAAATGTCACTCTACTAGAAAGCCTTAAGGAACGAGACGATCTCAATTCGGACCAAGATGATATATTACACGATCTCGAAAAAATAAATAACTTTTTTGTTTTTCAACAGCAATCTGGACATCAAGTCAATAAAATAGTTAGACACGGCCTTCTTAATTAA
>ReannCDS00198
ATGCATCCTATTTCACTTATATTTCGTGTTAGCAATGGAAAGGTAAAAAATGATCCATCTTCCTATAGCGGTTCAGAGACCGGGGATATTCTATTGAAGGCTACCTCTGAGACTTTATCGCCAAAAATGGTTGTGGATTTTGTCGCCGGGCTGATCGGAGGTGCGGCTGGGGTTCTTGTTGGCCACCCCTTCGATACCGTGAAAGTCCATTTGCAAACCGATGATCCTCGTAACCCCAAATACAAAGGCACATTCCACTGCTTTCGGACGATACTGCAAAGAGACAGCTTCAGAGGATTGTATCGAGGAATTAGCAGCCCCATGGGTGGAATTGGATTGGTGAACGCCATCGTTTTCGGAGTGTACGGAAATGTTCAGCGATTGTCCAGCGACCCCAATTCGCTGACGTCACACTTCTACGCGGGCTCTATCGCTGGCATAGCCCAAGCTTTCGTCTGTGCACCCATGGAGCTGGCCAAAACGAGACTCCAATTGTCGTCGCAGATTGACAGCGGAATAAAATTTACTGGACCCATCCACTGCCTTAAACACATTCTGAAAACCGAGGGTATTAGAGGGACTTTTAAGGGGCTAACTGCCACCATTCTAAGAGATATTCCAGGCTTTGCTAGCTACTTTGTTTCCTTCGAGTATCTCATGCGCCAAGTGGAAACTGCGAGTATTCCGTACACTCTAATGGCCGGAGGATGTGCGGGGATGTCTTCCTGGTTGGCCTGCTATCCCATCGACGTGGTCAAAACCCACATGCAAGCAGATGCCCTGGGCTCGCAGGCCAAATATAACGGATTCATCGACTGTGCAATAAAAGGCTTTAAAAACGAGGGCCCGCAATTTTTTTTTCGCGGGTTAAACTCGACTTTGATCAGAGCATTTCCGATGAACGCCGCCTGCTTCTTTGTGGTGTCCTGGATACTGGACTTTTTCAATGCCAAGAATGGCGTGGATTCCGTAATGCACGCTGATCAGCCACTAACCCTTGTGAACTTGGACAATAGGACTCAAGCGGATTTGGAGACGACGTCGCCAACGGTGGAGGAAGTTGTGCGGAAAATAATAACGGACAATGCCATAGCTCATCAGTATGTTCCCAAGCCTCAGGACGTCGTTCACAACCAATTTGCAAGTAGCACAATTAACCTTTCCAAGGAATCAAAATCCCGATTAGCATCCGATTGTAATTTAAAATAA
>ReannCDS00199
ATGAATGAAGCGGACAGTCTTGCGGAAATTTTTAGAGGCGGCTTACCTCACTGCCTTATCATTGTTTTTTCTATGTTGTTAATATGCTCACCGGTAATGCCAAGCGAATTCGAGGTTATTTCCATGTCCAAATACGATCTAAATGGGCAACATTATGGAAGCCGGGTAGCAGCAATATCTCTTGAAGCGAGATCTTTGTATTCATGGAACACGTCTAGGCACTGTGTTCTCACACGGTTAACCGACTTGTCTATTCACGATTTTGACAAATTAAGGCAAAGTGCTGGAGGACTAGTCCTTATGTTGCCGTCGAACGTCTTGGATCTAGATCTAGAAACCAAAGAACTTATAACTATTTTAGAGCAATCCATGCTGACACATACAGCTGCGGTGCCCATATACTTTGCACCGTACAATAAGGATTTGGAAAAGATCATCGATGACATTACCTATACGACCACGGATAACGCGGGTCAAAATCAAACGGCTCTGGGGCAATTGATTGTAACAGTTTCGGCCAACAGATACCATGTGAATGTTGGGGGAGGAAGTATTGTGGCCAATAAGAACAGCAAAGTTCCTATTATCCACGGCGAACTGATTCCAAATCAGTTGGCCCTAAAACCCACAGAAGCAGTTGGCGATGTGCAGAAACTTCCAGTCATCTTGATAACCGCAAATCTAAAAACCTTTGGAATATATAATGATTATCCAGTGAATGCTGATGCTGCTGTTCTACTGGTGCTAATGGAACTGTTTAGCAAATTGCACTACACATCAAGTATGGCACCGAAGTATCGCCTCCGATTTCTGCTTTCGGACGCTGGCGTCCTACTAAACTTCCAGGGCTCAAAGAAGTGGCTCGAGGTTGATGATAATGCGCTCCAGAACGTTGAGTTTGTTCTCTGTTTGGACACCATAACCGAAAGTTTATCTTACACTGCAGACAATGCTTTGTACATGCATGTCTCTAAGCCACCCAAGGATAAGACTTCTATCAGTAATTTCTTCAAGCTGTTGAAGTCATCAGCTGAGAAGTATTCGAATGGACTAACGGTGGAGGGTGTGCATAAGAAGATCAATCTAGCTGACACCAAACTTGCATGGGAGCATGAGCGCTTCAGCATCAAGCGCTACCCTTCATTTACCTTGTCGTCCGTAAAGAGTCCGAGAAGCCCCATCCGGACCACAATATTCAAAAACGATGAGAGCAGCATTGTGGAACACACTCTGAACACGTCGCGAATTATTGCGGAAGCTCTGGCTAGTTTTATGTACAAAGTGGATCCGATTTCCAGCATTTTCGATGGGCAATTGGCTATTAAAGAAGAGAACATCTTGCCATACTTTGGAGTAAAATCCATACTGCATAATAATGACGTAAAGGATGCTTTCGAAAAATACCTTAACAATGTTAAAATCATTTACGATAAGCCTGATGGTAGAGATCCGGAATTCATGTTCTACAATGAGAACGATGTGAAACTGAATGTTTATAGAGTTAAGCCGGCGATCTTCGATCTCTTCCTTACCATTGTTATTGGCGTTTATCTATTGGCTGTATTCCTCGCTATACAATACTTTCCCCGGTTTTACGACGAAGTATCGAAGTTAACAAAAGAGGATCCAGTGGGACAACTCAATGGACACTCTTCTGAACGACTTAAAATGAAATCCCATTAG
>ReannCDS00200
ATGATATTACTTAATTGCCTTATAATATGCGCCTGCATATTCACTGGTGGGGCTCAAGATCGTACTCTGGACAACTTGATTGCAGACATTTTCAAAGCCGATGAAACACCCAGCTCCTCCACAACAATCACTCCAGTTGTCAATCCCAAAGATCCGTCAAGCAACTCAGGAACAGGAACAGACAAGGGAACAGAAACTGGAACAGGATCAGCCCAATACCAATCCTGTGGCGATCAAAAAGTGTGCGTACCCCGTCGGCTCTGTGCAAATGATACGATCAACAACAGCGGGGATGGTATAATTGACATTCAACTCGGTACGGGCTCACAATGCAAAAACTATCTGGATGTGTGCTGTGATCTTCCAAACAAGGATATCGTCGATGGACAGGGTTAA
>ReannCDS00201
ATGGGAACGGTGTTGAGTTTTAATCCGCGGGATCGGCATCCCATATACTCATCTCAGCCAAATTTTCAATATAATCACTCGACCGATATTCGAAACGAAAACGACAGTACAGGTTCAATTGATTCACATCTGAATAACTTTTCGTACGAGCAATTAAATAACGCGAAGAACAGGGAAAACAAGAAGTCGGCCTGCCACCAGATGTCCAAGAACGTAATAGGGCAGCCTGGTTCTTGTGGAGGAGTGCACATAAACCTACAGACACAAACTCAGCTGAGTTCGCACAACTTGAACAACTTGTCAAATGCCTCGAAGGATACCATTACCAATGTCCTGGACACGCATAACGAAAACTCGGTCCTCAAGGCGGAGAAGAGCTCCTTCGAGAAGAACCTGAAGAAGCATTCGATCTTCATAAACGCCCTCTCCTGGAAGAAGCTCTCCACATCGCATAACAAGAAGAAGATCGAGAACAAGAACAAGTGTGCAAATCTGCCCACGGCCTGCTTCAAGGCCCAGCTCCTGGAGTCCTCCTCCTTCGCCTCCTCATCGGACAAGAATCGAAACATCCAGCTGCACTGCAACCGCATCGAGGAGCACAACCAGCAGCACTGCAACCAGCATCAGCACCAGAATCAGGCCCAGGACATCCGGGAGGAGGTCATCACCGGACCATCCAGCAAATCGCAGAACCCTTCCAAGGCGAAAGACCCCGTCAAGGTCAACAACAAGAACTCGATATCCAACCACAACAAGCTGATCCAAAAGCAGCCCTTGACGCTCAGCCTGCCCCAGCAAGTCCAGGCATCGTCCATTCAAATCAAAAATACCAACCAGATCCCTCGCAAAACCGTCATTCAGGCATCTACTTCAGAATTGCTTAAGTGCTTGGGAATGTTTTTGCACTGTCGTTGTCAAAGACTAAACAATTTCGATGCCGGAGATGCTGTTATGTGGCTCAGAGCTGTGGATCGCAGCCTTTTGCTCCAAGGATGGCAGGATGTAGCGTTTATAAACCCGGCAAACGTGGTATTTGTCTACATGCTTGTTCGCGAACTGGTTAGCGGAGAAGAAAGCAAGGAATCAGATCTTCAGGCTTCAGTACTCACCTGTTTGTATCTGTCTTATTCGTACATGGGCAATGAAATCAGCTATCCTCTCAAACCATTTTTGGTTGAAGACTCGAAGGAGAAGTTTTGGGACAGGTGCCTCGTCATTGTAAACAAGCTTAGTGATAAAATGCTTAAAATCAATGCTGAGCCTGGATTTTTTACGGAAGTCTTTACTGAGCTGAAATCTTGTGGTCAATATCATCCTACACTTAAATCATACTGTGGAGGCGCCTGA
>ReannCDS00202
ATGATATTACTAAAGGGCCTTATGATATGCGCCTGCATATTCACATGTAGAGCGCAAGACAATTCCTTGACTTACTTAATTGCAAAAACTTTTGAAAACAATAAAGCACCCTCCACCAGAAGCACTCCAGTTTTCAGTCCAAAAGTTTCATCAGGAACTGGATCAACCCAATACCAGTCTTGTGGCGATCAAAAAGAATGTGTACCCCGTTGGCTGTGTGCAAATAGCACGATTAACACCGATGGATATAATTTGATTGATGTTCGAATTGATACGGGCTCAGAATGCCAAAGCTATTTGGATAAGTGCTGTGATCTTCTGAGCAAGAGAGCCGACTCTATATTTCCTCTTATTCCTGAAATTCCTGAAGGTTGCGGATACCAGAATAAAAACGGCGTTGGCTTTAAAATTACTGGAGCTGAGAACCAAGAGGCCGAGTTCGGGGAATTCCCTTGGATGTTAGCTATTCTTCTAGAAGAGGGACCACGTAACGCGTACGAATGTGGGGGAGCTTTAATAGCTCCGAATGTGGTGCTTACTGCAGCCCACTGCGTTCATAACAAACAATCAAGAACCATTGTTGTGAGAGCAGGGGAATGGGATACGCAAATAGAACAAGAAGTTTTATCACATGAGGACCGGTATGTGAAGGAAGTAGTGTATCATGAACAGTTTAATAAGGGAGCCCTTTTCAACGATATTGCTGTTATGTTGTTGGAAAGCCCATTCGCCTTCCAACCGAACATTCAAACTGTTTGCCTGCCCGACGTTGGTCTAAACTTTGACTATGATCGTTGTTTTGCTACCGGTTGGGGTAAGAACAAGTTTGGCAAAGACGGGGAGTACCAAGTTATCCTGAAAAAGGTGGATATGCCAGTGGTACCAGCACAACAGTGTCAGACGAACCTTCGCGAAACTCGCCTTGGAAGGCACTTTATTTTGCATGACAGCTTCATTTGCGCTGGAGGAGAAAAGGGTAAGGACACTTGCAAGGGCGACGGAGGTTCCCCCTTAGTGTGTCCCATTAAGGGCCAGAAGAATCGTTTTGTGTTAGCCGGTATTGTTGCCTGGGGGGTAAGCTGCGGACAAGAAAACATACCCGGAGTTTATGCTAGAGTGGCCAAACTTCGTCAATGGATTGACGAAAAATTGAAACTTTGGAACATTGACCCCAAATATTATTCACCCCAA
>ReannCDS00203
ATGAATCCTATGATAACTTTCTTTCCTGGATATTTATTTATACCATTAATCATTTTTGGAAGTTCGGCGCACAGTGACTCCTATGCTGTGAATAAAAGCAGAAATGTTGAAAGCAACGAATGGAGCTATCCCGATTTTGGAAAAGAATCTATTCATAATACCGGAAACCGACCGGACAAACTGGCGATACAACATTATAACCGAGAGGCTGATCGAAACGTGACATTAAAACGCGGTGTGAGAAATTATCAAAAACCATCCGAAAAAATAACGAGACATAAAAACAAATACAGGCCGTCAAGTGCTTTAAGGAAAAATGTCAGTCCCCATTACACGGATGACAGTTCGGAAAATAAGCATTACCATACTTTTGAAGAAATTCATGAACACATAGATGAAGATGATGGACAGTACCAAGCATCTGAGCAAATAGGAACGCAATCCATCCTAAGTGAACACGTGGAAGAACACTCAAGTAAGAAGGATAACAAGCGGATGAAAGTCAAGATCAAGCATCATCATCACCACCATCATCATAACCACATAAAGGAAATGATAAAAACCGTACCTCAACCCTATCCCGTGGAAAAAGTTGTGCATGTCCCCATTGAGAAAATTGTGGAGAAGATCGTGCACGTCCCCAAGCTTGTAAATGTTACGGTTGAGAAAATAATACACGTGCCAATTGAAAAAATTGTGGAGAAAGTGATACACATCCCCAAACCTGTCCAAGTTCCAAAACCTTATGTAGTCGAAAAAATCGTTGAGAAAATAGTGCATGTCCCAAAACCGTATCCCGTTCTTCGGACTGTGCCCTATCCAGTGGAAATCAAAGTCCCCCATAAAGTGCCAGTCCCCTACAAGGTGGAGGTTGAAAGGAAGGTTCCCGTTTACATTCGATCAAGCGAGCCATATAAATTCGAGCCATCACCTTTCGAAAACTATCCCCATGCTGAAGAGTTCAAATTCAGTGGGGAAATGAATCATCCGCCACCTAGAGAACATAGAGAACATGAGCCTTCTACGCTACCATCGTCGAATTACTATAATCGGATATACAAATCAAGGGAACTAGACCATCCTCCGCGGTTAGAAGATTATCAAAATTCAATTCCGCCGCAGTATAATCACGAATATGTAGCGAAAAGTAGTCCTGAGCCGCAGTATAACCACGAATATGTAACGAAAAGTAGCATTGAACCGCAGTTTAAACACGAATACATAACTAAAAGTAGTACTGAACCGCAGTTTAAGCACGAATACATAACCAAAGGTAATATTGAAGCAACTTCTTCTGGACG
>ReannCDS00204
ATGCCGAGCCCAACAAAAGCAGCGGAGGCAGCAACAAAGGCAAAAGCAACAAGTGACTGCAGCTGCAGCGCTGCCAGTGTTGAGCAGCGTGCCCCCGCAAACGCAGCTAACCCCTCACCCTCACTACCCACTAGCGGTAAATTTGGCGGCAAAACACAAGATCAAACAGCGGCCGCCATTAACAAGCAAAAGGAATTTTGCGTGCCAAACGAGACCAGCGACTCGGGCTTCATTTCCGGCCCCCAGTCCTCGCAGATCTTCAGCGAGGAGATAGCCCCCGACTCGGAGGAGCAGAAGGATCAGCAGAAGGATCCGAAACAGGACCAGGAGGACCCCCGAAAAGTGCAGCCCGTCGTCCTCGATTCCGGCATTATCGACGAAGAGGAGGACCAGGAGGAGGAACAGGACAACAAAGAGGAGGAGGAGGAGCACCAGGACACCAGCGCCGATCCAATGCGACTCAAACACAGCGCGGACACAGGCATCCCACAATGGACCGTCGAAAGCCACCTGGTCAGCCGCGGCGAACAGCTCAACAATCTCGGACAGAGCAGCACCCAGATCCCCGGTCGCAGCAAGGTCCAATCCTCCACAGCCAGCACCACCGCGAATCAGAATCCCTCGGGACCAGGAGCCACCTCATCCGCTCCGCCCAGCAGCATCAACAATCTGAACGCCTGGGAGCAGTTCTATCAGCAAAACGACGACGGCGACACACCTCTGCACCTGGCCTGTATTTCGGGATCCGTGGACGTGGTGGCAGCCCTAATTCGCATGGCCCCGCATCCGTGTCTGCTGAACATCCAGAACGATGTGGCCCAAACACCCCTTCACCTGGCCGCCCTCACGGCCCAGCCGAATATCATGAGGATACTGCTACTGGCTGGAGCTGAGCCCACGGTGCGCGATCGTCATGGAAACACAGCCCTGCATCTTTCCTGTATCGCCGGGGAGAAACAGTGCGTCCGGGCCTTGACAGAGAAGTTTGGAGCCACGGAAATCCACGAAGCCCACCGACAATACGGACATCGTTCCAACGACAAGGCGGTGAGCTCCCTGAGCTACGCCCGACTCCCCGCCGATCTGGAGATTCGCAACTATGATGGAGAGCGCTGTGTTCATCTGGCTGCCGAGGCGGGACACATCGATATCTTACGCATTTTGGTATCCCATGGAGCCGACATTAACGCTAGGGAGGGCAAATCGGGCCGCACACCTCTGCACATTGCGATCGAGGGCTGCAACGAGGATCTGGCCAACTTCCTGCTCGACGAGTGCGAGAAGCTCAACCTGGAGACGGCAACCTTCGCCGGATTGACGGCCTACCAGTTCGCGTGCATCATGAACAAGTCGCGCATGCAAAACATCCTAGAGAAACGCGGAGCGGAGACCGTAACGCCTCCAGACAGTGACTACGACAGTAGCGATATCGAAGATCTAGACGATACGAAGATGTACGATCGCTTTGGCGATCCGCGCTACTTTGTCAGCTACAACGGTGGCAATCCCATGACAGTTGCCTGA
>ReannCDS00205
ATGCAAACCCGAAGACGCCTTCATCAAACGGACCAGCAGGATTACAGCAGCAGTACCTATACCATTCAAGAGGATCAGCAGGGAGGAGCAGGCGCAGGATCTGGGGGAACGGGAGCAGCTGGCGGATCGGTAGGACTCTTAGCACAGTCCCTGGTTCAACCACCGTCTGCTCACGAGGCGGCCATCCAGATTGGAGACGCCAACCAGTCGGGGCAATCCCTTGCAGCAGTCGACTACTCCGACGACAAGTACGGCAAGGCGGCTCGCCAGTGGAACCTTCGAGCCTTCTCTGGCCAGGCACTGCGCACCTTGACTGCCGCTGCCGCCGTGGTCACCGGCAATCAACCGGGCACTAACGACAATAGCCAAAGCAGCTACAGCTACCAAGCTTCCATTCCGACCAGTTCGCAGTTTTACCAACCGAGGGAGGAGCACCAGGAATCGGAACCCGAGCCGGAGATCTTCGTCATGGCTGCCCGCGATCGGACGGGCGAGTTCGCCAACGCGATTCGATCGCTGCAGGCACGCAACATCACCAGGGCAGTCAACATCCGCGATCCCCGCAAAGCCAAGCAGGTGCAGAGCTATTCGGAGTTCATGATGGTGGCCAGGTTCATCGGCAAGAACATAGCCAGCACCTACGCCAAGCTAGAGAAGCTCACCATGTTGGCCAAAAAGAAGAGTCTATTCGACGACAGACCGCAAGAGATCCAGGAGCTGACCTACATCATCAAAGGCGACCTTAACGCGTTGAACCAACAGATCGCCCGACTGCAGGACATCTCCAAGGACCAGCGGCGTCACACGAACGGCAAACACTTGGTGTCACATTCCTCCAACATGGTACTGGCCCTGCAATCCAAGCTGGCCAGCATGAGCACGGACTTCAAGCAGATTTTGGAGGTGCGCACAGAGAACCTCAAACAGCAGAAGACGCGTCGTGATCAGTTTAGCCAGGGACCAGGTCCATTGGCTGCCCACACCGTCTCGCCGTCGACGGCTAAGCAGGGGTCGCTGCTCCTCAGCGAGGAAAACCAAGCAGTGAGCATAGACATGGGAAGCAGCGATACAACACCACTGCTGTCAACCCAGACACAGATGGCAATCTACGATGACTCGGATAATTACGTCCAGCAGCGGGCGGAAACTATGCAAAACATAGAATCTACCATCGTTGAGTTGGGTGGCATATTCCAGCAGCTGGCACATATGGTCAAGGAGCAGGAAGAGATCGTGGAGCGTATTGACACGAATGTGGCGGATGCGGAATTAAATATTGAGGCGGCCCATGGCGAGATCCTGAAATATTTTCAGTCCGTCTCCAAGAACCGCTGGTTGATGATCAAGATATTCGGCGTTCTTATATTCTTCTTCCTGTTCTTCGTTGTTTTTATGTCGTAA
>ReannCDS00206
ATGGCGATACCTAAGCTGGACTTAGATTTGTTTGAGGGAAACATCCTCGATTCGTGTTGGAAAGTGGGAGGCCGATGCCGCAAGTCCCATTCATCGGCCTTTGCACAATTCGATCGGAATGAGATCGCCGCTGTGGATATTGTCGCTTGTTGCAAGCAAATCACTAATTTAATAGAAGAAAACTCATTTAGAGGCCGCCGATCAGATCTATTGGCAACAAGGAAGAAGCGAAATGTTAGTTTCAAGGATCTTTCGCGCTTGGCATACGGCGCAACCAATATTTATAGATGCCAGGTGGACATACTTTTAGGGGATACCATGCTTTTGATGGAGCAAATGAAACGTACCAACATGGATTTGGTTCTTACAACCACGAAATCTGTAATGGTTAAGGAATCAGGGATTGGAACCCAACGCAAACGGAAGCGCGTGATTACCAAGAAATCAAAGGTCACCGTCTCCAAACGTCCCAGATTGCAGGAGTCGGAGCTTCTGAACAAATCCACTCAGGAGTATTACGAAAATATACTATCAGAATGTCGTTTGTGGCAATCAGAGTACACACAACAGGTGGAAGAGGAGTTAGACGAGTCCATTGAACCACCCAGAAGCTGTACACAATCGAACTCATATCATGCCATTACCATTACTGAAGAAATTCAAATTCACGAAGATCAGAGCCATATTATGCCATCTGATGGTTTTGGCGACGGAGAAGACTTGGATTTAACCATTTTCCAAGAACTTTTTCCCAAAGGCGATCAAACGAGAACCTTAAAGCGGCGCTCAGAAACCCAAGATTCAACTGACATTTTACCAGATAAAATGCCGAGATTGGATGAAATGGACGTTTTCCAAGCTGACAATGCTATTATGACCCAAATCTTTCCGCATAACATTGAGCCAGCCGACATATCTCAAATATGCTGCGAACCATCGGTCCAGTATGTTTTGGAGAATTTTGAAGAAATCACGTACAGCAAGCCCAAAAATCCTCGCAAAAGAAAACTGATAGTAGACAAGCGTATTGAATACACTAGAGAACAACTGGCAAAGCAAAGACTTAAATATATGAATGATTATTCGTCTAGAGAGGTTATTGTAAAAAAGCCATCCAAACAACTAAAAACACCGAACGAACTTTTATGTAAACTGAATAACAATTTATTTTGTTCAGCTATTAATAATTACATCGGCATTAACTCAAGTGAAGATCAAATGCAAGACGAGTCTGAAAATACATTGAGAACCATATTTGGCAGCGAATTTACAGAGACGCTTTCCAAGGAAATCTTTGCTCAGCTAGCTGACAAGATAAGTTCAAGAAATATAGACGCATATATAAATCAACCTATTCCCCTCGAAATGGAAGACATCTTACTAACTCCTGAGCCACCTAGCAACGTAATTGGTAACGATCTACCAATCAATAATAACAATTTCTACGAACACAGTATATTATGTCAGAGTAATAGTTTTGATACTTATAGCGTAATGATGGATCTTTTAAACATTTGGCGTAATAGTCCAGAAATCACTGGAATCAATGCCAATGATTTCATCAAATCTTTTGTTGATCGCATCAAGGCTTCGCTAGCTTTTCTTCATTTGTTGTATCTAATCCGCGGCAGGTTCATAGAGATTTCAAAGCGAGCTAACTCCCTTGAAATGGACCAAATTACTCTGGGCAAAGAGTCCGCAAAGCTCATAGAAAATCTTACGCAAGGCGAGACTTTCTAA
>ReannCDS00207
ATGGATTATAATATTCACAAAATATGTCGTGTTTGCCTGGAGGAGCTACATCCGGTGACATCGATTTATAGCACAGACTTTGCCATGATGCCCTCAGTGATGTTGATGCAGTGTGCCAAAATTAGAGTGCTTAAAACCGATGGCTTGCCTTCGGTCATCTGCAACAATTGCATTTACCGGCTGGGAGTAGCTTTCCATTTCAAACAGGAATGCGAGAACAACGATCTGCGGCTCCGCCAATACTTGGGCATCTTGGAGTCCTGGCGCCAGGATGCGGCAACCAACACAGACTTTGTGGAGAAGCCATCGCTTCCGCAGCGCGACAGCGACGAGGAGGAGCCGGTGGAAACCAAAGGAAGCAAGAGGCGATCCCGGTACCAAAGGAAGCCGCCGGAGGAGCACAAGAAACGGGGTCCCAAACCGGTGCCAAAGATGCCTCACACCTGCTACGAATGCCACAAGAGTTTTAAGTGCATCGCCCAACTGACGCAGCACATAAGAACTCATACGGGAGAGAAACCCTATCAATGCAGCTTTTGCATCCAGAGATTTGCCCAAAAGTACAACTTAAAAGTCCATGAACGGACTCACACGGGCGACAAGCCATTTCAGTGTGAGATATGCTCCAAACAGTTCTCCGCATTGGGCAACTTTCAAGCGCATCAAAAGATTCACTTGGGAGTGCGGGATCAGATATGCTCGCTCTGTCCAAAGGCCTTCTACACAGCCGGCGATCTCTCCAAGCATATGATAACCCATACTGGTATTAAAAACCACCATTGCGATGTTTGCGGCAAGGCTTTCAGCAGGCGGAGAGATATGCGATCTCATAAACTGAAGCTCCATCCTTTGGAGTCTAGTACGAGTCATGAGATAGTTGACGATGATGATGACGAGCCCATAGACACGGATCCCGTGGGTCTGGACACCCTGGATCACGCACACTTTAAGTGCCCGGACTGCGACAAGGCTTTCGATACGGCGGACAGTCTTAGTTTGCATTTCCGCACACATGCGGTCAACAATAATCTGCTTAACTTGCCACTTCCACCTGCGCCACCCATGTCACATCACTACCATCACGATGCCCTGCATCATCTGGGACCACCAAATCCGGCCACCCAAATGGGAATGGCTGCCATGGCCCATATGTTGGCTCCTCCGCCTCCTCCACCGCCCACGCCGAGCGAAGGACGCTACACGATGCTGCACCACACGGCGGCTCAGAGATTGCATTACTAA
>ReannCDS00208
ATGTTTTATGCTGTCATCTGGATTTTTTGCGCCACTCTCTTGGCCATCTTGTTTGGAGGAGTGCGAAAACCGAGGCGTTTTCCGCCAGGACCTCGTTGGTATCCGATAGTAGGAAGTGCCCTCCAGGTTTCCCAGCTGCGATGTCGTCTTGGGATGTTTTGCAAAGTGATCGATGTATTCGCCAAGCAATACGTGAACCCCTATGGCTTCTTTGGCCTAAAGATTGGCAAGGATAAGGTGGTCATAGCCTATACAAACGACGCGATTAGCGAAATGATGACAAATGAGGACATTGATGGCCGACCAGATGGCATATTTTATCGCCTGAGGACCTTCAATTCCCGATTGGGAGTGCTTTTAACCGATGGCGAAATGTGGGTAGAGCAGCGTAGGTTTATCCTGAGACACTTGAAGAATTTCGGATTTGCCAGAAGTGGCATGATGGATATTGTCCACAATGAGGCCACCTGTTTGCTGCAGGATCTTAAGGATCAAGTGGCGAAGTCTGGAGGCAAGCAGGCGCGGATTGAAATGCACGATCTGACGGGTGTTTATGTCTTGAATACCCTCTGGTGCATGCTGAGTGGTAGGAGATACGAACCAGGATCTCCGGAGATCACGGAGCTACTGGAGACCTTTTTTGAGCTTTTCAAGAACATCGATATGGTGGGTGCTCTCTTCAGTCACTTCCCGCTTCTTCGATTCATAGCTCCAGACTACTCTGGCTACAATGGATTCGTGGAAAGTCATCGTTCCTTGTATTCCTTTATGAGCAAGGAGATCGAGCTGCATCGCTTGACCTACAAGAACTACGATGAGCCCAGGGATCTGATGGACTCTTATCTCCGTGCCCGGGAGGAGGGAAATGATGAAAAGGGAATGTTCAGTGATGAGAGCCTGCTGGCCATTTGCTTGGATATGTTTTTGGCTGGTTCGGAGACGACCAACAAGAGTCTGGGTTTCTGTTTCATGCACTTGGTGCTGCAGCCGGAAATTCAGGAACGGGCCTTCCAGGAAATTAAGGAGGTGGTGGGCCTGGAGCGCATACCTGAGTGGTCCAGGGATCGCTCCAAGCTGCCTTATTGCGAGGCCATCACATTGGAAGCAGTCAGGATGTTTATGGTGCACACTTTTGGCATACCGCATCGAGCAGTCTGCGATACTCGATTGTCGGGCTATGAAATTCCCAAGGACACCATGGTAGTGGCTTGTTTCAGGGGAATGCTGATGAACCCAGTGGACTTTCCCGATCCGGAGGCATTTGATCCCGAGAGATTTCTGTTCGAAGGTCATTTGAAGCTACCCGAAGCCTTCAATCCCTTCGGATTTGGTCGTCATCGCTGCATGGGCGATTTGTTGGGGAGGCAGAATCTGTTTATGTTCACAACCACAGTGCTGCAGAACTTTAAAATGGTGGCCATTCCTGGTCAGGTGCCGGAGGAGATTCCACTCGAAGGAGCCACTGCTGCCGTAAAGCCATACGACATCATGTTGGTAACTAGGGAGCAATAA
>ReannCDS00209
ATGTCGTCAGCGGAGCAAGTCTTTGAATTGCTGGAACAACTGGAGAAACATGAGGAGGAGTTAGAGCGTTTGGAGCAGGAGCCGACGGAGGAGTCTATTGACAGTCCGGAAGAGCAAGTACGCAAGCTAAAGGAGCAACACTCGCAGATGATGCAGCTCAGCACTCAACGTCGTCGCATTTTTGACCAGTTGCACCACGAGATTATCCGGTGGTCCCGCTCACAGCAGCCCTCGTTCTTCGGCGAGCACCGCCTCCTCACAGAACTGCGCACAATAAGTCATCGACTAGACAGGCTCGCCGAAGACTCCACCTGTTCGATTTGCCTGTCGCCCTGGACAGCCGAGAATGGTCATCACCTAGTTGCCCTGCGGTGTGGGCATTTGTTTGGCAGAAACTGCATACACACGGCCATTAGAAGGTTCCATCGTTGCCCCATCTGCAGGCGCCGGGCCTATCATACCGACGTACGCAGAATCTACGGAAGAGGTTCTGCGACCCAATAA
>ReannCDS00210
ATGATAAAGTGGATTTGGCTGCTGTCCCTTGTCTTGAATATCTATAATATCAAGGCTTCAACAGATTGGTGCGCAACTGATCTCTGCAATGGACAACATGTCCTTTGCAAAAACAATAAGAAATTTCATTCACCTTGTCCGAACCACGCCACAGCGATGGTGATGATGAAAAAGGATATGATTAACCTAATCCTGGAAAAACACAATGATTATCGCAATAAGTTTGCCGCCGGAATAGATAATCATGCGAAGGCAGCTAGAATGGCCACAATTCAATGGGATTGGGAACTGGCCAGAGTGGCTGATGGCCTGGTACGTCGATGTGAGCCCCTCAGAGATGAGTGCGTTAGAACCCCGAATAACCTTTACGCAGAAGTGAGCTACTCCCTCGAAAAGTACTACTGTATGACCTCGAAAAAGGATGCTTTGAGAAAACAACTAGACTACTGGTTCGATCCGAAAAGAAAAGATGAATCGCATAAACTATTTTTCTCTATCAAGGAAAATGAACAGGAACTTTCGTTGAACTATTTTCAGGTACTTAGGGATCGAGCAAACCGCGTGGGCTGCGCCATAGTCGAATATATTCGCCCAGCACTCGTCCATCAATTACTAAAATGTGTTTACAACTGTGGCGTAACTCTCTGTGAGGACGATCATAATCCTGTCTACGAGGACACCGAATATGATGCAGCTGAAGAGTGTGTGATGGGATCACATTCTAAATATAAAAACCTTTGCCACGAAGATGAGCAAGTTAAAAGCTGCGATGGCGGAGATCTCCTCGTGGAAAGTGAAAATAACAATGAACCTCCTCTTACTGCAACTACGATTCCACTTCCATCTTATAACATAAGTGAGTTCTTACCAGCAATACCGGATAATCCCGATCCGTTCCTTAGTTTTGGTGAACTTCCGGACAACCCCGACATATCATTCAGAACAAACAGAAATAATTCACTGTTTGCCAAACATGGAAAGAATCTTGAGTATAAGCACTGGTTAACTAAGTTAATACCAACGAGACCGCTCAACCCTTATAAAGTAACCAAAAGATATAATAA
>ReannCDS00211
ATGCCGAACATTGTGGCACTAAAGCTCAGCACCAGCCATCCCATTCCGGGGGGTCACAAGGATTCTGCAGATATCCTGGTATTGGACCAATTGGCGCTGCAGCAACAAATCAGTGCGAATTTCATTTTCCATGCGATTTCCAACTACAAGAAGACGCCATCCGAGCGAAAGACTCTCGAATTCATAGCCAAAAAATGGCTGCAGATCCAGTTGCTGTGGCGCGAGTTCCGGCTGAGGGATAAGCAAATACGGCGGCGTGGCCACAAGGATGCGCACTTTCTGGAGCACGGATACTTCCAGCAGGAGCTCTTCGAGCTGGTCCACGAGAAGTATTCGGCTGCCCGCGGATGCCTGAGTCGTGACAAAAGAAATCTGCTCACTGGTCAGCCATAG
>ReannCDS00212
ATGACGGAGCACCAGGCGGAGGAGCAGGCGGCACCGCCCCCGACCAAGGTCAAGGCCACGCCCACGCCCACCCCCAGCTCGAAGTTCAAGGACGCCAAGGAGGAGGGCTTTCTGTCCACCTCGCCGGATAGCGCCAATGGCGATGCCCAGCAGAAGCTGCCAGCGGATCAGCTGGCCATGTCCTCCACTGGCCTTCATCCGGAGAAGCCGGGCGGAGCCCGCCCCCTCATCCTGCAGGCCTTCCACCAGTGCTCCTCGCCGGAGCAGTGCGTCACGCTGCACAACATCCTCGACTCCTTCAAGGCCCCCCTCTCCGAGGACCAGGCCTGGGCCCTGATCCACCAGTTCGCCGGACTCTACCACCAGGTGGCCGTTCAGGCCCACACCTGCGCCGCGGACTACGAGGCCGCCCTGCCCACCGGATTCGAGCTGCACTTCCACCGCGACGGCAGCGTCCACTTCTCCGGCCGGGAGCAGCTGCCCCAGGAGGAGCGGCTGCCCCAGGAGCGGATCCCCCAGGAGGAGGGCGAGGTCGGGGATCAGCCGGACCACAGCGCCAGCAGCAGCGGCGACAGCAGCGCCATCGTCATCAACAGAGCCTTCGACAACAACCATCATCATCATCATCACCATCACACGCCGCTCGTCGTTTCGCATAGAAAGATTATCAGCGAACTGGCGGAAATCGTCTACACAGCATTGGATTACAATCTGCCAGAGGACGAGGAGTGCCAAATGTCACAGGAGCTGGAGAATCTATTCAACTTTATGACGGCAGATGAGACAGACGATGATTGCATTGACGAGGGCATCGACGAGGGCGACAAGCGCTGGGACGACGATTCCGAGGAGGAGCGCAACGATACCAAAGAACTAGAGCACATAATCGAGACCTGCAGAAATCACATAAAAACCACCCTGCCAGAGAATCACTACAAAGCTGTTTGCAGAGCTCTCGTGACGGAGACCATCGAGCTCCGAGTTTTTCTGCAGCAGGTCCTGAACAATGCAGGTGCCGAGAAGCTGATCAAGGCCTCAGAAACTTCGACCGCCACGCAACAAGAACTGGCGAAGCTGGGCTTCAACGACTGGGCACGCTTCTGGGTGCAGGTGATCGACGAACTGCGAAGGGGAGTGCGCCTGAAGAAGAGCAACCACGAACGCACACCCATCGAATACGAGCTGACGCCCTACGAAATACTCATGGGCGACATCAGAGCCAAAAAGTATCAATTGCGCAAGGTGATGGTGAACGGCGATATTCCGCCGCGCGTCAAGAAAGATGCCCACGCCATGATCTTGGAGTTCATCAGGTCACGGCCGCCGCTGAAGAAGGCCAGCGAACGCCAATTGGGGCCGCCGCGCATTTGCGAACCATCTCCGCGGGAGCAGCTGATGGAGTCCATTCGGAAGGGCAAGGAGCTCAAGCAGATCACGCCGCCGGAGGCGCCGACCCTGAGGCAAAGGATGCTTCCAAGTGCAAACTCCACGCTGTCACGATCCAGACAGCGGCTCATCAAAGTGGATTTCTCCAAGTTCCAGGACGAAGATCTCTTCTACGATGAGTCCAGCATCAGCAGCACCCACTCCACAGCGGCCACCCACCACCATCAGCAGCACCACCATCATCCCCATCTGGCCGAGATGCACCGCTGCTCGCAGCCCAAGATGCCGCCATATCCATTTGGTGGCTACATGGTGCCCAGCCAGGCACGACAAGATTGCCGGGAGACGGCGTCGCTGATGCGGCCCCGACGCACAATGGATCCAGCCAGACAGGCGGCGCCTCCAGAGGAGCCTTCCTTCACGGAGGACGAGTACCACAGGTTCTACGACACGGCCCTGGAATCCTACGACCTGGCCACTCAGTGCGAGTCGAGGAGGGCTTCCCTGCGCCGCCACACCATCGTGGGCTGCCAGAGCAACCTGGACGAGACGCACTCCATGCCGCCCACGCGGCCCGAGTCGCGTCAATCGGACGACGTCAACAAGGAGACCCCCAAGAGAAGTCCTGCGAACCAGACCTATCCCCCAGACGAGGCCAGTTCAACATCCTCGCTTGGGCCATGGAACAAGTCCTTCATGGACAAGCAGACCTGGATGGAACGGGGGGACGATCGCCTGTCCGTCACGCTGGCGGAGATCGTTCACATCCGTTCCGTCATGACCAAGGCGGAGCTGGAGGGCCTGCCGATGGACGTGCGCGTCAAGGAGGATGTTGAAAAGCGGCGCGTCTGCTTCCTGTGCCTGCGGACGCGCTTCTCGTTCTTCGGTCCCTGGGGCATCCAGTGCAAGCTGTGCCAGCGCACCGTCTGCGCCAAGTGCTACACCAAGATGCGCATTCCCTCGGAGCACTTCCGCAATGTGCCCCTCGTGCTGATCTCGCCATCGCTGCTGTCCAGTCCGGCCAGCTCGAGCACCCCATCACCCTCCCATCACGCCCAGCAGGCGCACTCGTCCTCGACGGGGAACATCATGGATGACCAGTTCCCCAAGTCGCTGATCGAGCGTCTCCTGCGCTCCGAGTCAGATCGAAAGACTCGCAGCACTGTGGGCAGTGCCCCATCATCACCCAAGCACCAAAGATCAAACATGAGCACGCCGGGCATCAGCGTGGGACCCGGAGCATCCGCCTCCTCGGCTGCGGCCACTGGACAGGCTGTGGAGGCACTGCACGACCAGGCGACCATGTCGGCCTCCTACTCCGCGGCCATGCGACCCTCGGGCGTGCATCAGCAGCAGAAGCAGCACTACAACAACGCCATGTCCAGGAGCATGGAGGGACCGCGGAGTCTGCCCGTGCACAGCCCAGCATATCGACCGCTCTCCAACAACAGCACGCTGGAGAGGAAATCCCGCTTCTCGAGGGGCTTCAACCTCTTCTCCTCCGGCAGCCACCTGGCCCAGACGCAGGAGCAGAAGGAGAACCTGCGGGGCGAGCAGGTGACCGTGTGCAACGACTGCCAGGGACTGGTCAACGAGATCACCAGCTCCGTGAAGCAGAAGCGCAGCTCCGCCCGGAACCGCACCATTCAGAATCTCACCCTGGATCTGACGCCCGTCTGGAAGTAG
>ReannCDS00213
ATGGAGAGAAAACAACGAAAACATGCTTCAGTTGCGGAACGGGGTAGGAAAAAATGCACCGAGTCGCTCAAGGATCTGTTGGGTAGTGTGGGCATTAATGACACAAACGACTGGTTAGATTACGTTAACAAAATCGTTGATAATAAAGCTGTACTCGTGAATTCCCCACACAAGAGTGCAAAGCTAATCGAAAGCTCTGAAAAAAAATTAAGTAAAAATTCAGGTATACAAATCTTGTTTCCTCCTCCCCGTTCAATGGATAAACGGAGCAGAAAGATTAAAAACATGAAACTTGAAATAAAGAAATTGTTTGAGCCAGAGTTACAAAAGGCATATGTTCCCGAAAAGAAAAACAGTATTTGCCAAGCTTTGGGTAATTTCTTCTTGATACTTTTCGATCAAGGACCCATTGAGCAAATCAGTTGCCTTGTATTCACTATATTCACGATGATAAAGTGGGCGATCTTGAAGCTTAAGATCCAGCCGAGCATTAAAGATGGGCCCCAGGATAAGGCCACTTCCCTCTTGGTTGAGAGAATGGCCCCATTGTGCTCCAATCGACCTCAACCATCCTTTAATGAACGCACTAAGCATAAAAACCACAAGTTTTAA
>ReannCDS00214
ATGATTGTCCTTGTGTGGGTTTTACTGGCCGGCACGCAGGTTCAGGGTTGTGTCAACCGTGTGCCGGTTGTTAAAATGCGTGGAACTCTGGTAACAATGCGTAAGCACCAAAATTATGCTAACTGCACTACAAACTGTGGACCCTTGGTGGGAAGAACCAGAACTGAGACATACATGGGATTCCACGACGTTTGCTGTGATGGCTATATACGCAATGAGGACAACGAGTGTGTGCCGCAGTGCAAGGATTGCGGAGTCGCGGGAAAGTGCCTGTCGCCCAACGTGTGTTTGTGTGACAAGGGCTACTCGAACCGCCGGGATCGCAGTCACTGTGAGCCGGAGTGCAGTGAGCCCTGCGTAAACGGAAACTGCGTGGCTCCGGACGAGTGTGAGTGCCTTCCGGGCCACCGGTTCTACAATGGCTCCCAGAAGGAATGTGAGCCGCTTTGCAAGGAGGACTGTTCCAACGGTCGCTGCCTGGAGACGGGAAAGTGCCAGTGCAACAACGGCTTCCAGCGGAATGACAAGCTGAACAAATGTGAGCCCATTTGCCAGGATGTCTGCTACCACGGCCAATGTGTGGCGCCCAACGAGTGCCGCTGCAATCCCGGCCACGAGCAGCGTTTGGGCCAACCGTGGATCTGCGACCCGATCTGCTCGAGCGGCTGCGCCAACGGCAGCTGCCTGGACGCCGAGGAGTGCTACTGCAAGGAGGGCTATGCCCACAAGGATGGCACCCTCTCCTCGGGCTGCGACCCGGTGTGCAGTCCCGCCTGCGTGAACAGCACCTGCATCTCGCCCGGCCACTGTGCCTGCTCCGAAGGACACGTTTTCGCCGAGGGATCGCGCCACGAGTGTGTGCCCAGCTGTCGCTCCGGCTGCGAAAATGGTTTCTGCAGTGCCCCCGGTCGCTGCGAGTGTCACGAGGGCTTCGAGAAGCTTTCCCCGCACCGCTGCTCGCCCACCTGCCAGCCGGGCTGTGGACGCAACGCCCGCTGCACCGCTCCGGACACCTGTGCCTGCGACGCGGGCTACGTCTTCGTCAACGGCAGCACCACCGAGTGCGAGCCCTTCTGCCCCAGGAGCTGCCGGAACGGGATCTGCAGCAGTCCTGGCGTTTGCACCTGCTTGGATGGCTATCAGGCTCTGCTCTCGTTCTACTGCATCCCGGTCTGCTCGAAGTCCTGCATCCACGGCAGCTGCGTGGCTCCCAACGAGTGTCGCTGCTTCACCGGTTACCGACCAAGTGCCAGCCAGGGAACCAGTATTTGCGAACCAATCTGCAGCCAGGATTGTGGACACGGTCTCTGCATCGCCCCGGAGATTTGCCAGTGCGATGTGGGCTATGCGAAGCGGTGGCCCCGCGGCTCCTGCGAGCCCCACTGCCCCCAGAAGTGCGTGAATAGCCACTGCGAGGGATCGGGAGTGTGTCGCTGCTACGAGGGCTACAAGCTGAGGCCGGGATCCACCTCCATCTGCGATCCGGAATGCTCGCCGGGATGCAGGAACGGCACCTGTGTGGAGCCCAACAGCTGTGCCTGCTTCGCTGGCTACGAGGACACCAAGGTGCCCTACGAGTGTGTGCCCACCTGTCGGCCCAGGTGCGAGAATGGTCGCTGCTCAGCCCCGGGACACTGCGAATGCAATCCCGGCCATGTGGTCACAAACTCCAGCGAGCCGAACTCCTGTCGACCCCAGTGCCGGGAGCAGTGCATCAACGCCGAGTGCATGGCACCGGAAAAGTGCGTCTGCCTGCCGGGCTACCGATTTTTGGCCGACAGCAGCACCGAATGCGAACCGATTTGCTCCAAGGGATGTCGTTCCGGCCAGGAATGCATTGGGCCGGACACCTGCGAGGGCTTCGACTCGATGATTAGCCCCACAACCGGCAGACACCTGGTCTTCCACTGGTCCATGTTCATCCTGGCCATCCTGCTCTGCCTGGCCTTGGTGATGGTACCCCTCCTGGTGCTCAGGGAACTACAGCGACGTCGTCGAGAGTGCGACAAGCAGAGGAACAACCTCATCGAGAACCCATCCTACGGAGTTGTGCAGGCCAACAGCGAGGAGGCGGATAACGAGTTGGGGATCGGTCTGGGGGATTAA
>ReannCDS00215
ATGCATTCATATTCACTACATTTTATGTGCCTGGCAGCGACCATTGGCATAAGTTTGGGCCAATTCTGGCTTGGTAATCGTGGTGGACATGTTTGCAGTAATCCGCAAAGGGTTACATATACTCAAAAGGTTCCCAAGATGAAATTAGTACCTTATCAACAGTATTCCTATTTCAAAGGTTGGGAAACAAAGTATAGGCATGAACCTGTATGGGAAGACCAGATTGCCTACAGATTTGAGCCCAAATACAGTTGCTGTGAAGGGTACGAAGGATCAATCTACGACTGCAAGCCCGTCTGCAAGAACAAATGTCCTACCAATGGATTCTGCGCATCTCCCGATCGATGTAGTTGCAAACAGGGTTACGGTGGATCCGAGTGCCAGCCTATTTGTCCATTGGGTTGTGGAAAGAACGAGTTTTGCGAGCTGCCCTCGGTGTGCAGCTGTAAAAGTGGCTACCATGGCGAAAATTGCCTTCCCATTTGCCCTGGTGGATGTGGAGATCATAGCTTCTGTTCGGAGCCCGGTAAATGCGAGTGCGAACCTTTTTATAAAACACTGGGAAACGGCACAGACTGCCGGCCAGTTTGCTCGCCGGAATGTGGTCCAAACTCGTCCTGCCAGGAGCCGAATTTGTGCACCTGCTTAGAAGGATACAAGGATGATGGGCGGGGCAGTTGCTTACCAATCTGCCAGGAGGCATGTGGCCCCAACAGCCGGTGCTTGAAGCCAGGGCTTTGCGAGTGTGAAGATGGCTATGCCGGCGACGAAAGGGGAGCCAATTGCCAGCCCGTGTGCTCCAGTTGTCCGGAAAATGGAAGCTGCCTGAGTCCCAGTGTCTGCACCTGCAATCCCGGCTACGTGATGAAAGACAATCGATGCGAGCCGCATTGTGAGGAAGATTGCTCGGATTACGGACACTGCGTGGCGCCCAATCGGTGCGAATGCTACCCGGGTCACGAGGTGACCAAGGTAGACATGAAATGTGCTCCCATGTGCACCAAAGGATGTCCAAACGGCTTTTGTTTTTCCCCGGAAAAGTGTGTCTGCAACTTTGGCTACCTGATGGGCCCGAATAACACCTGTGAGCCACAGTGCAGCCTTAATTGTGTCCACGGCCAATGCACCCATCCGGACACTTGTTCCTGTGATCCGGGATATAGATTCAAGGAGAACTCCACACATATTTGCGAGGCGATCTGCGAAAGCGGTTGCAAGAACGGTGATTGCGTGGCTCCAAATGTATGTATATGTCACGACGGATACCAGCCAAACGACAGAAATCCTTCCACTTCCGTGTGCAAGCCGCAGTGTGCCGAGGGCTGTGAGTTTGGGGATTGCGTTGCGCCACACGAGTGTCATTGTTGGCCGGACTACGAGAAAATCAACGGGGTCTGTAAGCCTCAAGAAACGACTACCCAACCTACCGACACAACTTCGGAACCCAATACCATAACGGTCGATCTTACGACAACTACAGAAACAGATCTCACATCACCCACCGAAGTCCTGCAAGTACATCACACAAATTGCACTGGCGGTTGCATGTGCTGGATCGAGTACGATGAGGAGGGTACTTTTAATACAGCCAAGTGCGCCAAGATCTGTGTGGATCCTGAAGACGAACCGTGCCTTAACTTGGATAACTGTCACTGCGACCTACCGAGTGGCCAGTTGGTCTGCAAAGAAGACAGTAGCGAGGATAGTAGCTCGGAGGAAACACATTATATCTGCAAAATGCAGCAGTTGAAGAAGGCAAGATCGGAAGCCGAGGTCAGGGCTCACGAGAGCACTAAATCTTCTACCAAAGTAATGGTCATCCTAGGCTCGTGTGCTGGAATCATCCTTGGTGCGGCCATTGCAGTTATAGCCACGAAGTACTATCGCCGTTCTGCCTCCAGGCGAAGCTATGAAGCCGATGAAGCCATCTATGCAAATGATTTTGAGTAG
>ReannCDS00216
ATGTCGCCACTTCTGCGCTCTTTGTGCCTCCATTCGGTGCTCCTGGTCCTGTTCCTCTGCGTCCTGCAGGCCGTGGAGCTGCAACTCCACGAGCAGCAGCTGCAGCAGCAAAAGGACGAGCAGTTGCGCCTGCGCGAGGAGCAGCGCCAGCGGGATCTGCAGCGGGAGCACGAGGCACTCCAGCGACGCCTCTCGTCCTCGACCACCAGCCGGAAGCCCTACATTATCCCCAATGGATTATCGCTGCCCCGGAGGGGGGAACATCCGGACAAGTGCTACCGGGAAGTGCCGGCGGTGTTCTTCCAGTACGACAAGGAGGTGAAGATCGTGGGCAACAGCTCTACCAACCCATACTTCAACGAGATCGAGGTGTGCTGCAAGGGCTGGCGGCGCTACGAGTACGATTGGAGCCAGTGCGTCCCCGACTGCGGGGAACGGTGCCAGGAGAACGGCTTCTGTTTGGCGGGCGGCATCTGCCGGTGCTTCCCGGACTTCGTGCTCAACTACCGCAACAACTGTGTGGCCACCTGTCCGCTGGGCTGTCCGCATGGCCGCTGCTACCTGAACGGCACCTGCCTCTGCGATCCGGGCTATGAACTGGACGGATCGCGAAAGTTTTGCCAGCCGCAGTGCAATGCCACCTGTGGCCACAACGAAGTCTGCTTGGAGCCGGGCAAGTGCTCCTGCGCCGAGGGATATGCCCGAGGACTGAGGGAGTCCGCCGCCCTGGGATGCCAGCCCGTCTGCATTCCCGACTGCGGATACGGCCACTGCGTCCGGCCCAACGAATGCGAGTGCTTCCCCGGGTTCCTGAAACGGCAAAACAGCGTTTCTTGCGAGATCGAGTGTTACATGCGCTGTGAGAATGGCTTCTGTGCGAACAGGACGACTTGTGTGTGCCAGAACGGATATCGCTATGACCAAAATACGACGAGCTGTCTGCCGGATTGCGGGGACAACTGCGAGAATGGGGTTTGCATCTCGCCGGGCAATTGCCGCTGCTTCAAGGGCTACGTCCGAAACCGGGAGAAATGCGAGGCAGTCTGCGTTGGAGGATGTGGCTTCTACGGCAAGTGCATAGCCCCCAATGTGTGTGGATGTGCCGTGGTCCCGGGTCCGGAAAGAACCTACCAACGGTGCGAGTTTGGGTTGTGCAACTCCATGGGACGCTGCCGCTGCCAGGTGGGAATGACGCGCTTCATCGACCGGTGCATGTCCCCGGATACGGTCACCACATACGCCTCCACGAATCCCATCAAGGTGAACGCTTCGCTGATCCAGGAGTTCAATCTCCTGCTGGGCAGACACTTCAACTTGACCACTCTCAGCGACATGTGGTGGCTGTGA
>ReannCDS00217
TTCACCCAGAGCGGCTTCGAATGGAGCAGCTACAACGAGAGCAACTATGGCTGGAACAGCCAGAACCATGTGGGCCAGGAATCCAGAGGATATGTGCCTGCCGAGACATACCAACCCTCCACCCTGCCTCCACTTTATGGACACTATGTGCAGGCGGTGACTCCGCCGGCTCATCGGGCCCAAGTCCTCGACGAAACGGCCCTGTTCATCAACAAAACCCGATCTGGAATGGCCAGCGGGGTGTGCTTCAAGGATGTTCCAACCGCCTCGCTCCTCCGCAGCTCCCGGGATAAGTTTGTGGGCAACGGGACCACTCCGGACATGAGTCGCATCCAAGTTTGCTGCGAGGGCTACGAGCGGAACCCGCACATTTACCGCCGCTGCGAGCCGATTTGCGCCGATGATTGCCACAACGGAATCTGCACGGCTCCGAACACCTGTGTTTGCATCCCTGGTCATGTTCGTACCTCCGAGGGCAAGTGCATCTCCACCTGCCCCCTGGGCTGTGGCAATGGGGTGTGCGATGACAGGAACGAGTGCAAGTGTCGCGAGGGATATTCCCTGGAGCCGGAGAGCCGTAAGTACTGCCAGCCGGAGTGCAATCCTGGCTGCTCCTTCGGACGCTGTGTGGCGCCCAACAAGTGCGCCTGCCTCGAGGGATACCGCCTGGCCGCCGACGGATCCTGCGAACCGGTCTGCGGCAGCTGCGAGAACGGCAGGTGCACGGCTCCAGGGCACTGCAACTGCAACGGCGGCTACCTCAAGCTCCAAGGTCGCTGTGAGCCCATCTGCTCCATACCCTGCAAGAACGGACGCTGCATTGGCCCGGACATCTGTGAGTGCACTTCCGGCTTCGAGTGGGACCGGAAATCGGGCGAGTGTCTGCCGAAGTGTGACATGCCTTGCCTCAACGGCATATGTGTGGGCAACAACCAGTGCGAGTGCAAGACAGGATATGTGAAGGACGAGCACCAGCGGAACATCTGCCAGCCCCACTGCCCCCAGGGATGCCTGAATGGCTTCTGCAGTGCCCCCAATTTTTGCATCTGCAGGCCGGGCTTCATCAAGAGCGGCATCAAGGGACGCCAGACCTGCCAAGCAGTCTAA
>ReannCDS00218
ATGATACGAGAAAGGTTTCTGGGGAAACTTTTCCTGCTCTTAGTATTTGTTATACCACTGGGTTCCGGACAAAACAGCAGCCTGAAAATCAACACAAACCTGAAGGACATCGAAGACGTGGTCGTGGCCCTGCCCTCCATCCAGGGACCGGGTAATATCTGCATCCGCGAGGAGCCCTACGTGGAGCATGTCCAGGTGCCGGAGATGCAGCCGGTGCGCGTGCGGACCTCCAGTTGGTGCATGGAGATCCCGCCGAGGTGCGCCACCTACAAGACGGAAATGCGCGAGGTGATGCGGGTGCAGAAATTGAACAAGACGCGAACTGTTCGCTTTTGCTGCCAAGGCTACGAGGGAAATCTCTCCGACAGCCAGGCCACATGTAAACCCATATGTCGGGGCGGCTGTGGGCGTGGCAGTTGCGTAATGCCCGACATTTGCAGCTGCGAGGAGGGCTACGTTGGCAAACATTGCACACAACGATGTGATCATGATCGCTGGGGCTTGGACTGCAAGAATCCCTGCCAATGCCAAAATGGAGCAGCCTGCGACAACAAATCAGGACTATGTCACTGCCTAGCCGGTTGGACAGGACAATTTTGCGAACAGCCCTGTCCCAAGGGAACCCATGGCATTATGTGCCGCAAGGCCTGCGATTGCGATGAGAAGCCCTGCAATCCACAAACTGGTGCCTGCATCCTACAGGATCATCCGCTGGAGCTGAATGTGAGCCATGTCATCGTGGAGACTGTGAACTCCACGCTGGAGAAGATGGGTATTATTCCACGCGCCACCATACCCCCCACCCAGCCTGAGGTCATAGTAATCAAGCAGCCGGTTAACCAAGAGAACGCCCAGCCCGCACCGAAGATCATTGTACACCAGTCGGGCACTGAGCTGCTCGAGAATCTTCATTCGGCCTCAGTCGCCGGGGCACCCACTCCGGAAATTATCCACGTCATCACCAATGGGATCACCTCGCCGCAGGAACATCTGGCCGGATTCGTTGGAGGTAACTCCAATGCAGGCCAGGCGGCAGCAGCGGATCATCAGTCCGGTTTGGTGACCACACTGGTTAGCGTTATGCTACTCCTACTGATAGCCATTGCGGTGGGTTCGCTCTACATTTATCGGAGGTATCACCACAAGAACTCAGCCGTCTACAATGCCAACGGGACAGTGTCCACGTTGCCGGCGAATCCGGAGGTGGTTCTCACCGAGGCCGCGGCCCTGGGCAAAAACTTCCACGAACCACTGCCCGAACCGCCCGTGGTCTTTGCGGTCACGCCCCACTCGAACGAGGCACAACCAGAATTATATGACACGCCCAGCAACAACTCTTCGATAAAAACACCGCCCTACGCATATGCTAGGAAGGAGTCCCTATACTCGGTGGTCTCGCCAAAGTCTCGTAAGGGTAGCCTGGACTCGCATCTGTACGATGAGATCCGGTACCATCAGCAGCACCACCTCCATCATCAGCACCACTCTCGGAACCACCAACACGTCCAGCACTCCACAACTGCCTCTGCATTTTTGCCAGCCAGGCCGCCGGTGATGCCAGCAAGTGAACAGTTCTCCAACGGGGGTCATCATCCCCATCAGCGATCGCACCATGTCACCCACTTGATAATCCCCCCACAGAACTCCAACTTCTTGCAGGTTCCTGCCCAGATCACTGCCAAAAGAATTGCCCACCTGTGA
>ReannCDS00219
ATGAAAGTATTCATCTGCTTAGCCGCTCTGCTGGTGGCCTCCGCCTGCGCCAGCAAAACCGAGGGTGAGAAGGTGCCGCTGGAGAAGAAGCTGGACAAGCGCGGCCTGCTCGACCTGGGCTACGGCTACGGCCACGCTGGCCTGGACACCGGCTACCTGGGACACGGATCCATCTCCGGCCACGGCAGCTACGGACACGGCTACGGACTGACCGGACACTCGGCTCCCGCCGCCATCGCTGTGGGCCACAGTGGTCCCGCGATCTCCATTGGACACTCCGCCCCCGCCGTGGCTGTCCACCATGCCCCCGCCCCCTATGTGATCAGCAAGCAGGCCGATGTCCACAAGACCATCACCATCACCAAGGGAATCCCCGTGCCCGTCCATGTGGACCGCCCCTACCCCGTGGTCCATGAGAAGCGCGTGCCCGTCGAGGTTAAGGTGCCCGTGCCCCAGCCCTACGAGGTGATCCGCAAGGTGCCCGTGACCGTCAAGGAGTACGTCAAGGTGCCCGTGCCAGTGCCCCAGCCCTACGAGGTCATCCGCCACGAGAAGGTGCCCATCCATGTGCCCGTCGACCGTCCCGTGCCCGTTGAGGTGCCCAGGCCCTACCCCGTCCCGGTGGCCAAGCCCTACCCCGTCTACGTGGAGAAGGCCGTCAATGTCCAGGTGCCCGTGACCGTGGACCGTCCCTACCCGGTCTACGTGAAGGTGCCCGTGGTGTCCCACTCCGTGGTGAAGCACGCCCCTTCCATCGCCGTCAGCAGCTATCCCATCAGCGGCATTGGCCACAGCGCCATTGGACACGATGCCTCCGTCTACGCCGACCACCATGGCTACCACAAGTAA
>ReannCDS00220
ATGTTTAAGATTATTATATATACTGTACTGAGCCTTTCAATGTTCAAAAGGATCAGTTGCGATGCAGATCCTCACTTGTGCCAACAACACGTGGCTGTTAACTACACGGAGATGGTAGCTAAGCCTATGGAGGAATACGGAAACTTTGCGAAATACTTCTCAGAATTGGGAATACAAGCAGGGAATAAAACTGTGACCAAAACCAGAATAGAAGATAAATATCTTTGTTGTCCTGGCTACAAAAAGTCTGCCGATGGACTATGTGTTCTCGACCAAACCACAACTTCGACCACGCCATCGACAACAGAAGCACACGATTTAACAGAATCAACTGAATTACCCCAAATGGATTCATCTATATCTAGTTCTATAACGAAAGTAAATAGCAGCCACAAATCACTAGTTTTGGGTACAATTTTAGGAGTTTGTGTTATGATAATTATCGTAGCTTCTGTGATTACATGGCAAATTCGGAAGCGCAGAAATATACCAAATAACGGAAGCCGTCAAGTACAATTTGATGCTGAAATGCAAAGAGCTCTATTATAA
>ReannCDS00221
ATGTGGATAGGCTCAGCGGTTTTGCTTCTGGTGGGGTTTACCCAGGCTAAATCACCGCCCGATGAAACATTGGGTAGATTTTTAAATGAAACCAATCAACAACTCGCTGTTATTTATGATCAGGCTGTTCTGGCTCAGTTGCTGAATGAGTTGCACGGACCCAATGACTTGGTGGCTCTCCTGGAGATCGAGGTCACTGACGAAAAGCTTCTAAAATATGTCAGGACCCTGACGACCCGCAAGGCCAAGTTCAAGCGCTTGGGACTGGGAGACTCGCGACAGCGGAGATTACTCTCCAAGTTTCCCCAACTGGGATACGACGCTCTGAACGACAGAGATTTAAAGCGAGTCTACGCACTGGCCTCCAACATGAGCGACAATTACCATAATGTCAAGCTGTGTGCTTACAAACAGCCGGATAATTGCACTTTGAGACTCATACCAGAGGTCCAATCGATAGTTCAAGGAAGCCAAGATCTGGACGAGATCGAATATTACTGGTTCGAGTGGCGAAGGCGCACTGGTTTGGCCACCAGATCTCAGTTTGTGGAGTTTATGGATCTTTATAAAAAGACCGCCCAGCTGAATGGATATCCTCGCGCCGAGGACTACTGGTTTCGATCCCTGGAATTGGATGGTCAGGAAACCATGGCTCTGCTGGATAAAATAATGCATGGCTTAAGGCCTTTGTTTCTGCAGTTCCACGCCCATGTCAGGGGATCGCTGAGGAAGATGCACGGGGAGGAGCTGGTGCCCAGGAATCGACCCTATCCCCAGCATTTGGCAGAGGTCTTCATTGGTAATGCCTTCAGAAGGGTGCAGGCTGAATGGTATGTGGATCTACCTTCGCCGGAGACGGGCTTGGCCAATATTACCCAGGAGCTGCATCGTCGGGGATTGAGTACCACTCAAAGGGTTTTCTGGAATGTGGCCGAGTACTACAGAGCCCTTGGTCTGCCCCAGCTGGAGGAATCCCTTTGGACTTATGCCCAGAAGGTAGCCTCCGATGACGACGATCGCTGTTGGCACAAAGCCTGGCGGTATTATGCCCTGCCCAGGACCAACTTTACCTACTGTCCTCTGAATGACGAGGAGCGTTTCTTCAACATGTTTGAGGCCCACTCGGACTTACACTATTATAGAGCTGCCTCAGAGCAGCCAACCTTACTCCAAGAGGAGCCCTTTCCCAATTTCAGTGATGCCATTGGCAAGTGTTTCTCCATGGCAGCTAGTTCACCGCGGTTCCTCAGAAAACTTGGGCTACTAAGGGATGCCAAGTGGAAGGAGTTGCCTGCTCGTCTCAATCGATTGTATGTTCAGGGCCTAAGGGTTGTGTTCCTCCTGCCCGTTTTCTATGTCCTGGATCGCTATCGAGTGGAAGTCCTGGCTGGACACATCAAGGCGGATGACAATGAGGCCTATTGGCGACTTACGGAGTATTATACAGGAGCGGCGGCTCCAACGAAGAGGAACAACGATCAGTTCGATGTTCCGGCCAAACTTCTCATGGAGGTAGATGATCAGTATGCCAGCCACTTTCTAAGCATTGTTCTGCAATTCCAGCTGTTAAACAACTTTTGCACCGAGTCAGGACAGTTTGAAAATGGAAATCCGAGGATGCCTTTAGATTTGTGCGATCTTTCCGATCAGCGAGGCATAGGAGGGATTCTCCTTAAAGGCATGTCGCTGGGCTCTTCGGTTCACTACAGACAGGTACTTCAGGAACTAGTTGGTGAGCCCGAGATCAGCATAGATGGCTTGCTGACCTACTTTAAACCCCTACAAGATTGGTTGCAGCAGCAAAATCAACAGAATGACCTGGAAGTGGGTTGGAAATAA
>ReannCDS00222
ATGAGACTGTTTCTGGTGGTACTGCTGGCCACTCTGGCGGTGTCCCAAGCGTTGGTCAAGGAGGAGATTCAGGCCAAGGAGTACCTGCAGAATCTGAACAAAGAGCTGGCCAAGCGGACCAATGTCGAAACGGAGGCGGCCTGGGCCTACGGCTCCAACATCACGGATGAGAACGAGAAGAAAAAGAACGAAATCTCCGCCGAGCTGGCCAAGTTCATGAAGGAGGTGGCCAGTGACACCGCCAAGTTCCAATGGCGCTCCTTCCAGTCGGAGGACCTCAAGCGTCAGTTCAAAGCCTTGACCAAGTTGGGGTATGCTGCACTCCCGGAAGCCGATTACGCCGAACTACTCGAAACGCTCTCCTCCATGGAGTCGAATTTCGCCAAGGTTAAGGTCTGCGACTACAAGGACAACACCAAGTGCGACCTGGCCCTTGATCCGGATATCGAGGAGGTCATCAGCAAGAGCCGTGACCACGAGGAGCTAACCCACTACTGGCGCGAGTTCTACGACAAGGCCGGTACCGCCGTGCGATCCCAGTTCGAGCGCTACGTGGAGCTCAACACCAAGGCAGCCAAACTGAACAACTTCACCTCTGGTGCCGAGGCTTGGCTGGATGAGTACGAGGACGAGACCTTTGAGCAGCAACTGGAGGACATCTTCGCCGAGATTCGACCCCTCTACCAACAGATCCATGGCTATGTGCGCTTCCGCCTGCGCAAACACTATGGCGAGTCGGTGGTGTCCGAAACAGGACCCATCCCCATGCACCTTTTGGGCAACATGTGGGCGCAGCAGTGGTCGGAGATCGCGGACATTGTATCACCCTTCCCCGAGAAGCCCCTGGTCGATGTCAGTGAAGAGATGGAGAAGCAGGGATACACCGCCCTCAAAATGTTCCAGATGGGCGACGACTTCTTTACCTCCATGAACCTCACCAAGTTGCCGCAGGACTTCTGGGACAAGTCGATCATTGAGAAGCCCACCGATGGCCGTGATCTAGTTTGCCACGCCAGTGCCTGGGACTTTTACCTCACCGATGATGTGCGCATCAAGCAGTGCACCCGGGTTACCCAGGATCAGCTCTTCACCGTCCACCATGAACTCGGACACATTCAGTATTTCCTCCAGTACCAGCACCAGCCGTTCGTATACCGCACTGGTGCCAATCCTGGATTCCATGAGGCCGTCGGGGATGTCCTTTCCTTGTCCGTTTCCACCCCCAAGCATCTTGAAAAGATTGGTCTGTTGAAGAACTATGTTCGCGACGATGAGGCCCGCATCAACCAGCTGTTCCTCACCGCTCTGGACAAGATCGTATTTCTGCCCTTCGCCTTCACCATGGACAAGTATCGCTGGTCGCTGTTCCGCGGAGAAGTGGACAAGGCCAACTGGAACTGCGCCTTCTGGAAGTTGAGGGACGAATACTCCGGAATTGAGCCACCTGTAGTGCGAAGCGAGAAGGATTTCGATGCCCCGGCCAAGTACCACGTATCCGCTGATGTCGAGTACCTTAGGTACCTGGTCTCCTTCATCATTCAGTTCCAATTCTACAAGTCCGCCTGCATCAAGGCTGGCCAATACGATGCCAACAATGCTGAGCTGCCTCTGGATAACTGCGATATCTATGGCAGTGCTGCGGCTGGAGCTGCTTTCCACAACATGCTGTCCATGGGCGCCTCGAAACCCTGGCCCGATGCACTGGAAGCCTTTAACGGAGAGCGCATCATGTCCGGAAAGGCCATAGCCGAATACTTTGAGCCCCTGCGCGTTTGGCTGGAGGCCGAGAACATCAAGAACAATGTCCACATTGGCTGGACCACTTCAGATAAGTGTGTATCTTCTTAA
>ReannCDS00223
CATCCGCACGCGCTATCGCATCCGCATCCGCAGCAGGTCCAGAATCAGCTGCTCAATCCTCTCCAGAACCAGTTGCCGCCCACGCAGCGTCACAACCATGCCACGCCCACCCCTGGGGCAGCCTCCGCCTCCGGAGCATCATCGTCGTCATCATCCATCCTGATGGCCCATCCTCCCCAGCCGCTCATCAGCAACTCGCTGGCCATACGCCAGGAGATCCAGCGATTCGAGAGCGTCCACCCATCGATCTATGCCATATACGATATGATCGATCTGCTGCCGTTAGCCGATGCCCGGATAGCCCAGTCCATCCGGGATCATGTGGTCTGCATTGAAGATTCCTTTGTGAACAGTCAGGAATGGACGATTTCTCGATCAGTGCCAGATTTGAGGCTGGGAATCGTTGGTTCCCTCAACTCGGGAAAGTCGGCCCTGGTGCATCGCTATCTCACGGGATCATACATGCAGGAGGAGTCGCCCGAGGGCGGTCGCTTCAAGAAGGAGGTCTTCATCGACGGCCAGAGCTACTTGCTGCTCATACGCGACGAGGGTGGAGCTCCCGAAATGCAGTTCGCTGGCTGGGTGGATGCGGTAATCTTCGTGTTCAGTCTGGAGAACGAGGGCAGCTTCAACACCGTCTACAACTACTACACGAAAATGGCGCATTTTCGCAATGGCCAGGAAATACCCATGATATTGGTGGGGACGCAAGATGCCATCAGTGAGCGCAATCCCCGCGTGATCGACGACACCCGCGCCAGGAAATTGGCCAGCGATCTGAAGCGCTGCTCCTACTACGAGACCTGCGCCACCTATGGCCTAAATGTGGAGCGTGTCTTTCAGGATGCCTGTCAAAAGATCCTCTCGCAGCGCCTGCCTTTGCCACCACAGGTGCAACCGGCGAGACCGACGACCCCGCAGGGCAATCGCTTGGGACTGGCTCCTTACCAGGCACCCACCAACGGACAACGTGGCCAGCAGCAGCTGCCACTGCGAATGAGCGCGGATTTTGCCCAGACGGAGCAGAAGCTGTGGTCCCTGCAAGCGGCCAGCAGTTCCACCACCAACGAGAACAACAACATCACCAAATACAATCCCGGAGCGGCCAGTTCGCTGCAGGGCGATTGCTCCCAGGTGCAGCTGCGGGATCCACGCGATCTGGCGCCACCGCCGGGCAAGGAGCTGCCCACGCCCACCTCAACGCCCACGACGAGCCGCAAGAGCCGGCGACGCTCCAACCTCTTCATCCCGTCCTCCTCGAAGAAGGCAGACAAGGAGAAGGAGCCGAAGAGCAGCGAGCTGGGCAGTGGACGGTCCATTCCCATCAAACAGGGCTACCTGTACAAACGCTCCAGCAAGTCCCTGAACAAGGAGTGGAAGAAGAAGTACGTGACGCTGTGCGACGACGGCCGGCTCACCTACCATCCCTCGCTGCACGACTACATGGACGATGTGCACGGCAAGGAGATCCCGCTGCAGTACGTCACCGTGAAGGTGCCGGGACAGAAGCCTCGTGGCTCCAAGAGCATCATTACGAACAGTGCGCTTACCAGCTCACTGATGGCCAATGGCCAAAGGGCACAAAACACGCTGAGTGATGGCATCGGTTGCCTCACCCTGGCCAAGGACAATCAGCGCAAGCTGAGCGAGAAACTCTCCCTACTTGGAGCCGGATCCGGAGCAGCTGGCGCCGGTGGAGAGCCGCTGAAGTCGAACAGCTCACAGCAGACGAGCGGGGACGAGGGCATAGCCATGTCCAATTCAAATTCGCAGACTTTCATCGCCGGCGAGACGGCCAATAAGTTGGAGGCCCAGACGCCGAATGTGAAGAAGCGACATCGCCGCATGAAGAGCAGCAGTGTAAAGGCCAACGAGGCGGACGACAACGATGGCTATGAGTTCTACATCGTGTCGCTGGACTCCAAGCAGTGGCACTTCGAGGCAGCCAATTCGGAGGAGCGCGACGAGTGGGTGGCGGCCGTCGAGCAGGAGATCTTCAAGAGCCTGCAGAGCATCGAGAGCAGCAAGACCAAACAGGCCACCAGCACGGATCTGGCCGCCATGCTGGCCATCCGTCAGCGGGTTCCCGGAAACGGATTCTGCGTCGACTGTGGAGCGCCAAATCCGGAATGGGCTAGCTTGAATCTGGGCGTACTCATGTGCATCGAGTGCTCGGGCGTGCATCGCAATCTTGGCTCGCATATATCCAAGGTTCGCTCCCTGGGCCTGGATGACTGGCCATCCCCGCATCTCAGTGTGATGCTGGCCATTGGCAACAGTCTGGCCAACTCCGTCTGGGAATCGAACACGAGGCAACGGGTGAAGCCCACTTCGCAGGCCAGTCGCGAGGAGAAGGAGCGATGGGTGCGCAGCAAGTACGAGGCCAAGGAGTTCCTCACCCCGCTGGGCAGCGGATCATCAGCGCATCCCAGCCCGAGTCCGGGTCAGCAGCTGATCGAGGCTGTGATTAGGGCGGACATCAAGTCGATTGTTTCGATCTTGGCCAACTGCCCGTCCGAGGTGACCAATGCGAATGTGAGCGCCAGGGATGTGCGCACTCCCCTGCTGCTGGCCTGTGCCATAGGCAATCTGGCCATAGCACAGCTGCTCATCTGGAACGGCGCCAACATCAAGCACACGGATCACGAGGGTCGCACCTGCCTGGCCTACGCTCGAGCGGCACAATCTCTGGCCACCGCCAAGTCGATCAAGGCCGCTGCGGCTGCGCAGGCGGGCACCACGATTCCGGCGCCTGCTCCGCCCACAAACGGTGGCATTCCTGCTCCCCAGTACAATGTCGAGGACACGACGGCGCTGGTGGAGCTGCTCGAGGGACTGGGCTGCCCAGAGGCGGCTCCCCTGACGGCCAGCGGCACCTTGCCGAGGAGACGCGACACGCTGGGCACGCCCTACGAGAAGTCCGTGTCGGGTGTGATCTGA
>ReannCDS00224
ATGCGTTTTCTGGTAGTCTTGGCCTGCCTGGTGGCCGTCTGTGCCGCCGGCACTCTGCCCAACAAGGTTGAGCAGCGTCTTCTGGAGTTGGCGGATCAGAATGGTGACATCGATCTGTTCGTGGAGCCCGAAGCGGGCGTTGAAGTTGCCCCCCAGTTCATTGTGTCCTGGCAGGCGCGTCGCTTCATCCGCAAGGTCCAGAAGCAGATGGAGTGCGGATGGCCCCAGTATGGCATCCCAGTGCTGGCTCCTCTGCGCATCAACGAGATCGACTTGGACTTCAAGAAGGGCATCTTCGAGACCGTGAACAACCTGTTCCGCCTTAAGGTCGCCGGATTGGATGACTTCCAGATCAAGAAGTTCAAGCTGAATGTGATTACCAGCAAGGTGAAATTCGATTTCCTGTTCCAGAACATCGATACCACCGCCCAGAAGTACAGCACCGACACCGTGATCGATGCTCTGCGTCAGTTGGGTCTGTCCGTGGAGTACGAGGGATCCGGAGAGCTGTTGTTCGGCCTGGTCAACCTGCGTATTGCCGGCACCCTGAAATACAAGCTGCCCATGCTGTGGGGCTCCGCCAAGATCACCTCGCTGAAGACCACCATCTCGCTGGAGTCCGTCACTTCGGACATCTCTGGATTCATGGGCAACGGCAAGATCAACCGCGCCATCAACAGCCAGCTGGAGAACATCGTGGTGAAGGCCATTAATGACAATCAGGGTACCATTTCCGATACCATTGAGGATGCCATCGTGCCGCCAGTGAACAAAGCCCTCAAGGGCAAGGACTTCTGGACCGTCGTGGACCTGATCATGTCCAGCAGCGATGGTGAGAGCGAGGACGATCCGATTGTCGTCGATTGCGATCCCGCTGCCGATCCCTGGGCCTAA
>ReannCDS00225
ATGAAAATCTTTGTGGCTCTTTTGGCTTTTGTGGCCGTTGCCAGTGCGGCTTCCGTGGGTCAGCCCATCGCTACCCAATCGATCTCCAGCTCGATTGTGGATTTGATCGAGGGAATCAAGGAGCAGATGCCCTGTGGCTTCACCGGACTCGGGATTCCGCCTATGGCTCCCCTGAGAATTGACCACCAGGAAGTCAACATTGATACCAGCGCGCTGAAGGCTGAGGGAATAATTGACCACTTCCGCCTCAATGGTCTGAATGAGTTCGACATCGATGAGATGAAGGTCAACGCCCTGACCAGCAAGGTCACCTACAAGTTCACCTTCCGCGACGTGAACGTGGACACCCAGTACGACCTGAGTGTGCTGCTGAAGAAGTACGGATTCACCATCAAGTTGATTGGTGCCGGTCACGCCAAGTTCGCCATCAAGGATATGGTCATCTGGGGCACCCTTAAGTACTCTCTGGGCATGCTCAGCGGCAACCTGAAGCTTAAGTCCCTGGAGGTGCGCACCCACTTGGGTGAGGTTGACTCCGAGATCGAGGGCATCCTGGGCGATGGCAGCATCAACGAGAAGATGAACGAGTACCTTGCCGAGGCCGTGGAGCTGGCCATCAATGAGAACGAGGATCTGATTGCCGACACCATCGAGAGCATTGCCCTGCCCGCGGTTAACAGCGTCTTGGACGACGTCAGCCTTGCCGATGTCATCTCCGGTTCCGGTTCCGGTGGTGAGGGCGGTGAGAAGGAGGTCTGCATTCCTCCCGAGCTCGAGTGGTAA
>ReannCDS00226
ATGCTGCTAAAATATATTCCTTTACTTTTGTTGGTCCAGCTTCTTGTAGCGACTGCTAAACCAACTAATCCACATCTATTCAATTCCGATGATCCATTGCAAAGGGATTTAGAGAGGCAGGCCAAGGAGCAGACAGTTCACCTCCTGGATTCCCTGTTCCGTTCTCAAATCGCCTATTTCGCCGAGGTTAAGACCGCTCTGAATCCCCAAACAAAGCGATTCCAGGACATTAGTCTTTATATTACACGCCTAAATCAAGCCATTGCTGAGAAGGATCTGGACAGAAAGGATAAAATATGGAAGGACGTTTTTGAAGAGTTCAAGGAATCCCCCCTACTACTGAACAGGGAGTCTGAGACAGGTCTCACCGACTCGCAATACAAGACCCTGCTTACCGGACAAAAACTCCAGGACATATCCACAAAGTTCGTAACCGATGTGGCCGATTACTTCTGGGAAATGGCCAAGATCAGTGGCAAAGTCGTTGGTAATGGCATATCGAGCGGTAATCAATCTTAA
>ReannCDS00227
ATGCCGTACGCCAACCAGCCGTCCGTGCAAATAACCGAGCTTACCGACGACAACGTGAAGTTCGTCCTGGAGGACACGGAGCTGAGCGTGGCCAACAGCCTGCGGCGCGTGTTCATCGCTGAGACGCCGACGCTGGCCATCGACTGGGTGCAACTGGAAGCCAACTCCACGGTGCTCTCCGACGAGTTCCTGGCCCACCGTATTGGCCTAATTCCTCTGATTTCCGACGACGTGGTGGAGCGGCTACAGTACACACGTGACTGCATCTGCCTGGACTTCTGCCCCGAGTGCAGCGTAGAGTTCACTCTGGACGTCAAGTGCAGCGAGGAGCAGACGCGCCACGTGACCACCGCTGATCTTAAGTCGAGCAACGCCAAGGTCCTGCCGGTAACGTCGCGCAACCAGGGGGAGGAGGACAACGAGTACGGCGAAAGCAACGACGAGATCCTGATCATCAAGCTGCGCAAGGGCCAGGAGCTGAAGCTGCGTGCCTACGCCAAGAAGGGATTTGGCAAGGAGCACGCCAAGTGGAATCCCACGGCGGGCGTGTGCTTCGAGTACGACCCCGACAACTCCATGCGACATACCTTGTATCCCAAACCAGATGAGTGGCCCAAGAGCGAACACACCGAGCTGGAGGACGATCAGTACGAGGCGCCCTACAACTGGGAGGCCAAGCCGAACAAGTTCTTTTTCAACGTCGAATCGTCCGGGGCCCTGAAGCCCGAGAATATCGTGGTTATGGGTGTGCAGGTCCTGAAGAACAAACTGTCCAACCTGCAAACGCAGCTCAGCCACGAATCCCAGAACGATGCACTGGCCGTTTGA
>ReannCDS00228
ATGAGCCGGTTACAGCGATGCTTCAAGTCCCTGGCCTCCGCTGGCTTCTTTCGCAGCCAGGACGACAACAAATTGGAACTACTCTCTCATGGAAGGGAATATGCTAACCTACTACAACAGCACTGGCTGCGACTGCGTCCCCTGGCTGCTCACTTGGGGGACACCAGCGAATCCAGTTCCACATCCAACCAGCAGCGTTTTTCCTTCCCCCATAGCCAGCAATTCCGTACAAATTTTCAAAGACTCCTGGATGATCATCCCCGGAAGGCTAAATGCCCCACTCTTCTCAAGCACCAGAGCACTTGCTCCTCTGCCCATCGCAATCCCCTCTTCGAGATGAATTCGCCTTCGCTACTCCTAACCACAGACTTCCTGGTGGAACCTCATCGTGCCCTGGAACACTTTTACAACATGCAGCGCGAGAGCAAGATCTGGTGGATGCGGCTCTCGTCGAACCCCAGTCGCTACCGCATTGTTCCCTGCGATTTGGGCGACGATCTTAATTCCAAAAACTATCAAGCCATCGACATTCGGTCGAGCTACAGCGAAGCGGGAGAAGTGACCGTGGAACAACTGAGTCTGGTGAGGATTGAAGACGACATGGACTTTCGTTTGCCCGATGCGCGAACAGGGGAATCTGTGCAACCGACTGTCATACGATCTGTGATTGGGCTGGAAACTGCCACCTGTGCGCTTCTCTTGGATGGCTGTGATCATGGGCGAAATGAGCAATCCCTGTTGCTGCATCGTATCCTGGCACCTTATCAATGTGGCATTGCCTGTGTAGAAAGCGATTCCGAGCTGTCGAAGGACTTGGCCGATCTTTGCCTACACTTGAAGCATGTTATTAACCACGCGGGTTTGCGCCTTTGTCAAGGCAGTGGGTTTGCTTCGACCAAGGATGCTTCTCATCTAGGCGAACACCTGCTGGAATCGGATATGCTGGGCGTACCCTATACACTAGTTTTAAACGAAAAAACGCTAAGGAACGGGCTGATGCAGTTGCGCAGCCGGGACACAAGACTAGCGGAGACCATACACATAAGCGATGTACCGGACTATTTATTAAATATATTTAAAAACTGA
>ReannCDS00229
ATGGCCGAGACCTACACCTTTGGCACCTCGCTGGCCTCCATCACCTGCCACGCGTGGAACAAGGATCGTACCCAGATTGCCTTATCGCCCAACAACCATGAGATCCACATATACAGCCGGGAGGGCAGCGACTGGAAGCTGGCGGACGTGCTCAACCAGCATGATCTGCGCGTCATGGGCATCGACTGGGCTAAGAACACCAACCGGATCGTGAGCTGTGCCGCCGACCGGAACGCCTATGTTTGGACGCAGGGCGAGGATGGCAAGTGGAAGCCAACGTTGGTGCTTCTGCGCATCAACCGGGCGGCCACATGCGTCAAGTGGTCGCCGGCGGAGAACAAGTTCGCCGTAGGATCGGGCGCTCGACTGATCTCCGTGTGCTACTTCGAGTCGGAGAACGACTGGTGGGTGTCGAAGCACATCAAGAAGCCGATTCGTTCGACGGTCACTTCCCTGGACTGGCATCCGAACAACGTCCTGCTGTTGGCCGGCTCGACGGACTACAAGGTGCGGGTCTTCTCGGCCTTTATCAAGGACATTGAGGAGCCGCCCACGCCGACGCCGTGGGGCAACCGTAAGCCTCTTGGCCAGTTGATGGCCGAGTTCCGGAACTCGCAGACCTCTGGCGGCGGTTGGATCAACAGCGTTAGCTTCTCCAGCGACGGCAACAAGGTATGCTGGGTCGGCCACGACAGTTGTGTGAGTATCGCGGACGCCACGAATGGCAACACGGTGATCCGCTGCCGCACCGGCTATCTGCCCTTCCTGTCCTGCGAGTGGGTCTCGCCCACATCCGTCGTGGTGGCCGGCTACAGCTGCGTGCCACTGCTTTATAGCCTGACTGCCGATGGAAAGCTGGTGCTGAGCGGCAAGCTGGACAAGTCGCAGAAGAAGGAGTCGAGCGGCATTACCGCTATGAGGATCTTCCAGTCGATGGACCGCAACATGCGCACGGAGAACACGGACACGGTGGTCGATTCGATCCACCAAAACGCAATCACCAGCGTGCGGTTGTACGCCGGCGACAAGGCTAGCGCCACCAAGGTGTCCACCTCAGGCGTCGACGGGCAGCTGGTCATCTGGAACGTGGAGCAGGGCGGCATCAACGGAGGCATGCGGAACCTGCAGATCTAG
>ReannCDS00230
ATGCTGGCCAGCGAGAACTTTCCCACACATCACTTCAAGGAATCTATATTTAAGCCTTACAGTACGAGTGGCGATGATTTGGCAGCGGTTAACTCATTGGCGGCCACGTCGTCACCGGCTGATTCCGCCTCCGCAGTCGCATTCGAGACGGCCAGCAAAATGTTAGCCACCAATGGTAACGGCATCACGGATGCAAAGGATGATCTATCCAGCTTTGTGGCCAGCCACCCGGCGGCGGAGTTCGAGGGCTTCATCCGGGCCTGCGTCGACGAGATCATCAAGCTGGCCGTCTTCCAGGGCACCAATCGCTCCTCCAAGGTCGTCGAGTGGCACGAGCCAGCGGAGCTGCGCCAGCTCTTCGACTTCCAGCTGAGGGAGAAGGGTGAATCGCAGGACAAGCTGCGCGAGCTCCTGAGGGAGACGATCCGATTCTCGGTCAAGACGGGTCATCCTTACTTCATCAACCAGCTGTACTCGGGTGTGGATCCCTATGCCCTGGTGGGTCAGTGGCTAACCGATGCCCTCAATCCCAGCGTCTACACGTATGAGGTGGCTCCACTGTTCACCCTGATGGAGGAGCAAGTCCTGGCAGAGATGCGACGCATCGTGGGCTTCCCCAACGGGGGCCAGGGCGATGGCATCTTCTGTCCTGGCGGCTCGATAGCCAACGGTTATGCAATCAGCTGCGCCCGCTACAGACACTCGCCCGAGTCCAAGAAAAACGGACTCTTCAGCGCGAAACCCCTGATCATTTTCACCTCGGAGGATGCCCACTACTCAGTGGAGAAGCTGGCCATGTTTATGGGATTCGGCAGTGAGCATGTGCGCAAGATAGCCACCAACGAGGTGGGCAAGATGCGGGTGAGCGACCTGGAGGATCAGGTGAAGAAGTGCCTGGAGAACGACTGGCAGCCCCTGATGGTCTCGGCCACAGCCGGAACCACCGTTTTAGGAGCCTTCGACGATCTGGCTGGGATCTCGGAGATTTGCAAGAAATACAACATGTGGATGCACGTGGATGCGGCTTGGGGCGGCGGTGCCCTCATGTCCAAGAAGTATCGCCATCTGCTTAGTGGCATTGAACGTGCCGATTCGGTGACATGGAATCCGCACAAGCTGCTGGCCGCCTCGCAGCAGTGCTCCACCTTCCTGACGCGTCACCAACAGGTGCTGGCCCAGTGTCACTCGACCAATGCGACCTATCTGTTCCAGAAGGACAAGTTCTACGACACCTCCTTTGACACCGGCGATAAGCACATCCAGTGCGGTCGGCGAGCGGATGTCTTCAAGTTCTGGTTCATGTGGAAGGCCAAGGGCACCCAGGGACTGGAGGCGCATGTGGAGAAGGTCTTCCGCATGGCCGAATTCTTCACCGACAAGGTGAGGGAGCGCCCTGGGTTCGAGCTGGTCCTCGAGAGTCCCGAGTGCACCAACATCAGCTTCTGGTATGTACCACCCGGTCTGCGGCAAATGGAGCGCAATCGGGAATTCTACGATCGGCTACACAAGGTGGCGCCGAAAGTTAAGGAGGGCATGATCAAGAAGGGCTCCATGATGATTACGTACCAGCCGCTGCGACAATTGCCCAACTTCTTCCGCCTGGTGCTGCAGAACTCCTGTCTGGAGGAGTCGGACATGACCTACTTCCTGGACGAGATCGAGTCGCTGGCCGAAAATTTGTAA
>ReannCDS00231
ATGTCAGCCTATATATATGACAGTATCAAGGGTACACTGCTGGATCCCACGGCATCCTTTCGTTCCAGCACATTACTCGATGAGGAGGCAGTAAGGAAGCTGCGCGGTCAGTGGAGTGATTATATCTTTAGCCTTCCCAAGACGCCTTTCGAATTGCAGCTGGCCAAGTCTCGGGCGGATCAAGCCCTTGAGTTGGTCAGAAGCAAGCAAAAGGCAGTCGAAAGACAGGGCCCATCCACTCCGAAACGCTGCCGCCGTCCCCTCACAGATCTGCACAATTCGCCACGTACCACTAGCCGGATGAAGCAAGTTCTCGAGACCCGAATGCGACCCTCCAAAGTTAAAGAGCCCGAATTACAGTACAACCTGTGTCCGCAATGCGGCCTTGTCAAGGACTCGATTTTAAACCATGAACACGCCGAGAGGAGACTACAAAAGTTGTTCGAGCAGCATCCCAGTTTGGTTCCAAAAGGGCGGAATAGAAAGTCGCCGGGGTACTATAGAATACTATA
>ReannCDS00232
ATGTGTGATAAAAACAAACCGTCTGTTCAGGATATCGCTGAGCTGTGTTTCCGAAAATTCGAGTCCTTGCCAAAAACAGGAAAGCCCATTGCCAATCAATGGACCGTTTTGGCGGGCATTGTGGAGTTCAACCGGCGGACGGGGGACAGTCAACTGGTGGCCCTTGGGTGCGGAACAAAATGCATAGGACAATCCAAACTTTGTTCCCGAGGTCTCGTCCTCAACGATTCCCATGCCGAGGTGTTGGCCCGCCGCGCCTTCCTTCGCTTCTTGTACCAGGAGCTAAGGCACGAGAGGATCTTCCATTGGAACAGTAAACTAAGCAGCTACGACATGGATGAGCACGTGGAGTTCCACTTTCTGAGCACCCAGACGCCCTGCGGAGATGCCTGCATCCAGGATGAAGGAGAATCAGAAAAACAGGCCAAGCGTCAGCGGTTGGATGAGGAATCCGACATTGTCTTTACCGGCGCCAAGTTGATAGGTGACTTAAGCGACGATCCTATGCAGCAGACGCCCGGAGTTCTGCGAACCAAACCAGGACGGGGAGAGCGCACCTTATCCATGTCCTGTAGCGATAAGATAGCCCGCTGGAATGTGTTAGGTGTGCAGGGGGCACTACTGGATTCCCTGATCTCCAAACCCATTTACTTCAGCAGTCTGAACTTTTGTTGTGCTGATGCCCAGCTGGAATCGCTAGAAAGAGCAATCTTTAAGCGTTGGGAAGGCAAGCCCTTCGAGAATCTGCGGTTCCAGCCCCAAAAACCACAGATACGCATAGATTCCAGCATATCCTTTGAGTTTTCACAACGCTCCGACTGGCAGCCCTCACCCACTGGCTTGGTTTGGTCTCATCTGCCGGAGGACCTAAGACCCTATGAAATTTCTGTAAACGGAAAGCGCCAAGGGGTGACCAAGAAAAAGATGAACACTCCACAAGCTGCGTTGGCAGTTAGCAAATACAAGCTGTTTCTCGCCTTTTTGGATCTACTCAGATTTAACCCGAAACTAAGCGAAAAGTTTGGTCAAAATGTTTCCGATCTTGAGCTTATGACATATGCTTCTTGTAAAGAACTGGCAATGGATTACCAATTGGCATGGCGACAAATAAAAGATAAATACTTTCTTCAATGGACCAAAAAGCCGCATGATTTGCTAAACTTTTCTTCAATACCTAATGAATGA
>ReannCDS00233
ATGCACAACAACTCCACGAAGACCAAGGAAATGTTCATCGTGCGTGCTCTAGAGAAGATCCTTGCCGACAAGGACATACGGCGCTCCCATCACTCGCAGCTGAAGAAGTCCTGCGACTCGGCGCTGGAGCAGATCAAGGCGGAGCTAATCAGCGCCGGCCAGATCGCGGAGGGCAACGAGCTGCCCTGCGCCGCACTCCCGCTGCCCAAGAACGATGCATCGAGCATTATCAATGCGGAGACCTACTTCCTGCCCTTCGAGCTGGCCTGCAAGAGCCGCTCGCCCAGGATCGTGGTCACCGCTCTGGACTGCCTGCAGAAGCTCATTGCCTATGGCCATTTGACGGGCTCCATTCAGGACTCTGCGAATCCTGGACACCTGCTGATCGACCGCATCGTTGTGACCATCTACGGCTGCTTCAATGGTCCCCAGACCGATGAGGGTGTCCAGCTGCAGATCATCAAGGCGCTGCTTACCGTGGTCACCTCGCAGCACGTGGAGATCCATGAGTTCACGTTGCTCCAGGCGGTGCGCACCTGCTACGACATCTATTTGTCCAGCAAGAACCTGGTCAACCAGACCACGGCCCGTGCCACGCTCACCCAGATGCTGAACGTGATCTTTGCCCGCATGGAGAACCAGGTGTACGAGCTACCACCTCCCAGTACCAATCCGATTAACGGCAGCATCCACTCTGAGGACTGCAATGGCTCCGGAGAGGAGCCGCTCGGAGATTCCGACGAAGTCATTGCCTCGGAGCTGCTGGCGGAGATCATATCAGCCGCCTACAATGAGGCCATGAAGGATCAGGAATCGGTGGGGGAGCCCGAGCCCACAGTGAACGGAAACGACTACTCCTCGCACTCGGATCACGACAGTGTAGAGCTGCACAGCGAGAATGACGCAGTGGTCACCGCCAAGTTCACGCACATCCTGCAGAAAGATGCGTTTCTCGTCTTCCGGGCGCTCTGCAAGCTATCGATGAAGCCCCTGCCGGAGGGTCATCCAGATCCCAAGTCGCATGAGCTGCGTTCTAAGGTGCTATCGTTGCATCTGCTGCTGCTCATCCTCCAGAATGCCGGGCCCGTCTTCCGTTCCAACGAGATGTTCATCATGGCTATTAAGCAGTACCTTTGCGTGGCCCTATCCAACAACGGAGTGAGCCTGGTGCCGGAGGTCTTCGAGCTGTCGCTCTCCATCTTCGTGGCTCTATTGTCAAACTTCAAGGTGCACCTGAAGCGCCAAATCGAGGTCTTCTTCAAGGAGATCTTCCTAAACATTCTGGAAGCCAACTCGAGCAGCTTCGAACACAAGTGGATGGTGATCCAGGCGCTAACAAGGATCTGCGCCGATGCCCAGTCCGTTGTCGATATCTATGTAAACTACGATTGCGACTTTTCGGCGGCAAATCTTTTTGAGAGACTTGTCAACGATCTTTCGAAAATTGCCCAGGGTCGTCAGGCCCTCGAACTGGGCGCCAATCCGATGCAGGAGAAGTCGATGCGCATTCGCGGCCTGGAGTGTCTCGTCTCCATTCTGAAGTGCATGGTGGAATGGAGCAAGGACTTGTATGTCAATCCCAACATGCCTGTTCCCGCACTGCAAGTGCAATCGCCCACGACCACGGATCATGATCAGGCGGACACCACTATTCAAACCATGCACAGCGGATCTAGCCACAGCCTAAACTCGAACCAGGAGCTACTGCAGGACCTTCCGGAGGCGCTGGAGGAGCGCAAGATGCGAAAGGAGGTGATGGAAACGGGCATCGAATTATTCAACCGCAAGCCACAGAAGGGTGTGCAGTTTCTGCAGGAAAAGCAACTGCTGGGCGCCACATGCCAGGACATTGCCCGTTGGCTGCACGAGGATGAACGACTGGACAAGACAGTGATTGGCAATTACTTGGGCGAGAACGACGACCACTCCAAGGAGGTGATGTGTGCCTACATCGACGCTTTTGACTTCCGCCAACTGGAGGTGGTGGCCGCGTTGAGAATACTCCTCGAAGAGTTCCGGCTGCCAGGCGAAGCACAGAAAATTGATCGACTGATGGAGAAGTTCGCCAGCAGGTACTGCGAGTGCAATCCGCAGAACCAGCTATTCCAAAGTGCAGACACCGTTTACGTGCTGGCATTCAGCATCATCATGTTGACGACGGATCTACATTCGCCGCAGGTCAAGCACAAGATGACCAAGGAGCAGTATATCAAAATGAACCGCGGCATCAGCGACAGCAAGTCAGATTTGCCCGAGGAGTATTTGTCCTCCATCTACGATGAGATTTCCGAGCACGAGATCAAGATGAAGAACAACTCCGGGATGCTTCAACAGCCGAAACCCACTGGGAAGCAGCCTTTCATCACGGAGAAGCGCAGAAAGTTGTTGTGGAACATGGAGATGGAGGTCATCTCGCTAACGGCCACCAATCTTATGCAGTCTGTTTCGCATGTCAAGTCACCCTTCACCTCAGCGAAACATCTGGAACATGTGCGTCCCATGTTCAAAATGGCCTGGACACCTTTCCTGGCCGCCTTTTCGGTGGGTCTACAGGATTGCGATGACCCGGAGATTGCTACGCTTTGCTTGGATGGAATCCGTTGCGCCATTCGAATTGCCTGCATCTTCCACATGTCCCTGGAGCGAGATGCCTATGTTCAGGCCCTGGCGAGGTTTACCCTTCTAAATGCTAACTCACCCATCAACGAGATGAAGGCCAAGAATATCGACACCATCAAAACGCTTATCATGGTGGCCCACACGGATGGCAACTACCTGGGCAGCAGCTGGTTGGATATAGTAAAGTGCATTAGTCAGCTTGAGCTGGCACAACTAATTGGCACTGGTGTGCGGCCCCAGTTCCTTTCCGGGGCGCAGACCACGCTGAAGGATTCGCTTAATCCCAGCGTGAAAGAGCACATCGGCGAGACGAGCAGCCAGAGCGTGGTGGTCGCTGTCGATCGTATATTCACTGGCTCCATGCGACTGGATGGTGATGCAATCGTGGACTTTGTAAAGGCCCTGTGCCAGGTGTCTGTGGATGAACTGCAGCAGCAGCAACCGAGGATGTTCTCCCTGCAGAAGATAGTGGAAATCAGTTACTACAACATGGAACGTATTCGTCTGCAATGGTCTCGTATTTGGCAAGTACTGGGCGAGCACTTTAATGCGGTCGGTTGCAACAGCAACGAGGAAATTTCCTTCTTTGCTCTGGACTCACTGCGTCAGCTGTCGATGAAGTTTATGGAGAAGGGCGAGTTTAGTAACTTCCGCTTCCAGAAGGATTTCCTGCGGCCCTTCGAGCACATAATGAAGAAAAACGCTTCTCCGGCAATTCGAGACATGGTGGTGCGCTGCATCGCCCAGATGGTGAACTCGCAAGCGCATAACATACGTTCCGGCTGGAAGAACATCTTCAGCATTTTCCACCTGGCAGCGGGAGATCACGAGGAGCCGATTGTGGAACTGGCCTTCACGACGACGGGCAAGATCATTGGAGATTTGTATCAGCGTCAGTTCGCCATCATGGTGGACTCGTTCCAGGACGCAGTCAAGTGTCTGTCAGAGTTCGCCACCGCCAGGTTCCCGGACACCAGCATGGAGGCTATTCGGCTGGTGCGAACTTGCGCCCAGTGCGTCCACGAGGCGCCGCAATTATTCGCGGAGCATGCCGGCATGGAGAACGATGCCTCGGTGGCGGAGGAGGATCGAGTGTGGGTGCGCGGATGGTTCCCTATGCTGTTCTCGCTTTCCTGCGTGGTTAATCGCTGCAAACTAGATGTGCGTACGCGCGCCTTAACCGTGCTCTTTGAGATTGTGAAGACGTATGGAGAGAGTTTCAAGCCCAACTGGTGGAAAGATCTGTTCAATGTGATCTTCCGCATCTTTGACAACATGAAGTTGCCAGAGCATGTCACCGAGAAGTCAGAGTGGATGACCACCACCTGCAATCACGCCTTGTACGCCATCATCGATGTCTTCACGCAGTACTTCGATGTTTTGGGACATTTGTTGCTAGAGGAACTCTTCGCCCAGTTGCACTGGTGTGTCCAGCAGAGCAATGAGCAGTTGGCGCGATCTGGCACCAACTGCCTGGAGAACCTCGTCATTTCGAACGGCTTCAAGTTCAACGAGTCCACCTGGGACAAGACGTGTCAGTGCATCCTGGACATATTCAACGCCACGTTGCCACAGGATCTTCTCAGTTGGCGGCCGAAAGCACATTCCAGTAATAACCTACCCCAGGAGCACAATCACTTCGAAGCGCTGCACATTCGGTGCGTGGTGCAGCTCGAATTGATACAGACCATGGATAACATTGTCTTTTTCCCGGCGACATCGCGGAAGGAAGACGCCGAAACACTGGCCCAGGCGGCCGCTGACTTAACGGGCGGAAGGAATGGATCGCAGTCGCAGCTGCTTGAGTGCCAGCGGGAGGAGCAGGGAATGTACGGCTACCTGAGGACCCGTCAGCTGCTCACCTTGGCCGACTGTCTGATGCAGTCACATCGATTTGCCAAGCGCTTCAACGCCGATCACGATCAGCGCAGTCTGTTGTGGCGAGCTGGTTTCAAGGGATCGGTGAAGCCGAATCTGTTGAAGCAGGAGACCTCTTCACTGGCCTGCGTCCTGCGCATCTTCTTCAAGATGTACGGCGATGAGAACAGACGCAGCGACTGGCCGGGCATCGAGCAGGAGCTGGTGCAGGTCTGCAAGGAGGCACTGGGCTACTACCTGAGTCTGCAGAGCGAGGCCCACCGAGATGCCTGGACATCGCTTCTGCTGCTCATCCTGACGCGCCTGCTCAAGATGTCTGATGCAAGGTTCGCCACCCACGTGTCAAACTACTACAGCCTGCTGTGCGATATGATGTGCTTCGACCTCAAGCCCGAACTGAGAAGTGTCCTTAGGCGTGTATTTATGCGCATCGGTCCAGTATTCAATATAATGAGCGTTAAATAG
>ReannCDS00234
ATGGCTTGCAGTTGCAGCCCACTGTTCTTTGTCTTTCTGCGGAAGAACCTGCTCTACCTAAGATGCAACTTCCTGCCGCTGCTCTTGATCTGCATCGGATTCGGCGGAGTCCTCACCGCCTATCTGCACTGGTCGACGAAGCCCGTGCAGCTCCAAATGGAGGAGTTTGAGCCAAAAAATGAGATGGCGCTCAAAGAAACGTACTTTCCCGGAAATGAACAGGACTACATATACTATGCACCCCAATCTTCGAATGTGGAGGACATTGTGGATCTCCTGCGGGTGGACCTGGGGTTAATACCAGAGCGACTTCGGGCCTACAACAACAGTTTCGAGATGCAGCTGAACATGGAGCAGCAGTGCCGGTCGAATTGCTTCGCCATCAGCTTCGACCAGGTGCCAGACCGCGGATCTGGCGGAAAGTTTCGGTACAGCCTGAGCTCGAATCAGATGCGAATTTCGCCCAGGAAGCGCTTCGTTAACGACGAGGAGATTAATCATCAGAAAGATGATGATGATTACATTCGTGCCGGTTTCCTGACCTTGCAGCACATTTTGGACAAACAATACATGAAGTACCAGGAGCTGGGGAACAACTATGAAATACTGGTCAGCTCGATGCCCAACCTGGAGGTTATTAGCATGGACAGCCATCGTCTGACGTACTTTGGCACCTTGTGCAGCATCCTGTTCAATGTGGTTCTACTCAGTACCTTTGTTGTGCCCTTTGTGGAGGAGAAGCAGAACGGACTGAAGGAGTTTCTGAACCTGGTCACGCCCATGAGCTTCCTCAACGGCCTCACCTTCTTCCTCATTCGCTTCGTGTGCTATACAGCGCTGCTACTTATTGTGCTGGTCGTTGCTTATTTGTACAAAGCACTGGGTCTGATCTGCTTCGCTTATGTGGCGGTGTTGTTTCTGCTTTACATATTGTCCACCATGTCGTACGCATATCTGATCTCTGTTTGTTTCCACTCAGTTTTCTATGCGAAGATTGGCGGCCTGGTGATGCTGATCATTCCCTATGTGTTCTCCTTTGTCCGAAGCTGGGCCACATCGCTGGCCTTTGTCTTCTTCAGCACCAATGCCTTCCTGGAGGGATTGGATGTTTTCCAGACATTCTCTAACAAGCATCGCGAATTCGGGGCTGCGGATCTGTTTCGTGAAATCAAATACGATTCCTCTAGGATGTTTTGGGTCTATGTTGTTCTCGTTTTCCAATCCTTTTTGTACGCCCTGCTCTACAACTATTTGGGTTGTGTGTTTCCTGGTCCTGGCGGACTAAAGCGTCCTATTTTCTTTTTCCTAGATCCCAATACCTACCGAAAAAGACAACGCAATGAGTACACGACTGCTCCCCGCGGCACTCAAGCCATCATAATCACCGAGTTGTGCAAGAAGTTCCAGACAAGTAAGCGCGAAACGCTCATTTCGGACAACCTAAATATGACAATCAACAACAAGGAGATCACAGTCTTACTGGGCCACAATGGTGCCGGCAAAACCACGATGATGAACATGATAATGGGATTGGTGCCCAAGGATTCGGGCAAGATAGTTGTGTGCAGTGAGCGCGATGTGGCCTCCTATCGCCACCTGATTGGCTTCTGCCCGCAGCACAGTGTCTTCATGAGCTACATGACCTGTCAGCAGCACCTAGAATTCTTTGCCCAGCTGCGTGGCGCTGGTCGCTCCAATGCCCGTGATTGGGCAAATGAGAAGCTAACGAAACTGGGACTAGAAGATAAGAAAGACCATTTCGGAAAGGATTTGTCGGGAGGCATGAAGAGACGCCTTTCACTGGGTATCGCCATTGCCGGAAACACCAAAATTGTAATTCTTGATGAGCCCTCGTCGGGATTGGACATTAACTCGCGCCGTGAGCTGTGGGACATCCTTTTGAATCTGCGCAAGGAGAAGGCAATTCTGGTGACCACCCATTACATGGAGGAGGCCGAGGTGCTTGGGGACACCATCTGCATACTGGCCAATGGCAAGCTTCAAAGCATTGGATCTCCTTTGCAATTAAAGCGCAAATCGGGCATCGGTTATCGCTTGAAACTGGAGGTCAACGATTTTACGTATCGCGAAAACGAAATAATGGAAATAATCCACGACTTTGTACCAACAGCCAGGGTCTTGAATGTGGTGAAGCCCACTGTGTATATTTGCCTGCCGTATGCCTATAAAAAGTGCTTCGCTGAAATGCTACACAAACTGGAGGCGAAAACAAATCAACTGGGCATAAATACAATTTCCATGACCGACACTTCCCTGGAGGATGTTTTCCTAAGTTGTGCCGGGGAGCAGGATCAAGTGGACACCCCAGACGGATCCAGAAACGATGCACCGCTACTGACCCCCTACAAAAGATTGCCCAGTCATCCGCTGCAGCCTAGTCTTCTCCAACTTTGGATGGCGGTCTTTTACAAGAAGTGGACCTTTATCACCAATGAATGGTTATATACTCTGATAATGCTTTCCATTCCCTTTGTTTGCGTTTGCGGGGCTATACTTGTGATGCACGCCATGTCCATAGTGGAGAACGAGGAGGCTCTGCCGCTGAAACTCAGCCAGATGGGCACAGGCATTGTTTACATCCACAATCCGACGGGCCATCACGCCCAGGTGGAGCAGCAGCTGCGTCAGCAGATCGAGCTGAGCGGAATCACGGTGAAAACATTGCAGCTGCGTGGGAGTAATGATGTGAAAAATGAATCTCTGGATTTGCAACGTGAAAACTTGGCTGATTTCTTGGAACAGGTGATTGGCATCCTCGACATGTACGGCGGTGGGCGTGGCACCGCGGATACGCCAACCATTGAGATCTTTTACTCGGGAAATCGCTACCACAGCTCAGTAGAGCTCATCAACTTGGTGGACTCCGCAATGCTGAAGCTGGAGCGTCTAGAGGCGGACATTGATACGACCTACGTGCCCATCCGTAGGTTTGTTAGCGATATAAGTCCCTCCCGCCTGGAGTACTATGCGGTCATCGTGTCCGTCGGCATGTTCTTCTTCATGTTCTATTTCATCTCGCTGCCTTTCCGGGAATTCGCCAATGGATTCCGCCAGCTGCAGACCATGTCGCGATTTACCTACTGGATTTCTCATTTTGCCTTCGATATGCTGCTCCTGATCTTTGTCTGCGTCACACTCTTCCTTTTGCAGTACCTGGTTATGCCCGCCGAGCTCTACTCCGTGGCTGATCTAAAGGTCATTGTATTGAGCATCTTTTTCTACTGCTGCAGCTACCTTCCCATTCTGTACGCCCTGGGCAACAACTTCAAGTCCATCTCAACGATATCCACCTATCTGCTTCTAATGCTGATCGTGTCGGCCATTGCCCCACTGATCACCTCCGGAAATGCGGCGGCCATGAAGCTGCACGAGACCAAGATCGCCTTCCTCCGCTTCCTGCCGGACTTCAATCTGAACCACCAGTTGCGCGTCATCAACGAGAACTTCATTGCTCGTCGACGCTCGGGATTGATAAAGAACCTCCTCTGCGAGGACACCTTCTTTGTCTATGCCAGCGCCGTGGGTTTCCTGGTCATGGCATTCTTCACCATCGTGCTGGAGCACAAGTACCTGCGTCGACGACTACACGATGGCCTCTGGAACTGGACATTACCGCATAAGAAGCACAACTCGACTGGTACCCTACCCGGTACTCCGATGTCGGTGATTGATGATTGCGAAAAGGAGGAGCAGCGGGTTAAGGAGCTGATCAAGACCCCATCGCCGGATTATCCACTGATTGTGAGTAATCTTCGCAAGCGTTACCGGGACACGGTGGCTGTGGACGGATTAAGCTTTGCAGCCGAGCGCGGGGAGTGCTTCGGTCTCTTGGGTGTCAATGGAGCTGGCAAGACAAGCACATTCCAGATGATAGCAGCCAATTTGCCGCTGGATGGCGGCAACATACGCATCCATGACATTGAAATTCAAAAGGATGAAGTGGCATATCGCCATTGTTTTGGCTACTGCCCGCAGTACGATGCCCTGAATAAGTTCATGACCGCTGAACAGTGTTTGCACTACATGGCATTGCTTCGAGGACTGAGCAACGCTCCCGAGGGGCAAGCCAGCGTCAAGGAAAACGTCAAGTACTGGCTGGAGAAGATGCATTTAACCAAATATCAGCAGGTGCAAGTACGCCACTATTCGGGCGGCACAAAGCGCAAGCTTCTGGCGGCAATGGCCATGATTGGTGCTCCTTCATTGGTGCTCCTCGACGAACCCACCACCGGTGTTGATCCCATTTCGAGAAGGTTCCTCTGGCAGTGCATCAAGGACTTTCAAGGACAGGACCGCACTGTGGTGCTTACGTCGCATAGCATGGACGAGTGTGAGGAGCTGTGTAACCGTTTAGCTATCATGGCACATGGCAAGTTCAAGTGCCTGAACAATATCTGTGCCCTTAAGCGATTGAGCGGCTACACTATAAAACTTAAAATGAAGGAGGACACCGAAACGGAAGAGAATGTGAGCACGATCACCGCCACGCTGAAAGCGCAATTTGCGGGGCTGGAACTGCGCGAGAGCCATGCCGGCACCCTCACCTACTTCGTAGGCACCCAGGAGAACGTAGTCCTCTGGTCGGACGTGTTCAAGATAGCGGAGGACTATCTGGCCGATCGATTAAGTGACCTCGTGGAGGACTATTCTGTGAACGAGTGCACCCTGGAGGACATTTTTCTCAAGTACGAGAAAGAGTCCAAATCACAGGCAGTGTCACGACAAACTTCGGTGCAACGAAGTCCCCAAATCAACTACGTTTAA
>ReannCDS00235
ATGTCGCGCAAAATGGCCAAGTTCTATAAGCTGGACATCAACCGCACCGAGTGGGAGATACCGGAAACGTACCAGAACCTGCAGCCCGTTGGCCAGGGAGCTTACGGGCAGGTGTGCAAGGCCGTGGTCCGCGGAACAAGCACCAAGGTGGCCATCAAAAAGCTGGCCCGGCCCTTCCAGTCGGCCGTCCACGCCAAGAGGACGTATCGGGAGCTGCGACTGCTGAAGCACATGGACCACGAGAACGTCATCGGTCTGCTGGACGTCTTTCATCCCGGACAGCCCGCCGATTCGCTGGAACAATTTCAGCAGGTCTACATGGTGACCCACTTGATGGACGCCGATCTGAACAACATCATACGCACCCAGAAGCTGTCCGACGACCACGTCCAGTTTCTGATCTACCAGATCCTGCGCGGTCTGAAGTACATCCACAGCGCCGGGGTCATCCATCGCGACCTGAAGCCCTCGAACATCGCGGTGAACGAAGACTGCGAGCTGCGCATCCTGGACTTTGGCTTGGCGCGTCCCGCTGAGAGCGAGATGACCGGGTACGTGGCCACGCGATGGTACCGGGCGCCCGAGATCATGCTCAACTGGATGCACTACAACCAGACGGTGGACATATGGTCTGTGGGCTGTATAATGGCAGAGTTGCTGACGGGACGCACCCTCTTCCCCGGCACCGACCACATCCATCAGTTGAACCTGATCATGGAAGTGCTGGGCACGCCGGCCGACGAGTTCATGAGCCGCATATCCTCGGAGAGCGCCCGGAACTATATCCGCTCACTGCCGGTAATGCCGCGCCGCAACTTTCGCGACATCTTCCGCGGCGCTAATCCGCTGGCCATCGATCTGCTGGAGAAGATGCTGGAACTGGACGCCGACAAGCGCATCACAGCCGAGCAGGCGCTGGCCCATCCGTACATGGAGAAGTACCACGATCCGACCGACGAGCAGACCGCCGCGCTCTACGATCAGAGCTTTGAGGAGAACGAGCTGCCGGTTGAGAAGTGGCGGGAGATGGTCTTCACCGAGGTGACGGCATTCAAGCCCACGGCCGCCTTTGCCGAACTACTGCCCAAGGAGCAGTAA
>ReannCDS00236
ATGTTTCGCTTATTGATTTATATTCTTTTGGTAATAGCATTTGGCTTCTGCCGTCTATGTGTCTCCGGAACGGGGTTTCATATAGCTGACAAAAAACGAAAACACACTGTAAAGGCTCGTATAATGTCCAACATTAGCATGACGCTCTATTGGTTGTTTCAAAACTACTTACCATTTGAGATCATTAAAGACGAACATGAGTGGGATGAAATCATAGGTGCTGAAGAGGTCGAAGTATTTGCTTGGGACTAA
>ReannCDS00237
ATGTCAGCCAAATTCAGCCTGATCTTTGCTCTGGCGGCCCTCTGCTGCCTGGTGGTCTCCACCGAGGCGGCGGCCCAGCGCAGCCGAGTCCTCAGCTCCCGCCGTGGCTCCGAGCTGGTCGAGAAGAGCTCGGACAGCAAGGAGGAGTCCGCCCTGGCCGCCCAGGAGCAAGAGGTCGAGCGACAGGAGCAGGAGCAGCAGAGGAACGGTCTGGAGGCCCGCAGCGAAGATGGCGCCGTTGCCACTGAGAACAAACAGGACACCGCCAACGCCACCGCCACCAAGGACAAGGACACCGTTGTGCGGCCCAACAAGAATGACGCCCGTGCCCGCCGCGTCGTTCGTGCTGGCCGTCGTCGTGGTGGACGCCGGGGAGGTCGCCGAGGACGCCGCGGAGGTCGCCGAGGTCGCCGCGGTGGACGCCGAGGTGGACGCAGGCGTGGTGGACGTCGTGGCGGTGCCCGTCGCCGTGCCTCCGTCAAGAGGCGCTCCGGCAAGGGCAAGGCCTAA
>ReannCDS00238
ATGGTTGAGCCACACTGGCTGCCACGCCCACGCCGCCGCTTCCGCCCACGGCCGGAGGTTAATGTCCGGCAGTTGGCCATCACGATAATAGCCACTGCCGCGGTTACCATGCTGATGACAGCCACGCCCACTCTCGCCGAAATCCCCACAAAAGGCAAACACACGCGACTGGACAGCCAGCAGACGGCACAGGATGATTCGGACTTTCCACGATTCGCGGAACCCATTGCCAATGTCACCGTCTCCGTGGGAAGAGATGCCTTGATGGCCTGCGTGGTGGAGAACCTCAAGGGCTACAAGGTGGCCTGGGTGCGGGTGGATACGCAGACGATCCTATCCATTCACCATAACGTCATATCGCAGAACAGCCGCATCAGCCTGACCTACAATGACCATCGTTCGTGGTATTTGCACATCAAGGAGGTGGAGGAGTCGGATCGCGGTTGGTACATGTGCCAAGTAAACACGGATCCCATGCGCTCCAGGAAGGGCTACTTGCAGGTGGTGGTGCCCCCGATGATTGTCGAGGGCCTGACCAGCAACGATATGGTGGTGCGCGAGGGTCAGAATGTCTCGCTGGTCTGCAAGGCACGTGGCTATCCGGAGCCCTACGTCATGTGGCGTCGCGAGGACGGCGAGGAGATGCTAATTGGCGGGGAGCACGTCAACGTGGTCGACGGCGAGCTGCTGCACATCACCAAAGTGAGTCGCCTGCACATGGCCGCGTATCTGTGCGTCGCCTCCAACGGAGTCCCGCCATCGATTAGCAAGCGGGTCCACCTGCGAGTGCAATTTCCACCCATGCTCTCCATTCCGAACCAGCTGGAGGGAGCCTATCTGGGTCAAGATGTTATACTCGAGTGCCACACCGAGGCCTATCCAGCATCGATTAACTATTGGACTACGGAGCGTGGTGATATGATCATATCGGACACCTCGAGAGCCGGCGATAAATACGAGACCACATCAACCGTCAGCGGTTACACAAAATACATGAAGTTAAAAATCCGTGCCGTTGGGCCCAACGATTTTGGCACATATCGCTGTGTGGCGAAGAACTCGCTGGGCGAAACCGATGGAAATATAAAGCTGGACGAAATGCCAACACCAACAACGGCCATTATTTCAGAGATGTCCTTGCTCAACCGCAGCTATGATGGCAAGAGACGTCATAGAAATAAATTTGAGTCGGCTAACGCTTTGCCTGATTATGGGGTTGAGGAGTGGCGTGACGGTGCCCAAGGCAACCATGGTGGGAACAATGGCGATAGCAATCAAACGCCCGTGCGTAATCCGCCCGGAGCATTTCACAATTCTGCAGGCTCACTGGCGCAGCATAATCTACTTGCTAAAATAATGCTCGGCATTAAAACGCAATCATTTGGGATTTTCAAACGTTTATCGAGTTCTTTGCCATCGGCGGTGGCCCAGGGCTTTCTCTGGCTGTCGACGTTATCGCCGGTCCCGCCAAGTCGGTGGCGTATGAGTAATATGGAAAGCCGGCCGAATTCACCGGAGACCGTTGTCAACAACGATACCGCCGCTGGATGCTGGATGGAGGAGTGGAGTAAGGGGAGTAAGGGGGAGACCAGCAGCAACAGCAATAGCAACAACTTCATTACCAACAGCCCACCAATGTGGGCGGGGCAATTGCGCATATTTCACATTGCTCATACGCCGTGTGGCGCGTCAACGCAGCACTCGAAACACGAACGCCTATGGCAATCGCTGTGGAAGTGGAAGTGGCAACGTCAATGGCAGTGGCAGTGGCAGTGGCCAATGCTCATTTGCATAGTAATATTGGCTGGCTGTTTTGTTCGGTGGCTGGCAGTGCTACTGCGTTTTATCGGCCGCCACATCGGAACATTTTCTATTAGCGCAACGCATAGGCAACATTTAATGTGCACATTTTGGGCCATCGGTGGTAATAAGGTTGTCGCCAAAACCAGCAACCCGGCCAGGCCAAGCACCCTCGTCGAAATGCTGTGCCCTCGGAAGTTTTCAAGATGA
>ReannCDS00239
ATGGAGGACGGGAAGGTTCCAGCGCAGGCGCAGCCGCAGCCGCAGCCGCAAAGTCATCCTTTGGAAGACGTTTCCCTCAATGGAAACGATGACGACAAGCAGACGCCCAAAAATTGGGTTAAATTCGACGATGAGGCGGACAGCGGTGAAAAAAACAATAACAGTAACGACGGCAATGCCACACAGCAACCACAACAACAACAGCAGCAACAGCAGCAACAACAAAACAAGTTAACTCTGCCGCCGCCACCGTCGGTGGTTAGTAGCAACAACAACAGGCGGGCGCGCTCGCGCAGTCCGGCCGCAGTAACAACAACAACACCTGTCCAGCGCCCGGCCGTTTCCTCGACCACAGCTGCGACGCCGGGAGAGGGGCAGGTTCAAAACGCCCTGCCGGATGTGGCACCCGCTGTTTTGACAACCGAGAGCACGCACGTTAATCTGAGTGCATCCGGCAGTGGCATTGTCAGCGGAGCAACTGCAACAGCGAGTGGATCTGCATCAGCTTCTGGCCCGGTCCGACACCCTGCGCAGCTAATAAACCAAAAAGCCTCCGCTGCCCCCTCTCCATCGCCGGCCGCAGCGGCATCTTCTAGCCATCATCATAATGGAGGTGGCGCTAACGGCACTGGGATTGGCCAGCCGGCGGATCAGGGCTCCGGGATGCGCACAATCGAACTGTCGACGGGCCGCATCCGCGAGGGATTCGCAAATGGCGATGTGATTGTCACTTTGCTGCCGGCCAACACCAAGTGGCCCTGGATAACACCTGCCATATTCCGGCCGGAGCTGGTGCCCGAGGAGCTGATGGCCCAGGGCCTGACGCTCACCGTGGAGGACTATGTGAACGCGATGGAGACGCTGGTGAACGACTACCGCTTCACCGTGTACAACATCTGCTACAAGCGCATCCTGGTCTGCTGGATCCTGTTCGCCTTTGCCGTGCTGTTGGCCTTGCTCTTCTCCGGCCTGCAGGGCGTGGCACTATTCGCCCTGGGCGTGGGATGGCTCTTCCTCAACGCGGCGGCCATTTTTGTGTGCATGTGGGTGAAGTTGCGCCTGTCACGGGGCCTGGAAAAGTGCCTGGCCCGGGTCAATCGTCAACTGATGCGGCACAAAATCCTGCTGGTGCTCGACGATCGGGGTCGCATTTCGTGCCACAAGGTCAACCTGTGCTTCATGTACTTCGATGCCACGCAGTGCGTGAGCTTCCTGAACGAGTTCCTGGAGCACACGGAGCAGACGGGCGGCGATGCCATCAAGGCGGGCTGGGAGGCGAAGTTGGACATTGACCTCAACGACATCGTCATCCAGGGCAGCCAGCCGGTGCGGATGCCCCGCAAGCAGGCCGTTGCCCAGGAGCTGTTTCTGAGCTACCTGCAGCGCTGGGGCAAGGACTTCCTGCGCCGCCGTCTGGATTGGACTGTCCAGGAGGCCGGCGTCCACGAGACGCCCCGCCATCTGCAGTCGTCGATCTGCCCCTGCCAATACGAGGAGGAGTTGTTGCGCAACAAGATCAAGATCAGCCTGCAGCACCGCCACTGCTGCGGCATCAACTGCATGGGCTGTTGGCTCTAA
>ReannCDS00240
ATGAGTCAGTCTTGTATACCAGTCAGCGCAAAGATGTCGAAGGCAAAGAAAGTTTTAGATGAAGCCAGAGAAACTCAAAACCGGGAACTGGACCTGGTGGACAAGGGTCTTACGTCCTTCGAGGAGATGCCCGGATTGTTCAACATGTCCAACATCACGCGCCTGACTCTATCCCACAATAAAATCAGTGTGATCAGTCCCGGAATTGCGAATCTACTCAATCTGGAGATCCTCAACCTCTCGAACAACCAGTTGACCGAACTACCCGTTTCGCTGTCGTCCATGCCCAAGCTGCGAATCCTCAATGTGTCCATCAACCGTCTGGTTTTTCTTCCTCGGGGCTTTGGAGCCTTCCCCGTTTTAGAGGTCCTGGACCTGTCGTACAACAATCTTAATGAAACGTTGCTGCCTGGCAACTTCTTTGGGATGGAAACTTTGCGTGCTTTATATCTGGGCGATAACGAATTTGAGTATATTCCGAAGGAGGTGGGTCAGTTGAAGAACCTGCAAATTCTGGGACTTCGCGACAACGATCTCCTGGAGCTTCCCCGTGAAGTTGGAGATTTGGCGCGCCTTCGGGAGCTACACATTCAGAACAACAGACTGCAGGTCCTGCCGCCAGAAATTGCCCAGCTCGACCTCTTGAGCAACAAGTCGGTGATGAAGATGGAGGAGAATCCCTGGGTCAATCCCATTGCCGAACAATATCTGCTAGGCATCAGTCACGTGATCGACTACCTCAAAACGGAGACCTATAAAATCATCTACAACCGTCATTTGCAGGCAGGACGTAATGGACCACCGCCACCCAAGGCCGACAGGAGCAAGAAGGCCTCCCGAATACGCGCATAG
>ReannCDS00241
ATGGCTGATTTGCCGCAACAGCCCGAGTGGGGCATAAAACTATCAAAATTCTTCGTGGTACCTCAACGCTGGATTCTGGCCATCATGGGATTCTTCGCCATCTTTAATGCCTATACCATGCGGGTTTGCCTTTCGCAGGCCATCACAGTGTTGGTGGTGAAAAAGAACTATACGGATAAGCCCCAGGGCGAATCAATCTGTGAGGCGGACGAGGATAGTCAAGGTCCGATTAGCCGGGAAGGTGGTTCCTATGAATGGTCCGAGGAGAAACAGGGCTTGATTCTGGCCTCGTTCTACATTGGATATATTGTAACCCACTTGCCGGGTGGCATATTGGCTGACAAATTTGGCGGTAAATGGACATTGAGCCTTGGAATCTTCTTCACGGCGGTATTCACAGTCCTCACCCCGGTATGTATTGTTTATGGCGGAGCCGATGCACTGATCGTGCTCCGTGTGTTTATGGGATTGGGTGAAGGTACGACCTTTCCGGCCCTGAGTGTTTTACTGGCCGCCTGGGTGCCAGCAAACGAGAGAGGAATGCTGGGAGCCCTCGTCCTCGGCGGTGGTCAGGTGGGTAGTATCGCTGGCAATATGCTATCCGGCTTGATACTGGACTCTATGGACTGGCCGTGGGTGTTCTACTTCTTTGCAATCATAGCCTTTGCCTGGTTTATTATTTTCACGCTGCTTTGTTTCAGTAGCCCCTACAGTCATCCATTTATCAAGCCAAAAGAGCGCGAGTATCTATCAACGGAAATACCGCCACAGGATAAGAATAAGCCGAGAACGCCGTTTAAGGCCATTTTCACGAATATACCCATGTGGGCACTGATCAGCGCCCAAATTGGTCATGATTGGGGATTCTACATCATGGTATCGTATTTGCCCAAATATATGGCCGATGTGTTGCGGTTCTCGATCAAATCGAATGGCCTGTATTCCTCGTTGCCCTATGTTACCATGTGGGTTATGTCGCTACTCAGTGGCTGTGTGGCCGATCAGATGATCAAGCGTAACTGTATGAACACTACGAATACGAGAAAACTAATGACGGGTTTGGCCGCCTTTGGGCCAGCCGCCTTTATGGTCGCCGCCTCATATGCCGGATGCAATCGCGCTTTGGTCGTTGCCCTATTTACGATCTCCATGGGTCTGATGGGCACCTACTATGCCGGAATGAAGCTCACGCCGCTGGACATGAGTCCCAATTATGCCGGAACATTGATGGCCATCACCAATGGCATTGGTGCGATCACAGGCGTTATTTCGCCCTATCTGGTGGGTGTGATGACCCCGAATGCCACCCTGCTGGAGTGGCGAATCGTCTTTTGGGTGGCCTTTGCCGTCCTTTGTATCACGGCGGTTGTTTATTGCATTTGGGCCTCTGGCGAAATACAGCCCTTCAATGATGGCACCAACTCAAATAAGAAGAAGGAGGCGACATAA
>ReannCDS00242
ATGAATAAAAGAAAATATAAAAACGATGAAGGCCAAAGCCCGTCATCATCGGATTCTCAAGATCAAGTGATCATAAATATGCCACCAGCCGCTGAAAACGCCCATGTTGTGTATCTGCCAGATGCGAATTTAGGCGCCACTGAGACGGAGAATCCTGTGAGTTCTGACCAGGTGAAATCTCCATCGAGTTCGGATCAAATGTTGGGCAAGCGTGTGACTTTCGATATAGATGATGCGCCCAGTACGAGTAGCCAGTCCGCAGAAAAGAGACAACAGCTGTTAACTGAGGATCCTCAGACCAAGATATCTATCCCCGTCAGGGTAGAAACCCCTAAGCAGTTGCATAAGGTACTGCTCTATTACTTCTCCCGCAATGTGGATGGCATTGAAGGGCGCCAGGAATGCCGTCCAGCTGTTTTTCTACCAGTTCCGCAATACTGCGAACTGGGCACTCAGACGGCTGAGTTAATATCAAAACCACGACGATTCCGTTTGGATCTGACCACCGTTAGAACAGATCGAAACCGAGCGCCATGCGAAAGATCCCAGCACACGATCACCATCAGTGGCAACAATCTACCGCCCAATCCTCCCCAGCTTCGGCAAACGATATGTGCACGAATTGGTCGCTCAATTGGCGATTGTTTTGGAGCCTTCTGCCTATGTCTGCAGGTCAACAAGGACTGTGTCTTCTGTCTGGGCTTCTTTGTGGCCTTCGTGGTCAGTTGCAGCTTCCTCACGGCCTTCTTCTACCGAACCCTCAGCTTCACCGCATCACCTGTCCGGGTGGCTGCCAGTCCAGTGAGTGGCACCTCGCACTACGAACTGGCCACTCTGAGGTTCAACGGGGCTTACTACTATATCTACAATAGTAACCAACAAAAATTTATGTAG
>ReannCDS00243
ATGCTGAGTCCAAAGAGTGATGCTTCTGGAGATGATAGCTCTCCCGTAGTTGAAAAAGTGGAAAACAATTTCGGAAATGAAAATGAAGCTCCACCTATTGGCTGGAACATTGAGAATAAGGATGGCCAAGTTCCTAATAACCCGATTCCCGGCTACCTAAAAGAGATCCATCTGAGTCATAGGCAGATCAGCAAGCGCTTCACCGAGCTTCTTAATTTGTTCGAGGACTACACCAAACTCCTGGACAGCGAGCACGTGCATCATGTTGGGGCTCCTTTCCGGCTGAAGCGAGTCCTATCCGAGCAATTAGCTTTGAAGGCAGAAGATGAAAATTTGGAGCAGAGAGCATCGAGTCTCACTCAACTATCGGATGTTACGTTGAAACCCTCTTGTGAGGTTAGCAGTCAGACTTCTTGGAGTGCCGTGGATCAGAAACAAGCCGAGGGTACCGATTTGGAGGCCAAATTGGCAGCCGTGGGCGGAACTGTTGACCCGGAAAGGGAGAAGCCGAGCAAGGTCCTGCAGCACACGATCCACATCGAGGTGGAGTCGGTGACCTCGGCCACGGATATGCAGAGGGCTCCGCTGCGCCAAAGGATGTGGCACGTCCTTGTGCAGACTAGGGATACGATAGTCGCCGGCGCCTACTTGATTGGCGAGAACATAACCTTTGCCCTTTTCATTGTCCTGTGCATGTGGTGTCTTTACTTGTTGTTAAGCCACTTTTATGGCTTCCTGCATACCAATGTCAACCAGCAGATCGACTTGAAGCGCAGCTTGGTGCGCGGTCCTCAGCCCAAATTGTTGGGATAA
>ReannCDS00244
ATGAAAAGTGAAGATCGAAATTTTCGAGTCATCGTTGACCAAGTTAACATAACTAATCTTGATCGAGATGTTTATGAACAATTTGATTGCGAGGTGTACCACGTGAACAATCGCACCTACATGACCTCGAGTCATACTTTCACACGAACGGTTGATGAAATTAGTGTGCATGCTGCCCTGGATTTTTATAAGCTGAACAGTAAACAGAAAATGAAACTGTATGATGTTGAGTTCGATGGATGTTACATACTGGAACATGCTAACAAAAACCGTTTGTTCAATATGTATGTGAAAAATTTGAAGAAACACTCAAATGTGAAATTTCAGTGCCCCTTTAAAGCTCACGTAAACTATGAAGTGAAAAACATGTCGATGGATGAGCAGGATTTCCCCTCTTTTGTACCACTTGGAAAATTTCGATCCTTAATCGAGTATATAATAAATAGGAAATTGAGAGCTAGAATCACCGCAAGCGGAAAAATTATCCCGTATGCAACAGATCCGTTCCAGATCCTAACATAA
>ReannCDS00245
ATGAAAGCTTTGTTCTGGAAACGGTGGTTTTTAATTATTAGTTGTGTAAGCGCATCGCAGAGAAACTTTCAAATAATCCTTGATGATGTCAGCACTAAAATTTTGAACAAGGAGGCAATCGAAAAGTTGGGTTGCCAAATTTTGCAAATTGATAATCGCAGTTACGTAAATTGCCAAATGTTGCTAAATCGCGAAATCGTTAAAGTTGATGTTCGGACAGCATTGGATTTTAGGAAGTTAAATGGCCCAACAATGAAGTTATACGATGTTCGATTGGATGCTTGTCTTCTTATGGGAAGTTTTCATAAAAATCGATTTTTGAATCTGTATTCAAAGAACTTTAAAAAACAATCCAACATGCAATGTCCTCTCAAAGCGAACTTTAATTACACTCTGAAAGGACTCTATATGGACGAGCAGGATTTTCCCTCGTCTGTGCCCTCTGGAACATTCCGAAGCCTAAGCGATTTTTATTTAAACAAATCCTTGATTGCATCTCGTGTAATAACCCGCGGAAAAGTCACACGTAGACTATGA
>ReannCDS00246
ATGAAAACGTCGTATTTGATATGTGGAATATACGTCCTAATGGACTTGGCTACTAGCGATAAACGCAGCTTTCGAATCTACTTTGACGAACTTTCGATCAAGTATAAGGTGCCGGATATTTTTGAAAAGATGGATTCTACTTTGGCTCAATTGAACAATCGGAGCTACATCAACGCGGAGATTATACTTAAAAGGGATATTACCGATTTGAATGTTCGAGCCATTATGGAGTTTTGGAAACAAAACGCTCAAACAAATATGAAATTGTACGATGTTCGTGTGGATGGATGTAACTTACTTCGAAATATTAACAAAAATAAACTGTTTAATTTCTATGTGAAGAGCTTTAAAAAGCACGCTAATGTTATTTTGAAGTGTCCATTAAAGGCGAATTTCAGCTACAAGATGGTAGATTGGTTTGTGGATGAAAATGATCTACCACTTTTTGTGCCACCCGGTACATTTCGAACGATCACTGAATTTTTCACCCAAAAGCGATTGGCAATACGTGTTGTTGCACATGGCAAGGTTTTGCCAAAAATTTAA
>ReannCDS00247
ATGTATGCAGCAGCGGGTGGCGCCTCCCTGGCCTCCCGCCAGGCGCGGCAACGCCAGCGCCAGCAGAAGAAGACCCAACAGCTCCAGGCGAAGCTGCATCCACCGAAGGCGGCCGGACCCTCACCCGGCGATCTTGCCGCCGAGGGCGCCTCCACGCCCACACGCAGCCAGTCGCGCCAGTTCCACCAGCTGCCCACCAACTATCTGCGCGCCCCGCAGCCCCATGGACGCAAGCTGAGCGCCACCTATACGACGCAATCGAAACTCCTACTGCCAATCGAGGAGGGTGACACCCAGTCGGTGCTGCAGTTGCGCATGCACTCCCACGCCCATTCCCATGGCCATGCCCACGCGCACGCCCACTCGCACTCCCATGGACCCGCCCACGCGCCACCGCCCATATTGAGCCATCATGGGCAGACGCCCTACCAGCAGTTCGCCTCATCCCACGGACGCGTCTCACCGAAACTGGTGCATCGGCATTCCGGCAGCGGCAGCAGTGCCCCCGGTTTCCATCCGGTGATCTCCGCCGGACAGCTGCACAAATCTGCGACGGCCACGCTGCCGCTGGTCTCGCACATGGAGGCGGGGGCGGAGTCGCCATCGGCGGTGGCCGGCGTTAAAACGACAGTGACCTCGTTGGAGAAGGCCACGCCCACGTCTCCGCCGCTGGCCAGCACTTCCGCTGCCGCTGCCGCCGCCTTGGCGGCCGAGGCGCAGGCAGAGTTAGCTGGCGATGGCGATGGCGCCGGCGCCATGTTTGTGCCCCACCATGATGCCATCATTGTAACGCCGGCCACGCCCATGGCCTCGCCGGGTCATGTGGCCAAGCTGCGTCGCCCCGGGCCGGAGGAGCTGCTCGAGGCGTCTGCCGAGCGGCAGCCGCTGACCGCTGGCGTGGGCCTGGAAGAGGACGAGGATGAGCCGGCGCCGCCGACGCCGGGTCAGCTGGAGCGCAAGTGTAGCGTGTACAGGATGCGCAGGAGCGACGCCTTCGAGCTGGACACAGGTGGCCCCGGCGGCGGTCTCAAGCGGCAGCTGCGGGAGCTGCAGTTCAGCGCCGGAGTCCAGCAGACGCAGTACGAACCGCTGCTCGCCGATGAACCGCAGCTGATCTTCAAGGGATTGGGGGTCAATGGGCGCAAGATGCAGATATGCGCCTACTGCGAGGAGGGCATCTGCGTGTGCGAGCACCTCGAGTGCGCCCAAGGACGTGCCGCCTGGTTGGAGCGGGGCCGACGCTGCAGCGTCCAGGATCAGCAGCAGCAGCAGGCCACCTGCCATCGACGCTGGGTGAAGCGGAACCGAATCCAAGACGCCTCTTTGGGCGGTTCGTCGGACGATGAGGATTTCCTGGGCGTTCTGCGAGGTCCCAGCACCTTTGCGAATGCCTTCCTCTACGTGGGTCTGGGCACGGTGGCGCTGGGCCTCGTCATCGCATTCGTTGGCACCGGCGAGAAGGGCTTCAAAACCACGGAACTAAGACTTATAGGCCCCTCTCTAATAGGATTGGGCCTGATCTGTTGCATTTTACGCATACTCTTCTGCATCTGTCCATCGCACTGCATCTCATCCAGCAAAAAGACGCGCAAGAAAAACGGCAACAAGATTGATGCGGATCACACAACATCGTTGTTAAGGAACGAGAGCAAAAGAGTGTCGATAGCGAGGGGACCCAGTTTTCAGCCCAAATACCCCATAGCACACAAACGCAGCCAGAGCAAAATGCTGAACGAGGGAATGGAGGCACTGCGTCAGATAGCCACCACATCCTTGTTCATGCAGAACGAGCAGAAGACCGCCATCAATCGGGTGGTGCCGATCATCAATGAGCCAGATAGCGGTGATGCTCCCCTGGAGATGAAGAAACTGCAGACGGCTCTCAACGCCTGCGAGATGAGCGACGAGGAGCAGGATCAGGATCGGGAGCAGAAGCAGCAGCAGCAGCAGCAGCAGATTGCCAAACGTACAACAGCCACAACTGCCGTTACGAGTAGTACCACCAAAGACCCAACATCAACAGCAGCCACATCGAGGATAACTAGAGCCACCACCCTGAGCACGGTGGACGAGAAGCCGGACAGCAAGCTGGTGCGTCAGCGGGTGGCCCTGCAGCAGCAGCGAAGGCAACAGGAGCAGCAGGAGCAGCCCACTGTTCCCAAGTCGCAGTCCTTGTCCTCCTCGTCGACGGTCAAGGATTCCCTGGAGGTGGTGGAGGAGACATCCCTGATAGATGCCAGCAATGAGACCACATCTCCTCCACCTGCGTTGCCCAGCAGCTGCAGTACGGGTGCGATACCCCGGCTCAATAGGCCGGGCATCTCGACGGGGGCCACGCCCAAGACGACGAGCACGACCACGACGACGACGCCCACCATCACGGCCCGGCTGCCCACGTCGCAGTCGCATCCGACGAGCTATGACCTGCCACCGGCCCTGCCGCACACCTATTCCGCAACGGCGACGGTACGCGGACCGTTGGGCATGTCCATGAGCAGCTCCGCCTCCGGCAAAGCGTTCGGCATGGGAGGAGGAGGAGTAGGAGGAGGAACTGCCTTCACAATGCCGCCCACCACCACAACGATTAGCCTGCTCCCGCTGCCGGCGCCTCCTCCAACGGTGGCCACGGCCACAGCGACATCAAGTATTCCCGGCCAGGTGCTGGAAGCCACGAGTCTGAGTCTGAGCCTAATGCGGCCGGCCACCGCATCCGGCGTGGTGCTGGGCGGACTGACCACCTCATCGTTCACCAACAGCTCAGCGGATCACCACAAATCACATCCGTCATCCGCCGGATCGGTAATGGGACGTGGCAGCAGCCTACTGCTATCACCCCCCTCGGCGGCGGCAGGGGCGTCGTCGTCGTCGTCATCGAGCAAATTCGAGCCAGAATTGGTGCTCAGTCCGGCTAAGCTTGGCCAGTAG
>ReannCDS00248
ATGCTGAACATATTGGGCCGGAGTGGTGGCATTAGCGTGCGCTTCTTCGCCAAGGACGTTCGCTTCGGCGTCGAGGCGCGCAGCCTGCTCCTGCAGGGCGTGAACATCCTGGCCAACGCGGTGGCCGCCACTCTGGGCCCGAAGGGCAGGAACGTGCTCATCGAGCAGCTGCTGATATCGCCGCGGATCACCAAGGATGGCATCACGGTGGCCAGCAATGTGCAGCTGAAGGATCGTCGTCTGGATATGGGTGCCCAGCTACTCCGCCAGGCCACCAACAATACGAATAACGATGTGGGCGATGGCACCAGCACGGCCACGATCCTGGCCCGTGGAATGGCCTGCCAGGGGATGCATGTGCTCCGCCAGGGTCAGGTGAACGTTCAGCTCCTGCGAGAAGGTATTCTCGAGGGAGCGCGAACGGTTTGTGAAGCTCTGTGCGAGATGTCCCAATCGGTGGATACAATAGGTCAAGTGGAAGCCGTGGCCAAGGTGGCCCTCAATGGAGAGGAACGACTGGCGGAGCTGATTGGCGACACCATACTGGAACTGGGAGAAAATGGTGTCATCTTGGTCAGGGAGTCCCATGGTCCCAACGATGAGGTTAAGTTTCAGGAAGGCATTACCCTGCCCTGTGGTTACTGCTCACCCTTCATTGCCGCTAAAAGTGGCAAGGACAGCCGCCTGGAACTAGGCAATTGCTTGCTCCTGCTCACCCTGGCCAAGATTGATCAGGTTGAACAGATCCTGCCCGCTTTGGAGTTGGCTCGGCTGAGGGAACAACCCCTTCTGATTATAGCCAAAGATTTTTCCAGCGATTTGCTAAAGATTCTGGTGTTGAATCACCTTCAGGGAATAGTTCAGGTCTGTGCAGTCAAGGCGCCTGGCTTTGGCGACGAGCAGCGCCTGGAAATGCAGGATCTGGCTCTGGCCATGGGTGCCCATTTACTGGAGGATGCCTCTTGGCTGGCGGATCTCAGTGAGGAGGACCTGGGTGAGGTGGTGGCTGCTGTGGTGAATGCCAAGGAAACGCACCTTTTGCAACCGATCAAGGTTAACGAGGAGCAGGTGCAGTCCCGAATTCAGCACATCCGTGAGTTGATCGATGAGGCTGTCACCGAGGAGGAATTGGACCGGCTTAATACACGACTAGGACGACTGCAGGGCCGCCTGGCCACCATTTATGTGGGCGGGACCAGTGACCTGGAGTTGAGCGAGCGGAAGGATCGCTTCAATGATGCCCTGCACGCAGTCCGTGTGGCTATCAGCGATGGCGTTGTTCCCGGAGGCGGCACAGCCTTTCTGCGGTGTATTCCAGCTCTGGATAGGTTGCCGCCAGCCCGGGCTATGGAGCACCAGTTGGGCAGAGAAATTGTAAAGGATGCACTTCGGCTTCCCTGCTATACAATCGCGCACAATGCTGGAGTGAATCCCAATGAGGTTCTCCGTCGAGTCCTCGATGGAAGCGGGAACTTTGGATTCGATGCCGCCACCGGGGAGTTCGGCGATCTGGTGGCCCGGGGAATTGTTGATCCCGCGAATGTTTTAAAAGCCGCCATGGCGGATGCCGCCGGAATTGCCTCACTCTTGGCCACCACCGAAGTGCTTATTACCAAACAGCCGATCAAGCCAAAGATTCCGAAAAACCAAATCACCCGGGACCTAGCTAGACTTGTTGGCATGTAG
>ReannCDS00249
ATGTTAAGCCATCTGCCGGTAGTGTGGCTTTTTCTTGGCCTGTCGATGGTGCAGCACGATGGTGCCGCGGGTCAGATTATCCCACTGCCCACTTTTTGTTTGGGCCATAGCCCGCAGTGCAACTGTGCCGCCGAGGCGAACGTGGTGCGGTTCCACTGTCCGGATGAGTACGCCATGCTCCTGGAGGTCTCCGAGCCGGGGGCTTCGCTGTACATGAGCTACTATGCCACGACCGAGACTTTGCATTGGCTGCCGCGCTTCAATATCAGCGATCTGGTGAAGATCGAGTTCGATGCCTACACCTTCTGGCCGGAGTCATTCCTGGGCGATCTGCTCAAGACCATAGGGGTGCAGAAGGTGAAGGCCATTCTCTTCCGGGATCGCACCATGGAAACAGTGGCCACCCGGGATGTGTCCAACACGGCGGATGGATATATGGAATCCACGCAGCCGGGCAACATCACAGCCTGGCACTTTGGCCCCGTGCCTGGCCTGAAGAAGTTCAAGTTCTACAGCAATGTGAAGGAGCTGCAGGAGACGATATTCCACGGATTTGATAGCGTTACGGATCTGCTGCTTAACGTGAATGTGACCACGCTGCCGGCCAATATGCTGTCCACGGTTAACGGAACCCTGAAAACCCTGACCATCGAGAGTCCGGGCATGGTCTCCTTTGGGAGTCCCCTGCTCCGTGAGCTCCAGCAATTGTGCAACTTGAGTCTTGTCCTGTTGGATCCGTTCCGCGTTCGCGACAAGGAGTTGCAACCGCATTTCTTTGGATCCATGGTTAACCTCGTTGAGGTGCGATTGGCATCGTATACGAGCAATGTAAACAAGAGCATGTTCAAGGGCTCCAGCAAGTTGCATATGATCAAGATGAACGGGAACGATGATCTCACGGAGCTTCCTGGCGAGATATTTCTGGATCAGGTCAAGCTGCGGACCCTCGATCTCTCCTGTAATGCGATCAGCACTTTGCATGACGACGTCTTCAAAGGCCTGGGCAACCTAACCCGTTTGGATCTATCCAAAAATAGACTGACTGATTTATCCAGCGCCATTTTCGCCCCGCTGTCCTCGCTGACTTTCCTGCGTCTCAACAAGAACTCCCTGACCGCGATGTCGCCCTGTGTGTTCCAGGATGTGGTCAGCTTGAACTTCATTGAGATGGTGCACACCCAGTTCTACGGGGCCACTCTCCAGATGGGCTACGAGGCGGTGGTTTGCACCAACGACGACACCTGTCAGTACAAATCTGCGGATTGGCAGTGCGACTATCGCTGCATCTGCTGGGTTCAGCGGGAGATAAATTGCCTGATCGTGGATTGCCGTGGAACCAATCTGGAGGAACTGCCAGACCTGCCACACACCACACTGGTGAGCACGGTCCTCAAGGTGGGCAACAATAGCCTCACCCAACTGCCCACCGCCGACGATCACAGGGGTTATGCCAATGTGAGTGGGCTCTTCCTAGCGGATAACAACCTGACCACCCTGGGATCGGGGGACACGCTGCCCCAGAATCTGACCCACCTGGATGTAAGGAGCAATCAGATTCAGTCCATAAGCGAGGAGTTCGTGGAGTTCCTGCAGCAGGCCAACAACACAATGACCCTTTCGCTCTCGGGCAACCCCATATCCTGTGATTGTGATGCACTGGCGCTGCTTTTTTTCGTTCGTATCAATCCCCAGCGTGTCCAGGATATCGGGGAGGTGATGTGCACCAAGCAGAAGTCCCTCCAGCAGATGGAGGCCTTTGAGCTGTGTCCCTCCTATGTTCTGCTCATCAGCTGCGTGATTGGCGGCCTGGTGATCATCATCTGTCTGATCACCGTCTTCTACCTGATGTTCCAGCAGGAGCTGAAGATCTGGCTGTACAACAATAACCTGTGCCTGTGGTGGGTCTCCGAGGAGGAGTTGGACAAGGACAAGACCTACGACGCCTTCATCTCGTACTCGCACAAGGACGAGGAGCTGATCAGCAAGCTGTTGCCAAAGCTGGAGAGTGGTCCGCATCCATTCCGGATATGTTTGCACGATCGCGACTGGCTAGTGGGGGATTGTATTCCGGAGCAGATCGTCCGCACTGTGGATGACTCGAAAAGAGTGATCATTGTGCTGTCGCAGCACTTTATCGATTCGGTGTGGGCCCGCATGGAGTTCCGGATCGCCTACCAGGCCACTTTGCAGGACAAGCGCAAGCGGATCATCATCATTCTCTACCGGGAACTGGAGAACATGAATGGCATCGATAGCGAATTGCGGGCCTACCTCAAGCTGAACACCTACCTCAAGTGGGGTGATCCGCTCTTCTGGAGCAAGTTGTGCTATGCCATGCCACACAATCGGAGGGTTCTGAAAGGCCAGAAGAAGCATGCGGGTCCCCTCATCTGA
>ReannCDS00250
ATGTGGAACAAACCGTATATGGGAATAATAATCTTTTGCATGGTGGTCAGCAATGCAATGGCCATACCCACCGAGTTGGCCAGATACACCCAATTGGGACAAGGACCATTACCGGAGGCCAACAACAGTGTAGTGAGCACCACGAATAACCTGGGTGTTAATCTGGACACGTCCTCTCCAGCTCCGGACTTTGAATACGCCCTTCTGGGTGAGGATCCAAAAGATCAGCAATGGTTTCGTGTTAGTCTTACCCCGAAAACCAACAAAACGGGCTTCCGGGCACAGTTCGCAACTAGGAAGCATCCGCCCTTCGATTCGCAAGTGGCCCATCGGCACGATAAGACCATTCAGGATCTACTCAACTGGCTGGACCGTTCCGAGGATCAGAGTCTGTTGAAGGTTTATCGTGACCTCTTGGCATACACGCCGCAGGCAGAGCCATCCCAGGAGTTTCCCCATGGCAACGAAATCGACAAAGAGGAAAAGGTGCCAAGGAAGCAGGGATGCCAAAGACACGATCATCGACTTTTCCTTGTGGAAGAAGAGGGAACCAGCTCTACAACATCATCACCATCAGGGCAAAGTCAACCCCAATCGGCAAACAACTTGGTCTACTTCATAAAGGGGCTTAAGTAA
>ReannCDS00251
ATGAAGTGCATCGCCATCGTCTCCACCATCTGCCTGCTGGCCGCTTTCGTCGCTGCCGATAAGGAGGATAAGATGCTCGGCTCGTCCTACGGTGGTGGCTACGGCAAGCCCGCCGCTGCTCCTGCTCCTCAGGCCTACTCTGCCCCGGCTCCCGCTCCCCAGGCCTACGCCGCCCCAGCTGCTCCATCCTACAACCCGGTCTCGATCCCGGCCCCTCCCTGCCCCAAGAACTACCTGTTCAGCTGCCAGCCCAACCTGGCCCCAGTGCCATGCAGCGCCCCATCTTCCGGCTACGGATCCGCCGGTGCCTACTCGCAGTACGCCCCCGTCTACGCCCCCCAGCCCCTCCAGTGGTAA
>ReannCDS00252
ATGGGCACTTTGGGCAACCAGTTCATCCTGTCGCGGGAGCGTCGTCGCTTCGGGCGGCAGTGCCTCTTCACGGACCGCAACGAGATGCTCCTGAGTGTGAATCCCAGTGGACGCCTGCGCCTCAAGTACATACTGCGCAATCCGATCCACGAGAAGACGCAGCTGAGCGAGCAGTACGCCGTGTCCTCGGTTCTGACCCACAATGTGACTCTGGACTCGCACGGGATGAATCACTTCGAGGGCGGCTGGAACGTGAAGGAGGTGAACGTCATGGACGAGGAGTCCACTATGCGCTATCGCAAGAAGGTCGAGCGTGATGACACCTGGGGCGTCGAGGTTAATAAGCTGATGCACGACGTGATGCAGATCAGTTCGGCCAACAATGCGGTCAACATCTATGAGGACTTCTTTGTGGACCTGCCCGAGGATCTGGGTCGCGGTATTAGCATGAAGATTGCGGCCAGGTGTACACACGTCTTCCATGATCTGTGGATTCCACCGCGCCAGCTGGTGATGTGCGAATGGCTGAACAATGATCCCAATCAGTTCTTTCTGACCTTCTCCAACCGGAAGAGCCTGGAGCCGGATTACACAAAACAACTGAACACTCTGCCGGACTTTGGCAACGATAATCCCCACGGATTCTACGTCTGGGACCTGGACGACGCCACTCGCCCTCTGGCCCATTTCGATTGCCAGAGGGTCCTGCTGATCGCCAAGGTGTGCGTAAGGGATGAGAGCTACATGGTGGGTGGCTTCCAGGAGGGCCAAGTGGGCTTCTGGCAAACGGACAGCATGGGCGGTCCCAAGAGTATTTGCCCTTTGGAGGCGTGTCACCGCGAAGCCACATCGGCCCTCTGCTGGGTGCACTCTAAACTAAACACAGAGTTCTATTCGGGTTCTCTGGACGGGTCCGTCAAATACTGGGACACCCGGGATCTGCTGATGCCAGTGAATGAGGTGCTGGCCGAACCTTATCCCCAGCAAGTCCAGAACCGCCAGGATTCCCATGGTGTGACTGTCCTCGAATTCGAGTACACCATCCCGGTGCGCTACATCTTCTGCACCGACATGGGCTGCGTGTTCGTCGGGAATCGCAAGGGACTCACTCCGCAGGAGACCATCGTGGGCGTCTATCAACTCTTCTCCGGCCCCATCCGCAGTGTGATGCGCAATCCGTTCTTCGTGAAGAACTTCCTCCTGGTGGGCGATTGGCGAGTGCGCATCTGGTCGGAGGAGGTGAAGGGCTGCCCCAGCACCTTCTACTTCCGTCGACCCAACCAGGTGATCAGTGGTGCCTGGAGCACCGGTCGTTGCTCATTATTCTGCATCGGCGACGACAAGTGCAACCTGGAGTTTTGGGACCTCCTCATGACCCACTCTCGCCCAATTCTGACCATCAAAATGAAGCACGTCGTCACCCATTTGGTCTTCAAGCCGGATGGGTCGATGCTCGCCGTGAGCATGGCCAACGGGGATTGCGTGATGCTCCGTATGGAAGAGGGCATGCGAAGTGCCACGGTGAAGGAGAAGTCCCTGATGATGTCGATGTTTGAGCGGGAGATATCGCGCTGCAAGCTTTTAGAGGCCCGCGAGGAGGAGATGAAGCTGAAGAAGCGTCTGACCACCATTTTTGAGGAGGAGGAACGCAAGTCCAAGGAGAAGCTGGAGGCCAAAAAGAAGAAGGCCCAGGCGAAGAAGGAACAAGAGCCCAAGGCGGAGGACGAGGCCACCATTTTCCTCAGGATGATCGAGAACGATCCGGAATTCAGCAAGGCTATTTTGGACTTCAACGAAAGCATCGAAATCGTCGCCGCCAAGCGATCTAAGCGTGTTTTCGCCATGGAACACACCGTTTTCGAAACGCATCATCCAAACGTTACAGGCTAA
>ReannCDS00253
ATGAAAATTGGCTTGTGCGCATTCAGCGGGTACAAAATCTACCCCGGCCATGGCAAGACCATGGTTAAGGTCGATGGCAAGTCCTTCACCTTCCTGGACAAGAAGTGCGAGCGCTCCTACCTGATGAAGCGCAATCCCCGCAAGGTTACGTGGACCGTGCTCTACCGTCGCAAGCACCGCAAGGGTATCGAGGAGGAGGCCTCCAAGAAGCGCACCCGCCGCACCCAGAAGTTCCAGCGCGCCATCGTCGGTGCCTCGCTGGCCGAGATCTTGGCCAAGCGTAACATGAAGCCGGAGGTGCGCAAGGCGCAGCGCGACCAGGCCATCAAGGTGGCCAAGGAGCAGAAGCGTGCCACCAAGGCCGCCAAGAAGGCTGCTGCCCCCGCGCCCGCGAAGAAGACCGCCCCCAAGCAGAAGGCCCAAAAGGTCACCCAGAAGGCCGCCCCCCGCGTCGGAGGCAAGCGGTAA
>ReannCDS00254
ATGTCCTCTGCTATATACTTGGAGAACTATCTGGACGGATTGGAGAGTCTGCCCACCGAGCTGGAGCGAAACTTTAAGCTGATGCGAAAACTGGACGACCGCGCACAAACTGCCATGAAAAGCATCGACAGCCATGCCAAGGACTTTATGCGAAAGCTGGGCGAGAACGGGGCCATGAGCGACGAGGAGAGGAAGGAGCGCCAGGAAGACATCAAGGCGTTGTTCGGAAAGGCCAAGGAATACAGTGACGACAAGGTGCAGCTGGCCATCCAGACATACGAACTGGTGGACAAGCAGATCCGGCGACTAGACAACGATCTGGCCCGCTTCGAGGGCGAGATCCAGGAGAAGGCTTCCTCAACACGCGCCAAGTCCGAGGAAGTGGTGGCCAAGAAGGGCCGCAAAAAGACCAAGGACAGCAAGACGACGGGCAAAAAGAAAAAGTCCGCCTCCTCGGACGAGGAAACTGGGCGTGGCAACAACCAGACCAACGCCAATTCCAGCCTAAATTCAAGCAGCAATGCCGGACAAGGTACCAAAAAGAAAAAGTCCAAGGTAAATCAAGAAAAAGAAACTCGCAAGGGGGGCGCACAAAAGAAAACCGTCGAAGTGGATGACTCGGAAAAGGAATCGTGCCACACGGCCGCCACGCATCCCAGCGATGTCATGGACATGCCCGTCGATCCCAATGAGCCAACTTATTGCCTGTGCCACCAAGTGTCATATGGCGAGATGATTGGCTGTGACAATCCCGACTGCCCCATCGAGTGGTTCCACTTTGCCTGCGTTGGCCTCACCACAAAGCCAAAAGGAAAGTGGTTCTGCCCCAAGTGTACGCAGGACCGAAAGAAGAAATAG
>ReannCDS00255
ATGCCTCTCAAACTGGACATCAAGCGTCGCCTGACGTCGCGCTCGGACCGGGTCAAGTGCGTTGATCTCCATCCGGCGGAGCCCTGGATGTTGTGCGCCCTGTACAATGGCCACGTACACATCATGAACTACGAGAACCAGCAAATGGTTAAGGATTTCGAGGTGTGCGACGTCCCCGTGCGCTCCGCCCGCTTCGTGGCACGCAAGAACTGGATCCTCACCGGTTCGGATGACATGCAGATCCGGGTGTTCAACTACAACACGCTGGAGAAGGTGCACTCCTACGAGGCGCACTCGGACTACCTGCGCTGCATCGCGGTGCATCCCACACAGCCGCTGGTGCTGACCAGCAGTGACGACATGCTCATCAAGCTCTGGAACTGGGAGAAGATGTGGGCCTGTCAGCGCGTCTTCGAGGGCCACACCCACTACGTCATGCAGATCGTGTTCAATCCAAAGGATAACAACACCTTCGCCTCCGCCTCCCTAGATCGCACGGTTAAGGTGTGGCAGCTAGGCTCCAACTTCGCCAACTTCACGCTGGAGGGACACGAGAAGGGCGTCAACTGTATTGATTATTACCATGGAGGCGATAAGCCATACCTGATTTCGGGTGCCGACGATCGCCTGGTGAAGATCTGGGACTACCAGAACAAGACCTGCGTCCAGACCTTGGAGGGACACGCCCAGAACATTTCGGCCGTCTGCTTCCATCCCGAGCTCCCTATCGTGTTGACTGGCTCCGAAGATGGCACCGTGCGCATTTGGCACTCGGGCACTTATCGATTGGAGACCTGCCTGAACTACGGATTCGAGCGAGTCTGGACCATTTCCAGTATGCGGGGCACCAACAATGTGGCCCTGGGATACGATGAAGGCTCCATCATTATTAAGGTGGGCCGCGAAGAGCCAGCAATGTCCATGGACGTGGTGGGAGGCAAGATAATTTGGGCTAAGCACTCGGAAATGCAGCAGGTCAACCTTAAGACCATTGCCGATGGCACTGAGATCAAGGATGGCGAGCGCCTGCCCGTTGCCGTTAAGGACATGGGCGCCTGCGAGATCTATCCGCAGACCATCGCCCACAACCCCAATGGCCGTTTCGTTGTGGTCTGCGGCGATGGCGAGTACATCATCTACACATCGATGGCGCTGAGAAACAAGGCCTTTGGCTCCGCCCAAGAATTTGTGTGGGCGCTGGAGAGCAACGAGTATGCCATCAGGGAGAACAATGGCACCGTTCGCCTGTTCCGCAACTTCAAGGAGCGCAAAAGCTTCACTCCCGAGTACGGGGCAGAGAGCATTTACGGCGGCTACTACTTCGGCGTAAAGACCTCCTCCGGATTGGCCTTCTACGACTGGGAGACATTGCAGCTTGTGCGGCGCATAGAGGTGCAGCCGAAGAACGTGTTCTGGAACGAGAGTGGCAGCCTGGTCTGCCTGGCCACAGATGACTCCTACTTCGTCCTGGGAGTGGACACAACCCAGGTTGCCAATGCCGTGGAATCCAAGGAGGGACTGGAGGATGACGGCGTGGAGAGTGCCTTTAATGTTTTGGGTGAGGTCTCAGAGTGCGTCAAGACAGGCCTTTGGGTGGGCGACTGCTTTATCTACACCAACTCGGTTAATCGCATCAACTACTACGTGGGCGGCGAGATCGTCACAGTATCCCACTTGGACCGTACAATGTATCTGCTGGGCTACGTGCCCAAGGACAACCGCATATACCTGGGCGACAAGGAGCTGAACGTGATCAGCTTCTGCCTGCAGCTTTCCGTGCTGGAGTACCAGACGGCGGTGATGCGCCGCGATTTCGAGCGCGCGGATATAGTGCTGCCCACCATTCCCAAGGAGCATCGCACCCGCGTGGCACACTTCCTGGAGAAGCAGGGCTTCAAGTCGCAGGCCCTGCAGGTCTCCACTGATGCCGACCACAAGTTCGACTTGGCCTTGCAGATCGGGGAATTGGAAATCGCCCTCAAGTTGGCCCGCGAGTCGGAAAATTCCCAGAAGTGGTCACAGCTGGCTGATGTGGCAGCGAGCAAGAACAACATGGCCCTGGTAAAGGAGTGCATGCAGAAGGCGAACGACTTCAGTGGTCTTTTGCTGCTCTCAACCGCATCCGGCGATGCTCAGTTGCTCGAGGAAGTGGGTGCCGCCGGCTCGACCCAGGGACGCCACAACCTCGCCTTCCTGGCAGCCTTCCTCCGTTCGGACGTGGAACGCTGCTTGGATATTCTCATCGAGACGAACCGCCTGCCAGAGGCAGCGTTCTTTGCCCGCACCTACCTGCCCAGCCAGATGTCGAGGATTGTGGAGCTGTGGCGCGAGAAGCTCGGCAAGGTCAATGAAAAGGCGGGCCAGTCGCTGGCCGATCCGGCTCAGTATACAAATCTCTTCCCGGGCCTGGGCGACGCGCTGCGCGTGGAGCAACATTTGGAGGAGGAGCGGGCTCGCAAGGCGCCGGCGCGTATAGCCGCGCAACTGCCCCTTAACAGCGAGCGTAACCCCCTCCATGAGCTACTAGCAGTCGAGCAGGGTGGCGCCGGCCAGCAGCTGGAGGAGAAGGTGAAGCCAACTTTCGTTCCCGCTCAAGCCGCTGTTCCCAGCAGCCACGTGGCCGAGCCCACATCTGCCGCGGATGACGACGACGACCTAGACCTGGAGATAGATGGCATCACGTTGGATGACAATATCGACACGACAGATGTGAACCTGGATGATGACTTTCTAAGCGACGATTAG
>ReannCDS00256
[truncated: 20,981,887 more chars]
